# Supplementary material for: Multiparametric magnetic resonance imaging for radiation therapy response monitoring in soft tissue sarcomas: a histology and MRI co-registration algorithm
Source: Theranostics. 2023 Mar 5;13(5):1594–606. doi: 10.7150/thno.81938 (PMC10086213; doi:10.7150/thno.81938)
Supplement: Supplementary file 1 — Supplementary figures and files. [file thnov13p1594s1.zip]

Archive with 10 entries (10 files):
- AngulationPlate.stp
- __MACOSX/._AngulationPlate.stp
- convertJsonToAngles.m
- __MACOSX/._convertJsonToAngles.m
- CuttingDevice.stp
- __MACOSX/._CuttingDevice.stp
- Localizer.stp
- __MACOSX/._Localizer.stp
- SUPPLEMENTARY MATERIALS.pdf
- __MACOSX/._SUPPLEMENTARY MATERIALS.pdf
