# Supplementary material for: Multiparametric magnetic resonance imaging for radiation therapy response monitoring in soft tissue sarcomas: a histology and MRI co-registration algorithm
Source: Theranostics. 2023 Mar 5;13(5):1594–606. doi: 10.7150/thno.81938 (PMC10086213; doi:10.7150/thno.81938)
Supplement: Supplementary file 1 — Supplementary figures and files. [file thnov13p1594s1.zip › AngulationPlate.stp]

ISO-10303-21;
HEADER;
/* Generated by software containing ST-Developer
 * from STEP Tools, Inc. (www.steptools.com) 
 */

FILE_DESCRIPTION(
/* description */ (''),
/* implementation_level */ '2;1');

FILE_NAME(
/* name */ 
'Q:\\NEZ-T-WissWerkst\\Elektronik\\Projekte\\Winkelplatte Sarkom Studi
e (Runkel_Jung) P_KFR_368\\InventorVers3\\Gesamtaufbau.stp',
/* time_stamp */ '2023-01-04T11:15:33+01:00',
/* author */ ('rovedo'),
/* organization */ (''),
/* preprocessor_version */ 'ST-DEVELOPER v16.13',
/* originating_system */ 'Autodesk Inventor 2018',
/* authorisation */ '');

FILE_SCHEMA (('AUTOMOTIVE_DESIGN { 1 0 10303 214 3 1 1 }'));
ENDSEC;

DATA;
#10=MECHANICAL_DESIGN_GEOMETRIC_PRESENTATION_REPRESENTATION('',(#659,#658,
#661,#657,#660,#2073,#2062,#2063,#2066,#2064,#2065,#2067,#2068,#2069,#2070,
#2071,#2072,#662,#663,#664,#665,#668,#666,#667,#669,#673,#670,#672,#674,
#671,#727,#730,#735,#726,#729,#728,#731,#733,#732,#734,#680,#676,#683,#675,
#679,#682,#678,#677,#681,#686,#687,#690,#684,#689,#685,#691,#688,#692,#693,
#694,#695,#699,#697,#698,#696,#706,#703,#701,#700,#705,#707,#708,#702,#704,
#716,#710,#709,#715,#714,#713,#712,#711,#717,#720,#718,#721,#724,#725,#723,
#719,#722,#787,#789,#793,#790,#786,#788,#792,#791,#785,#784,#736,#737,#738,
#739,#740,#747,#749,#742,#744,#746,#750,#743,#741,#745,#748,#751,#753,#756,
#757,#758,#752,#759,#754,#760,#755,#768,#766,#769,#761,#763,#764,#765,#767,
#762,#770,#772,#771,#773,#780,#777,#774,#775,#779,#781,#778,#776,#783,#782,
#982,#976,#977,#978,#975,#980,#979,#981,#983,#2061,#794,#801,#802,#800,
#796,#798,#799,#795,#797,#807,#809,#803,#810,#806,#808,#811,#804,#805,#813,
#814,#812,#822,#815,#821,#819,#824,#825,#818,#816,#820,#823,#817,#826,#833,
#832,#837,#838,#830,#831,#828,#827,#834,#829,#835,#836,#843,#840,#839,#847,
#848,#849,#850,#845,#841,#842,#844,#846,#857,#852,#860,#862,#851,#858,#853,
#854,#855,#856,#861,#859,#870,#866,#864,#871,#868,#869,#872,#865,#867,#863,
#876,#875,#880,#881,#874,#877,#878,#879,#873,#882,#886,#890,#883,#889,#891,
#892,#887,#893,#885,#884,#888,#894,#900,#906,#898,#901,#902,#899,#897,#903,
#896,#904,#905,#895,#916,#910,#911,#913,#914,#909,#917,#908,#915,#918,#912,
#907,#924,#920,#923,#921,#922,#925,#919,#926,#932,#935,#929,#937,#938,#928,
#933,#931,#936,#934,#930,#927,#940,#944,#945,#941,#943,#939,#942,#946,#948,
#947,#950,#949,#954,#955,#957,#952,#951,#959,#960,#958,#953,#956,#966,#965,
#970,#962,#961,#968,#963,#971,#967,#964,#972,#969,#974,#973,#986,#989,#990,
#985,#984,#988,#992,#987,#991,#997,#1000,#998,#999,#1001,#996,#994,#995,
#993,#1007,#1003,#1008,#1004,#1011,#1009,#1002,#1005,#1010,#1006,#1012,
#1014,#1015,#1017,#1019,#1018,#1020,#1013,#1016,#1026,#1027,#1028,#1022,
#1029,#1024,#1021,#1025,#1023,#1030,#1031,#1032,#1034,#1033,#1035,#1037,
#1038,#1039,#1036,#1047,#1045,#1048,#1040,#1043,#1041,#1046,#1044,#1042,
#1050,#1052,#1056,#1051,#1054,#1057,#1055,#1049,#1053,#1069,#1065,#1064,
#1061,#1062,#1060,#1063,#1059,#1058,#1067,#1066,#1068,#1072,#1070,#1074,
#1077,#1081,#1071,#1076,#1078,#1079,#1082,#1080,#1075,#1073,#1093,#1084,
#1090,#1092,#1094,#1083,#1087,#1091,#1085,#1088,#1086,#1095,#1089,#1097,
#1103,#1105,#1096,#1099,#1102,#1104,#1107,#1101,#1098,#1106,#1100,#1112,
#1113,#1110,#1111,#1108,#1109,#1114,#1118,#1116,#1115,#1117,#1119,#1122,
#1120,#1121,#1126,#1124,#1125,#1127,#1123,#1132,#1128,#1133,#1134,#1129,
#1131,#1130,#1135,#1139,#1137,#1143,#1136,#1140,#1142,#1138,#1146,#1147,
#1141,#1144,#1145,#1151,#1156,#1149,#1148,#1150,#1157,#1152,#1159,#1155,
#1158,#1153,#1154,#1161,#1162,#1160,#1348,#1347,#1349,#1346,#1345,#1350,
#1351,#1344,#1343,#1173,#1169,#1174,#1171,#1163,#1167,#1168,#1172,#1170,
#1166,#1164,#1165,#1183,#1175,#1176,#1184,#1178,#1180,#1179,#1181,#1182,
#1177,#1185,#1186,#1191,#1194,#1190,#1192,#1193,#1187,#1195,#1188,#1196,
#1189,#1203,#1198,#1199,#1197,#1200,#1201,#1202,#1204,#1208,#1207,#1212,
#1205,#1211,#1210,#1215,#1214,#1216,#1209,#1206,#1217,#1213,#1230,#1220,
#1223,#1221,#1225,#1219,#1228,#1226,#1229,#1224,#1218,#1227,#1222,#1231,
#1236,#1240,#1232,#1233,#1238,#1239,#1235,#1234,#1237,#1245,#1242,#1244,
#1241,#1248,#1249,#1243,#1247,#1246,#1250,#1252,#1257,#1251,#1258,#1253,
#1254,#1259,#1256,#1255,#1269,#1261,#1267,#1262,#1264,#1272,#1265,#1263,
#1260,#1270,#1271,#1268,#1266,#1279,#1276,#1281,#1273,#1280,#1277,#1274,
#1275,#1278,#1282,#1283,#1290,#1289,#1293,#1291,#1286,#1288,#1287,#1284,
#1292,#1285,#1295,#1296,#1299,#1302,#1298,#1300,#1297,#1301,#1294,#1304,
#1310,#1307,#1311,#1309,#1306,#1312,#1308,#1303,#1305,#1315,#1314,#1313,
#1319,#1318,#1320,#1316,#1317,#1321,#1325,#1326,#1329,#1322,#1324,#1323,
#1327,#1328,#1330,#1337,#1338,#1331,#1332,#1336,#1333,#1335,#1339,#1334,
#1340,#1342,#1341,#1546,#1536,#1548,#1549,#1544,#1537,#1547,#1538,#1539,
#1541,#1540,#1543,#1542,#1545,#1361,#1354,#1358,#1353,#1356,#1359,#1360,
#1352,#1357,#1355,#1368,#1366,#1363,#1362,#1364,#1367,#1369,#1365,#1370,
#1372,#1380,#1379,#1381,#1378,#1375,#1376,#1373,#1371,#1377,#1374,#1384,
#1383,#1388,#1392,#1387,#1394,#1390,#1389,#1385,#1382,#1386,#1391,#1393,
#1406,#1395,#1401,#1396,#1398,#1403,#1404,#1402,#1399,#1400,#1397,#1405,
#1410,#1419,#1407,#1418,#1408,#1420,#1411,#1412,#1416,#1409,#1413,#1414,
#1417,#1415,#1425,#1421,#1423,#1422,#1424,#1431,#1434,#1429,#1426,#1432,
#1430,#1427,#1433,#1428,#1441,#1436,#1440,#1438,#1439,#1442,#1437,#1435,
#1443,#1445,#1444,#1446,#1458,#1454,#1452,#1453,#1448,#1449,#1455,#1447,
#1456,#1457,#1451,#1450,#1464,#1462,#1467,#1463,#1459,#1460,#1465,#1466,
#1468,#1469,#1470,#1461,#1475,#1477,#1474,#1478,#1473,#1479,#1480,#1482,
#1472,#1481,#1476,#1471,#1494,#1483,#1488,#1493,#1485,#1486,#1492,#1491,
#1489,#1490,#1484,#1487,#1503,#1499,#1495,#1502,#1500,#1501,#1496,#1504,
#1498,#1497,#1513,#1507,#1505,#1510,#1506,#1508,#1512,#1509,#1511,#1525,
#1522,#1514,#1517,#1516,#1520,#1515,#1518,#1524,#1523,#1521,#1519,#1528,
#1530,#1533,#1534,#1535,#1531,#1532,#1527,#1529,#1526,#1552,#1554,#1551,
#1550,#1553,#1555,#1556,#1557,#1561,#1560,#1563,#1568,#1559,#1564,#1567,
#1565,#1558,#1562,#1566,#1574,#1575,#1578,#1573,#1572,#1576,#1577,#1569,
#1570,#1571,#1588,#1580,#1590,#1589,#1586,#1587,#1581,#1584,#1583,#1579,
#1582,#1585,#1593,#1591,#1596,#1594,#1592,#1597,#1598,#1600,#1601,#1602,
#1599,#1595,#1604,#1610,#1603,#1608,#1606,#1609,#1605,#1607,#1620,#1611,
#1616,#1615,#1617,#1612,#1613,#1618,#1619,#1614,#1626,#1628,#1629,#1622,
#1623,#1624,#1625,#1621,#1627,#1634,#1635,#1639,#1630,#1632,#1637,#1636,
#1631,#1633,#1638,#1642,#1647,#1643,#1644,#1641,#1645,#1646,#1648,#1640,
#1649,#1651,#1652,#1657,#1650,#1656,#1654,#1655,#1653,#1664,#1666,#1659,
#1667,#1663,#1661,#1660,#1662,#1658,#1665,#1668,#1676,#1675,#1672,#1669,
#1673,#1670,#1671,#1674,#1679,#1678,#1683,#1684,#1680,#1685,#1682,#1681,
#1677,#1687,#1693,#1694,#1695,#1688,#1690,#1696,#1686,#1692,#1691,#1689,
#1707,#1708,#1700,#1698,#1699,#1709,#1703,#1705,#1706,#1702,#1697,#1704,
#1701,#1721,#1713,#1715,#1717,#1718,#1714,#1711,#1719,#1712,#1720,#1710,
#1716,#1735,#1731,#1724,#1725,#1729,#1727,#1726,#1723,#1732,#1730,#1733,
#1728,#1734,#1722,#1738,#1736,#1739,#1737,#1743,#1745,#1744,#1740,#1746,
#1747,#1748,#1741,#1742,#1755,#1751,#1752,#1750,#1753,#1756,#1757,#1754,
#1758,#1749,#1759,#1771,#1764,#1760,#1765,#1766,#1763,#1767,#1769,#1770,
#1761,#1762,#1768,#1776,#1773,#1774,#1779,#1780,#1781,#1772,#1777,#1782,
#1783,#1775,#1778,#1792,#1786,#1789,#1787,#1785,#1784,#1790,#1791,#1788,
#1793,#1795,#1794,#1797,#1806,#1796,#1801,#1802,#1805,#1804,#1800,#1798,
#1807,#1808,#1799,#1803,#1815,#1811,#1816,#1817,#1809,#1812,#1818,#1810,
#1813,#1814,#1827,#1822,#1825,#1819,#1826,#1820,#1828,#1821,#1823,#1824,
#1837,#1838,#1829,#1831,#1834,#1833,#1835,#1830,#1836,#1832,#1847,#1846,
#1848,#1849,#1845,#1850,#1843,#1851,#1839,#1841,#1842,#1840,#1844,#1860,
#1862,#1858,#1853,#1852,#1855,#1856,#1861,#1863,#1864,#1865,#1854,#1857,
#1859,#1873,#1871,#1872,#1869,#1866,#1868,#1870,#1867,#1884,#1874,#1875,
#1876,#1879,#1881,#1877,#1882,#1878,#1880,#1883,#1887,#1885,#1889,#1890,
#1886,#1891,#1892,#1893,#1888,#1896,#1902,#1895,#1899,#1898,#1903,#1905,
#1894,#1897,#1901,#1900,#1904,#1908,#1912,#1916,#1909,#1910,#1906,#1911,
#1907,#1914,#1913,#1915,#1917,#1918,#1921,#1923,#1925,#1922,#1924,#1919,
#1920,#1926,#1929,#1931,#1930,#1932,#1934,#1927,#1928,#1933,#2060,#1939,
#1937,#1942,#1943,#1935,#1938,#1941,#1936,#1940,#1947,#1945,#1950,#1946,
#1948,#1949,#1944,#1952,#1951,#1955,#1959,#1961,#1962,#1956,#1957,#1958,
#1953,#1954,#1960,#1969,#1965,#1970,#1966,#1964,#1963,#1971,#1967,#1968,
#1973,#1972,#1977,#1978,#1975,#1976,#1979,#1974,#1980,#1988,#1982,#1985,
#1987,#1990,#1983,#1984,#1986,#1981,#1989,#1997,#1998,#1999,#1992,#1995,
#1996,#1991,#1994,#1993,#2001,#2003,#2004,#2002,#2007,#2008,#2009,#2000,
#2005,#2006,#2018,#2017,#2015,#2016,#2021,#2011,#2020,#2012,#2022,#2010,
#2014,#2013,#2019,#2033,#2030,#2032,#2024,#2026,#2023,#2028,#2029,#2034,
#2031,#2035,#2025,#2027,#2044,#2041,#2040,#2046,#2047,#2038,#2042,#2043,
#2045,#2039,#2037,#2036,#2055,#2052,#2049,#2048,#2053,#2051,#2054,#2050,
#2056,#2057,#2058,#2059,#2074,#2075,#2076,#2078,#2077,#2079,#2080),#96346);
#11=SPHERICAL_SURFACE('',#44059,3.3735);
#12=SPHERICAL_SURFACE('',#44174,8.);
#13=SPHERICAL_SURFACE('',#44178,8.);
#14=SPHERICAL_SURFACE('',#44183,8.00000000000001);
#15=SPHERICAL_SURFACE('',#44188,8.00000000000001);
#16=SPHERICAL_SURFACE('',#44193,8.);
#17=SPHERICAL_SURFACE('',#44199,8.00000000000001);
#18=SPHERICAL_SURFACE('',#44204,8.00000000000001);
#19=SPHERICAL_SURFACE('',#44210,8.00000000000001);
#20=ITEM_DEFINED_TRANSFORMATION($,$,#41068,#43695);
#21=ITEM_DEFINED_TRANSFORMATION($,$,#41212,#43696);
#22=ITEM_DEFINED_TRANSFORMATION($,$,#43617,#43697);
#23=ITEM_DEFINED_TRANSFORMATION($,$,#43617,#43698);
#24=ITEM_DEFINED_TRANSFORMATION($,$,#43676,#43699);
#25=ITEM_DEFINED_TRANSFORMATION($,$,#43676,#43700);
#26=ITEM_DEFINED_TRANSFORMATION($,$,#43631,#43701);
#27=ITEM_DEFINED_TRANSFORMATION($,$,#43676,#43702);
#28=ITEM_DEFINED_TRANSFORMATION($,$,#43676,#43703);
#29=ITEM_DEFINED_TRANSFORMATION($,$,#41068,#43704);
#30=ITEM_DEFINED_TRANSFORMATION($,$,#41212,#43705);
#31=ITEM_DEFINED_TRANSFORMATION($,$,#43617,#43706);
#32=ITEM_DEFINED_TRANSFORMATION($,$,#43617,#43707);
#33=ITEM_DEFINED_TRANSFORMATION($,$,#43676,#43708);
#34=ITEM_DEFINED_TRANSFORMATION($,$,#43676,#43709);
#35=ITEM_DEFINED_TRANSFORMATION($,$,#43631,#43710);
#36=ITEM_DEFINED_TRANSFORMATION($,$,#43676,#43711);
#37=ITEM_DEFINED_TRANSFORMATION($,$,#43676,#43712);
#38=ITEM_DEFINED_TRANSFORMATION($,$,#43877,#43966);
#39=ITEM_DEFINED_TRANSFORMATION($,$,#43911,#43967);
#40=ITEM_DEFINED_TRANSFORMATION($,$,#43911,#43968);
#41=ITEM_DEFINED_TRANSFORMATION($,$,#43911,#43969);
#42=ITEM_DEFINED_TRANSFORMATION($,$,#43919,#43970);
#43=ITEM_DEFINED_TRANSFORMATION($,$,#43972,#44062);
#44=ITEM_DEFINED_TRANSFORMATION($,$,#44029,#44063);
#45=ITEM_DEFINED_TRANSFORMATION($,$,#44058,#44064);
#46=ITEM_DEFINED_TRANSFORMATION($,$,#44058,#44065);
#47=ITEM_DEFINED_TRANSFORMATION($,$,#44058,#44066);
#48=ITEM_DEFINED_TRANSFORMATION($,$,#44058,#44067);
#49=ITEM_DEFINED_TRANSFORMATION($,$,#44058,#44068);
#50=ITEM_DEFINED_TRANSFORMATION($,$,#44058,#44069);
#51=ITEM_DEFINED_TRANSFORMATION($,$,#44058,#44070);
#52=ITEM_DEFINED_TRANSFORMATION($,$,#44058,#44071);
#53=ITEM_DEFINED_TRANSFORMATION($,$,#44058,#44072);
#54=ITEM_DEFINED_TRANSFORMATION($,$,#44058,#44073);
#55=ITEM_DEFINED_TRANSFORMATION($,$,#44061,#44074);
#56=ITEM_DEFINED_TRANSFORMATION($,$,#44061,#44075);
#57=ITEM_DEFINED_TRANSFORMATION($,$,#44061,#44076);
#58=ITEM_DEFINED_TRANSFORMATION($,$,#44061,#44077);
#59=ITEM_DEFINED_TRANSFORMATION($,$,#44061,#44078);
#60=ITEM_DEFINED_TRANSFORMATION($,$,#44061,#44079);
#61=ITEM_DEFINED_TRANSFORMATION($,$,#44061,#44080);
#62=ITEM_DEFINED_TRANSFORMATION($,$,#44061,#44081);
#63=ITEM_DEFINED_TRANSFORMATION($,$,#44061,#44082);
#64=ITEM_DEFINED_TRANSFORMATION($,$,#44061,#44083);
#65=ITEM_DEFINED_TRANSFORMATION($,$,#40394,#44224);
#66=ITEM_DEFINED_TRANSFORMATION($,$,#40491,#44225);
#67=ITEM_DEFINED_TRANSFORMATION($,$,#40646,#44226);
#68=ITEM_DEFINED_TRANSFORMATION($,$,#40646,#44227);
#69=ITEM_DEFINED_TRANSFORMATION($,$,#40783,#44228);
#70=ITEM_DEFINED_TRANSFORMATION($,$,#40783,#44229);
#71=ITEM_DEFINED_TRANSFORMATION($,$,#40783,#44230);
#72=ITEM_DEFINED_TRANSFORMATION($,$,#40783,#44231);
#73=ITEM_DEFINED_TRANSFORMATION($,$,#40810,#44232);
#74=ITEM_DEFINED_TRANSFORMATION($,$,#40810,#44233);
#75=ITEM_DEFINED_TRANSFORMATION($,$,#40810,#44234);
#76=ITEM_DEFINED_TRANSFORMATION($,$,#40810,#44235);
#77=ITEM_DEFINED_TRANSFORMATION($,$,#40819,#44236);
#78=ITEM_DEFINED_TRANSFORMATION($,$,#40959,#44237);
#79=ITEM_DEFINED_TRANSFORMATION($,$,#41007,#44238);
#80=ITEM_DEFINED_TRANSFORMATION($,$,#41066,#44239);
#81=ITEM_DEFINED_TRANSFORMATION($,$,#41067,#44240);
#82=ITEM_DEFINED_TRANSFORMATION($,$,#43713,#44241);
#83=ITEM_DEFINED_TRANSFORMATION($,$,#43713,#44242);
#84=ITEM_DEFINED_TRANSFORMATION($,$,#43713,#44243);
#85=ITEM_DEFINED_TRANSFORMATION($,$,#43713,#44244);
#86=ITEM_DEFINED_TRANSFORMATION($,$,#43732,#44245);
#87=ITEM_DEFINED_TRANSFORMATION($,$,#43759,#44246);
#88=ITEM_DEFINED_TRANSFORMATION($,$,#43777,#44247);
#89=ITEM_DEFINED_TRANSFORMATION($,$,#43800,#44248);
#90=ITEM_DEFINED_TRANSFORMATION($,$,#43819,#44249);
#91=ITEM_DEFINED_TRANSFORMATION($,$,#43876,#44250);
#92=ITEM_DEFINED_TRANSFORMATION($,$,#43971,#44251);
#93=ITEM_DEFINED_TRANSFORMATION($,$,#44084,#44252);
#94=ITEM_DEFINED_TRANSFORMATION($,$,#44173,#44253);
#95=(
REPRESENTATION_RELATIONSHIP($,$,#96503,#96501)
REPRESENTATION_RELATIONSHIP_WITH_TRANSFORMATION(#20)
SHAPE_REPRESENTATION_RELATIONSHIP()
);
#96=(
REPRESENTATION_RELATIONSHIP($,$,#96504,#96501)
REPRESENTATION_RELATIONSHIP_WITH_TRANSFORMATION(#21)
SHAPE_REPRESENTATION_RELATIONSHIP()
);
#97=(
REPRESENTATION_RELATIONSHIP($,$,#96505,#96501)
REPRESENTATION_RELATIONSHIP_WITH_TRANSFORMATION(#22)
SHAPE_REPRESENTATION_RELATIONSHIP()
);
#98=(
REPRESENTATION_RELATIONSHIP($,$,#96505,#96501)
REPRESENTATION_RELATIONSHIP_WITH_TRANSFORMATION(#23)
SHAPE_REPRESENTATION_RELATIONSHIP()
);
#99=(
REPRESENTATION_RELATIONSHIP($,$,#96507,#96501)
REPRESENTATION_RELATIONSHIP_WITH_TRANSFORMATION(#24)
SHAPE_REPRESENTATION_RELATIONSHIP()
);
#100=(
REPRESENTATION_RELATIONSHIP($,$,#96507,#96501)
REPRESENTATION_RELATIONSHIP_WITH_TRANSFORMATION(#25)
SHAPE_REPRESENTATION_RELATIONSHIP()
);
#101=(
REPRESENTATION_RELATIONSHIP($,$,#96506,#96501)
REPRESENTATION_RELATIONSHIP_WITH_TRANSFORMATION(#26)
SHAPE_REPRESENTATION_RELATIONSHIP()
);
#102=(
REPRESENTATION_RELATIONSHIP($,$,#96507,#96501)
REPRESENTATION_RELATIONSHIP_WITH_TRANSFORMATION(#27)
SHAPE_REPRESENTATION_RELATIONSHIP()
);
#103=(
REPRESENTATION_RELATIONSHIP($,$,#96507,#96501)
REPRESENTATION_RELATIONSHIP_WITH_TRANSFORMATION(#28)
SHAPE_REPRESENTATION_RELATIONSHIP()
);
#104=(
REPRESENTATION_RELATIONSHIP($,$,#96503,#96502)
REPRESENTATION_RELATIONSHIP_WITH_TRANSFORMATION(#29)
SHAPE_REPRESENTATION_RELATIONSHIP()
);
#105=(
REPRESENTATION_RELATIONSHIP($,$,#96504,#96502)
REPRESENTATION_RELATIONSHIP_WITH_TRANSFORMATION(#30)
SHAPE_REPRESENTATION_RELATIONSHIP()
);
#106=(
REPRESENTATION_RELATIONSHIP($,$,#96505,#96502)
REPRESENTATION_RELATIONSHIP_WITH_TRANSFORMATION(#31)
SHAPE_REPRESENTATION_RELATIONSHIP()
);
#107=(
REPRESENTATION_RELATIONSHIP($,$,#96505,#96502)
REPRESENTATION_RELATIONSHIP_WITH_TRANSFORMATION(#32)
SHAPE_REPRESENTATION_RELATIONSHIP()
);
#108=(
REPRESENTATION_RELATIONSHIP($,$,#96507,#96502)
REPRESENTATION_RELATIONSHIP_WITH_TRANSFORMATION(#33)
SHAPE_REPRESENTATION_RELATIONSHIP()
);
#109=(
REPRESENTATION_RELATIONSHIP($,$,#96507,#96502)
REPRESENTATION_RELATIONSHIP_WITH_TRANSFORMATION(#34)
SHAPE_REPRESENTATION_RELATIONSHIP()
);
#110=(
REPRESENTATION_RELATIONSHIP($,$,#96506,#96502)
REPRESENTATION_RELATIONSHIP_WITH_TRANSFORMATION(#35)
SHAPE_REPRESENTATION_RELATIONSHIP()
);
#111=(
REPRESENTATION_RELATIONSHIP($,$,#96507,#96502)
REPRESENTATION_RELATIONSHIP_WITH_TRANSFORMATION(#36)
SHAPE_REPRESENTATION_RELATIONSHIP()
);
#112=(
REPRESENTATION_RELATIONSHIP($,$,#96507,#96502)
REPRESENTATION_RELATIONSHIP_WITH_TRANSFORMATION(#37)
SHAPE_REPRESENTATION_RELATIONSHIP()
);
#113=(
REPRESENTATION_RELATIONSHIP($,$,#96515,#96514)
REPRESENTATION_RELATIONSHIP_WITH_TRANSFORMATION(#38)
SHAPE_REPRESENTATION_RELATIONSHIP()
);
#114=(
REPRESENTATION_RELATIONSHIP($,$,#96516,#96514)
REPRESENTATION_RELATIONSHIP_WITH_TRANSFORMATION(#39)
SHAPE_REPRESENTATION_RELATIONSHIP()
);
#115=(
REPRESENTATION_RELATIONSHIP($,$,#96516,#96514)
REPRESENTATION_RELATIONSHIP_WITH_TRANSFORMATION(#40)
SHAPE_REPRESENTATION_RELATIONSHIP()
);
#116=(
REPRESENTATION_RELATIONSHIP($,$,#96516,#96514)
REPRESENTATION_RELATIONSHIP_WITH_TRANSFORMATION(#41)
SHAPE_REPRESENTATION_RELATIONSHIP()
);
#117=(
REPRESENTATION_RELATIONSHIP($,$,#96517,#96514)
REPRESENTATION_RELATIONSHIP_WITH_TRANSFORMATION(#42)
SHAPE_REPRESENTATION_RELATIONSHIP()
);
#118=(
REPRESENTATION_RELATIONSHIP($,$,#96519,#96518)
REPRESENTATION_RELATIONSHIP_WITH_TRANSFORMATION(#43)
SHAPE_REPRESENTATION_RELATIONSHIP()
);
#119=(
REPRESENTATION_RELATIONSHIP($,$,#96520,#96518)
REPRESENTATION_RELATIONSHIP_WITH_TRANSFORMATION(#44)
SHAPE_REPRESENTATION_RELATIONSHIP()
);
#120=(
REPRESENTATION_RELATIONSHIP($,$,#96521,#96518)
REPRESENTATION_RELATIONSHIP_WITH_TRANSFORMATION(#45)
SHAPE_REPRESENTATION_RELATIONSHIP()
);
#121=(
REPRESENTATION_RELATIONSHIP($,$,#96521,#96518)
REPRESENTATION_RELATIONSHIP_WITH_TRANSFORMATION(#46)
SHAPE_REPRESENTATION_RELATIONSHIP()
);
#122=(
REPRESENTATION_RELATIONSHIP($,$,#96521,#96518)
REPRESENTATION_RELATIONSHIP_WITH_TRANSFORMATION(#47)
SHAPE_REPRESENTATION_RELATIONSHIP()
);
#123=(
REPRESENTATION_RELATIONSHIP($,$,#96521,#96518)
REPRESENTATION_RELATIONSHIP_WITH_TRANSFORMATION(#48)
SHAPE_REPRESENTATION_RELATIONSHIP()
);
#124=(
REPRESENTATION_RELATIONSHIP($,$,#96521,#96518)
REPRESENTATION_RELATIONSHIP_WITH_TRANSFORMATION(#49)
SHAPE_REPRESENTATION_RELATIONSHIP()
);
#125=(
REPRESENTATION_RELATIONSHIP($,$,#96521,#96518)
REPRESENTATION_RELATIONSHIP_WITH_TRANSFORMATION(#50)
SHAPE_REPRESENTATION_RELATIONSHIP()
);
#126=(
REPRESENTATION_RELATIONSHIP($,$,#96521,#96518)
REPRESENTATION_RELATIONSHIP_WITH_TRANSFORMATION(#51)
SHAPE_REPRESENTATION_RELATIONSHIP()
);
#127=(
REPRESENTATION_RELATIONSHIP($,$,#96521,#96518)
REPRESENTATION_RELATIONSHIP_WITH_TRANSFORMATION(#52)
SHAPE_REPRESENTATION_RELATIONSHIP()
);
#128=(
REPRESENTATION_RELATIONSHIP($,$,#96521,#96518)
REPRESENTATION_RELATIONSHIP_WITH_TRANSFORMATION(#53)
SHAPE_REPRESENTATION_RELATIONSHIP()
);
#129=(
REPRESENTATION_RELATIONSHIP($,$,#96521,#96518)
REPRESENTATION_RELATIONSHIP_WITH_TRANSFORMATION(#54)
SHAPE_REPRESENTATION_RELATIONSHIP()
);
#130=(
REPRESENTATION_RELATIONSHIP($,$,#96522,#96518)
REPRESENTATION_RELATIONSHIP_WITH_TRANSFORMATION(#55)
SHAPE_REPRESENTATION_RELATIONSHIP()
);
#131=(
REPRESENTATION_RELATIONSHIP($,$,#96522,#96518)
REPRESENTATION_RELATIONSHIP_WITH_TRANSFORMATION(#56)
SHAPE_REPRESENTATION_RELATIONSHIP()
);
#132=(
REPRESENTATION_RELATIONSHIP($,$,#96522,#96518)
REPRESENTATION_RELATIONSHIP_WITH_TRANSFORMATION(#57)
SHAPE_REPRESENTATION_RELATIONSHIP()
);
#133=(
REPRESENTATION_RELATIONSHIP($,$,#96522,#96518)
REPRESENTATION_RELATIONSHIP_WITH_TRANSFORMATION(#58)
SHAPE_REPRESENTATION_RELATIONSHIP()
);
#134=(
REPRESENTATION_RELATIONSHIP($,$,#96522,#96518)
REPRESENTATION_RELATIONSHIP_WITH_TRANSFORMATION(#59)
SHAPE_REPRESENTATION_RELATIONSHIP()
);
#135=(
REPRESENTATION_RELATIONSHIP($,$,#96522,#96518)
REPRESENTATION_RELATIONSHIP_WITH_TRANSFORMATION(#60)
SHAPE_REPRESENTATION_RELATIONSHIP()
);
#136=(
REPRESENTATION_RELATIONSHIP($,$,#96522,#96518)
REPRESENTATION_RELATIONSHIP_WITH_TRANSFORMATION(#61)
SHAPE_REPRESENTATION_RELATIONSHIP()
);
#137=(
REPRESENTATION_RELATIONSHIP($,$,#96522,#96518)
REPRESENTATION_RELATIONSHIP_WITH_TRANSFORMATION(#62)
SHAPE_REPRESENTATION_RELATIONSHIP()
);
#138=(
REPRESENTATION_RELATIONSHIP($,$,#96522,#96518)
REPRESENTATION_RELATIONSHIP_WITH_TRANSFORMATION(#63)
SHAPE_REPRESENTATION_RELATIONSHIP()
);
#139=(
REPRESENTATION_RELATIONSHIP($,$,#96522,#96518)
REPRESENTATION_RELATIONSHIP_WITH_TRANSFORMATION(#64)
SHAPE_REPRESENTATION_RELATIONSHIP()
);
#140=(
REPRESENTATION_RELATIONSHIP($,$,#96493,#96492)
REPRESENTATION_RELATIONSHIP_WITH_TRANSFORMATION(#65)
SHAPE_REPRESENTATION_RELATIONSHIP()
);
#141=(
REPRESENTATION_RELATIONSHIP($,$,#96494,#96492)
REPRESENTATION_RELATIONSHIP_WITH_TRANSFORMATION(#66)
SHAPE_REPRESENTATION_RELATIONSHIP()
);
#142=(
REPRESENTATION_RELATIONSHIP($,$,#96495,#96492)
REPRESENTATION_RELATIONSHIP_WITH_TRANSFORMATION(#67)
SHAPE_REPRESENTATION_RELATIONSHIP()
);
#143=(
REPRESENTATION_RELATIONSHIP($,$,#96495,#96492)
REPRESENTATION_RELATIONSHIP_WITH_TRANSFORMATION(#68)
SHAPE_REPRESENTATION_RELATIONSHIP()
);
#144=(
REPRESENTATION_RELATIONSHIP($,$,#96496,#96492)
REPRESENTATION_RELATIONSHIP_WITH_TRANSFORMATION(#69)
SHAPE_REPRESENTATION_RELATIONSHIP()
);
#145=(
REPRESENTATION_RELATIONSHIP($,$,#96496,#96492)
REPRESENTATION_RELATIONSHIP_WITH_TRANSFORMATION(#70)
SHAPE_REPRESENTATION_RELATIONSHIP()
);
#146=(
REPRESENTATION_RELATIONSHIP($,$,#96496,#96492)
REPRESENTATION_RELATIONSHIP_WITH_TRANSFORMATION(#71)
SHAPE_REPRESENTATION_RELATIONSHIP()
);
#147=(
REPRESENTATION_RELATIONSHIP($,$,#96496,#96492)
REPRESENTATION_RELATIONSHIP_WITH_TRANSFORMATION(#72)
SHAPE_REPRESENTATION_RELATIONSHIP()
);
#148=(
REPRESENTATION_RELATIONSHIP($,$,#96497,#96492)
REPRESENTATION_RELATIONSHIP_WITH_TRANSFORMATION(#73)
SHAPE_REPRESENTATION_RELATIONSHIP()
);
#149=(
REPRESENTATION_RELATIONSHIP($,$,#96497,#96492)
REPRESENTATION_RELATIONSHIP_WITH_TRANSFORMATION(#74)
SHAPE_REPRESENTATION_RELATIONSHIP()
);
#150=(
REPRESENTATION_RELATIONSHIP($,$,#96497,#96492)
REPRESENTATION_RELATIONSHIP_WITH_TRANSFORMATION(#75)
SHAPE_REPRESENTATION_RELATIONSHIP()
);
#151=(
REPRESENTATION_RELATIONSHIP($,$,#96497,#96492)
REPRESENTATION_RELATIONSHIP_WITH_TRANSFORMATION(#76)
SHAPE_REPRESENTATION_RELATIONSHIP()
);
#152=(
REPRESENTATION_RELATIONSHIP($,$,#96498,#96492)
REPRESENTATION_RELATIONSHIP_WITH_TRANSFORMATION(#77)
SHAPE_REPRESENTATION_RELATIONSHIP()
);
#153=(
REPRESENTATION_RELATIONSHIP($,$,#96499,#96492)
REPRESENTATION_RELATIONSHIP_WITH_TRANSFORMATION(#78)
SHAPE_REPRESENTATION_RELATIONSHIP()
);
#154=(
REPRESENTATION_RELATIONSHIP($,$,#96500,#96492)
REPRESENTATION_RELATIONSHIP_WITH_TRANSFORMATION(#79)
SHAPE_REPRESENTATION_RELATIONSHIP()
);
#155=(
REPRESENTATION_RELATIONSHIP($,$,#96501,#96492)
REPRESENTATION_RELATIONSHIP_WITH_TRANSFORMATION(#80)
SHAPE_REPRESENTATION_RELATIONSHIP()
);
#156=(
REPRESENTATION_RELATIONSHIP($,$,#96502,#96492)
REPRESENTATION_RELATIONSHIP_WITH_TRANSFORMATION(#81)
SHAPE_REPRESENTATION_RELATIONSHIP()
);
#157=(
REPRESENTATION_RELATIONSHIP($,$,#96508,#96492)
REPRESENTATION_RELATIONSHIP_WITH_TRANSFORMATION(#82)
SHAPE_REPRESENTATION_RELATIONSHIP()
);
#158=(
REPRESENTATION_RELATIONSHIP($,$,#96508,#96492)
REPRESENTATION_RELATIONSHIP_WITH_TRANSFORMATION(#83)
SHAPE_REPRESENTATION_RELATIONSHIP()
);
#159=(
REPRESENTATION_RELATIONSHIP($,$,#96508,#96492)
REPRESENTATION_RELATIONSHIP_WITH_TRANSFORMATION(#84)
SHAPE_REPRESENTATION_RELATIONSHIP()
);
#160=(
REPRESENTATION_RELATIONSHIP($,$,#96508,#96492)
REPRESENTATION_RELATIONSHIP_WITH_TRANSFORMATION(#85)
SHAPE_REPRESENTATION_RELATIONSHIP()
);
#161=(
REPRESENTATION_RELATIONSHIP($,$,#96509,#96492)
REPRESENTATION_RELATIONSHIP_WITH_TRANSFORMATION(#86)
SHAPE_REPRESENTATION_RELATIONSHIP()
);
#162=(
REPRESENTATION_RELATIONSHIP($,$,#96510,#96492)
REPRESENTATION_RELATIONSHIP_WITH_TRANSFORMATION(#87)
SHAPE_REPRESENTATION_RELATIONSHIP()
);
#163=(
REPRESENTATION_RELATIONSHIP($,$,#96511,#96492)
REPRESENTATION_RELATIONSHIP_WITH_TRANSFORMATION(#88)
SHAPE_REPRESENTATION_RELATIONSHIP()
);
#164=(
REPRESENTATION_RELATIONSHIP($,$,#96512,#96492)
REPRESENTATION_RELATIONSHIP_WITH_TRANSFORMATION(#89)
SHAPE_REPRESENTATION_RELATIONSHIP()
);
#165=(
REPRESENTATION_RELATIONSHIP($,$,#96513,#96492)
REPRESENTATION_RELATIONSHIP_WITH_TRANSFORMATION(#90)
SHAPE_REPRESENTATION_RELATIONSHIP()
);
#166=(
REPRESENTATION_RELATIONSHIP($,$,#96514,#96492)
REPRESENTATION_RELATIONSHIP_WITH_TRANSFORMATION(#91)
SHAPE_REPRESENTATION_RELATIONSHIP()
);
#167=(
REPRESENTATION_RELATIONSHIP($,$,#96518,#96492)
REPRESENTATION_RELATIONSHIP_WITH_TRANSFORMATION(#92)
SHAPE_REPRESENTATION_RELATIONSHIP()
);
#168=(
REPRESENTATION_RELATIONSHIP($,$,#96523,#96492)
REPRESENTATION_RELATIONSHIP_WITH_TRANSFORMATION(#93)
SHAPE_REPRESENTATION_RELATIONSHIP()
);
#169=(
REPRESENTATION_RELATIONSHIP($,$,#96524,#96492)
REPRESENTATION_RELATIONSHIP_WITH_TRANSFORMATION(#94)
SHAPE_REPRESENTATION_RELATIONSHIP()
);
#170=CONTEXT_DEPENDENT_SHAPE_REPRESENTATION(#95,#96400);
#171=CONTEXT_DEPENDENT_SHAPE_REPRESENTATION(#96,#96401);
#172=CONTEXT_DEPENDENT_SHAPE_REPRESENTATION(#97,#96402);
#173=CONTEXT_DEPENDENT_SHAPE_REPRESENTATION(#98,#96403);
#174=CONTEXT_DEPENDENT_SHAPE_REPRESENTATION(#99,#96404);
#175=CONTEXT_DEPENDENT_SHAPE_REPRESENTATION(#100,#96405);
#176=CONTEXT_DEPENDENT_SHAPE_REPRESENTATION(#101,#96406);
#177=CONTEXT_DEPENDENT_SHAPE_REPRESENTATION(#102,#96407);
#178=CONTEXT_DEPENDENT_SHAPE_REPRESENTATION(#103,#96408);
#179=CONTEXT_DEPENDENT_SHAPE_REPRESENTATION(#104,#96409);
#180=CONTEXT_DEPENDENT_SHAPE_REPRESENTATION(#105,#96410);
#181=CONTEXT_DEPENDENT_SHAPE_REPRESENTATION(#106,#96411);
#182=CONTEXT_DEPENDENT_SHAPE_REPRESENTATION(#107,#96412);
#183=CONTEXT_DEPENDENT_SHAPE_REPRESENTATION(#108,#96413);
#184=CONTEXT_DEPENDENT_SHAPE_REPRESENTATION(#109,#96414);
#185=CONTEXT_DEPENDENT_SHAPE_REPRESENTATION(#110,#96415);
#186=CONTEXT_DEPENDENT_SHAPE_REPRESENTATION(#111,#96416);
#187=CONTEXT_DEPENDENT_SHAPE_REPRESENTATION(#112,#96417);
#188=CONTEXT_DEPENDENT_SHAPE_REPRESENTATION(#113,#96428);
#189=CONTEXT_DEPENDENT_SHAPE_REPRESENTATION(#114,#96429);
#190=CONTEXT_DEPENDENT_SHAPE_REPRESENTATION(#115,#96430);
#191=CONTEXT_DEPENDENT_SHAPE_REPRESENTATION(#116,#96431);
#192=CONTEXT_DEPENDENT_SHAPE_REPRESENTATION(#117,#96432);
#193=CONTEXT_DEPENDENT_SHAPE_REPRESENTATION(#118,#96438);
#194=CONTEXT_DEPENDENT_SHAPE_REPRESENTATION(#119,#96439);
#195=CONTEXT_DEPENDENT_SHAPE_REPRESENTATION(#120,#96440);
#196=CONTEXT_DEPENDENT_SHAPE_REPRESENTATION(#121,#96441);
#197=CONTEXT_DEPENDENT_SHAPE_REPRESENTATION(#122,#96442);
#198=CONTEXT_DEPENDENT_SHAPE_REPRESENTATION(#123,#96443);
#199=CONTEXT_DEPENDENT_SHAPE_REPRESENTATION(#124,#96444);
#200=CONTEXT_DEPENDENT_SHAPE_REPRESENTATION(#125,#96445);
#201=CONTEXT_DEPENDENT_SHAPE_REPRESENTATION(#126,#96446);
#202=CONTEXT_DEPENDENT_SHAPE_REPRESENTATION(#127,#96447);
#203=CONTEXT_DEPENDENT_SHAPE_REPRESENTATION(#128,#96448);
#204=CONTEXT_DEPENDENT_SHAPE_REPRESENTATION(#129,#96449);
#205=CONTEXT_DEPENDENT_SHAPE_REPRESENTATION(#130,#96450);
#206=CONTEXT_DEPENDENT_SHAPE_REPRESENTATION(#131,#96451);
#207=CONTEXT_DEPENDENT_SHAPE_REPRESENTATION(#132,#96452);
#208=CONTEXT_DEPENDENT_SHAPE_REPRESENTATION(#133,#96453);
#209=CONTEXT_DEPENDENT_SHAPE_REPRESENTATION(#134,#96454);
#210=CONTEXT_DEPENDENT_SHAPE_REPRESENTATION(#135,#96455);
#211=CONTEXT_DEPENDENT_SHAPE_REPRESENTATION(#136,#96456);
#212=CONTEXT_DEPENDENT_SHAPE_REPRESENTATION(#137,#96457);
#213=CONTEXT_DEPENDENT_SHAPE_REPRESENTATION(#138,#96458);
#214=CONTEXT_DEPENDENT_SHAPE_REPRESENTATION(#139,#96459);
#215=CONTEXT_DEPENDENT_SHAPE_REPRESENTATION(#140,#96462);
#216=CONTEXT_DEPENDENT_SHAPE_REPRESENTATION(#141,#96463);
#217=CONTEXT_DEPENDENT_SHAPE_REPRESENTATION(#142,#96464);
#218=CONTEXT_DEPENDENT_SHAPE_REPRESENTATION(#143,#96465);
#219=CONTEXT_DEPENDENT_SHAPE_REPRESENTATION(#144,#96466);
#220=CONTEXT_DEPENDENT_SHAPE_REPRESENTATION(#145,#96467);
#221=CONTEXT_DEPENDENT_SHAPE_REPRESENTATION(#146,#96468);
#222=CONTEXT_DEPENDENT_SHAPE_REPRESENTATION(#147,#96469);
#223=CONTEXT_DEPENDENT_SHAPE_REPRESENTATION(#148,#96470);
#224=CONTEXT_DEPENDENT_SHAPE_REPRESENTATION(#149,#96471);
#225=CONTEXT_DEPENDENT_SHAPE_REPRESENTATION(#150,#96472);
#226=CONTEXT_DEPENDENT_SHAPE_REPRESENTATION(#151,#96473);
#227=CONTEXT_DEPENDENT_SHAPE_REPRESENTATION(#152,#96474);
#228=CONTEXT_DEPENDENT_SHAPE_REPRESENTATION(#153,#96475);
#229=CONTEXT_DEPENDENT_SHAPE_REPRESENTATION(#154,#96476);
#230=CONTEXT_DEPENDENT_SHAPE_REPRESENTATION(#155,#96477);
#231=CONTEXT_DEPENDENT_SHAPE_REPRESENTATION(#156,#96478);
#232=CONTEXT_DEPENDENT_SHAPE_REPRESENTATION(#157,#96479);
#233=CONTEXT_DEPENDENT_SHAPE_REPRESENTATION(#158,#96480);
#234=CONTEXT_DEPENDENT_SHAPE_REPRESENTATION(#159,#96481);
#235=CONTEXT_DEPENDENT_SHAPE_REPRESENTATION(#160,#96482);
#236=CONTEXT_DEPENDENT_SHAPE_REPRESENTATION(#161,#96483);
#237=CONTEXT_DEPENDENT_SHAPE_REPRESENTATION(#162,#96484);
#238=CONTEXT_DEPENDENT_SHAPE_REPRESENTATION(#163,#96485);
#239=CONTEXT_DEPENDENT_SHAPE_REPRESENTATION(#164,#96486);
#240=CONTEXT_DEPENDENT_SHAPE_REPRESENTATION(#165,#96487);
#241=CONTEXT_DEPENDENT_SHAPE_REPRESENTATION(#166,#96488);
#242=CONTEXT_DEPENDENT_SHAPE_REPRESENTATION(#167,#96489);
#243=CONTEXT_DEPENDENT_SHAPE_REPRESENTATION(#168,#96490);
#244=CONTEXT_DEPENDENT_SHAPE_REPRESENTATION(#169,#96491);
#245=NEXT_ASSEMBLY_USAGE_OCCURRENCE('WS_20_80_200_1:1',
'WS_20_80_200_1:1','WS_20_80_200_1:1',#96535,#96537,'WS_20_80_200_1:1');
#246=NEXT_ASSEMBLY_USAGE_OCCURRENCE('WWE_20_80_15_2:1',
'WWE_20_80_15_2:1','WWE_20_80_15_2:1',#96535,#96538,'WWE_20_80_15_2:1');
#247=NEXT_ASSEMBLY_USAGE_OCCURRENCE('Schnittf\X\FChrungsStangeD20:1',
'Schnittf\X\FChrungsStangeD20:1','Schnittf\X\FChrungsStangeD20:1',#96535,
#96539,'Schnittf\X\FChrungsStangeD20:1');
#248=NEXT_ASSEMBLY_USAGE_OCCURRENCE('Schnittf\X\FChrungsStangeD20:2',
'Schnittf\X\FChrungsStangeD20:2','Schnittf\X\FChrungsStangeD20:2',#96535,
#96539,'Schnittf\X\FChrungsStangeD20:2');
#249=NEXT_ASSEMBLY_USAGE_OCCURRENCE('M8_Schraube_Flacher_Kopf:1',
'M8_Schraube_Flacher_Kopf:1','M8_Schraube_Flacher_Kopf:1',#96535,#96541,
'M8_Schraube_Flacher_Kopf:1');
#250=NEXT_ASSEMBLY_USAGE_OCCURRENCE('M8_Schraube_Flacher_Kopf:2',
'M8_Schraube_Flacher_Kopf:2','M8_Schraube_Flacher_Kopf:2',#96535,#96541,
'M8_Schraube_Flacher_Kopf:2');
#251=NEXT_ASSEMBLY_USAGE_OCCURRENCE('Wellenverbindung:1',
'Wellenverbindung:1','Wellenverbindung:1',#96535,#96540,
'Wellenverbindung:1');
#252=NEXT_ASSEMBLY_USAGE_OCCURRENCE('M8_Schraube_Flacher_Kopf:3',
'M8_Schraube_Flacher_Kopf:3','M8_Schraube_Flacher_Kopf:3',#96535,#96541,
'M8_Schraube_Flacher_Kopf:3');
#253=NEXT_ASSEMBLY_USAGE_OCCURRENCE('M8_Schraube_Flacher_Kopf:4',
'M8_Schraube_Flacher_Kopf:4','M8_Schraube_Flacher_Kopf:4',#96535,#96541,
'M8_Schraube_Flacher_Kopf:4');
#254=NEXT_ASSEMBLY_USAGE_OCCURRENCE('WS_20_80_200_1:1',
'WS_20_80_200_1:1','WS_20_80_200_1:1',#96536,#96537,'WS_20_80_200_1:1');
#255=NEXT_ASSEMBLY_USAGE_OCCURRENCE('WWE_20_80_15_2:1',
'WWE_20_80_15_2:1','WWE_20_80_15_2:1',#96536,#96538,'WWE_20_80_15_2:1');
#256=NEXT_ASSEMBLY_USAGE_OCCURRENCE('Schnittf\X\FChrungsStangeD20:1',
'Schnittf\X\FChrungsStangeD20:1','Schnittf\X\FChrungsStangeD20:1',#96536,
#96539,'Schnittf\X\FChrungsStangeD20:1');
#257=NEXT_ASSEMBLY_USAGE_OCCURRENCE('Schnittf\X\FChrungsStangeD20:2',
'Schnittf\X\FChrungsStangeD20:2','Schnittf\X\FChrungsStangeD20:2',#96536,
#96539,'Schnittf\X\FChrungsStangeD20:2');
#258=NEXT_ASSEMBLY_USAGE_OCCURRENCE('M8_Schraube_Flacher_Kopf:1',
'M8_Schraube_Flacher_Kopf:1','M8_Schraube_Flacher_Kopf:1',#96536,#96541,
'M8_Schraube_Flacher_Kopf:1');
#259=NEXT_ASSEMBLY_USAGE_OCCURRENCE('M8_Schraube_Flacher_Kopf:2',
'M8_Schraube_Flacher_Kopf:2','M8_Schraube_Flacher_Kopf:2',#96536,#96541,
'M8_Schraube_Flacher_Kopf:2');
#260=NEXT_ASSEMBLY_USAGE_OCCURRENCE('Wellenverbindung:1',
'Wellenverbindung:1','Wellenverbindung:1',#96536,#96540,
'Wellenverbindung:1');
#261=NEXT_ASSEMBLY_USAGE_OCCURRENCE('M8_Schraube_Flacher_Kopf:3',
'M8_Schraube_Flacher_Kopf:3','M8_Schraube_Flacher_Kopf:3',#96536,#96541,
'M8_Schraube_Flacher_Kopf:3');
#262=NEXT_ASSEMBLY_USAGE_OCCURRENCE('M8_Schraube_Flacher_Kopf:4',
'M8_Schraube_Flacher_Kopf:4','M8_Schraube_Flacher_Kopf:4',#96536,#96541,
'M8_Schraube_Flacher_Kopf:4');
#263=NEXT_ASSEMBLY_USAGE_OCCURRENCE('Messeraufnahme:1',
'Messeraufnahme:1','Messeraufnahme:1',#96548,#96549,'Messeraufnahme:1');
#264=NEXT_ASSEMBLY_USAGE_OCCURRENCE('Messerklinge:1','Messerklinge:1',
'Messerklinge:1',#96548,#96550,'Messerklinge:1');
#265=NEXT_ASSEMBLY_USAGE_OCCURRENCE('Messerklinge:2','Messerklinge:2',
'Messerklinge:2',#96548,#96550,'Messerklinge:2');
#266=NEXT_ASSEMBLY_USAGE_OCCURRENCE('Messerklinge:3','Messerklinge:3',
'Messerklinge:3',#96548,#96550,'Messerklinge:3');
#267=NEXT_ASSEMBLY_USAGE_OCCURRENCE('Messergriff:1','Messergriff:1',
'Messergriff:1',#96548,#96551,'Messergriff:1');
#268=NEXT_ASSEMBLY_USAGE_OCCURRENCE('SKF_6005-2RSH_PART1:1',
'SKF_6005-2RSH_PART1:1','SKF_6005-2RSH_PART1:1',#96552,#96553,
'SKF_6005-2RSH_PART1:1');
#269=NEXT_ASSEMBLY_USAGE_OCCURRENCE('SKF_6005-2RSH_PART2:1',
'SKF_6005-2RSH_PART2:1','SKF_6005-2RSH_PART2:1',#96552,#96554,
'SKF_6005-2RSH_PART2:1');
#270=NEXT_ASSEMBLY_USAGE_OCCURRENCE('SKF_6005-2RSH_PART3:1',
'SKF_6005-2RSH_PART3:1','SKF_6005-2RSH_PART3:1',#96552,#96555,
'SKF_6005-2RSH_PART3:1');
#271=NEXT_ASSEMBLY_USAGE_OCCURRENCE('SKF_6005-2RSH_PART3:2',
'SKF_6005-2RSH_PART3:2','SKF_6005-2RSH_PART3:2',#96552,#96555,
'SKF_6005-2RSH_PART3:2');
#272=NEXT_ASSEMBLY_USAGE_OCCURRENCE('SKF_6005-2RSH_PART3:3',
'SKF_6005-2RSH_PART3:3','SKF_6005-2RSH_PART3:3',#96552,#96555,
'SKF_6005-2RSH_PART3:3');
#273=NEXT_ASSEMBLY_USAGE_OCCURRENCE('SKF_6005-2RSH_PART3:4',
'SKF_6005-2RSH_PART3:4','SKF_6005-2RSH_PART3:4',#96552,#96555,
'SKF_6005-2RSH_PART3:4');
#274=NEXT_ASSEMBLY_USAGE_OCCURRENCE('SKF_6005-2RSH_PART3:5',
'SKF_6005-2RSH_PART3:5','SKF_6005-2RSH_PART3:5',#96552,#96555,
'SKF_6005-2RSH_PART3:5');
#275=NEXT_ASSEMBLY_USAGE_OCCURRENCE('SKF_6005-2RSH_PART3:6',
'SKF_6005-2RSH_PART3:6','SKF_6005-2RSH_PART3:6',#96552,#96555,
'SKF_6005-2RSH_PART3:6');
#276=NEXT_ASSEMBLY_USAGE_OCCURRENCE('SKF_6005-2RSH_PART3:7',
'SKF_6005-2RSH_PART3:7','SKF_6005-2RSH_PART3:7',#96552,#96555,
'SKF_6005-2RSH_PART3:7');
#277=NEXT_ASSEMBLY_USAGE_OCCURRENCE('SKF_6005-2RSH_PART3:8',
'SKF_6005-2RSH_PART3:8','SKF_6005-2RSH_PART3:8',#96552,#96555,
'SKF_6005-2RSH_PART3:8');
#278=NEXT_ASSEMBLY_USAGE_OCCURRENCE('SKF_6005-2RSH_PART3:9',
'SKF_6005-2RSH_PART3:9','SKF_6005-2RSH_PART3:9',#96552,#96555,
'SKF_6005-2RSH_PART3:9');
#279=NEXT_ASSEMBLY_USAGE_OCCURRENCE('SKF_6005-2RSH_PART3:10',
'SKF_6005-2RSH_PART3:10','SKF_6005-2RSH_PART3:10',#96552,#96555,
'SKF_6005-2RSH_PART3:10');
#280=NEXT_ASSEMBLY_USAGE_OCCURRENCE('SKF_6005-2RSH_PART4:1',
'SKF_6005-2RSH_PART4:1','SKF_6005-2RSH_PART4:1',#96552,#96556,
'SKF_6005-2RSH_PART4:1');
#281=NEXT_ASSEMBLY_USAGE_OCCURRENCE('SKF_6005-2RSH_PART4:2',
'SKF_6005-2RSH_PART4:2','SKF_6005-2RSH_PART4:2',#96552,#96556,
'SKF_6005-2RSH_PART4:2');
#282=NEXT_ASSEMBLY_USAGE_OCCURRENCE('SKF_6005-2RSH_PART4:3',
'SKF_6005-2RSH_PART4:3','SKF_6005-2RSH_PART4:3',#96552,#96556,
'SKF_6005-2RSH_PART4:3');
#283=NEXT_ASSEMBLY_USAGE_OCCURRENCE('SKF_6005-2RSH_PART4:4',
'SKF_6005-2RSH_PART4:4','SKF_6005-2RSH_PART4:4',#96552,#96556,
'SKF_6005-2RSH_PART4:4');
#284=NEXT_ASSEMBLY_USAGE_OCCURRENCE('SKF_6005-2RSH_PART4:5',
'SKF_6005-2RSH_PART4:5','SKF_6005-2RSH_PART4:5',#96552,#96556,
'SKF_6005-2RSH_PART4:5');
#285=NEXT_ASSEMBLY_USAGE_OCCURRENCE('SKF_6005-2RSH_PART4:6',
'SKF_6005-2RSH_PART4:6','SKF_6005-2RSH_PART4:6',#96552,#96556,
'SKF_6005-2RSH_PART4:6');
#286=NEXT_ASSEMBLY_USAGE_OCCURRENCE('SKF_6005-2RSH_PART4:7',
'SKF_6005-2RSH_PART4:7','SKF_6005-2RSH_PART4:7',#96552,#96556,
'SKF_6005-2RSH_PART4:7');
#287=NEXT_ASSEMBLY_USAGE_OCCURRENCE('SKF_6005-2RSH_PART4:8',
'SKF_6005-2RSH_PART4:8','SKF_6005-2RSH_PART4:8',#96552,#96556,
'SKF_6005-2RSH_PART4:8');
#288=NEXT_ASSEMBLY_USAGE_OCCURRENCE('SKF_6005-2RSH_PART4:9',
'SKF_6005-2RSH_PART4:9','SKF_6005-2RSH_PART4:9',#96552,#96556,
'SKF_6005-2RSH_PART4:9');
#289=NEXT_ASSEMBLY_USAGE_OCCURRENCE('SKF_6005-2RSH_PART4:10',
'SKF_6005-2RSH_PART4:10','SKF_6005-2RSH_PART4:10',#96552,#96556,
'SKF_6005-2RSH_PART4:10');
#290=NEXT_ASSEMBLY_USAGE_OCCURRENCE('Gelenk_1:1','Gelenk_1:1',
'Gelenk_1:1',#96526,#96527,'Gelenk_1:1');
#291=NEXT_ASSEMBLY_USAGE_OCCURRENCE('Tischplatte:1','Tischplatte:1',
'Tischplatte:1',#96526,#96528,'Tischplatte:1');
#292=NEXT_ASSEMBLY_USAGE_OCCURRENCE('Gelenk_2:1','Gelenk_2:1',
'Gelenk_2:1',#96526,#96529,'Gelenk_2:1');
#293=NEXT_ASSEMBLY_USAGE_OCCURRENCE('Gelenk_2:2','Gelenk_2:2',
'Gelenk_2:2',#96526,#96529,'Gelenk_2:2');
#294=NEXT_ASSEMBLY_USAGE_OCCURRENCE('M12_Schraube:1','M12_Schraube:1',
'M12_Schraube:1',#96526,#96530,'M12_Schraube:1');
#295=NEXT_ASSEMBLY_USAGE_OCCURRENCE('M12_Schraube:2','M12_Schraube:2',
'M12_Schraube:2',#96526,#96530,'M12_Schraube:2');
#296=NEXT_ASSEMBLY_USAGE_OCCURRENCE('M12_Schraube:3','M12_Schraube:3',
'M12_Schraube:3',#96526,#96530,'M12_Schraube:3');
#297=NEXT_ASSEMBLY_USAGE_OCCURRENCE('M12_Schraube:4','M12_Schraube:4',
'M12_Schraube:4',#96526,#96530,'M12_Schraube:4');
#298=NEXT_ASSEMBLY_USAGE_OCCURRENCE('Unterlegscheibe M12:1',
'Unterlegscheibe M12:1','Unterlegscheibe M12:1',#96526,#96531,
'Unterlegscheibe M12:1');
#299=NEXT_ASSEMBLY_USAGE_OCCURRENCE('Unterlegscheibe M12:2',
'Unterlegscheibe M12:2','Unterlegscheibe M12:2',#96526,#96531,
'Unterlegscheibe M12:2');
#300=NEXT_ASSEMBLY_USAGE_OCCURRENCE('Unterlegscheibe M12:3',
'Unterlegscheibe M12:3','Unterlegscheibe M12:3',#96526,#96531,
'Unterlegscheibe M12:3');
#301=NEXT_ASSEMBLY_USAGE_OCCURRENCE('Unterlegscheibe M12:4',
'Unterlegscheibe M12:4','Unterlegscheibe M12:4',#96526,#96531,
'Unterlegscheibe M12:4');
#302=NEXT_ASSEMBLY_USAGE_OCCURRENCE('Bodenplatte:1','Bodenplatte:1',
'Bodenplatte:1',#96526,#96532,'Bodenplatte:1');
#303=NEXT_ASSEMBLY_USAGE_OCCURRENCE('Dreheinheit_1:1','Dreheinheit_1:1',
'Dreheinheit_1:1',#96526,#96533,'Dreheinheit_1:1');
#304=NEXT_ASSEMBLY_USAGE_OCCURRENCE('Dreheinheit_2:1','Dreheinheit_2:1',
'Dreheinheit_2:1',#96526,#96534,'Dreheinheit_2:1');
#305=NEXT_ASSEMBLY_USAGE_OCCURRENCE('DryLin__WWE_20_80_15:1',
'DryLin__WWE_20_80_15:1','DryLin__WWE_20_80_15:1',#96526,#96535,
'DryLin__WWE_20_80_15:1');
#306=NEXT_ASSEMBLY_USAGE_OCCURRENCE('DryLin__WWE_20_80_15:3',
'DryLin__WWE_20_80_15:3','DryLin__WWE_20_80_15:3',#96526,#96536,
'DryLin__WWE_20_80_15:3');
#307=NEXT_ASSEMBLY_USAGE_OCCURRENCE('M8_Schraube:1','M8_Schraube:1',
'M8_Schraube:1',#96526,#96542,'M8_Schraube:1');
#308=NEXT_ASSEMBLY_USAGE_OCCURRENCE('M8_Schraube:2','M8_Schraube:2',
'M8_Schraube:2',#96526,#96542,'M8_Schraube:2');
#309=NEXT_ASSEMBLY_USAGE_OCCURRENCE('M8_Schraube:3','M8_Schraube:3',
'M8_Schraube:3',#96526,#96542,'M8_Schraube:3');
#310=NEXT_ASSEMBLY_USAGE_OCCURRENCE('M8_Schraube:4','M8_Schraube:4',
'M8_Schraube:4',#96526,#96542,'M8_Schraube:4');
#311=NEXT_ASSEMBLY_USAGE_OCCURRENCE('EncoderAdapterplatte:1',
'EncoderAdapterplatte:1','EncoderAdapterplatte:1',#96526,#96543,
'EncoderAdapterplatte:1');
#312=NEXT_ASSEMBLY_USAGE_OCCURRENCE('Encoder_1:1','Encoder_1:1',
'Encoder_1:1',#96526,#96544,'Encoder_1:1');
#313=NEXT_ASSEMBLY_USAGE_OCCURRENCE('Encoder_2:1','Encoder_2:1',
'Encoder_2:1',#96526,#96545,'Encoder_2:1');
#314=NEXT_ASSEMBLY_USAGE_OCCURRENCE('IMU-Sensor:1','IMU-Sensor:1',
'IMU-Sensor:1',#96526,#96546,'IMU-Sensor:1');
#315=NEXT_ASSEMBLY_USAGE_OCCURRENCE('SensorboxBoden:1',
'SensorboxBoden:1','SensorboxBoden:1',#96526,#96547,'SensorboxBoden:1');
#316=NEXT_ASSEMBLY_USAGE_OCCURRENCE('MesserGesamt:1','MesserGesamt:1',
'MesserGesamt:1',#96526,#96548,'MesserGesamt:1');
#317=NEXT_ASSEMBLY_USAGE_OCCURRENCE('SKF_6005-2RSH:1','SKF_6005-2RSH:1',
'SKF_6005-2RSH:1',#96526,#96552,'SKF_6005-2RSH:1');
#318=NEXT_ASSEMBLY_USAGE_OCCURRENCE('Kabelabdeckung:1',
'Kabelabdeckung:1','Kabelabdeckung:1',#96526,#96557,'Kabelabdeckung:1');
#319=NEXT_ASSEMBLY_USAGE_OCCURRENCE('Agaroseblock:1','Agaroseblock:1',
'Agaroseblock:1',#96526,#96558,'Agaroseblock:1');
#320=TOROIDAL_SURFACE('',#40647,4.,1.);
#321=TOROIDAL_SURFACE('',#40654,4.,1.);
#322=TOROIDAL_SURFACE('',#40660,4.,1.);
#323=TOROIDAL_SURFACE('',#40666,4.,1.);
#324=TOROIDAL_SURFACE('',#40703,6.,5.);
#325=TOROIDAL_SURFACE('',#40706,6.,5.);
#326=TOROIDAL_SURFACE('',#40709,6.,5.);
#327=TOROIDAL_SURFACE('',#40712,6.,5.);
#328=TOROIDAL_SURFACE('',#40717,6.,5.);
#329=TOROIDAL_SURFACE('',#40722,6.,5.);
#330=TOROIDAL_SURFACE('',#40736,6.,5.);
#331=TOROIDAL_SURFACE('',#40741,6.,5.);
#332=TOROIDAL_SURFACE('',#40755,24.,1.);
#333=TOROIDAL_SURFACE('',#40757,24.,1.);
#334=TOROIDAL_SURFACE('',#40766,24.,1.);
#335=TOROIDAL_SURFACE('',#40768,24.,1.);
#336=TOROIDAL_SURFACE('',#41001,72.,4.);
#337=TOROIDAL_SURFACE('',#43632,4.45,0.2);
#338=TOROIDAL_SURFACE('',#43641,4.45,0.2);
#339=TOROIDAL_SURFACE('',#43645,4.45,0.2);
#340=TOROIDAL_SURFACE('',#43651,4.45,0.2);
#341=TOROIDAL_SURFACE('',#43652,9.80000000000001,0.2);
#342=TOROIDAL_SURFACE('',#43658,9.80000000000008,0.2);
#343=TOROIDAL_SURFACE('',#43665,9.80000000000001,0.2);
#344=TOROIDAL_SURFACE('',#43670,9.80000000000008,0.2);
#345=TOROIDAL_SURFACE('',#44005,15.1629166666665,0.437916666666469);
#346=TOROIDAL_SURFACE('',#44012,15.1629166666666,0.43791666666664);
#347=TOROIDAL_SURFACE('',#44017,18.0000000000001,3.37350000000008);
#348=TOROIDAL_SURFACE('',#44022,13.0999999999998,0.599999999999759);
#349=TOROIDAL_SURFACE('',#44026,13.0999999999999,0.599999999999874);
#350=TOROIDAL_SURFACE('',#44030,22.9000000000001,0.599999999999872);
#351=TOROIDAL_SURFACE('',#44035,22.9000000000002,0.599999999999756);
#352=TOROIDAL_SURFACE('',#44041,20.5000000000002,0.599999999999763);
#353=TOROIDAL_SURFACE('',#44047,18.,3.37350000000004);
#354=TOROIDAL_SURFACE('',#44053,20.5000000000001,0.599999999999881);
#355=CONICAL_SURFACE('',#40504,0.8105,1.02974425867665);
#356=CONICAL_SURFACE('',#40508,0.8105,1.02974425867665);
#357=CONICAL_SURFACE('',#40512,0.8105,1.02974425867665);
#358=CONICAL_SURFACE('',#40516,0.8105,1.02974425867665);
#359=CONICAL_SURFACE('',#40520,0.8105,1.02974425867665);
#360=CONICAL_SURFACE('',#40524,0.8105,1.02974425867665);
#361=CONICAL_SURFACE('',#40528,0.8105,1.02974425867665);
#362=CONICAL_SURFACE('',#40532,0.8105,1.02974425867665);
#363=CONICAL_SURFACE('',#40536,0.8105,1.02974425867665);
#364=CONICAL_SURFACE('',#40540,0.8105,1.02974425867665);
#365=CONICAL_SURFACE('',#40544,0.8105,1.02974425867665);
#366=CONICAL_SURFACE('',#40548,0.8105,1.02974425867665);
#367=CONICAL_SURFACE('',#40552,0.8105,1.02974425867665);
#368=CONICAL_SURFACE('',#40556,49.,0.785398163397443);
#369=CONICAL_SURFACE('',#40560,49.,0.785398163397447);
#370=CONICAL_SURFACE('',#40564,49.,0.785398163397443);
#371=CONICAL_SURFACE('',#40568,49.,0.785398163397446);
#372=CONICAL_SURFACE('',#40579,49.,0.785398163397443);
#373=CONICAL_SURFACE('',#40582,49.,0.785398163397446);
#374=CONICAL_SURFACE('',#40585,49.,0.785398163397443);
#375=CONICAL_SURFACE('',#40589,49.,0.785398163397447);
#376=CONICAL_SURFACE('',#40609,0.8105,1.02974425867665);
#377=CONICAL_SURFACE('',#40612,0.8105,1.02974425867665);
#378=CONICAL_SURFACE('',#40615,0.8105,1.02974425867665);
#379=CONICAL_SURFACE('',#40618,0.8105,1.02974425867665);
#380=CONICAL_SURFACE('',#40621,0.50325,1.02974425867665);
#381=CONICAL_SURFACE('',#40624,0.50325,1.02974425867665);
#382=CONICAL_SURFACE('',#40627,0.50325,1.02974425867665);
#383=CONICAL_SURFACE('',#40630,0.50325,1.02974425867665);
#384=CONICAL_SURFACE('',#40633,1.66175,1.02974425867665);
#385=CONICAL_SURFACE('',#40636,1.66175,1.02974425867665);
#386=CONICAL_SURFACE('',#40639,1.66175,1.02974425867665);
#387=CONICAL_SURFACE('',#40642,1.66175,1.02974425867665);
#388=CONICAL_SURFACE('',#40784,8.65,0.785398163397449);
#389=CONICAL_SURFACE('',#40803,5.45,0.785398163397448);
#390=CONICAL_SURFACE('',#40820,0.61475,1.02974425867665);
#391=CONICAL_SURFACE('',#40824,0.61475,1.02974425867665);
#392=CONICAL_SURFACE('',#40828,0.61475,1.02974425867665);
#393=CONICAL_SURFACE('',#40832,0.61475,1.02974425867665);
#394=CONICAL_SURFACE('',#40836,0.61475,1.02974425867665);
#395=CONICAL_SURFACE('',#40840,0.61475,1.02974425867665);
#396=CONICAL_SURFACE('',#40844,0.61475,1.02974425867665);
#397=CONICAL_SURFACE('',#40848,0.61475,1.02974425867665);
#398=CONICAL_SURFACE('',#40852,0.61475,1.02974425867665);
#399=CONICAL_SURFACE('',#40856,0.61475,1.02974425867665);
#400=CONICAL_SURFACE('',#40860,0.61475,1.02974425867665);
#401=CONICAL_SURFACE('',#40864,0.61475,1.02974425867665);
#402=CONICAL_SURFACE('',#40868,0.61475,1.02974425867665);
#403=CONICAL_SURFACE('',#40872,0.61475,1.02974425867665);
#404=CONICAL_SURFACE('',#40876,0.61475,1.02974425867665);
#405=CONICAL_SURFACE('',#40880,0.61475,1.02974425867665);
#406=CONICAL_SURFACE('',#40897,6.25,0.785398163397448);
#407=CONICAL_SURFACE('',#40902,6.25,0.785398163397448);
#408=CONICAL_SURFACE('',#40907,6.25,0.785398163397448);
#409=CONICAL_SURFACE('',#40912,6.25,0.785398163397448);
#410=CONICAL_SURFACE('',#40960,69.9,0.785398163397437);
#411=CONICAL_SURFACE('',#40970,69.9146745271454,0.51109747314861);
#412=CONICAL_SURFACE('',#40972,69.9146745271454,0.511097473148609);
#413=CONICAL_SURFACE('',#40977,69.9,0.785398163397438);
#414=CONICAL_SURFACE('',#40985,39.1,0.785398163397449);
#415=CONICAL_SURFACE('',#40989,12.4,0.785398163397448);
#416=CONICAL_SURFACE('',#40996,3.05,0.785398163397459);
#417=CONICAL_SURFACE('',#41025,1.66175,1.02974425867665);
#418=CONICAL_SURFACE('',#41029,1.66175,1.02974425867665);
#419=CONICAL_SURFACE('',#41033,1.66175,1.02974425867665);
#420=CONICAL_SURFACE('',#41037,1.66175,1.02974425867665);
#421=CONICAL_SURFACE('',#41050,89.75,0.785398163397448);
#422=CONICAL_SURFACE('',#41274,2.3,0.785398163397448);
#423=CONICAL_SURFACE('',#41276,3.625,0.785398163397448);
#424=CONICAL_SURFACE('',#41281,3.625,0.785398163397448);
#425=CONICAL_SURFACE('',#41288,11.75,0.785398163397448);
#426=CONICAL_SURFACE('',#41298,11.75,0.785398163397448);
#427=CONICAL_SURFACE('',#41302,3.31648868,0.523596468044773);
#428=CONICAL_SURFACE('',#41305,4.16648415,0.261798051322241);
#429=CONICAL_SURFACE('',#41309,4.099978155,0.785395488390295);
#430=CONICAL_SURFACE('',#41364,2.3,0.785398163397448);
#431=CONICAL_SURFACE('',#41366,3.625,0.785398163397448);
#432=CONICAL_SURFACE('',#41371,3.625,0.785398163397448);
#433=CONICAL_SURFACE('',#41378,11.75,0.785398163397448);
#434=CONICAL_SURFACE('',#41388,11.75,0.785398163397448);
#435=CONICAL_SURFACE('',#41392,3.31648868,0.523596468044773);
#436=CONICAL_SURFACE('',#41395,4.16648415,0.261798051322241);
#437=CONICAL_SURFACE('',#41399,4.099978155,0.785395488390295);
#438=CONICAL_SURFACE('',#41453,2.3,0.785398163397448);
#439=CONICAL_SURFACE('',#41455,3.625,0.785398163397448);
#440=CONICAL_SURFACE('',#41460,3.625,0.785398163397448);
#441=CONICAL_SURFACE('',#41467,11.75,0.785398163397448);
#442=CONICAL_SURFACE('',#41477,11.75,0.785398163397448);
#443=CONICAL_SURFACE('',#41481,3.31648868,0.523596468044773);
#444=CONICAL_SURFACE('',#41484,4.16648415,0.261798051322241);
#445=CONICAL_SURFACE('',#41488,4.099978155,0.785395488390295);
#446=CONICAL_SURFACE('',#41543,2.3,0.785398163397448);
#447=CONICAL_SURFACE('',#41545,3.625,0.785398163397448);
#448=CONICAL_SURFACE('',#41550,3.625,0.785398163397448);
#449=CONICAL_SURFACE('',#41557,11.75,0.785398163397448);
#450=CONICAL_SURFACE('',#41567,11.75,0.785398163397448);
#451=CONICAL_SURFACE('',#41571,3.31648868,0.523596468044773);
#452=CONICAL_SURFACE('',#41574,4.16648415,0.261798051322241);
#453=CONICAL_SURFACE('',#41578,4.099978155,0.785395488390295);
#454=CONICAL_SURFACE('',#43618,1.66175,1.02974425867665);
#455=CONICAL_SURFACE('',#43622,1.66175,1.02974425867665);
#456=CONICAL_SURFACE('',#43677,3.5,0.785398163397448);
#457=CONICAL_SURFACE('',#43714,3.5,0.785398163397448);
#458=CONICAL_SURFACE('',#43923,14.,0.785398163397448);
#459=CONICAL_SURFACE('',#43973,16.31875,1.51438565083527);
#460=CONICAL_SURFACE('',#43978,20.303125,1.45833172313253);
#461=CONICAL_SURFACE('',#43982,20.303125,1.51438565083527);
#462=CONICAL_SURFACE('',#43984,18.709375,1.51438565083527);
#463=CONICAL_SURFACE('',#43988,16.31875,1.51438565083527);
#464=CONICAL_SURFACE('',#43994,20.303125,1.45833172313253);
#465=CONICAL_SURFACE('',#44000,18.709375,1.51438565083527);
#466=CONICAL_SURFACE('',#44002,20.303125,1.51438565083527);
#467=CONICAL_SURFACE('',#44085,2.35,0.785398163397448);
#468=CONICAL_SURFACE('',#44090,2.35,0.785398163397448);
#469=CONICAL_SURFACE('',#44095,2.35,0.785398163397448);
#470=CONICAL_SURFACE('',#44100,2.35,0.785398163397448);
#471=CONICAL_SURFACE('',#44105,2.35,0.785398163397448);
#472=CONICAL_SURFACE('',#44110,2.35,0.785398163397448);
#473=CONICAL_SURFACE('',#44115,2.35,0.785398163397448);
#474=CONICAL_SURFACE('',#44120,2.35,0.785398163397448);
#475=CONICAL_SURFACE('',#44125,2.35,0.785398163397448);
#476=CONICAL_SURFACE('',#44130,2.35,0.785398163397448);
#477=CONICAL_SURFACE('',#44135,2.35,0.785398163397448);
#478=CONICAL_SURFACE('',#44140,2.35,0.785398163397448);
#479=CONICAL_SURFACE('',#44145,2.35,0.785398163397448);
#480=CONICAL_SURFACE('',#44150,2.35,0.785398163397448);
#481=CONICAL_SURFACE('',#44155,2.35,0.785398163397448);
#482=CONICAL_SURFACE('',#44160,2.35,0.785398163397448);
#483=SHAPE_REPRESENTATION_RELATIONSHIP('SRR','None',#96493,#510);
#484=SHAPE_REPRESENTATION_RELATIONSHIP('SRR','None',#96494,#511);
#485=SHAPE_REPRESENTATION_RELATIONSHIP('SRR','None',#96495,#512);
#486=SHAPE_REPRESENTATION_RELATIONSHIP('SRR','None',#96496,#513);
#487=SHAPE_REPRESENTATION_RELATIONSHIP('SRR','None',#96497,#514);
#488=SHAPE_REPRESENTATION_RELATIONSHIP('SRR','None',#96498,#515);
#489=SHAPE_REPRESENTATION_RELATIONSHIP('SRR','None',#96499,#516);
#490=SHAPE_REPRESENTATION_RELATIONSHIP('SRR','None',#96500,#517);
#491=SHAPE_REPRESENTATION_RELATIONSHIP('SRR','None',#96503,#518);
#492=SHAPE_REPRESENTATION_RELATIONSHIP('SRR','None',#96504,#519);
#493=SHAPE_REPRESENTATION_RELATIONSHIP('SRR','None',#96505,#520);
#494=SHAPE_REPRESENTATION_RELATIONSHIP('SRR','None',#96506,#521);
#495=SHAPE_REPRESENTATION_RELATIONSHIP('SRR','None',#96507,#522);
#496=SHAPE_REPRESENTATION_RELATIONSHIP('SRR','None',#96508,#523);
#497=SHAPE_REPRESENTATION_RELATIONSHIP('SRR','None',#96509,#524);
#498=SHAPE_REPRESENTATION_RELATIONSHIP('SRR','None',#96510,#525);
#499=SHAPE_REPRESENTATION_RELATIONSHIP('SRR','None',#96511,#526);
#500=SHAPE_REPRESENTATION_RELATIONSHIP('SRR','None',#96512,#527);
#501=SHAPE_REPRESENTATION_RELATIONSHIP('SRR','None',#96513,#528);
#502=SHAPE_REPRESENTATION_RELATIONSHIP('SRR','None',#96515,#529);
#503=SHAPE_REPRESENTATION_RELATIONSHIP('SRR','None',#96516,#530);
#504=SHAPE_REPRESENTATION_RELATIONSHIP('SRR','None',#96517,#531);
#505=SHAPE_REPRESENTATION_RELATIONSHIP('SRR','None',#96519,#532);
#506=SHAPE_REPRESENTATION_RELATIONSHIP('SRR','None',#96520,#533);
#507=SHAPE_REPRESENTATION_RELATIONSHIP('SRR','None',#96521,#534);
#508=SHAPE_REPRESENTATION_RELATIONSHIP('SRR','None',#96523,#535);
#509=SHAPE_REPRESENTATION_RELATIONSHIP('SRR','None',#96524,#536);
#510=ADVANCED_BREP_SHAPE_REPRESENTATION('',(#2081,#2082,#2083,#2084,#2085),
#96314);
#511=ADVANCED_BREP_SHAPE_REPRESENTATION('',(#2086),#96315);
#512=ADVANCED_BREP_SHAPE_REPRESENTATION('',(#2087),#96316);
#513=ADVANCED_BREP_SHAPE_REPRESENTATION('',(#2088),#96317);
#514=ADVANCED_BREP_SHAPE_REPRESENTATION('',(#2089),#96318);
#515=ADVANCED_BREP_SHAPE_REPRESENTATION('',(#2090),#96319);
#516=ADVANCED_BREP_SHAPE_REPRESENTATION('',(#2091),#96320);
#517=ADVANCED_BREP_SHAPE_REPRESENTATION('',(#2092),#96321);
#518=ADVANCED_BREP_SHAPE_REPRESENTATION('',(#2093),#96324);
#519=ADVANCED_BREP_SHAPE_REPRESENTATION('',(#2094),#96325);
#520=ADVANCED_BREP_SHAPE_REPRESENTATION('',(#2095),#96326);
#521=ADVANCED_BREP_SHAPE_REPRESENTATION('',(#2096),#96327);
#522=ADVANCED_BREP_SHAPE_REPRESENTATION('',(#2097),#96328);
#523=ADVANCED_BREP_SHAPE_REPRESENTATION('',(#2098),#96329);
#524=ADVANCED_BREP_SHAPE_REPRESENTATION('',(#2099),#96330);
#525=ADVANCED_BREP_SHAPE_REPRESENTATION('',(#2100),#96331);
#526=ADVANCED_BREP_SHAPE_REPRESENTATION('',(#2101),#96332);
#527=ADVANCED_BREP_SHAPE_REPRESENTATION('',(#2102),#96333);
#528=ADVANCED_BREP_SHAPE_REPRESENTATION('',(#2103),#96334);
#529=ADVANCED_BREP_SHAPE_REPRESENTATION('',(#2104),#96336);
#530=ADVANCED_BREP_SHAPE_REPRESENTATION('',(#2105),#96337);
#531=ADVANCED_BREP_SHAPE_REPRESENTATION('',(#2106),#96338);
#532=ADVANCED_BREP_SHAPE_REPRESENTATION('',(#2107),#96340);
#533=ADVANCED_BREP_SHAPE_REPRESENTATION('',(#2108),#96341);
#534=ADVANCED_BREP_SHAPE_REPRESENTATION('',(#2109),#96342);
#535=ADVANCED_BREP_SHAPE_REPRESENTATION('',(#2110),#96344);
#536=ADVANCED_BREP_SHAPE_REPRESENTATION('',(#2111),#96345);
#537=B_SPLINE_CURVE_WITH_KNOTS('',3,(#56640,#56641,#56642,#56643,#56644,
#56645,#56646,#56647,#56648,#56649,#56650,#56651,#56652,#56653,#56654,#56655,
#56656,#56657,#56658,#56659,#56660,#56661,#56662,#56663,#56664,#56665,#56666,
#56667,#56668,#56669,#56670,#56671,#56672,#56673),.UNSPECIFIED.,.F.,.F.,
(4,3,3,3,3,3,3,3,3,3,3,4),(0.,0.0138493805520391,0.0279683715007937,0.0420168555975819,
0.0558813920679688,0.0698321201636422,0.0837828482593156,0.0919440775627242,
0.113777618544301,0.136981863025571,0.161879136802141,0.169861381782475),
 .UNSPECIFIED.);
#538=B_SPLINE_CURVE_WITH_KNOTS('',3,(#56675,#56676,#56677,#56678,#56679,
#56680,#56681,#56682,#56683,#56684,#56685,#56686,#56687,#56688,#56689,#56690,
#56691,#56692,#56693,#56694,#56695,#56696,#56697,#56698,#56699,#56700,#56701,
#56702,#56703,#56704,#56705,#56706,#56707,#56708,#56709,#56710,#56711,#56712,
#56713,#56714,#56715,#56716,#56717,#56718,#56719,#56720,#56721,#56722,#56723,
#56724,#56725,#56726,#56727,#56728,#56729,#56730,#56731,#56732,#56733,#56734,
#56735,#56736,#56737,#56738,#56739,#56740,#56741,#56742,#56743,#56744,#56745,
#56746,#56747,#56748,#56749,#56750,#56751,#56752,#56753,#56754,#56755,#56756,
#56757,#56758,#56759,#56760,#56761,#56762,#56763,#56764,#56765,#56766,#56767,
#56768,#56769,#56770,#56771,#56772,#56773,#56774,#56775,#56776,#56777,#56778,
#56779,#56780,#56781,#56782,#56783,#56784,#56785,#56786,#56787,#56788,#56789,
#56790,#56791,#56792,#56793,#56794,#56795,#56796,#56797,#56798,#56799,#56800,
#56801,#56802,#56803,#56804,#56805,#56806,#56807,#56808,#56809,#56810,#56811,
#56812,#56813,#56814,#56815,#56816,#56817,#56818,#56819,#56820,#56821,#56822,
#56823,#56824,#56825,#56826,#56827,#56828,#56829,#56830,#56831,#56832,#56833,
#56834,#56835,#56836,#56837,#56838,#56839,#56840,#56841,#56842,#56843,#56844,
#56845,#56846,#56847,#56848,#56849,#56850,#56851),.UNSPECIFIED.,.F.,.F.,
(4,1,1,1,1,1,1,1,1,1,1,1,1,1,1,1,1,1,1,1,1,1,1,1,1,1,1,1,1,1,1,1,1,1,1,
1,1,1,1,1,1,1,1,1,1,1,1,1,1,1,1,1,1,1,1,1,1,1,1,1,1,1,1,1,1,1,1,1,1,1,1,
1,1,1,1,1,1,1,1,1,1,1,1,1,1,1,1,1,1,1,1,1,1,1,1,1,1,1,1,1,1,1,1,1,1,1,1,
1,1,1,1,1,1,1,1,1,1,1,1,1,1,1,1,1,1,1,1,1,1,1,1,1,1,1,1,1,1,1,1,1,1,1,1,
1,1,1,1,1,1,1,1,1,1,1,1,1,1,1,1,1,1,1,1,1,1,1,1,1,1,1,1,1,1,1,4),(0.523445465471335,
0.524662784357541,1.02224716507658,1.51983154579562,2.01741592651465,2.51500030723369,
3.01258468795273,3.51016906867176,4.0077534493908,4.50533783010984,5.00292221082888,
5.50050659154791,5.99809097226695,6.49567535298599,6.99325973370502,7.49084411442406,
7.9884284951431,8.48601287586214,8.98359725658117,9.48118163730021,9.97876601801925,
10.4763503987383,10.9739347794573,11.4715191601764,11.9691035408954,12.4666879216144,
12.9642723023335,13.4618566830525,13.9594410637715,14.4570254444906,14.9546098252096,
15.4521942059287,15.9497785866477,16.4473629673667,16.9449473480858,17.4425317288048,
17.9401161095238,18.4377004902429,18.9352848709619,19.432869251681,19.9304536324,
20.428038013119,20.9256223938381,21.4232067745571,21.9207911552761,22.4183755359952,
22.9159599167142,23.4135442974333,23.9111286781523,24.4087130588713,24.9062974395904,
25.4038818203094,25.9014662010284,26.3990505817475,26.8966349624665,27.3942193431855,
27.8918037239046,28.3893881046236,28.8869724853427,29.3845568660617,29.8821412467807,
30.3797256274998,30.8773100082188,31.3748943889378,31.8724787696569,32.3700631503759,
32.867647531095,33.365231911814,33.862816292533,34.3604006732521,34.8579850539711,
35.3555694346901,35.8531538154092,36.3507381961282,36.8483225768473,37.3459069575663,
37.8434913382853,38.3410757190044,38.8386600997234,39.3362444804424,39.8338288611615,
40.3314132418805,40.8289976225996,41.3265820033186,41.8241663840376,42.3217507647567,
42.8193351454757,43.3169195261947,43.8145039069138,44.3120882876328,44.8096726683519,
45.3072570490709,45.8048414297899,46.302425810509,46.800010191228,47.297594571947,
47.7951789526661,48.2927633333851,48.7903477141041,49.2879320948232,49.7855164755422,
50.2831008562613,50.7806852369803,51.2782696176993,51.7758539984184,52.2734383791374,
52.7710227598564,53.2686071405755,53.7661915212945,54.2637759020135,54.7613602827326,
55.2589446634516,55.7565290441707,56.2541134248897,56.7516978056087,57.2492821863278,
57.7468665670468,58.2444509477659,58.7420353284849,59.2396197092039,59.737204089923,
60.234788470642,60.732372851361,61.2299572320801,61.7275416127991,62.2251259935181,
62.7227103742372,63.2202947549562,63.7178791356753,64.2154635163943,64.7130478971133,
65.2106322778324,65.7082166585514,66.2058010392704,66.7033854199895,67.2009698007085,
67.6985541814276,68.1961385621466,68.6937229428656,69.1913073235847,69.6888917043037,
70.1864760850227,70.6840604657418,71.1816448464608,71.6792292271798,72.1768136078989,
72.6743979886179,73.171982369337,73.669566750056,74.167151130775,74.6647355114941,
75.1623198922131,75.6599042729322,76.1574886536512,76.6550730343702,77.1526574150893,
77.6502417958083,78.1478261765273,78.6454105572464,79.1429949379654,79.6405793186844,
80.1381636994035,80.6357480801225,81.1333324608416,81.6309168415606,82.1285012222796,
82.6260856029987,83.1236699837177,83.6212543644367,84.1188387451558,84.6164231258748,
85.1140075065939,85.6115918873129,86.1091762680319,86.606760648751),
 .UNSPECIFIED.);
#539=B_SPLINE_CURVE_WITH_KNOTS('',3,(#56853,#56854,#56855,#56856,#56857,
#56858,#56859,#56860,#56861,#56862,#56863,#56864,#56865,#56866,#56867,#56868,
#56869,#56870,#56871,#56872,#56873,#56874,#56875,#56876,#56877,#56878,#56879,
#56880,#56881,#56882,#56883,#56884,#56885,#56886),.UNSPECIFIED.,.F.,.F.,
(4,3,3,3,3,3,3,3,3,3,3,4),(0.0125780362743995,0.0506326777170016,0.0867678604065111,
0.119700594010953,0.132126043812897,0.144640710685096,0.165230711352287,
0.186219427301366,0.207964088440174,0.22968155027008,0.251439811063339,
0.273198071856599),.UNSPECIFIED.);
#540=B_SPLINE_CURVE_WITH_KNOTS('',3,(#56887,#56888,#56889,#56890,#56891,
#56892,#56893,#56894,#56895,#56896,#56897,#56898,#56899,#56900,#56901,#56902,
#56903,#56904,#56905,#56906,#56907,#56908,#56909,#56910,#56911,#56912,#56913,
#56914,#56915,#56916,#56917,#56918,#56919,#56920,#56921,#56922,#56923,#56924,
#56925,#56926,#56927,#56928,#56929,#56930,#56931,#56932,#56933,#56934,#56935,
#56936,#56937,#56938,#56939,#56940,#56941,#56942,#56943,#56944,#56945,#56946,
#56947,#56948,#56949,#56950,#56951,#56952,#56953,#56954,#56955,#56956,#56957,
#56958,#56959,#56960,#56961,#56962,#56963,#56964,#56965,#56966,#56967,#56968,
#56969,#56970,#56971,#56972,#56973,#56974,#56975,#56976,#56977,#56978,#56979,
#56980,#56981,#56982,#56983,#56984,#56985,#56986,#56987,#56988,#56989,#56990,
#56991,#56992,#56993,#56994,#56995,#56996,#56997,#56998,#56999,#57000,#57001,
#57002,#57003,#57004,#57005,#57006,#57007,#57008,#57009,#57010,#57011,#57012,
#57013,#57014,#57015,#57016,#57017,#57018,#57019,#57020,#57021,#57022,#57023,
#57024,#57025,#57026,#57027,#57028,#57029,#57030,#57031,#57032,#57033,#57034,
#57035,#57036,#57037,#57038,#57039,#57040,#57041,#57042,#57043,#57044,#57045,
#57046,#57047,#57048,#57049,#57050,#57051,#57052,#57053,#57054,#57055,#57056,
#57057,#57058,#57059,#57060,#57061,#57062,#57063,#57064,#57065,#57066,#57067,
#57068,#57069,#57070,#57071,#57072,#57073,#57074,#57075,#57076,#57077,#57078,
#57079,#57080,#57081,#57082,#57083,#57084,#57085,#57086,#57087,#57088,#57089,
#57090,#57091,#57092,#57093,#57094,#57095,#57096,#57097,#57098,#57099,#57100,
#57101,#57102,#57103,#57104,#57105,#57106,#57107,#57108,#57109,#57110,#57111,
#57112,#57113,#57114,#57115,#57116,#57117,#57118,#57119,#57120,#57121,#57122,
#57123,#57124,#57125,#57126,#57127,#57128,#57129,#57130,#57131,#57132,#57133,
#57134,#57135,#57136,#57137,#57138,#57139,#57140,#57141,#57142,#57143,#57144,
#57145,#57146,#57147,#57148,#57149,#57150,#57151,#57152,#57153,#57154,#57155,
#57156,#57157,#57158,#57159,#57160,#57161,#57162,#57163,#57164,#57165,#57166,
#57167,#57168,#57169,#57170,#57171,#57172,#57173,#57174,#57175,#57176,#57177,
#57178,#57179,#57180,#57181,#57182,#57183,#57184,#57185,#57186,#57187,#57188,
#57189,#57190,#57191,#57192,#57193,#57194,#57195,#57196,#57197,#57198,#57199,
#57200,#57201,#57202,#57203,#57204,#57205,#57206,#57207,#57208,#57209,#57210,
#57211,#57212,#57213,#57214,#57215,#57216,#57217,#57218,#57219,#57220,#57221,
#57222,#57223,#57224,#57225,#57226,#57227,#57228,#57229,#57230,#57231,#57232,
#57233,#57234,#57235,#57236,#57237,#57238,#57239,#57240,#57241,#57242,#57243,
#57244,#57245,#57246,#57247,#57248,#57249,#57250,#57251,#57252,#57253,#57254,
#57255,#57256,#57257,#57258,#57259,#57260,#57261,#57262,#57263,#57264,#57265,
#57266,#57267,#57268,#57269,#57270,#57271,#57272,#57273,#57274,#57275,#57276,
#57277,#57278,#57279,#57280,#57281,#57282,#57283,#57284,#57285,#57286,#57287,
#57288,#57289,#57290,#57291,#57292,#57293,#57294,#57295,#57296,#57297,#57298,
#57299,#57300,#57301,#57302,#57303,#57304,#57305,#57306,#57307,#57308,#57309,
#57310,#57311,#57312,#57313,#57314,#57315,#57316,#57317,#57318,#57319,#57320,
#57321,#57322,#57323,#57324,#57325,#57326,#57327,#57328,#57329,#57330,#57331,
#57332,#57333,#57334,#57335,#57336,#57337,#57338,#57339,#57340,#57341,#57342,
#57343,#57344,#57345,#57346,#57347,#57348,#57349,#57350,#57351,#57352,#57353,
#57354,#57355,#57356,#57357,#57358,#57359,#57360,#57361,#57362,#57363,#57364,
#57365,#57366,#57367,#57368,#57369,#57370,#57371,#57372,#57373,#57374,#57375,
#57376,#57377,#57378,#57379,#57380,#57381,#57382,#57383,#57384,#57385,#57386,
#57387,#57388,#57389,#57390,#57391,#57392,#57393,#57394,#57395,#57396,#57397,
#57398,#57399,#57400,#57401,#57402,#57403,#57404,#57405,#57406),
 .UNSPECIFIED.,.F.,.F.,(4,3,3,3,3,3,3,3,3,3,3,3,3,3,3,3,3,3,3,3,3,3,3,3,
3,3,3,3,3,3,3,3,3,3,3,3,3,3,3,3,3,3,3,3,3,3,3,3,3,3,3,3,3,3,3,3,3,3,3,3,
3,3,3,3,3,3,3,3,3,3,3,3,3,3,3,3,3,3,3,3,3,3,3,3,3,3,3,3,3,3,3,3,3,3,3,3,
3,3,3,3,3,3,3,3,3,3,3,3,3,3,3,3,3,3,3,3,3,3,3,3,3,3,3,3,3,3,3,3,3,3,3,3,
3,3,3,3,3,3,3,3,3,3,3,3,3,3,3,3,3,3,3,3,3,3,3,3,3,3,3,3,3,3,3,3,3,3,3,3,
3,3,3,3,3,4),(-86.1103935869183,-85.6115918873129,-85.1140075065939,-84.6164231258748,
-84.1188387451558,-83.6212543644367,-83.1236699837177,-82.6260856029987,
-82.1285012222796,-81.6309168415606,-81.1333324608416,-80.6357480801225,
-80.1381636994035,-79.6405793186844,-79.1429949379654,-78.6454105572464,
-78.1478261765273,-77.6502417958083,-77.1526574150893,-76.6550730343702,
-76.1574886536512,-75.6599042729322,-75.1623198922131,-74.6647355114941,
-74.1671511307751,-73.669566750056,-73.171982369337,-72.6743979886179,-72.1768136078989,
-71.6792292271799,-71.1816448464608,-70.6840604657418,-70.1864760850227,
-69.6888917043037,-69.1913073235847,-68.6937229428656,-68.1961385621466,
-67.6985541814276,-67.2009698007085,-66.7033854199895,-66.2058010392704,
-65.7082166585514,-65.2106322778324,-64.7130478971133,-64.2154635163943,
-63.7178791356753,-63.2202947549562,-62.7227103742372,-62.2251259935181,
-61.7275416127991,-61.2299572320801,-60.732372851361,-60.234788470642,-59.737204089923,
-59.2396197092039,-58.7420353284849,-58.2444509477659,-57.7468665670468,
-57.2492821863278,-56.7516978056087,-56.2541134248897,-55.7565290441707,
-55.2589446634516,-54.7613602827326,-54.2637759020135,-53.7661915212945,
-53.2686071405755,-52.7710227598564,-52.2734383791374,-51.7758539984184,
-51.2782696176993,-50.7806852369803,-50.2831008562613,-49.7855164755422,
-49.2879320948232,-48.7903477141041,-48.2927633333851,-47.7951789526661,
-47.297594571947,-46.800010191228,-46.302425810509,-45.8048414297899,-45.3072570490709,
-44.8096726683519,-44.3120882876328,-43.8145039069138,-43.3169195261947,
-42.8193351454757,-42.3217507647567,-41.8241663840376,-41.3265820033186,
-40.8289976225996,-40.3314132418805,-39.8338288611615,-39.3362444804425,
-38.8386600997234,-38.3410757190044,-37.8434913382853,-37.3459069575663,
-36.8483225768473,-36.3507381961282,-35.8531538154092,-35.3555694346901,
-34.8579850539711,-34.3604006732521,-33.862816292533,-33.365231911814,-32.867647531095,
-32.3700631503759,-31.8724787696569,-31.3748943889379,-30.8773100082188,
-30.3797256274998,-29.8821412467807,-29.3845568660617,-28.8869724853427,
-28.3893881046236,-27.8918037239046,-27.3942193431856,-26.8966349624665,
-26.3990505817475,-25.9014662010284,-25.4038818203094,-24.9062974395904,
-24.4087130588713,-23.9111286781523,-23.4135442974333,-22.9159599167142,
-22.4183755359952,-21.9207911552761,-21.4232067745571,-20.9256223938381,
-20.428038013119,-19.9304536324,-19.432869251681,-18.9352848709619,-18.4377004902429,
-17.9401161095238,-17.4425317288048,-16.9449473480858,-16.4473629673667,
-15.9497785866477,-15.4521942059287,-14.9546098252096,-14.4570254444906,
-13.9594410637715,-13.4618566830525,-12.9642723023335,-12.4666879216144,
-11.9691035408954,-11.4715191601764,-10.9739347794573,-10.4763503987383,
-9.97876601801925,-9.48118163730021,-8.98359725658118,-8.48601287586214,
-7.9884284951431,-7.49084411442406,-6.99325973370503,-6.49567535298599,
-5.99809097226695,-5.50050659154792,-5.00292221082888,-4.50533783010984,
-4.0077534493908,-3.51016906867177,-3.01258468795273,-2.51500030723369,
-2.01741592651466,-1.51983154579562,-1.02224716507658,-0.524662784357545,
-0.0270784036386459),.UNSPECIFIED.);
#541=B_SPLINE_CURVE_WITH_KNOTS('',3,(#58294,#58295,#58296,#58297,#58298,
#58299),.UNSPECIFIED.,.F.,.F.,(4,2,4),(0.,0.0857765395050651,0.179305822035621),
 .UNSPECIFIED.);
#542=B_SPLINE_CURVE_WITH_KNOTS('',3,(#58301,#58302,#58303,#58304,#58305,
#58306,#58307,#58308,#58309,#58310,#58311,#58312,#58313,#58314,#58315,#58316,
#58317,#58318,#58319,#58320,#58321,#58322,#58323,#58324,#58325,#58326,#58327,
#58328,#58329,#58330,#58331,#58332,#58333,#58334,#58335,#58336,#58337,#58338,
#58339,#58340,#58341,#58342,#58343,#58344,#58345,#58346,#58347,#58348,#58349,
#58350,#58351,#58352,#58353,#58354,#58355,#58356,#58357,#58358,#58359,#58360,
#58361,#58362,#58363,#58364,#58365,#58366,#58367,#58368,#58369,#58370,#58371,
#58372,#58373,#58374,#58375,#58376,#58377,#58378,#58379,#58380,#58381,#58382,
#58383,#58384,#58385,#58386,#58387,#58388,#58389,#58390,#58391,#58392,#58393,
#58394,#58395,#58396,#58397,#58398,#58399,#58400,#58401,#58402,#58403,#58404,
#58405,#58406,#58407,#58408,#58409,#58410,#58411,#58412,#58413,#58414,#58415,
#58416,#58417,#58418,#58419,#58420,#58421,#58422,#58423,#58424,#58425,#58426,
#58427,#58428,#58429,#58430,#58431,#58432,#58433,#58434,#58435,#58436,#58437,
#58438,#58439,#58440,#58441,#58442,#58443,#58444,#58445,#58446,#58447,#58448,
#58449,#58450,#58451,#58452,#58453,#58454,#58455,#58456,#58457,#58458,#58459,
#58460,#58461,#58462,#58463,#58464,#58465,#58466,#58467,#58468,#58469,#58470,
#58471,#58472,#58473,#58474,#58475,#58476),.UNSPECIFIED.,.F.,.F.,(4,1,1,
1,1,1,1,1,1,1,1,1,1,1,1,1,1,1,1,1,1,1,1,1,1,1,1,1,1,1,1,1,1,1,1,1,1,1,1,
1,1,1,1,1,1,1,1,1,1,1,1,1,1,1,1,1,1,1,1,1,1,1,1,1,1,1,1,1,1,1,1,1,1,1,1,
1,1,1,1,1,1,1,1,1,1,1,1,1,1,1,1,1,1,1,1,1,1,1,1,1,1,1,1,1,1,1,1,1,1,1,1,
1,1,1,1,1,1,1,1,1,1,1,1,1,1,1,1,1,1,1,1,1,1,1,1,1,1,1,1,1,1,1,1,1,1,1,1,
1,1,1,1,1,1,1,1,1,1,1,1,1,1,1,1,1,1,1,1,1,1,1,1,1,1,4),(3.66189976529227,
4.13429607197608,4.6320339724214,5.12977187286673,5.62750977331205,6.12524767375738,
6.6229855742027,7.12072347464803,7.61846137509335,8.11619927553867,8.613937175984,
9.11167507642933,9.60941297687465,10.10715087732,10.6048887777653,11.1026266782106,
11.6003645786559,12.0981024791013,12.5958403795466,13.0935782799919,13.5913161804372,
14.0890540808826,14.5867919813279,15.0845298817732,15.5822677822185,16.0800056826639,
16.5777435831092,17.0754814835545,17.5732193839998,18.0709572844452,18.5686951848905,
19.0664330853358,19.5641709857811,20.0619088862265,20.5596467866718,21.0573846871171,
21.5551225875624,22.0528604880078,22.5505983884531,23.0483362888984,23.5460741893437,
24.0438120897891,24.5415499902344,25.0392878906797,25.537025791125,26.0347636915704,
26.5325015920157,27.030239492461,27.5279773929063,28.0257152933517,28.523453193797,
29.0211910942423,29.5189289946876,30.016666895133,30.5144047955783,31.0121426960236,
31.5098805964689,32.0076184969143,32.5053563973596,33.0030942978049,33.5008321982502,
33.9985700986956,34.4963079991409,34.9940458995862,35.4917838000315,35.9895217004769,
36.4872596009222,36.9849975013675,37.4827354018128,37.9804733022582,38.4782112027035,
38.9759491031488,39.4736870035941,39.9714249040395,40.4691628044848,40.9669007049301,
41.4646386053754,41.9623765058208,42.4601144062661,42.9578523067114,43.4555902071567,
43.9533281076021,44.4510660080474,44.9488039084927,45.446541808938,45.9442797093834,
46.4420176098287,46.939755510274,47.4374934107193,47.9352313111646,48.43296921161,
48.9307071120553,49.4284450125006,49.9261829129459,50.4239208133913,50.9216587138366,
51.4193966142819,51.9171345147272,52.4148724151726,52.9126103156179,53.4103482160632,
53.9080861165085,54.4058240169539,54.9035619173992,55.4012998178445,55.8990377182898,
56.3967756187352,56.8945135191805,57.3922514196258,57.8899893200711,58.3877272205165,
58.8854651209618,59.3832030214071,59.8809409218524,60.3786788222978,60.8764167227431,
61.3741546231884,61.8718925236337,62.3696304240791,62.8673683245244,63.3651062249697,
63.862844125415,64.3605820258604,64.8583199263057,65.356057826751,65.8537957271963,
66.3515336276417,66.849271528087,67.3470094285323,67.8447473289776,68.3424852294229,
68.8402231298683,69.3379610303136,69.8356989307589,70.3334368312043,70.8311747316496,
71.3289126320949,71.8266505325402,72.3243884329856,72.8221263334309,73.3198642338762,
73.8176021343215,74.3153400347668,74.8130779352122,75.3108158356575,75.8085537361028,
76.3062916365481,76.8040295369935,77.3017674374388,77.7995053378841,78.2972432383295,
78.7949811387748,79.2927190392201,79.7904569396654,80.2881948401107,80.7859327405561,
81.2836706410014,81.7814085414467,82.279146441892,82.7768843423374,83.2746222427827,
83.772360143228,84.2700980436733,84.7678359441187,85.265573844564,85.7633117450093,
86.2610496454546,86.7587875459,87.2565254463453,87.7542633467906,88.2520012472359,
88.7497391476813,89.2474770481266,89.7452149485719),.UNSPECIFIED.);
#543=B_SPLINE_CURVE_WITH_KNOTS('',3,(#58478,#58479,#58480,#58481,#58482,
#58483),.UNSPECIFIED.,.F.,.F.,(4,2,4),(0.,0.183696265542339,0.352186530140702),
 .UNSPECIFIED.);
#544=B_SPLINE_CURVE_WITH_KNOTS('',3,(#58484,#58485,#58486,#58487,#58488,
#58489,#58490,#58491,#58492,#58493,#58494,#58495,#58496,#58497,#58498,#58499,
#58500,#58501,#58502,#58503,#58504,#58505,#58506,#58507,#58508,#58509,#58510,
#58511,#58512,#58513,#58514,#58515,#58516,#58517,#58518,#58519,#58520,#58521,
#58522,#58523,#58524,#58525,#58526,#58527,#58528,#58529,#58530,#58531,#58532,
#58533,#58534,#58535,#58536,#58537,#58538,#58539,#58540,#58541,#58542,#58543,
#58544,#58545,#58546,#58547,#58548,#58549,#58550,#58551,#58552,#58553,#58554,
#58555,#58556,#58557,#58558,#58559,#58560,#58561,#58562,#58563,#58564,#58565,
#58566,#58567,#58568,#58569,#58570,#58571,#58572,#58573,#58574,#58575,#58576,
#58577,#58578,#58579,#58580,#58581,#58582,#58583,#58584,#58585,#58586,#58587,
#58588,#58589,#58590,#58591,#58592,#58593,#58594,#58595,#58596,#58597,#58598,
#58599,#58600,#58601,#58602,#58603,#58604,#58605,#58606,#58607,#58608,#58609,
#58610,#58611,#58612,#58613,#58614,#58615,#58616,#58617,#58618,#58619,#58620,
#58621,#58622,#58623,#58624,#58625,#58626,#58627,#58628,#58629,#58630,#58631,
#58632,#58633,#58634,#58635,#58636,#58637,#58638,#58639,#58640,#58641,#58642,
#58643,#58644,#58645,#58646,#58647,#58648,#58649,#58650,#58651,#58652,#58653,
#58654,#58655,#58656,#58657,#58658,#58659),.UNSPECIFIED.,.F.,.F.,(4,1,1,
1,1,1,1,1,1,1,1,1,1,1,1,1,1,1,1,1,1,1,1,1,1,1,1,1,1,1,1,1,1,1,1,1,1,1,1,
1,1,1,1,1,1,1,1,1,1,1,1,1,1,1,1,1,1,1,1,1,1,1,1,1,1,1,1,1,1,1,1,1,1,1,1,
1,1,1,1,1,1,1,1,1,1,1,1,1,1,1,1,1,1,1,1,1,1,1,1,1,1,1,1,1,1,1,1,1,1,1,1,
1,1,1,1,1,1,1,1,1,1,1,1,1,1,1,1,1,1,1,1,1,1,1,1,1,1,1,1,1,1,1,1,1,1,1,1,
1,1,1,1,1,1,1,1,1,1,1,1,1,1,1,1,1,1,1,1,1,1,1,1,1,1,4),(3.13882027108543,
3.63655817153075,4.13429607197608,4.6320339724214,5.12977187286673,5.62750977331205,
6.12524767375738,6.6229855742027,7.12072347464803,7.61846137509335,8.11619927553867,
8.613937175984,9.11167507642933,9.60941297687465,10.10715087732,10.6048887777653,
11.1026266782106,11.6003645786559,12.0981024791013,12.5958403795466,13.0935782799919,
13.5913161804372,14.0890540808826,14.5867919813279,15.0845298817732,15.5822677822185,
16.0800056826639,16.5777435831092,17.0754814835545,17.5732193839998,18.0709572844452,
18.5686951848905,19.0664330853358,19.5641709857811,20.0619088862265,20.5596467866718,
21.0573846871171,21.5551225875624,22.0528604880078,22.5505983884531,23.0483362888984,
23.5460741893437,24.0438120897891,24.5415499902344,25.0392878906797,25.537025791125,
26.0347636915704,26.5325015920157,27.030239492461,27.5279773929063,28.0257152933517,
28.523453193797,29.0211910942423,29.5189289946876,30.016666895133,30.5144047955783,
31.0121426960236,31.5098805964689,32.0076184969143,32.5053563973596,33.0030942978049,
33.5008321982502,33.9985700986956,34.4963079991409,34.9940458995862,35.4917838000315,
35.9895217004769,36.4872596009222,36.9849975013675,37.4827354018128,37.9804733022582,
38.4782112027035,38.9759491031488,39.4736870035941,39.9714249040395,40.4691628044848,
40.9669007049301,41.4646386053754,41.9623765058208,42.4601144062661,42.9578523067114,
43.4555902071567,43.9533281076021,44.4510660080474,44.9488039084927,45.446541808938,
45.9442797093834,46.4420176098287,46.939755510274,47.4374934107193,47.9352313111646,
48.43296921161,48.9307071120553,49.4284450125006,49.9261829129459,50.4239208133913,
50.9216587138366,51.4193966142819,51.9171345147272,52.4148724151726,52.9126103156179,
53.4103482160632,53.9080861165085,54.4058240169539,54.9035619173992,55.4012998178445,
55.8990377182898,56.3967756187352,56.8945135191805,57.3922514196258,57.8899893200711,
58.3877272205165,58.8854651209618,59.3832030214071,59.8809409218524,60.3786788222978,
60.8764167227431,61.3741546231884,61.8718925236337,62.3696304240791,62.8673683245244,
63.3651062249697,63.862844125415,64.3605820258604,64.8583199263057,65.356057826751,
65.8537957271963,66.3515336276417,66.849271528087,67.3470094285323,67.8447473289776,
68.3424852294229,68.8402231298683,69.3379610303136,69.8356989307589,70.3334368312043,
70.8311747316496,71.3289126320949,71.8266505325402,72.3243884329856,72.8221263334309,
73.3198642338762,73.8176021343215,74.3153400347668,74.8130779352122,75.3108158356575,
75.8085537361028,76.3062916365481,76.8040295369935,77.3017674374388,77.7995053378841,
78.2972432383295,78.7949811387748,79.2927190392201,79.7904569396654,80.2881948401107,
80.7859327405561,81.2836706410014,81.7814085414467,82.279146441892,82.7768843423374,
83.2746222427827,83.772360143228,84.2700980436733,84.7678359441187,85.265573844564,
85.7633117450093,86.2610496454546,86.7587875459,87.2565254463453,87.7542633467906,
88.2520012472359,88.7497391476813,89.2221354543651),.UNSPECIFIED.);
#545=B_SPLINE_CURVE_WITH_KNOTS('',3,(#59546,#59547,#59548,#59549,#59550,
#59551),.UNSPECIFIED.,.F.,.F.,(4,2,4),(0.,0.183696265542339,0.352186530140732),
 .UNSPECIFIED.);
#546=B_SPLINE_CURVE_WITH_KNOTS('',3,(#59553,#59554,#59555,#59556,#59557,
#59558),.UNSPECIFIED.,.F.,.F.,(4,2,4),(0.,0.0857765395050088,0.179305822035475),
 .UNSPECIFIED.);
#547=B_SPLINE_CURVE_WITH_KNOTS('',3,(#59559,#59560,#59561,#59562,#59563,
#59564,#59565,#59566,#59567,#59568,#59569,#59570,#59571,#59572,#59573,#59574,
#59575,#59576,#59577,#59578,#59579,#59580,#59581,#59582,#59583,#59584,#59585,
#59586,#59587,#59588,#59589,#59590,#59591,#59592,#59593,#59594,#59595,#59596,
#59597,#59598,#59599,#59600,#59601,#59602,#59603,#59604,#59605,#59606,#59607,
#59608,#59609,#59610,#59611,#59612,#59613,#59614,#59615,#59616,#59617,#59618,
#59619,#59620,#59621,#59622,#59623,#59624,#59625,#59626,#59627,#59628,#59629,
#59630,#59631,#59632,#59633,#59634,#59635,#59636,#59637,#59638,#59639,#59640,
#59641,#59642,#59643,#59644,#59645,#59646,#59647,#59648,#59649,#59650,#59651,
#59652,#59653,#59654,#59655,#59656,#59657,#59658,#59659,#59660,#59661,#59662,
#59663,#59664,#59665,#59666,#59667,#59668,#59669,#59670,#59671,#59672,#59673,
#59674,#59675,#59676,#59677,#59678,#59679,#59680,#59681,#59682,#59683,#59684,
#59685,#59686,#59687,#59688,#59689,#59690,#59691,#59692,#59693,#59694,#59695,
#59696,#59697,#59698,#59699,#59700,#59701,#59702,#59703,#59704,#59705,#59706,
#59707,#59708,#59709,#59710,#59711,#59712,#59713,#59714,#59715,#59716,#59717,
#59718,#59719,#59720,#59721,#59722,#59723,#59724,#59725,#59726,#59727,#59728,
#59729,#59730,#59731,#59732,#59733,#59734),.UNSPECIFIED.,.F.,.F.,(4,1,1,
1,1,1,1,1,1,1,1,1,1,1,1,1,1,1,1,1,1,1,1,1,1,1,1,1,1,1,1,1,1,1,1,1,1,1,1,
1,1,1,1,1,1,1,1,1,1,1,1,1,1,1,1,1,1,1,1,1,1,1,1,1,1,1,1,1,1,1,1,1,1,1,1,
1,1,1,1,1,1,1,1,1,1,1,1,1,1,1,1,1,1,1,1,1,1,1,1,1,1,1,1,1,1,1,1,1,1,1,1,
1,1,1,1,1,1,1,1,1,1,1,1,1,1,1,1,1,1,1,1,1,1,1,1,1,1,1,1,1,1,1,1,1,1,1,1,
1,1,1,1,1,1,1,1,1,1,1,1,1,1,1,1,1,1,1,1,1,1,1,1,1,1,4),(2.61574077687858,
3.11347867732391,3.61121657776923,4.10895447821456,4.60669237865988,5.10443027910521,
5.60216817955053,6.09990607999586,6.59764398044118,7.0953818808865,7.59311978133183,
8.09085768177715,8.58859558222248,9.0863334826678,9.58407138311313,10.0818092835585,
10.5795471840038,11.0772850844491,11.5750229848944,12.0727608853398,12.5704987857851,
13.0682366862304,13.5659745866757,14.063712487121,14.5614503875664,15.0591882880117,
15.556926188457,16.0546640889023,16.5524019893477,17.050139889793,17.5478777902383,
18.0456156906836,18.543353591129,19.0410914915743,19.5388293920196,20.0365672924649,
20.5343051929103,21.0320430933556,21.5297809938009,22.0275188942462,22.5252567946916,
23.0229946951369,23.5207325955822,24.0184704960275,24.5162083964729,25.0139462969182,
25.5116841973635,26.0094220978088,26.5071599982542,27.0048978986995,27.5026357991448,
28.0003736995901,28.4981116000355,28.9958495004808,29.4935874009261,29.9913253013714,
30.4890632018168,30.9868011022621,31.4845390027074,31.9822769031527,32.4800148035981,
32.9777527040434,33.4754906044887,33.973228504934,34.4709664053794,34.9687043058247,
35.46644220627,35.9641801067153,36.4619180071607,36.959655907606,37.4573938080513,
37.9551317084966,38.452869608942,38.9506075093873,39.4483454098326,39.9460833102779,
40.4438212107233,40.9415591111686,41.4392970116139,41.9370349120592,42.4347728125046,
42.9325107129499,43.4302486133952,43.9279865138405,44.4257244142859,44.9234623147312,
45.4212002151765,45.9189381156218,46.4166760160672,46.9144139165125,47.4121518169578,
47.9098897174031,48.4076276178485,48.9053655182938,49.4031034187391,49.9008413191844,
50.3985792196298,50.8963171200751,51.3940550205204,51.8917929209657,52.389530821411,
52.8872687218564,53.3850066223017,53.882744522747,54.3804824231923,54.8782203236377,
55.375958224083,55.8736961245283,56.3714340249736,56.869171925419,57.3669098258643,
57.8646477263096,58.3623856267549,58.8601235272003,59.3578614276456,59.8555993280909,
60.3533372285362,60.8510751289816,61.3488130294269,61.8465509298722,62.3442888303175,
62.8420267307629,63.3397646312082,63.8375025316535,64.3352404320988,64.8329783325442,
65.3307162329895,65.8284541334348,66.3261920338801,66.8239299343255,67.3216678347708,
67.8194057352161,68.3171436356614,68.8148815361068,69.3126194365521,69.8103573369974,
70.3080952374427,70.8058331378881,71.3035710383334,71.8013089387787,72.299046839224,
72.7967847396694,73.2945226401147,73.79226054056,74.2899984410053,74.7877363414507,
75.285474241896,75.7832121423413,76.2809500427866,76.778687943232,77.2764258436773,
77.7741637441226,78.2719016445679,78.7696395450133,79.2673774454586,79.7651153459039,
80.2628532463492,80.7605911467946,81.2583290472399,81.7560669476852,82.2538048481305,
82.7515427485758,83.2492806490212,83.7470185494665,84.2447564499118,84.7424943503572,
85.2402322508025,85.7379701512478,86.2357080516931,86.7334459521385,87.2311838525838,
87.7289217530291,88.2266596534744,88.6990559601582),.UNSPECIFIED.);
#548=B_SPLINE_CURVE_WITH_KNOTS('',3,(#60459,#60460,#60461,#60462,#60463,
#60464,#60465,#60466,#60467,#60468,#60469,#60470,#60471,#60472,#60473,#60474,
#60475,#60476,#60477,#60478,#60479,#60480,#60481,#60482,#60483,#60484,#60485,
#60486,#60487,#60488,#60489,#60490,#60491,#60492,#60493,#60494,#60495,#60496,
#60497,#60498,#60499,#60500,#60501,#60502,#60503,#60504,#60505,#60506,#60507,
#60508,#60509,#60510,#60511,#60512,#60513,#60514,#60515,#60516,#60517,#60518,
#60519,#60520,#60521,#60522,#60523,#60524,#60525,#60526,#60527,#60528,#60529,
#60530,#60531,#60532,#60533,#60534,#60535,#60536,#60537,#60538,#60539,#60540,
#60541,#60542,#60543,#60544,#60545,#60546,#60547,#60548,#60549,#60550,#60551,
#60552,#60553,#60554,#60555,#60556,#60557,#60558,#60559,#60560,#60561,#60562,
#60563,#60564,#60565,#60566,#60567,#60568,#60569,#60570),.UNSPECIFIED.,
 .F.,.F.,(4,3,3,3,3,3,3,3,3,3,3,3,3,3,3,3,3,3,3,3,3,3,3,3,3,3,3,3,3,3,3,
3,3,3,3,3,3,4),(0.,0.0492034610713189,0.0987495446223783,0.147885236647271,
0.196399640068356,0.21942164985321,0.225889154118506,0.231927339590029,
0.279935645231729,0.288487679207775,0.336717557518697,0.384803055129125,
0.429668906993494,0.443946385606874,0.44995981842235,0.49678007526052,0.543168593852411,
0.5642664625866,0.611012549461072,0.638027339851046,0.652204018613709,0.65835325212304,
0.703874965610934,0.749226317222625,0.793768492811743,0.827130872580867,
0.844515601771915,0.855551096687536,0.861852742483354,0.90625862871133,
0.950298334700187,0.981885145356738,0.994949139486555,1.0021558668327,1.04514810593489,
1.07664557732639,1.11990089378639,1.13067694209508),.UNSPECIFIED.);
#549=B_SPLINE_CURVE_WITH_KNOTS('',3,(#60571,#60572,#60573,#60574,#60575,
#60576,#60577,#60578,#60579,#60580,#60581,#60582,#60583,#60584,#60585,#60586,
#60587,#60588,#60589,#60590,#60591,#60592,#60593,#60594,#60595,#60596,#60597,
#60598,#60599,#60600,#60601,#60602,#60603,#60604,#60605,#60606,#60607,#60608,
#60609,#60610,#60611,#60612,#60613,#60614,#60615,#60616,#60617,#60618,#60619,
#60620,#60621,#60622,#60623,#60624,#60625,#60626,#60627,#60628,#60629,#60630,
#60631,#60632,#60633,#60634,#60635,#60636,#60637,#60638,#60639,#60640,#60641,
#60642,#60643,#60644,#60645,#60646,#60647,#60648,#60649,#60650,#60651,#60652,
#60653,#60654,#60655,#60656,#60657,#60658,#60659,#60660,#60661,#60662,#60663,
#60664,#60665,#60666,#60667,#60668,#60669,#60670,#60671,#60672,#60673,#60674,
#60675,#60676,#60677,#60678,#60679),.UNSPECIFIED.,.F.,.F.,(4,3,3,3,3,3,
3,3,3,3,3,3,3,3,3,3,3,3,3,3,3,3,3,3,3,3,3,3,3,3,3,3,3,3,3,3,4),(0.,0.0419282486545438,
0.0846174291736715,0.127987932052926,0.171329472945828,0.188601637344538,
0.194201172188283,0.238640017291335,0.245909818698924,0.289878808070397,
0.334401740827727,0.37699263692369,0.386431586878381,0.391577375101384,
0.437074832970762,0.483159901219146,0.50476532521158,0.550589295161847,
0.578814174303836,0.589362942651775,0.597555311733675,0.644327914234351,
0.691591731521373,0.738994476866731,0.776388328297765,0.794137490758037,
0.804206142047447,0.810967891659106,0.858580958235766,0.909029450592353,
0.946865819859793,0.958767575210337,0.969477192203316,1.01896991476204,
1.06037492766211,1.10958432077864,1.12566269602322),.UNSPECIFIED.);
#550=B_SPLINE_CURVE_WITH_KNOTS('',3,(#61567,#61568,#61569,#61570,#61571,
#61572,#61573,#61574,#61575,#61576,#61577,#61578,#61579,#61580,#61581,#61582,
#61583,#61584,#61585,#61586,#61587,#61588,#61589,#61590,#61591,#61592,#61593,
#61594,#61595,#61596,#61597,#61598,#61599,#61600),.UNSPECIFIED.,.F.,.F.,
(4,3,3,3,3,3,3,3,3,3,3,4),(0.0125780362744855,0.0506326845329334,0.0867678636512381,
0.119700598705275,0.132126043812922,0.144640710685096,0.165230710643676,
0.186219426880002,0.20796408812415,0.229681553142842,0.251439812499719,
0.273198071856596),.UNSPECIFIED.);
#551=B_SPLINE_CURVE_WITH_KNOTS('',3,(#61602,#61603,#61604,#61605,#61606,
#61607,#61608,#61609,#61610,#61611,#61612,#61613,#61614,#61615,#61616,#61617,
#61618,#61619,#61620,#61621,#61622,#61623,#61624,#61625,#61626,#61627,#61628,
#61629,#61630,#61631,#61632,#61633,#61634,#61635,#61636,#61637,#61638,#61639,
#61640,#61641,#61642,#61643,#61644,#61645,#61646,#61647,#61648,#61649,#61650,
#61651,#61652,#61653,#61654,#61655,#61656,#61657,#61658,#61659,#61660,#61661,
#61662,#61663,#61664,#61665,#61666,#61667,#61668,#61669,#61670,#61671,#61672,
#61673,#61674,#61675,#61676,#61677,#61678,#61679,#61680,#61681,#61682,#61683,
#61684,#61685,#61686,#61687,#61688,#61689,#61690,#61691,#61692,#61693,#61694,
#61695,#61696,#61697,#61698,#61699,#61700,#61701,#61702,#61703,#61704,#61705,
#61706,#61707,#61708,#61709,#61710,#61711,#61712,#61713,#61714,#61715,#61716,
#61717,#61718,#61719,#61720,#61721,#61722,#61723,#61724,#61725,#61726,#61727,
#61728,#61729,#61730,#61731,#61732,#61733,#61734,#61735,#61736,#61737,#61738,
#61739,#61740,#61741,#61742,#61743,#61744,#61745,#61746,#61747,#61748,#61749,
#61750,#61751,#61752,#61753,#61754,#61755,#61756,#61757,#61758,#61759,#61760,
#61761,#61762,#61763,#61764,#61765,#61766,#61767,#61768,#61769,#61770,#61771,
#61772,#61773,#61774,#61775,#61776,#61777,#61778),.UNSPECIFIED.,.F.,.F.,
(4,1,1,1,1,1,1,1,1,1,1,1,1,1,1,1,1,1,1,1,1,1,1,1,1,1,1,1,1,1,1,1,1,1,1,
1,1,1,1,1,1,1,1,1,1,1,1,1,1,1,1,1,1,1,1,1,1,1,1,1,1,1,1,1,1,1,1,1,1,1,1,
1,1,1,1,1,1,1,1,1,1,1,1,1,1,1,1,1,1,1,1,1,1,1,1,1,1,1,1,1,1,1,1,1,1,1,1,
1,1,1,1,1,1,1,1,1,1,1,1,1,1,1,1,1,1,1,1,1,1,1,1,1,1,1,1,1,1,1,1,1,1,1,1,
1,1,1,1,1,1,1,1,1,1,1,1,1,1,1,1,1,1,1,1,1,1,1,1,1,1,1,1,1,1,1,4),(6.25056213853224,
6.25177945741856,6.74936383813759,7.24694821885663,7.74453259957567,8.2421169802947,
8.73970136101374,9.23728574173277,9.73487012245181,10.2324545031708,10.7300388838899,
11.2276232646089,11.725207645328,12.222792026047,12.720376406766,13.2179607874851,
13.7155451682041,14.2131295489231,14.7107139296422,15.2082983103612,15.7058826910802,
16.2034670717993,16.7010514525183,17.1986358332374,17.6962202139564,18.1938045946754,
18.6913889753945,19.1889733561135,19.6865577368325,20.1841421175516,20.6817264982706,
21.1793108789897,21.6768952597087,22.1744796404277,22.6720640211468,23.1696484018658,
23.6672327825848,24.1648171633039,24.6624015440229,25.1599859247419,25.657570305461,
26.15515468618,26.6527390668991,27.1503234476181,27.6479078283371,28.1454922090562,
28.6430765897752,29.1406609704942,29.6382453512133,30.1358297319323,30.6334141126513,
31.1309984933704,31.6285828740894,32.1261672548085,32.6237516355275,33.1213360162465,
33.6189203969656,34.1165047776846,34.6140891584036,35.1116735391227,35.6092579198417,
36.1068423005607,36.6044266812798,37.1020110619988,37.5995954427179,38.0971798234369,
38.5947642041559,39.092348584875,39.589932965594,40.087517346313,40.5851017270321,
41.0826861077511,41.5802704884701,42.0778548691892,42.5754392499082,43.0730236306272,
43.5706080113463,44.0681923920653,44.5657767727844,45.0633611535034,45.5609455342224,
46.0585299149415,46.5561142956605,47.0536986763795,47.5512830570986,48.0488674378176,
48.5464518185367,49.0440361992557,49.5416205799747,50.0392049606938,50.5367893414128,
51.0343737221318,51.5319581028509,52.0295424835699,52.5271268642889,53.024711245008,
53.522295625727,54.0198800064461,54.5174643871651,55.0150487678841,55.5126331486032,
56.0102175293222,56.5078019100412,57.0053862907603,57.5029706714793,58.0005550521984,
58.4981394329174,58.9957238136364,59.4933081943555,59.9908925750745,60.4884769557935,
60.9860613365126,61.4836457172316,61.9812300979506,62.4788144786697,62.9763988593887,
63.4739832401077,63.9715676208268,64.4691520015458,64.9667363822649,65.4643207629839,
65.9619051437029,66.459489524422,66.957073905141,67.45465828586,67.9522426665791,
68.4498270472981,68.9474114280171,69.4449958087362,69.9425801894552,70.4401645701743,
70.9377489508933,71.4353333316123,71.9329177123314,72.4305020930504,72.9280864737694,
73.4256708544885,73.9232552352075,74.4208396159266,74.9184239966456,75.4160083773646,
75.9135927580837,76.4111771388027,76.9087615195217,77.4063459002408,77.9039302809598,
78.4015146616788,78.8990990423979,79.3966834231169,79.894267803836,80.391852184555,
80.889436565274,81.3870209459931,81.8846053267121,82.3821897074311,82.8797740881502,
83.3773584688692,83.8749428495883,84.3725272303073,84.8701116110263,85.3676959917454,
85.8652803724644,86.3628647531834,86.8604491339025,87.3580335146215,87.8556178953405,
88.3532022760596,88.8507866567786,89.3483710374976,89.8459554182167,90.3435397989357,
90.8411241796548,91.3387085603738,91.8362929410928,92.3338773218119),
 .UNSPECIFIED.);
#552=B_SPLINE_CURVE_WITH_KNOTS('',3,(#61780,#61781,#61782,#61783,#61784,
#61785,#61786,#61787,#61788,#61789,#61790,#61791,#61792,#61793,#61794,#61795,
#61796,#61797,#61798,#61799,#61800,#61801,#61802,#61803,#61804,#61805,#61806,
#61807,#61808,#61809,#61810,#61811,#61812,#61813),.UNSPECIFIED.,.F.,.F.,
(4,3,3,3,3,3,3,3,3,3,3,4),(0.,0.0138493825834705,0.0279683751770938,0.0420168589350602,
0.0558813937138148,0.0698321209865668,0.0837828482593187,0.0919440775627109,
0.113777627248007,0.136981880565324,0.161879160332829,0.16986138178242),
 .UNSPECIFIED.);
#553=B_SPLINE_CURVE_WITH_KNOTS('',3,(#61814,#61815,#61816,#61817,#61818,
#61819,#61820,#61821,#61822,#61823,#61824,#61825,#61826,#61827,#61828,#61829,
#61830,#61831,#61832,#61833,#61834,#61835,#61836,#61837,#61838,#61839,#61840,
#61841,#61842,#61843,#61844,#61845,#61846,#61847,#61848,#61849,#61850,#61851,
#61852,#61853,#61854,#61855,#61856,#61857,#61858,#61859,#61860,#61861,#61862,
#61863,#61864,#61865,#61866,#61867,#61868,#61869,#61870,#61871,#61872,#61873,
#61874,#61875,#61876,#61877,#61878,#61879,#61880,#61881,#61882,#61883,#61884,
#61885,#61886,#61887,#61888,#61889,#61890,#61891,#61892,#61893,#61894,#61895,
#61896,#61897,#61898,#61899,#61900,#61901,#61902,#61903,#61904,#61905,#61906,
#61907,#61908,#61909,#61910,#61911,#61912,#61913,#61914,#61915,#61916,#61917,
#61918,#61919,#61920,#61921,#61922,#61923,#61924,#61925,#61926,#61927,#61928,
#61929,#61930,#61931,#61932,#61933,#61934,#61935,#61936,#61937,#61938,#61939,
#61940,#61941,#61942,#61943,#61944,#61945,#61946,#61947,#61948,#61949,#61950,
#61951,#61952,#61953,#61954,#61955,#61956,#61957,#61958,#61959,#61960,#61961,
#61962,#61963,#61964,#61965,#61966,#61967,#61968,#61969,#61970,#61971,#61972,
#61973,#61974,#61975,#61976,#61977,#61978,#61979,#61980,#61981,#61982,#61983,
#61984,#61985,#61986,#61987,#61988,#61989,#61990),.UNSPECIFIED.,.F.,.F.,
(4,1,1,1,1,1,1,1,1,1,1,1,1,1,1,1,1,1,1,1,1,1,1,1,1,1,1,1,1,1,1,1,1,1,1,
1,1,1,1,1,1,1,1,1,1,1,1,1,1,1,1,1,1,1,1,1,1,1,1,1,1,1,1,1,1,1,1,1,1,1,1,
1,1,1,1,1,1,1,1,1,1,1,1,1,1,1,1,1,1,1,1,1,1,1,1,1,1,1,1,1,1,1,1,1,1,1,1,
1,1,1,1,1,1,1,1,1,1,1,1,1,1,1,1,1,1,1,1,1,1,1,1,1,1,1,1,1,1,1,1,1,1,1,1,
1,1,1,1,1,1,1,1,1,1,1,1,1,1,1,1,1,1,1,1,1,1,1,1,1,1,1,1,1,1,1,4),(5.75419507669952,
6.25177945741856,6.74936383813759,7.24694821885663,7.74453259957567,8.2421169802947,
8.73970136101374,9.23728574173277,9.73487012245181,10.2324545031708,10.7300388838899,
11.2276232646089,11.725207645328,12.222792026047,12.720376406766,13.2179607874851,
13.7155451682041,14.2131295489231,14.7107139296422,15.2082983103612,15.7058826910802,
16.2034670717993,16.7010514525183,17.1986358332374,17.6962202139564,18.1938045946754,
18.6913889753945,19.1889733561135,19.6865577368325,20.1841421175516,20.6817264982706,
21.1793108789897,21.6768952597087,22.1744796404277,22.6720640211468,23.1696484018658,
23.6672327825848,24.1648171633039,24.6624015440229,25.1599859247419,25.657570305461,
26.15515468618,26.6527390668991,27.1503234476181,27.6479078283371,28.1454922090562,
28.6430765897752,29.1406609704942,29.6382453512133,30.1358297319323,30.6334141126513,
31.1309984933704,31.6285828740894,32.1261672548085,32.6237516355275,33.1213360162465,
33.6189203969656,34.1165047776846,34.6140891584036,35.1116735391227,35.6092579198417,
36.1068423005607,36.6044266812798,37.1020110619988,37.5995954427179,38.0971798234369,
38.5947642041559,39.092348584875,39.589932965594,40.087517346313,40.5851017270321,
41.0826861077511,41.5802704884701,42.0778548691892,42.5754392499082,43.0730236306272,
43.5706080113463,44.0681923920653,44.5657767727844,45.0633611535034,45.5609455342224,
46.0585299149415,46.5561142956605,47.0536986763795,47.5512830570986,48.0488674378176,
48.5464518185367,49.0440361992557,49.5416205799747,50.0392049606938,50.5367893414128,
51.0343737221318,51.5319581028509,52.0295424835699,52.5271268642889,53.024711245008,
53.522295625727,54.0198800064461,54.5174643871651,55.0150487678841,55.5126331486032,
56.0102175293222,56.5078019100412,57.0053862907603,57.5029706714793,58.0005550521984,
58.4981394329174,58.9957238136364,59.4933081943555,59.9908925750745,60.4884769557935,
60.9860613365126,61.4836457172316,61.9812300979506,62.4788144786697,62.9763988593887,
63.4739832401077,63.9715676208268,64.4691520015458,64.9667363822649,65.4643207629839,
65.9619051437029,66.459489524422,66.957073905141,67.45465828586,67.9522426665791,
68.4498270472981,68.9474114280171,69.4449958087362,69.9425801894552,70.4401645701743,
70.9377489508933,71.4353333316123,71.9329177123314,72.4305020930504,72.9280864737694,
73.4256708544885,73.9232552352075,74.4208396159266,74.9184239966456,75.4160083773646,
75.9135927580837,76.4111771388027,76.9087615195217,77.4063459002408,77.9039302809598,
78.4015146616788,78.8990990423979,79.3966834231169,79.894267803836,80.391852184555,
80.889436565274,81.3870209459931,81.8846053267121,82.3821897074311,82.8797740881502,
83.3773584688692,83.8749428495883,84.3725272303073,84.8701116110263,85.3676959917454,
85.8652803724644,86.3628647531834,86.8604491339025,87.3580335146215,87.8556178953405,
88.3532022760596,88.8507866567786,89.3483710374976,89.8459554182167,90.3435397989357,
90.8411241796548,91.3387085603738,91.8362929410928,91.8375102599791),
 .UNSPECIFIED.);
#554=B_SPLINE_CURVE_WITH_KNOTS('',3,(#62715,#62716,#62717,#62718,#62719,
#62720,#62721,#62722,#62723,#62724,#62725,#62726,#62727,#62728,#62729,#62730,
#62731,#62732,#62733,#62734,#62735,#62736,#62737,#62738,#62739,#62740,#62741,
#62742,#62743,#62744,#62745,#62746,#62747,#62748,#62749,#62750,#62751,#62752,
#62753,#62754,#62755,#62756,#62757,#62758,#62759,#62760,#62761,#62762,#62763,
#62764,#62765,#62766,#62767,#62768,#62769,#62770,#62771,#62772,#62773,#62774,
#62775,#62776,#62777,#62778,#62779,#62780,#62781,#62782,#62783,#62784,#62785,
#62786,#62787,#62788,#62789,#62790,#62791,#62792,#62793,#62794,#62795,#62796,
#62797,#62798,#62799,#62800,#62801,#62802,#62803,#62804,#62805,#62806,#62807,
#62808,#62809,#62810,#62811,#62812,#62813,#62814,#62815,#62816,#62817,#62818,
#62819,#62820,#62821,#62822,#62823),.UNSPECIFIED.,.F.,.F.,(4,3,3,3,3,3,
3,3,3,3,3,3,3,3,3,3,3,3,3,3,3,3,3,3,3,3,3,3,3,3,3,3,3,3,3,3,4),(0.,0.0419282648755815,
0.0846174586243862,0.127987965354359,0.171329503432812,0.188601714143211,
0.194201268380014,0.238640122474677,0.245909818698925,0.289878794830347,
0.334401719615353,0.376992621014404,0.386431555625608,0.391577336485639,
0.437074782694462,0.483159847597118,0.504765325211555,0.550589299444266,
0.578814178050949,0.589362952389815,0.597555310900824,0.64432791979872,
0.691591740683071,0.738994486103016,0.776388328297729,0.794137490757999,
0.804206142230658,0.810967891719671,0.858580956621223,0.909029449381432,
0.946865818951589,0.958767573174056,0.969477192236764,1.01896991475129,
1.06037492766206,1.10958432000116,1.12566269602317),.UNSPECIFIED.);
#555=B_SPLINE_CURVE_WITH_KNOTS('',3,(#62824,#62825,#62826,#62827,#62828,
#62829,#62830,#62831,#62832,#62833,#62834,#62835,#62836,#62837,#62838,#62839,
#62840,#62841,#62842,#62843,#62844,#62845,#62846,#62847,#62848,#62849,#62850,
#62851,#62852,#62853,#62854,#62855,#62856,#62857,#62858,#62859,#62860,#62861,
#62862,#62863,#62864,#62865,#62866,#62867,#62868,#62869,#62870,#62871,#62872,
#62873,#62874,#62875,#62876,#62877,#62878,#62879,#62880,#62881,#62882,#62883,
#62884,#62885,#62886,#62887,#62888,#62889,#62890,#62891,#62892,#62893,#62894,
#62895,#62896,#62897,#62898,#62899,#62900,#62901,#62902,#62903,#62904,#62905,
#62906,#62907,#62908,#62909,#62910,#62911,#62912,#62913,#62914,#62915,#62916,
#62917,#62918,#62919,#62920,#62921,#62922,#62923,#62924,#62925,#62926,#62927,
#62928,#62929,#62930,#62931,#62932,#62933,#62934,#62935),.UNSPECIFIED.,
 .F.,.F.,(4,3,3,3,3,3,3,3,3,3,3,3,3,3,3,3,3,3,3,3,3,3,3,3,3,3,3,3,3,3,3,
3,3,3,3,3,3,4),(0.,0.0492034704346211,0.0987495553559381,0.147885239287318,
0.196399632352061,0.219421644065984,0.225889141053616,0.231927337373134,
0.27993563749811,0.288487679207755,0.336717555770614,0.384803055041004,
0.429668906927395,0.443946384881864,0.449959818045183,0.496780075448613,
0.543168596362467,0.564266462586568,0.611012549741378,0.63802734009631,
0.652204019204051,0.658353252098827,0.703874965737754,0.749226317901826,
0.793768496433827,0.82713087258084,0.844515602724257,0.85555109771683,0.861852744357675,
0.906258631133025,0.950298335578102,0.981885146015164,0.994949141626978,
1.00215586697767,1.04514810431945,1.07664557732635,1.11990089428432,1.13067694209503),
 .UNSPECIFIED.);
#556=B_SPLINE_CURVE_WITH_KNOTS('',3,(#63833,#63834,#63835,#63836,#63837,
#63838,#63839,#63840,#63841,#63842,#63843,#63844,#63845,#63846,#63847,#63848,
#63849,#63850,#63851,#63852,#63853,#63854,#63855,#63856,#63857,#63858,#63859,
#63860,#63861,#63862,#63863,#63864,#63865,#63866),.UNSPECIFIED.,.F.,.F.,
(4,3,3,3,3,3,3,3,3,3,3,4),(0.,0.0137828628811337,0.0279163141801938,0.0420212542840413,
0.0558531262810982,0.0683739795354949,0.0816407416315779,0.0837828482593156,
0.105302481640102,0.128008358602579,0.152715590222433,0.16986138178246),
 .UNSPECIFIED.);
#557=B_SPLINE_CURVE_WITH_KNOTS('',3,(#63868,#63869,#63870,#63871,#63872,
#63873,#63874,#63875,#63876,#63877,#63878,#63879,#63880,#63881,#63882,#63883,
#63884,#63885,#63886,#63887,#63888,#63889,#63890,#63891,#63892,#63893,#63894,
#63895,#63896,#63897,#63898,#63899,#63900,#63901,#63902,#63903,#63904,#63905,
#63906,#63907,#63908,#63909,#63910,#63911,#63912,#63913,#63914,#63915,#63916,
#63917,#63918,#63919,#63920,#63921,#63922,#63923,#63924,#63925,#63926,#63927,
#63928,#63929,#63930,#63931,#63932,#63933,#63934,#63935,#63936,#63937,#63938,
#63939,#63940,#63941,#63942,#63943,#63944,#63945,#63946,#63947,#63948,#63949,
#63950,#63951,#63952,#63953,#63954,#63955,#63956,#63957,#63958,#63959,#63960,
#63961,#63962,#63963,#63964,#63965,#63966,#63967,#63968,#63969,#63970,#63971,
#63972,#63973,#63974,#63975,#63976,#63977,#63978,#63979,#63980,#63981,#63982,
#63983,#63984,#63985,#63986,#63987,#63988,#63989,#63990,#63991,#63992,#63993,
#63994,#63995,#63996,#63997,#63998,#63999,#64000,#64001,#64002,#64003,#64004,
#64005,#64006,#64007,#64008,#64009,#64010,#64011,#64012,#64013,#64014,#64015,
#64016,#64017,#64018,#64019,#64020,#64021,#64022,#64023,#64024,#64025,#64026,
#64027,#64028,#64029,#64030,#64031,#64032,#64033,#64034,#64035,#64036,#64037,
#64038,#64039,#64040,#64041,#64042,#64043,#64044),.UNSPECIFIED.,.F.,.F.,
(4,1,1,1,1,1,1,1,1,1,1,1,1,1,1,1,1,1,1,1,1,1,1,1,1,1,1,1,1,1,1,1,1,1,1,
1,1,1,1,1,1,1,1,1,1,1,1,1,1,1,1,1,1,1,1,1,1,1,1,1,1,1,1,1,1,1,1,1,1,1,1,
1,1,1,1,1,1,1,1,1,1,1,1,1,1,1,1,1,1,1,1,1,1,1,1,1,1,1,1,1,1,1,1,1,1,1,1,
1,1,1,1,1,1,1,1,1,1,1,1,1,1,1,1,1,1,1,1,1,1,1,1,1,1,1,1,1,1,1,1,1,1,1,1,
1,1,1,1,1,1,1,1,1,1,1,1,1,1,1,1,1,1,1,1,1,1,1,1,1,1,1,1,1,1,1,4),(0.523445465471335,
0.524662784357537,1.02224716507657,1.51983154579561,2.01741592651465,2.51500030723369,
3.01258468795272,3.51016906867176,4.0077534493908,4.50533783010983,5.00292221082887,
5.50050659154791,5.99809097226695,6.49567535298598,6.99325973370502,7.49084411442406,
7.98842849514309,8.48601287586213,8.98359725658117,9.48118163730021,9.97876601801924,
10.4763503987383,10.9739347794573,11.4715191601764,11.9691035408954,12.4666879216144,
12.9642723023335,13.4618566830525,13.9594410637715,14.4570254444906,14.9546098252096,
15.4521942059287,15.9497785866477,16.4473629673667,16.9449473480858,17.4425317288048,
17.9401161095238,18.4377004902429,18.9352848709619,19.432869251681,19.9304536324,
20.428038013119,20.9256223938381,21.4232067745571,21.9207911552761,22.4183755359952,
22.9159599167142,23.4135442974332,23.9111286781523,24.4087130588713,24.9062974395904,
25.4038818203094,25.9014662010284,26.3990505817475,26.8966349624665,27.3942193431855,
27.8918037239046,28.3893881046236,28.8869724853427,29.3845568660617,29.8821412467807,
30.3797256274998,30.8773100082188,31.3748943889378,31.8724787696569,32.3700631503759,
32.867647531095,33.365231911814,33.862816292533,34.3604006732521,34.8579850539711,
35.3555694346901,35.8531538154092,36.3507381961282,36.8483225768472,37.3459069575663,
37.8434913382853,38.3410757190044,38.8386600997234,39.3362444804424,39.8338288611615,
40.3314132418805,40.8289976225995,41.3265820033186,41.8241663840376,42.3217507647567,
42.8193351454757,43.3169195261947,43.8145039069138,44.3120882876328,44.8096726683518,
45.3072570490709,45.8048414297899,46.302425810509,46.800010191228,47.297594571947,
47.7951789526661,48.2927633333851,48.7903477141041,49.2879320948232,49.7855164755422,
50.2831008562613,50.7806852369803,51.2782696176993,51.7758539984184,52.2734383791374,
52.7710227598564,53.2686071405755,53.7661915212945,54.2637759020135,54.7613602827326,
55.2589446634516,55.7565290441707,56.2541134248897,56.7516978056087,57.2492821863278,
57.7468665670468,58.2444509477658,58.7420353284849,59.2396197092039,59.737204089923,
60.234788470642,60.732372851361,61.2299572320801,61.7275416127991,62.2251259935181,
62.7227103742372,63.2202947549562,63.7178791356753,64.2154635163943,64.7130478971133,
65.2106322778324,65.7082166585514,66.2058010392704,66.7033854199895,67.2009698007085,
67.6985541814276,68.1961385621466,68.6937229428656,69.1913073235847,69.6888917043037,
70.1864760850227,70.6840604657418,71.1816448464608,71.6792292271798,72.1768136078989,
72.6743979886179,73.171982369337,73.669566750056,74.167151130775,74.6647355114941,
75.1623198922131,75.6599042729322,76.1574886536512,76.6550730343702,77.1526574150893,
77.6502417958083,78.1478261765273,78.6454105572464,79.1429949379654,79.6405793186844,
80.1381636994035,80.6357480801225,81.1333324608416,81.6309168415606,82.1285012222796,
82.6260856029987,83.1236699837177,83.6212543644367,84.1188387451558,84.6164231258748,
85.1140075065939,85.6115918873129,86.1091762680319,86.606760648751),
 .UNSPECIFIED.);
#558=B_SPLINE_CURVE_WITH_KNOTS('',3,(#64046,#64047,#64048,#64049,#64050,
#64051,#64052,#64053,#64054,#64055,#64056,#64057,#64058,#64059,#64060,#64061,
#64062,#64063,#64064,#64065,#64066,#64067,#64068,#64069,#64070,#64071,#64072,
#64073,#64074,#64075,#64076,#64077,#64078,#64079),.UNSPECIFIED.,.F.,.F.,
(4,3,3,3,3,3,3,3,3,3,3,4),(0.0125780362743979,0.0505493670979735,0.0864901047723981,
0.118997304977614,0.144640710685096,0.165012543260086,0.168290359438675,
0.189386045950781,0.210979450536154,0.232689961358284,0.254040403730654,
0.273198071856599),.UNSPECIFIED.);
#559=B_SPLINE_CURVE_WITH_KNOTS('',3,(#64080,#64081,#64082,#64083,#64084,
#64085,#64086,#64087,#64088,#64089,#64090,#64091,#64092,#64093,#64094,#64095,
#64096,#64097,#64098,#64099,#64100,#64101,#64102,#64103,#64104,#64105,#64106,
#64107,#64108,#64109,#64110,#64111,#64112,#64113,#64114,#64115,#64116,#64117,
#64118,#64119,#64120,#64121,#64122,#64123,#64124,#64125,#64126,#64127,#64128,
#64129,#64130,#64131,#64132,#64133,#64134,#64135,#64136,#64137,#64138,#64139,
#64140,#64141,#64142,#64143,#64144,#64145,#64146,#64147,#64148,#64149,#64150,
#64151,#64152,#64153,#64154,#64155,#64156,#64157,#64158,#64159,#64160,#64161,
#64162,#64163,#64164,#64165,#64166,#64167,#64168,#64169,#64170,#64171,#64172,
#64173,#64174,#64175,#64176,#64177,#64178,#64179,#64180,#64181,#64182,#64183,
#64184,#64185,#64186,#64187,#64188,#64189,#64190,#64191,#64192,#64193,#64194,
#64195,#64196,#64197,#64198,#64199,#64200,#64201,#64202,#64203,#64204,#64205,
#64206,#64207,#64208,#64209,#64210,#64211,#64212,#64213,#64214,#64215,#64216,
#64217,#64218,#64219,#64220,#64221,#64222,#64223,#64224,#64225,#64226,#64227,
#64228,#64229,#64230,#64231,#64232,#64233,#64234,#64235,#64236,#64237,#64238,
#64239,#64240,#64241,#64242,#64243,#64244,#64245,#64246,#64247,#64248,#64249,
#64250,#64251,#64252,#64253,#64254,#64255,#64256,#64257,#64258,#64259,#64260,
#64261,#64262,#64263,#64264,#64265,#64266,#64267,#64268,#64269,#64270,#64271,
#64272,#64273,#64274,#64275,#64276,#64277,#64278,#64279,#64280,#64281,#64282,
#64283,#64284,#64285,#64286,#64287,#64288,#64289,#64290,#64291,#64292,#64293,
#64294,#64295,#64296,#64297,#64298,#64299,#64300,#64301,#64302,#64303,#64304,
#64305,#64306,#64307,#64308,#64309,#64310,#64311,#64312,#64313,#64314,#64315,
#64316,#64317,#64318,#64319,#64320,#64321,#64322,#64323,#64324,#64325,#64326,
#64327,#64328,#64329,#64330,#64331,#64332,#64333,#64334,#64335,#64336,#64337,
#64338,#64339,#64340,#64341,#64342,#64343,#64344,#64345,#64346,#64347,#64348,
#64349,#64350,#64351,#64352,#64353,#64354,#64355,#64356,#64357,#64358,#64359,
#64360,#64361,#64362,#64363,#64364,#64365,#64366,#64367,#64368,#64369,#64370,
#64371,#64372,#64373,#64374,#64375,#64376,#64377,#64378,#64379,#64380,#64381,
#64382,#64383,#64384,#64385,#64386,#64387,#64388,#64389,#64390,#64391,#64392,
#64393,#64394,#64395,#64396,#64397,#64398,#64399,#64400,#64401,#64402,#64403,
#64404,#64405,#64406,#64407,#64408,#64409,#64410,#64411,#64412,#64413,#64414,
#64415,#64416,#64417,#64418,#64419,#64420,#64421,#64422,#64423,#64424,#64425,
#64426,#64427,#64428,#64429,#64430,#64431,#64432,#64433,#64434,#64435,#64436,
#64437,#64438,#64439,#64440,#64441,#64442,#64443,#64444,#64445,#64446,#64447,
#64448,#64449,#64450,#64451,#64452,#64453,#64454,#64455,#64456,#64457,#64458,
#64459,#64460,#64461,#64462,#64463,#64464,#64465,#64466,#64467,#64468,#64469,
#64470,#64471,#64472,#64473,#64474,#64475,#64476,#64477,#64478,#64479,#64480,
#64481,#64482,#64483,#64484,#64485,#64486,#64487,#64488,#64489,#64490,#64491,
#64492,#64493,#64494,#64495,#64496,#64497,#64498,#64499,#64500,#64501,#64502,
#64503,#64504,#64505,#64506,#64507,#64508,#64509,#64510,#64511,#64512,#64513,
#64514,#64515,#64516,#64517,#64518,#64519,#64520,#64521,#64522,#64523,#64524,
#64525,#64526,#64527,#64528,#64529,#64530,#64531,#64532,#64533,#64534,#64535,
#64536,#64537,#64538,#64539,#64540,#64541,#64542,#64543,#64544,#64545,#64546,
#64547,#64548,#64549,#64550,#64551,#64552,#64553,#64554,#64555,#64556,#64557,
#64558,#64559,#64560,#64561,#64562,#64563,#64564,#64565,#64566,#64567,#64568,
#64569,#64570,#64571,#64572,#64573,#64574,#64575,#64576,#64577,#64578,#64579,
#64580,#64581,#64582,#64583,#64584,#64585,#64586,#64587,#64588,#64589,#64590,
#64591,#64592,#64593,#64594,#64595,#64596,#64597,#64598,#64599),
 .UNSPECIFIED.,.F.,.F.,(4,3,3,3,3,3,3,3,3,3,3,3,3,3,3,3,3,3,3,3,3,3,3,3,
3,3,3,3,3,3,3,3,3,3,3,3,3,3,3,3,3,3,3,3,3,3,3,3,3,3,3,3,3,3,3,3,3,3,3,3,
3,3,3,3,3,3,3,3,3,3,3,3,3,3,3,3,3,3,3,3,3,3,3,3,3,3,3,3,3,3,3,3,3,3,3,3,
3,3,3,3,3,3,3,3,3,3,3,3,3,3,3,3,3,3,3,3,3,3,3,3,3,3,3,3,3,3,3,3,3,3,3,3,
3,3,3,3,3,3,3,3,3,3,3,3,3,3,3,3,3,3,3,3,3,3,3,3,3,3,3,3,3,3,3,3,3,3,3,3,
3,3,3,3,3,4),(-86.1103935869183,-85.6115918873129,-85.1140075065939,-84.6164231258748,
-84.1188387451558,-83.6212543644367,-83.1236699837177,-82.6260856029987,
-82.1285012222796,-81.6309168415606,-81.1333324608416,-80.6357480801225,
-80.1381636994035,-79.6405793186844,-79.1429949379654,-78.6454105572464,
-78.1478261765273,-77.6502417958083,-77.1526574150893,-76.6550730343702,
-76.1574886536512,-75.6599042729322,-75.1623198922131,-74.6647355114941,
-74.1671511307751,-73.669566750056,-73.171982369337,-72.6743979886179,-72.1768136078989,
-71.6792292271799,-71.1816448464608,-70.6840604657418,-70.1864760850227,
-69.6888917043037,-69.1913073235847,-68.6937229428656,-68.1961385621466,
-67.6985541814276,-67.2009698007085,-66.7033854199895,-66.2058010392704,
-65.7082166585514,-65.2106322778324,-64.7130478971133,-64.2154635163943,
-63.7178791356753,-63.2202947549562,-62.7227103742372,-62.2251259935181,
-61.7275416127991,-61.2299572320801,-60.732372851361,-60.234788470642,-59.7372040899229,
-59.2396197092039,-58.7420353284849,-58.2444509477658,-57.7468665670468,
-57.2492821863278,-56.7516978056087,-56.2541134248897,-55.7565290441707,
-55.2589446634516,-54.7613602827326,-54.2637759020135,-53.7661915212945,
-53.2686071405755,-52.7710227598564,-52.2734383791374,-51.7758539984184,
-51.2782696176993,-50.7806852369803,-50.2831008562613,-49.7855164755422,
-49.2879320948232,-48.7903477141041,-48.2927633333851,-47.795178952666,
-47.297594571947,-46.800010191228,-46.302425810509,-45.8048414297899,-45.3072570490709,
-44.8096726683518,-44.3120882876328,-43.8145039069138,-43.3169195261947,
-42.8193351454757,-42.3217507647567,-41.8241663840376,-41.3265820033186,
-40.8289976225996,-40.3314132418805,-39.8338288611615,-39.3362444804424,
-38.8386600997234,-38.3410757190044,-37.8434913382853,-37.3459069575663,
-36.8483225768472,-36.3507381961282,-35.8531538154092,-35.3555694346901,
-34.8579850539711,-34.3604006732521,-33.862816292533,-33.365231911814,-32.867647531095,
-32.3700631503759,-31.8724787696569,-31.3748943889379,-30.8773100082188,
-30.3797256274998,-29.8821412467807,-29.3845568660617,-28.8869724853427,
-28.3893881046236,-27.8918037239046,-27.3942193431856,-26.8966349624665,
-26.3990505817475,-25.9014662010284,-25.4038818203094,-24.9062974395904,
-24.4087130588713,-23.9111286781523,-23.4135442974333,-22.9159599167142,
-22.4183755359952,-21.9207911552761,-21.4232067745571,-20.9256223938381,
-20.428038013119,-19.9304536324,-19.432869251681,-18.9352848709619,-18.4377004902429,
-17.9401161095238,-17.4425317288048,-16.9449473480858,-16.4473629673667,
-15.9497785866477,-15.4521942059287,-14.9546098252096,-14.4570254444906,
-13.9594410637715,-13.4618566830525,-12.9642723023335,-12.4666879216144,
-11.9691035408954,-11.4715191601764,-10.9739347794573,-10.4763503987383,
-9.97876601801925,-9.48118163730021,-8.98359725658117,-8.48601287586214,
-7.9884284951431,-7.49084411442406,-6.99325973370502,-6.49567535298599,
-5.99809097226695,-5.50050659154791,-5.00292221082888,-4.50533783010984,
-4.0077534493908,-3.51016906867176,-3.01258468795273,-2.51500030723369,
-2.01741592651465,-1.51983154579562,-1.02224716507658,-0.524662784357541,
-0.0270784036386459),.UNSPECIFIED.);
#560=B_SPLINE_CURVE_WITH_KNOTS('',3,(#65487,#65488,#65489,#65490,#65491,
#65492),.UNSPECIFIED.,.F.,.F.,(4,2,4),(0.,0.0857765395050651,0.179305822035621),
 .UNSPECIFIED.);
#561=B_SPLINE_CURVE_WITH_KNOTS('',3,(#65494,#65495,#65496,#65497,#65498,
#65499,#65500,#65501,#65502,#65503,#65504,#65505,#65506,#65507,#65508,#65509,
#65510,#65511,#65512,#65513,#65514,#65515,#65516,#65517,#65518,#65519,#65520,
#65521,#65522,#65523,#65524,#65525,#65526,#65527,#65528,#65529,#65530,#65531,
#65532,#65533,#65534,#65535,#65536,#65537,#65538,#65539,#65540,#65541,#65542,
#65543,#65544,#65545,#65546,#65547,#65548,#65549,#65550,#65551,#65552,#65553,
#65554,#65555,#65556,#65557,#65558,#65559,#65560,#65561,#65562,#65563,#65564,
#65565,#65566,#65567,#65568,#65569,#65570,#65571,#65572,#65573,#65574,#65575,
#65576,#65577,#65578,#65579,#65580,#65581,#65582,#65583,#65584,#65585,#65586,
#65587,#65588,#65589,#65590,#65591,#65592,#65593,#65594,#65595,#65596,#65597,
#65598,#65599,#65600,#65601,#65602,#65603,#65604,#65605,#65606,#65607,#65608,
#65609,#65610,#65611,#65612,#65613,#65614,#65615,#65616,#65617,#65618,#65619,
#65620,#65621,#65622,#65623,#65624,#65625,#65626,#65627,#65628,#65629,#65630,
#65631,#65632,#65633,#65634,#65635,#65636,#65637,#65638,#65639,#65640,#65641,
#65642,#65643,#65644,#65645,#65646,#65647,#65648,#65649,#65650,#65651,#65652,
#65653,#65654,#65655,#65656,#65657,#65658,#65659,#65660,#65661,#65662,#65663,
#65664,#65665,#65666,#65667,#65668,#65669),.UNSPECIFIED.,.F.,.F.,(4,1,1,
1,1,1,1,1,1,1,1,1,1,1,1,1,1,1,1,1,1,1,1,1,1,1,1,1,1,1,1,1,1,1,1,1,1,1,1,
1,1,1,1,1,1,1,1,1,1,1,1,1,1,1,1,1,1,1,1,1,1,1,1,1,1,1,1,1,1,1,1,1,1,1,1,
1,1,1,1,1,1,1,1,1,1,1,1,1,1,1,1,1,1,1,1,1,1,1,1,1,1,1,1,1,1,1,1,1,1,1,1,
1,1,1,1,1,1,1,1,1,1,1,1,1,1,1,1,1,1,1,1,1,1,1,1,1,1,1,1,1,1,1,1,1,1,1,1,
1,1,1,1,1,1,1,1,1,1,1,1,1,1,1,1,1,1,1,1,1,1,1,1,1,1,4),(3.66189976529227,
4.13429607197608,4.6320339724214,5.12977187286673,5.62750977331205,6.12524767375738,
6.6229855742027,7.12072347464803,7.61846137509335,8.11619927553867,8.613937175984,
9.11167507642933,9.60941297687465,10.10715087732,10.6048887777653,11.1026266782106,
11.6003645786559,12.0981024791013,12.5958403795466,13.0935782799919,13.5913161804372,
14.0890540808826,14.5867919813279,15.0845298817732,15.5822677822185,16.0800056826639,
16.5777435831092,17.0754814835545,17.5732193839998,18.0709572844452,18.5686951848905,
19.0664330853358,19.5641709857811,20.0619088862265,20.5596467866718,21.0573846871171,
21.5551225875624,22.0528604880078,22.5505983884531,23.0483362888984,23.5460741893437,
24.0438120897891,24.5415499902344,25.0392878906797,25.537025791125,26.0347636915704,
26.5325015920157,27.030239492461,27.5279773929063,28.0257152933517,28.523453193797,
29.0211910942423,29.5189289946876,30.016666895133,30.5144047955783,31.0121426960236,
31.5098805964689,32.0076184969143,32.5053563973596,33.0030942978049,33.5008321982502,
33.9985700986956,34.4963079991409,34.9940458995862,35.4917838000315,35.9895217004769,
36.4872596009222,36.9849975013675,37.4827354018128,37.9804733022582,38.4782112027035,
38.9759491031488,39.4736870035941,39.9714249040395,40.4691628044848,40.9669007049301,
41.4646386053754,41.9623765058208,42.4601144062661,42.9578523067114,43.4555902071567,
43.9533281076021,44.4510660080474,44.9488039084927,45.446541808938,45.9442797093834,
46.4420176098287,46.939755510274,47.4374934107193,47.9352313111646,48.43296921161,
48.9307071120553,49.4284450125006,49.9261829129459,50.4239208133913,50.9216587138366,
51.4193966142819,51.9171345147272,52.4148724151726,52.9126103156179,53.4103482160632,
53.9080861165085,54.4058240169539,54.9035619173992,55.4012998178445,55.8990377182898,
56.3967756187352,56.8945135191805,57.3922514196258,57.8899893200711,58.3877272205165,
58.8854651209618,59.3832030214071,59.8809409218524,60.3786788222978,60.8764167227431,
61.3741546231884,61.8718925236337,62.3696304240791,62.8673683245244,63.3651062249697,
63.862844125415,64.3605820258604,64.8583199263057,65.356057826751,65.8537957271963,
66.3515336276417,66.849271528087,67.3470094285323,67.8447473289776,68.3424852294229,
68.8402231298683,69.3379610303136,69.8356989307589,70.3334368312043,70.8311747316496,
71.3289126320949,71.8266505325402,72.3243884329856,72.8221263334309,73.3198642338762,
73.8176021343215,74.3153400347668,74.8130779352122,75.3108158356575,75.8085537361028,
76.3062916365481,76.8040295369935,77.3017674374388,77.7995053378841,78.2972432383295,
78.7949811387748,79.2927190392201,79.7904569396654,80.2881948401107,80.7859327405561,
81.2836706410014,81.7814085414467,82.279146441892,82.7768843423374,83.2746222427827,
83.772360143228,84.2700980436733,84.7678359441187,85.265573844564,85.7633117450093,
86.2610496454546,86.7587875459,87.2565254463453,87.7542633467906,88.2520012472359,
88.7497391476813,89.2474770481266,89.7452149485719),.UNSPECIFIED.);
#562=B_SPLINE_CURVE_WITH_KNOTS('',3,(#65671,#65672,#65673,#65674,#65675,
#65676),.UNSPECIFIED.,.F.,.F.,(4,2,4),(0.,0.183696265542339,0.352186530140702),
 .UNSPECIFIED.);
#563=B_SPLINE_CURVE_WITH_KNOTS('',3,(#65677,#65678,#65679,#65680,#65681,
#65682,#65683,#65684,#65685,#65686,#65687,#65688,#65689,#65690,#65691,#65692,
#65693,#65694,#65695,#65696,#65697,#65698,#65699,#65700,#65701,#65702,#65703,
#65704,#65705,#65706,#65707,#65708,#65709,#65710,#65711,#65712,#65713,#65714,
#65715,#65716,#65717,#65718,#65719,#65720,#65721,#65722,#65723,#65724,#65725,
#65726,#65727,#65728,#65729,#65730,#65731,#65732,#65733,#65734,#65735,#65736,
#65737,#65738,#65739,#65740,#65741,#65742,#65743,#65744,#65745,#65746,#65747,
#65748,#65749,#65750,#65751,#65752,#65753,#65754,#65755,#65756,#65757,#65758,
#65759,#65760,#65761,#65762,#65763,#65764,#65765,#65766,#65767,#65768,#65769,
#65770,#65771,#65772,#65773,#65774,#65775,#65776,#65777,#65778,#65779,#65780,
#65781,#65782,#65783,#65784,#65785,#65786,#65787,#65788,#65789,#65790,#65791,
#65792,#65793,#65794,#65795,#65796,#65797,#65798,#65799,#65800,#65801,#65802,
#65803,#65804,#65805,#65806,#65807,#65808,#65809,#65810,#65811,#65812,#65813,
#65814,#65815,#65816,#65817,#65818,#65819,#65820,#65821,#65822,#65823,#65824,
#65825,#65826,#65827,#65828,#65829,#65830,#65831,#65832,#65833,#65834,#65835,
#65836,#65837,#65838,#65839,#65840,#65841,#65842,#65843,#65844,#65845,#65846,
#65847,#65848,#65849,#65850,#65851,#65852),.UNSPECIFIED.,.F.,.F.,(4,1,1,
1,1,1,1,1,1,1,1,1,1,1,1,1,1,1,1,1,1,1,1,1,1,1,1,1,1,1,1,1,1,1,1,1,1,1,1,
1,1,1,1,1,1,1,1,1,1,1,1,1,1,1,1,1,1,1,1,1,1,1,1,1,1,1,1,1,1,1,1,1,1,1,1,
1,1,1,1,1,1,1,1,1,1,1,1,1,1,1,1,1,1,1,1,1,1,1,1,1,1,1,1,1,1,1,1,1,1,1,1,
1,1,1,1,1,1,1,1,1,1,1,1,1,1,1,1,1,1,1,1,1,1,1,1,1,1,1,1,1,1,1,1,1,1,1,1,
1,1,1,1,1,1,1,1,1,1,1,1,1,1,1,1,1,1,1,1,1,1,1,1,1,1,4),(3.13882027108543,
3.63655817153075,4.13429607197608,4.6320339724214,5.12977187286673,5.62750977331205,
6.12524767375738,6.6229855742027,7.12072347464803,7.61846137509335,8.11619927553867,
8.613937175984,9.11167507642933,9.60941297687465,10.10715087732,10.6048887777653,
11.1026266782106,11.6003645786559,12.0981024791013,12.5958403795466,13.0935782799919,
13.5913161804372,14.0890540808826,14.5867919813279,15.0845298817732,15.5822677822185,
16.0800056826639,16.5777435831092,17.0754814835545,17.5732193839998,18.0709572844452,
18.5686951848905,19.0664330853358,19.5641709857811,20.0619088862265,20.5596467866718,
21.0573846871171,21.5551225875624,22.0528604880078,22.5505983884531,23.0483362888984,
23.5460741893437,24.0438120897891,24.5415499902344,25.0392878906797,25.537025791125,
26.0347636915704,26.5325015920157,27.030239492461,27.5279773929063,28.0257152933517,
28.523453193797,29.0211910942423,29.5189289946876,30.016666895133,30.5144047955783,
31.0121426960236,31.5098805964689,32.0076184969143,32.5053563973596,33.0030942978049,
33.5008321982502,33.9985700986956,34.4963079991409,34.9940458995862,35.4917838000315,
35.9895217004769,36.4872596009222,36.9849975013675,37.4827354018128,37.9804733022582,
38.4782112027035,38.9759491031488,39.4736870035941,39.9714249040395,40.4691628044848,
40.9669007049301,41.4646386053754,41.9623765058208,42.4601144062661,42.9578523067114,
43.4555902071567,43.9533281076021,44.4510660080474,44.9488039084927,45.446541808938,
45.9442797093834,46.4420176098287,46.939755510274,47.4374934107193,47.9352313111646,
48.43296921161,48.9307071120553,49.4284450125006,49.9261829129459,50.4239208133913,
50.9216587138366,51.4193966142819,51.9171345147272,52.4148724151726,52.9126103156179,
53.4103482160632,53.9080861165085,54.4058240169539,54.9035619173992,55.4012998178445,
55.8990377182898,56.3967756187352,56.8945135191805,57.3922514196258,57.8899893200711,
58.3877272205165,58.8854651209618,59.3832030214071,59.8809409218524,60.3786788222978,
60.8764167227431,61.3741546231884,61.8718925236337,62.3696304240791,62.8673683245244,
63.3651062249697,63.862844125415,64.3605820258604,64.8583199263057,65.356057826751,
65.8537957271963,66.3515336276417,66.849271528087,67.3470094285323,67.8447473289776,
68.3424852294229,68.8402231298683,69.3379610303136,69.8356989307589,70.3334368312043,
70.8311747316496,71.3289126320949,71.8266505325402,72.3243884329856,72.8221263334309,
73.3198642338762,73.8176021343215,74.3153400347668,74.8130779352122,75.3108158356575,
75.8085537361028,76.3062916365481,76.8040295369935,77.3017674374388,77.7995053378841,
78.2972432383295,78.7949811387748,79.2927190392201,79.7904569396654,80.2881948401107,
80.7859327405561,81.2836706410014,81.7814085414467,82.279146441892,82.7768843423374,
83.2746222427827,83.772360143228,84.2700980436733,84.7678359441187,85.265573844564,
85.7633117450093,86.2610496454546,86.7587875459,87.2565254463453,87.7542633467906,
88.2520012472359,88.7497391476813,89.2221354543651),.UNSPECIFIED.);
#564=B_SPLINE_CURVE_WITH_KNOTS('',3,(#66739,#66740,#66741,#66742,#66743,
#66744),.UNSPECIFIED.,.F.,.F.,(4,2,4),(0.,0.183696265542339,0.352186530140732),
 .UNSPECIFIED.);
#565=B_SPLINE_CURVE_WITH_KNOTS('',3,(#66746,#66747,#66748,#66749,#66750,
#66751),.UNSPECIFIED.,.F.,.F.,(4,2,4),(0.,0.0857765395050088,0.179305822035475),
 .UNSPECIFIED.);
#566=B_SPLINE_CURVE_WITH_KNOTS('',3,(#66752,#66753,#66754,#66755,#66756,
#66757,#66758,#66759,#66760,#66761,#66762,#66763,#66764,#66765,#66766,#66767,
#66768,#66769,#66770,#66771,#66772,#66773,#66774,#66775,#66776,#66777,#66778,
#66779,#66780,#66781,#66782,#66783,#66784,#66785,#66786,#66787,#66788,#66789,
#66790,#66791,#66792,#66793,#66794,#66795,#66796,#66797,#66798,#66799,#66800,
#66801,#66802,#66803,#66804,#66805,#66806,#66807,#66808,#66809,#66810,#66811,
#66812,#66813,#66814,#66815,#66816,#66817,#66818,#66819,#66820,#66821,#66822,
#66823,#66824,#66825,#66826,#66827,#66828,#66829,#66830,#66831,#66832,#66833,
#66834,#66835,#66836,#66837,#66838,#66839,#66840,#66841,#66842,#66843,#66844,
#66845,#66846,#66847,#66848,#66849,#66850,#66851,#66852,#66853,#66854,#66855,
#66856,#66857,#66858,#66859,#66860,#66861,#66862,#66863,#66864,#66865,#66866,
#66867,#66868,#66869,#66870,#66871,#66872,#66873,#66874,#66875,#66876,#66877,
#66878,#66879,#66880,#66881,#66882,#66883,#66884,#66885,#66886,#66887,#66888,
#66889,#66890,#66891,#66892,#66893,#66894,#66895,#66896,#66897,#66898,#66899,
#66900,#66901,#66902,#66903,#66904,#66905,#66906,#66907,#66908,#66909,#66910,
#66911,#66912,#66913,#66914,#66915,#66916,#66917,#66918,#66919,#66920,#66921,
#66922,#66923,#66924,#66925,#66926,#66927),.UNSPECIFIED.,.F.,.F.,(4,1,1,
1,1,1,1,1,1,1,1,1,1,1,1,1,1,1,1,1,1,1,1,1,1,1,1,1,1,1,1,1,1,1,1,1,1,1,1,
1,1,1,1,1,1,1,1,1,1,1,1,1,1,1,1,1,1,1,1,1,1,1,1,1,1,1,1,1,1,1,1,1,1,1,1,
1,1,1,1,1,1,1,1,1,1,1,1,1,1,1,1,1,1,1,1,1,1,1,1,1,1,1,1,1,1,1,1,1,1,1,1,
1,1,1,1,1,1,1,1,1,1,1,1,1,1,1,1,1,1,1,1,1,1,1,1,1,1,1,1,1,1,1,1,1,1,1,1,
1,1,1,1,1,1,1,1,1,1,1,1,1,1,1,1,1,1,1,1,1,1,1,1,1,1,4),(2.61574077687858,
3.11347867732391,3.61121657776923,4.10895447821456,4.60669237865988,5.10443027910521,
5.60216817955053,6.09990607999586,6.59764398044118,7.0953818808865,7.59311978133183,
8.09085768177715,8.58859558222248,9.0863334826678,9.58407138311313,10.0818092835585,
10.5795471840038,11.0772850844491,11.5750229848944,12.0727608853398,12.5704987857851,
13.0682366862304,13.5659745866757,14.063712487121,14.5614503875664,15.0591882880117,
15.556926188457,16.0546640889023,16.5524019893477,17.050139889793,17.5478777902383,
18.0456156906836,18.543353591129,19.0410914915743,19.5388293920196,20.0365672924649,
20.5343051929103,21.0320430933556,21.5297809938009,22.0275188942462,22.5252567946916,
23.0229946951369,23.5207325955822,24.0184704960275,24.5162083964729,25.0139462969182,
25.5116841973635,26.0094220978088,26.5071599982542,27.0048978986995,27.5026357991448,
28.0003736995901,28.4981116000355,28.9958495004808,29.4935874009261,29.9913253013714,
30.4890632018168,30.9868011022621,31.4845390027074,31.9822769031527,32.4800148035981,
32.9777527040434,33.4754906044887,33.973228504934,34.4709664053794,34.9687043058247,
35.46644220627,35.9641801067153,36.4619180071607,36.959655907606,37.4573938080513,
37.9551317084966,38.452869608942,38.9506075093873,39.4483454098326,39.9460833102779,
40.4438212107233,40.9415591111686,41.4392970116139,41.9370349120592,42.4347728125046,
42.9325107129499,43.4302486133952,43.9279865138405,44.4257244142859,44.9234623147312,
45.4212002151765,45.9189381156218,46.4166760160672,46.9144139165125,47.4121518169578,
47.9098897174031,48.4076276178485,48.9053655182938,49.4031034187391,49.9008413191844,
50.3985792196298,50.8963171200751,51.3940550205204,51.8917929209657,52.389530821411,
52.8872687218564,53.3850066223017,53.882744522747,54.3804824231923,54.8782203236377,
55.375958224083,55.8736961245283,56.3714340249736,56.869171925419,57.3669098258643,
57.8646477263096,58.3623856267549,58.8601235272003,59.3578614276456,59.8555993280909,
60.3533372285362,60.8510751289816,61.3488130294269,61.8465509298722,62.3442888303175,
62.8420267307629,63.3397646312082,63.8375025316535,64.3352404320988,64.8329783325442,
65.3307162329895,65.8284541334348,66.3261920338801,66.8239299343255,67.3216678347708,
67.8194057352161,68.3171436356614,68.8148815361068,69.3126194365521,69.8103573369974,
70.3080952374427,70.8058331378881,71.3035710383334,71.8013089387787,72.299046839224,
72.7967847396694,73.2945226401147,73.79226054056,74.2899984410053,74.7877363414507,
75.285474241896,75.7832121423413,76.2809500427866,76.778687943232,77.2764258436773,
77.7741637441226,78.2719016445679,78.7696395450133,79.2673774454586,79.7651153459039,
80.2628532463492,80.7605911467946,81.2583290472399,81.7560669476852,82.2538048481305,
82.7515427485758,83.2492806490212,83.7470185494665,84.2447564499118,84.7424943503572,
85.2402322508025,85.7379701512478,86.2357080516931,86.7334459521385,87.2311838525838,
87.7289217530291,88.2266596534744,88.6990559601582),.UNSPECIFIED.);
#567=B_SPLINE_CURVE_WITH_KNOTS('',3,(#67652,#67653,#67654,#67655,#67656,
#67657,#67658,#67659,#67660,#67661,#67662,#67663,#67664,#67665,#67666,#67667,
#67668,#67669,#67670,#67671,#67672,#67673,#67674,#67675,#67676,#67677,#67678,
#67679,#67680,#67681,#67682,#67683,#67684,#67685,#67686,#67687,#67688,#67689,
#67690,#67691,#67692,#67693,#67694,#67695,#67696,#67697,#67698,#67699,#67700,
#67701,#67702,#67703,#67704,#67705,#67706,#67707,#67708,#67709,#67710,#67711,
#67712,#67713,#67714,#67715,#67716,#67717,#67718,#67719,#67720,#67721,#67722,
#67723,#67724,#67725,#67726,#67727,#67728,#67729,#67730,#67731,#67732,#67733,
#67734,#67735,#67736,#67737,#67738,#67739,#67740,#67741,#67742,#67743,#67744,
#67745,#67746,#67747,#67748,#67749,#67750,#67751,#67752,#67753,#67754,#67755,
#67756,#67757,#67758,#67759,#67760,#67761,#67762,#67763),.UNSPECIFIED.,
 .F.,.F.,(4,3,3,3,3,3,3,3,3,3,3,3,3,3,3,3,3,3,3,3,3,3,3,3,3,3,3,3,3,3,3,
3,3,3,3,3,3,4),(0.,0.0492034610713189,0.0987495446223783,0.147885236647271,
0.196399640068356,0.21942164985321,0.225889154118506,0.231927339590029,
0.279935645231729,0.288487679207775,0.336717557518697,0.384803055129125,
0.429668906993494,0.443946385606874,0.44995981842235,0.49678007526052,0.543168593852411,
0.5642664625866,0.611012549461072,0.638027339851046,0.652204018613709,0.65835325212304,
0.703874965610934,0.749226317222625,0.793768492811743,0.827130872580867,
0.844515601771915,0.855551096687536,0.861852742483354,0.90625862871133,
0.950298334700187,0.981885145356738,0.994949139486555,1.0021558668327,1.04514810593489,
1.07664557732639,1.11990089378639,1.13067694209508),.UNSPECIFIED.);
#568=B_SPLINE_CURVE_WITH_KNOTS('',3,(#67764,#67765,#67766,#67767,#67768,
#67769,#67770,#67771,#67772,#67773,#67774,#67775,#67776,#67777,#67778,#67779,
#67780,#67781,#67782,#67783,#67784,#67785,#67786,#67787,#67788,#67789,#67790,
#67791,#67792,#67793,#67794,#67795,#67796,#67797,#67798,#67799,#67800,#67801,
#67802,#67803,#67804,#67805,#67806,#67807,#67808,#67809,#67810,#67811,#67812,
#67813,#67814,#67815,#67816,#67817,#67818,#67819,#67820,#67821,#67822,#67823,
#67824,#67825,#67826,#67827,#67828,#67829,#67830,#67831,#67832,#67833,#67834,
#67835,#67836,#67837,#67838,#67839,#67840,#67841,#67842,#67843,#67844,#67845,
#67846,#67847,#67848,#67849,#67850,#67851,#67852,#67853,#67854,#67855,#67856,
#67857,#67858,#67859,#67860,#67861,#67862,#67863,#67864,#67865,#67866,#67867,
#67868,#67869,#67870,#67871,#67872),.UNSPECIFIED.,.F.,.F.,(4,3,3,3,3,3,
3,3,3,3,3,3,3,3,3,3,3,3,3,3,3,3,3,3,3,3,3,3,3,3,3,3,3,3,3,3,4),(0.,0.0419282486545438,
0.0846174291736715,0.127987932052926,0.171329472945828,0.188601637344538,
0.194201172188283,0.238640017291335,0.245909818698924,0.289878808070397,
0.334401740827727,0.37699263692369,0.386431586878381,0.391577375101384,
0.437074832970762,0.483159901219146,0.50476532521158,0.550589295161847,
0.578814174303836,0.589362942651775,0.597555311733675,0.644327914234351,
0.691591731521373,0.738994476866731,0.776388328297765,0.794137490758037,
0.804206142047447,0.810967891659106,0.858580958235766,0.909029450592353,
0.946865819859793,0.958767575210337,0.969477192203316,1.01896991476204,
1.06037492766211,1.10958432077864,1.12566269602322),.UNSPECIFIED.);
#569=B_SPLINE_CURVE_WITH_KNOTS('',3,(#68760,#68761,#68762,#68763,#68764,
#68765,#68766,#68767,#68768,#68769,#68770,#68771,#68772,#68773,#68774,#68775,
#68776,#68777,#68778,#68779,#68780,#68781,#68782,#68783,#68784,#68785,#68786,
#68787,#68788,#68789,#68790,#68791,#68792,#68793),.UNSPECIFIED.,.F.,.F.,
(4,3,3,3,3,3,3,3,3,3,3,4),(0.0125780362744323,0.0505493973991078,0.0864901369786544,
0.11899733328217,0.144640710685096,0.165012544294293,0.168290359438689,
0.189386045247577,0.21097945118404,0.232689964172222,0.254040408581984,
0.273198071856596),.UNSPECIFIED.);
#570=B_SPLINE_CURVE_WITH_KNOTS('',3,(#68795,#68796,#68797,#68798,#68799,
#68800,#68801,#68802,#68803,#68804,#68805,#68806,#68807,#68808,#68809,#68810,
#68811,#68812,#68813,#68814,#68815,#68816,#68817,#68818,#68819,#68820,#68821,
#68822,#68823,#68824,#68825,#68826,#68827,#68828,#68829,#68830,#68831,#68832,
#68833,#68834,#68835,#68836,#68837,#68838,#68839,#68840,#68841,#68842,#68843,
#68844,#68845,#68846,#68847,#68848,#68849,#68850,#68851,#68852,#68853,#68854,
#68855,#68856,#68857,#68858,#68859,#68860,#68861,#68862,#68863,#68864,#68865,
#68866,#68867,#68868,#68869,#68870,#68871,#68872,#68873,#68874,#68875,#68876,
#68877,#68878,#68879,#68880,#68881,#68882,#68883,#68884,#68885,#68886,#68887,
#68888,#68889,#68890,#68891,#68892,#68893,#68894,#68895,#68896,#68897,#68898,
#68899,#68900,#68901,#68902,#68903,#68904,#68905,#68906,#68907,#68908,#68909,
#68910,#68911,#68912,#68913,#68914,#68915,#68916,#68917,#68918,#68919,#68920,
#68921,#68922,#68923,#68924,#68925,#68926,#68927,#68928,#68929,#68930,#68931,
#68932,#68933,#68934,#68935,#68936,#68937,#68938,#68939,#68940,#68941,#68942,
#68943,#68944,#68945,#68946,#68947,#68948,#68949,#68950,#68951,#68952,#68953,
#68954,#68955,#68956,#68957,#68958,#68959,#68960,#68961,#68962,#68963,#68964,
#68965,#68966,#68967,#68968,#68969,#68970,#68971),.UNSPECIFIED.,.F.,.F.,
(4,1,1,1,1,1,1,1,1,1,1,1,1,1,1,1,1,1,1,1,1,1,1,1,1,1,1,1,1,1,1,1,1,1,1,
1,1,1,1,1,1,1,1,1,1,1,1,1,1,1,1,1,1,1,1,1,1,1,1,1,1,1,1,1,1,1,1,1,1,1,1,
1,1,1,1,1,1,1,1,1,1,1,1,1,1,1,1,1,1,1,1,1,1,1,1,1,1,1,1,1,1,1,1,1,1,1,1,
1,1,1,1,1,1,1,1,1,1,1,1,1,1,1,1,1,1,1,1,1,1,1,1,1,1,1,1,1,1,1,1,1,1,1,1,
1,1,1,1,1,1,1,1,1,1,1,1,1,1,1,1,1,1,1,1,1,1,1,1,1,1,1,1,1,1,1,4),(6.25056213853224,
6.25177945741856,6.74936383813759,7.24694821885663,7.74453259957567,8.2421169802947,
8.73970136101374,9.23728574173278,9.73487012245181,10.2324545031708,10.7300388838899,
11.2276232646089,11.725207645328,12.222792026047,12.720376406766,13.2179607874851,
13.7155451682041,14.2131295489231,14.7107139296422,15.2082983103612,15.7058826910803,
16.2034670717993,16.7010514525183,17.1986358332374,17.6962202139564,18.1938045946754,
18.6913889753945,19.1889733561135,19.6865577368325,20.1841421175516,20.6817264982706,
21.1793108789897,21.6768952597087,22.1744796404277,22.6720640211468,23.1696484018658,
23.6672327825848,24.1648171633039,24.6624015440229,25.1599859247419,25.657570305461,
26.15515468618,26.6527390668991,27.1503234476181,27.6479078283371,28.1454922090562,
28.6430765897752,29.1406609704942,29.6382453512133,30.1358297319323,30.6334141126514,
31.1309984933704,31.6285828740894,32.1261672548085,32.6237516355275,33.1213360162465,
33.6189203969656,34.1165047776846,34.6140891584037,35.1116735391227,35.6092579198417,
36.1068423005608,36.6044266812798,37.1020110619988,37.5995954427179,38.0971798234369,
38.5947642041559,39.092348584875,39.589932965594,40.087517346313,40.5851017270321,
41.0826861077511,41.5802704884702,42.0778548691892,42.5754392499082,43.0730236306273,
43.5706080113463,44.0681923920653,44.5657767727844,45.0633611535034,45.5609455342225,
46.0585299149415,46.5561142956605,47.0536986763796,47.5512830570986,48.0488674378176,
48.5464518185367,49.0440361992557,49.5416205799748,50.0392049606938,50.5367893414128,
51.0343737221319,51.5319581028509,52.0295424835699,52.527126864289,53.024711245008,
53.522295625727,54.0198800064461,54.5174643871651,55.0150487678842,55.5126331486032,
56.0102175293222,56.5078019100413,57.0053862907603,57.5029706714793,58.0005550521984,
58.4981394329174,58.9957238136364,59.4933081943555,59.9908925750745,60.4884769557936,
60.9860613365126,61.4836457172316,61.9812300979507,62.4788144786697,62.9763988593888,
63.4739832401078,63.9715676208268,64.4691520015459,64.9667363822649,65.4643207629839,
65.961905143703,66.459489524422,66.957073905141,67.4546582858601,67.9522426665791,
68.4498270472982,68.9474114280172,69.4449958087362,69.9425801894553,70.4401645701743,
70.9377489508933,71.4353333316124,71.9329177123314,72.4305020930504,72.9280864737695,
73.4256708544885,73.9232552352076,74.4208396159266,74.9184239966456,75.4160083773647,
75.9135927580837,76.4111771388027,76.9087615195218,77.4063459002408,77.9039302809599,
78.4015146616789,78.8990990423979,79.396683423117,79.894267803836,80.391852184555,
80.8894365652741,81.3870209459931,81.8846053267121,82.3821897074312,82.8797740881502,
83.3773584688692,83.8749428495883,84.3725272303073,84.8701116110264,85.3676959917454,
85.8652803724644,86.3628647531835,86.8604491339025,87.3580335146216,87.8556178953406,
88.3532022760596,88.8507866567787,89.3483710374977,89.8459554182167,90.3435397989358,
90.8411241796548,91.3387085603738,91.8362929410929,92.3338773218119),
 .UNSPECIFIED.);
#571=B_SPLINE_CURVE_WITH_KNOTS('',3,(#68973,#68974,#68975,#68976,#68977,
#68978,#68979,#68980,#68981,#68982,#68983,#68984,#68985,#68986,#68987,#68988,
#68989,#68990,#68991,#68992,#68993,#68994,#68995,#68996,#68997,#68998,#68999,
#69000,#69001,#69002,#69003,#69004,#69005,#69006),.UNSPECIFIED.,.F.,.F.,
(4,3,3,3,3,3,3,3,3,3,3,4),(0.,0.0137828642964845,0.0279163165222008,0.0420212563329217,
0.0558531254065896,0.0683739795354878,0.0816407394340271,0.0837828482593187,
0.105302481640093,0.128008365946253,0.152715597372383,0.169861381782417),
 .UNSPECIFIED.);
#572=B_SPLINE_CURVE_WITH_KNOTS('',3,(#69007,#69008,#69009,#69010,#69011,
#69012,#69013,#69014,#69015,#69016,#69017,#69018,#69019,#69020,#69021,#69022,
#69023,#69024,#69025,#69026,#69027,#69028,#69029,#69030,#69031,#69032,#69033,
#69034,#69035,#69036,#69037,#69038,#69039,#69040,#69041,#69042,#69043,#69044,
#69045,#69046,#69047,#69048,#69049,#69050,#69051,#69052,#69053,#69054,#69055,
#69056,#69057,#69058,#69059,#69060,#69061,#69062,#69063,#69064,#69065,#69066,
#69067,#69068,#69069,#69070,#69071,#69072,#69073,#69074,#69075,#69076,#69077,
#69078,#69079,#69080,#69081,#69082,#69083,#69084,#69085,#69086,#69087,#69088,
#69089,#69090,#69091,#69092,#69093,#69094,#69095,#69096,#69097,#69098,#69099,
#69100,#69101,#69102,#69103,#69104,#69105,#69106,#69107,#69108,#69109,#69110,
#69111,#69112,#69113,#69114,#69115,#69116,#69117,#69118,#69119,#69120,#69121,
#69122,#69123,#69124,#69125,#69126,#69127,#69128,#69129,#69130,#69131,#69132,
#69133,#69134,#69135,#69136,#69137,#69138,#69139,#69140,#69141,#69142,#69143,
#69144,#69145,#69146,#69147,#69148,#69149,#69150,#69151,#69152,#69153,#69154,
#69155,#69156,#69157,#69158,#69159,#69160,#69161,#69162,#69163,#69164,#69165,
#69166,#69167,#69168,#69169,#69170,#69171,#69172,#69173,#69174,#69175,#69176,
#69177,#69178,#69179,#69180,#69181,#69182,#69183),.UNSPECIFIED.,.F.,.F.,
(4,1,1,1,1,1,1,1,1,1,1,1,1,1,1,1,1,1,1,1,1,1,1,1,1,1,1,1,1,1,1,1,1,1,1,
1,1,1,1,1,1,1,1,1,1,1,1,1,1,1,1,1,1,1,1,1,1,1,1,1,1,1,1,1,1,1,1,1,1,1,1,
1,1,1,1,1,1,1,1,1,1,1,1,1,1,1,1,1,1,1,1,1,1,1,1,1,1,1,1,1,1,1,1,1,1,1,1,
1,1,1,1,1,1,1,1,1,1,1,1,1,1,1,1,1,1,1,1,1,1,1,1,1,1,1,1,1,1,1,1,1,1,1,1,
1,1,1,1,1,1,1,1,1,1,1,1,1,1,1,1,1,1,1,1,1,1,1,1,1,1,1,1,1,1,1,4),(5.75419507669952,
6.25177945741856,6.74936383813759,7.24694821885663,7.74453259957567,8.2421169802947,
8.73970136101374,9.23728574173278,9.73487012245181,10.2324545031708,10.7300388838899,
11.2276232646089,11.725207645328,12.222792026047,12.720376406766,13.2179607874851,
13.7155451682041,14.2131295489231,14.7107139296422,15.2082983103612,15.7058826910803,
16.2034670717993,16.7010514525183,17.1986358332374,17.6962202139564,18.1938045946754,
18.6913889753945,19.1889733561135,19.6865577368325,20.1841421175516,20.6817264982706,
21.1793108789897,21.6768952597087,22.1744796404277,22.6720640211468,23.1696484018658,
23.6672327825848,24.1648171633039,24.6624015440229,25.1599859247419,25.657570305461,
26.15515468618,26.6527390668991,27.1503234476181,27.6479078283371,28.1454922090562,
28.6430765897752,29.1406609704942,29.6382453512133,30.1358297319323,30.6334141126514,
31.1309984933704,31.6285828740894,32.1261672548085,32.6237516355275,33.1213360162465,
33.6189203969656,34.1165047776846,34.6140891584037,35.1116735391227,35.6092579198417,
36.1068423005608,36.6044266812798,37.1020110619988,37.5995954427179,38.0971798234369,
38.5947642041559,39.092348584875,39.589932965594,40.087517346313,40.5851017270321,
41.0826861077511,41.5802704884702,42.0778548691892,42.5754392499082,43.0730236306273,
43.5706080113463,44.0681923920653,44.5657767727844,45.0633611535034,45.5609455342225,
46.0585299149415,46.5561142956605,47.0536986763796,47.5512830570986,48.0488674378176,
48.5464518185367,49.0440361992557,49.5416205799748,50.0392049606938,50.5367893414128,
51.0343737221319,51.5319581028509,52.0295424835699,52.527126864289,53.024711245008,
53.522295625727,54.0198800064461,54.5174643871651,55.0150487678842,55.5126331486032,
56.0102175293222,56.5078019100413,57.0053862907603,57.5029706714793,58.0005550521984,
58.4981394329174,58.9957238136364,59.4933081943555,59.9908925750745,60.4884769557936,
60.9860613365126,61.4836457172316,61.9812300979507,62.4788144786697,62.9763988593888,
63.4739832401078,63.9715676208268,64.4691520015459,64.9667363822649,65.4643207629839,
65.961905143703,66.459489524422,66.957073905141,67.4546582858601,67.9522426665791,
68.4498270472982,68.9474114280172,69.4449958087362,69.9425801894553,70.4401645701743,
70.9377489508933,71.4353333316124,71.9329177123314,72.4305020930504,72.9280864737695,
73.4256708544885,73.9232552352076,74.4208396159266,74.9184239966456,75.4160083773647,
75.9135927580837,76.4111771388027,76.9087615195218,77.4063459002408,77.9039302809599,
78.4015146616789,78.8990990423979,79.396683423117,79.894267803836,80.391852184555,
80.8894365652741,81.3870209459931,81.8846053267121,82.3821897074312,82.8797740881502,
83.3773584688692,83.8749428495883,84.3725272303073,84.8701116110264,85.3676959917454,
85.8652803724644,86.3628647531835,86.8604491339025,87.3580335146216,87.8556178953406,
88.3532022760596,88.8507866567787,89.3483710374977,89.8459554182167,90.3435397989358,
90.8411241796548,91.3387085603738,91.8362929410929,91.8375102599791),
 .UNSPECIFIED.);
#573=B_SPLINE_CURVE_WITH_KNOTS('',3,(#69908,#69909,#69910,#69911,#69912,
#69913,#69914,#69915,#69916,#69917,#69918,#69919,#69920,#69921,#69922,#69923,
#69924,#69925,#69926,#69927,#69928,#69929,#69930,#69931,#69932,#69933,#69934,
#69935,#69936,#69937,#69938,#69939,#69940,#69941,#69942,#69943,#69944,#69945,
#69946,#69947,#69948,#69949,#69950,#69951,#69952,#69953,#69954,#69955,#69956,
#69957,#69958,#69959,#69960,#69961,#69962,#69963,#69964,#69965,#69966,#69967,
#69968,#69969,#69970,#69971,#69972,#69973,#69974,#69975,#69976,#69977,#69978,
#69979,#69980,#69981,#69982,#69983,#69984,#69985,#69986,#69987,#69988,#69989,
#69990,#69991,#69992,#69993,#69994,#69995,#69996,#69997,#69998,#69999,#70000,
#70001,#70002,#70003,#70004,#70005,#70006,#70007,#70008,#70009,#70010,#70011,
#70012,#70013,#70014,#70015,#70016),.UNSPECIFIED.,.F.,.F.,(4,3,3,3,3,3,
3,3,3,3,3,3,3,3,3,3,3,3,3,3,3,3,3,3,3,3,3,3,3,3,3,3,3,3,3,3,4),(0.,0.0419282648755815,
0.0846174586243862,0.127987965354359,0.171329503432812,0.188601714143211,
0.194201268380014,0.238640122474677,0.245909818698925,0.289878794830347,
0.334401719615353,0.376992621014404,0.386431555625608,0.391577336485639,
0.437074782694462,0.483159847597118,0.504765325211555,0.550589299444266,
0.578814178050949,0.589362952389815,0.597555310900824,0.64432791979872,
0.691591740683071,0.738994486103016,0.776388328297729,0.794137490757999,
0.804206142230658,0.810967891719671,0.858580956621223,0.909029449381432,
0.946865818951589,0.958767573174056,0.969477192236764,1.01896991475129,
1.06037492766206,1.10958432000116,1.12566269602317),.UNSPECIFIED.);
#574=B_SPLINE_CURVE_WITH_KNOTS('',3,(#70017,#70018,#70019,#70020,#70021,
#70022,#70023,#70024,#70025,#70026,#70027,#70028,#70029,#70030,#70031,#70032,
#70033,#70034,#70035,#70036,#70037,#70038,#70039,#70040,#70041,#70042,#70043,
#70044,#70045,#70046,#70047,#70048,#70049,#70050,#70051,#70052,#70053,#70054,
#70055,#70056,#70057,#70058,#70059,#70060,#70061,#70062,#70063,#70064,#70065,
#70066,#70067,#70068,#70069,#70070,#70071,#70072,#70073,#70074,#70075,#70076,
#70077,#70078,#70079,#70080,#70081,#70082,#70083,#70084,#70085,#70086,#70087,
#70088,#70089,#70090,#70091,#70092,#70093,#70094,#70095,#70096,#70097,#70098,
#70099,#70100,#70101,#70102,#70103,#70104,#70105,#70106,#70107,#70108,#70109,
#70110,#70111,#70112,#70113,#70114,#70115,#70116,#70117,#70118,#70119,#70120,
#70121,#70122,#70123,#70124,#70125,#70126,#70127,#70128),.UNSPECIFIED.,
 .F.,.F.,(4,3,3,3,3,3,3,3,3,3,3,3,3,3,3,3,3,3,3,3,3,3,3,3,3,3,3,3,3,3,3,
3,3,3,3,3,3,4),(0.,0.0492034704346211,0.0987495553559381,0.147885239287318,
0.196399632352061,0.219421644065984,0.225889141053616,0.231927337373134,
0.27993563749811,0.288487679207755,0.336717555770614,0.384803055041004,
0.429668906927395,0.443946384881864,0.449959818045183,0.496780075448613,
0.543168596362467,0.564266462586568,0.611012549741378,0.63802734009631,
0.652204019204051,0.658353252098827,0.703874965737754,0.749226317901826,
0.793768496433827,0.82713087258084,0.844515602724257,0.85555109771683,0.861852744357675,
0.906258631133025,0.950298335578102,0.981885146015164,0.994949141626978,
1.00215586697767,1.04514810431945,1.07664557732635,1.11990089428432,1.13067694209503),
 .UNSPECIFIED.);
#575=B_SPLINE_CURVE_WITH_KNOTS('',3,(#71026,#71027,#71028,#71029,#71030,
#71031,#71032,#71033,#71034,#71035,#71036,#71037,#71038,#71039,#71040,#71041,
#71042,#71043,#71044,#71045,#71046,#71047,#71048,#71049,#71050,#71051,#71052,
#71053,#71054,#71055,#71056,#71057,#71058,#71059),.UNSPECIFIED.,.F.,.F.,
(4,3,3,3,3,3,3,3,3,3,3,4),(0.,0.013782862880759,0.0279163141814236,0.0420212542851763,
0.0558531262825986,0.068373979535495,0.0816407416339552,0.0837828482593156,
0.105302481640106,0.128008358608163,0.152715590228983,0.169861381782477),
 .UNSPECIFIED.);
#576=B_SPLINE_CURVE_WITH_KNOTS('',3,(#71061,#71062,#71063,#71064,#71065,
#71066,#71067,#71068,#71069,#71070,#71071,#71072,#71073,#71074,#71075,#71076,
#71077,#71078,#71079,#71080,#71081,#71082,#71083,#71084,#71085,#71086,#71087,
#71088,#71089,#71090,#71091,#71092,#71093,#71094,#71095,#71096,#71097,#71098,
#71099,#71100,#71101,#71102,#71103,#71104,#71105,#71106,#71107,#71108,#71109,
#71110,#71111,#71112,#71113,#71114,#71115,#71116,#71117,#71118,#71119,#71120,
#71121,#71122,#71123,#71124,#71125,#71126,#71127,#71128,#71129,#71130,#71131,
#71132,#71133,#71134,#71135,#71136,#71137,#71138,#71139,#71140,#71141,#71142,
#71143,#71144,#71145,#71146,#71147,#71148,#71149,#71150,#71151,#71152,#71153,
#71154,#71155,#71156,#71157,#71158,#71159,#71160,#71161,#71162,#71163,#71164,
#71165,#71166,#71167,#71168,#71169,#71170,#71171,#71172,#71173,#71174,#71175,
#71176,#71177,#71178,#71179,#71180,#71181,#71182,#71183,#71184,#71185,#71186,
#71187,#71188,#71189,#71190,#71191,#71192,#71193,#71194,#71195,#71196,#71197,
#71198,#71199,#71200,#71201,#71202,#71203,#71204,#71205,#71206,#71207,#71208,
#71209,#71210,#71211,#71212,#71213,#71214,#71215,#71216,#71217,#71218,#71219,
#71220,#71221,#71222,#71223,#71224,#71225,#71226,#71227,#71228,#71229,#71230,
#71231,#71232,#71233,#71234,#71235,#71236,#71237),.UNSPECIFIED.,.F.,.F.,
(4,1,1,1,1,1,1,1,1,1,1,1,1,1,1,1,1,1,1,1,1,1,1,1,1,1,1,1,1,1,1,1,1,1,1,
1,1,1,1,1,1,1,1,1,1,1,1,1,1,1,1,1,1,1,1,1,1,1,1,1,1,1,1,1,1,1,1,1,1,1,1,
1,1,1,1,1,1,1,1,1,1,1,1,1,1,1,1,1,1,1,1,1,1,1,1,1,1,1,1,1,1,1,1,1,1,1,1,
1,1,1,1,1,1,1,1,1,1,1,1,1,1,1,1,1,1,1,1,1,1,1,1,1,1,1,1,1,1,1,1,1,1,1,1,
1,1,1,1,1,1,1,1,1,1,1,1,1,1,1,1,1,1,1,1,1,1,1,1,1,1,1,1,1,1,1,4),(0.523445465471335,
0.524662784357537,1.02224716507657,1.51983154579561,2.01741592651465,2.51500030723369,
3.01258468795272,3.51016906867176,4.0077534493908,4.50533783010983,5.00292221082887,
5.50050659154791,5.99809097226695,6.49567535298598,6.99325973370502,7.49084411442406,
7.98842849514309,8.48601287586213,8.98359725658117,9.48118163730021,9.97876601801924,
10.4763503987383,10.9739347794573,11.4715191601764,11.9691035408954,12.4666879216144,
12.9642723023335,13.4618566830525,13.9594410637715,14.4570254444906,14.9546098252096,
15.4521942059287,15.9497785866477,16.4473629673667,16.9449473480858,17.4425317288048,
17.9401161095238,18.4377004902429,18.9352848709619,19.432869251681,19.9304536324,
20.428038013119,20.9256223938381,21.4232067745571,21.9207911552761,22.4183755359952,
22.9159599167142,23.4135442974332,23.9111286781523,24.4087130588713,24.9062974395904,
25.4038818203094,25.9014662010284,26.3990505817475,26.8966349624665,27.3942193431855,
27.8918037239046,28.3893881046236,28.8869724853427,29.3845568660617,29.8821412467807,
30.3797256274998,30.8773100082188,31.3748943889378,31.8724787696569,32.3700631503759,
32.867647531095,33.365231911814,33.862816292533,34.3604006732521,34.8579850539711,
35.3555694346901,35.8531538154092,36.3507381961282,36.8483225768472,37.3459069575663,
37.8434913382853,38.3410757190044,38.8386600997234,39.3362444804424,39.8338288611615,
40.3314132418805,40.8289976225995,41.3265820033186,41.8241663840376,42.3217507647567,
42.8193351454757,43.3169195261947,43.8145039069138,44.3120882876328,44.8096726683518,
45.3072570490709,45.8048414297899,46.302425810509,46.800010191228,47.297594571947,
47.7951789526661,48.2927633333851,48.7903477141041,49.2879320948232,49.7855164755422,
50.2831008562613,50.7806852369803,51.2782696176993,51.7758539984184,52.2734383791374,
52.7710227598564,53.2686071405755,53.7661915212945,54.2637759020135,54.7613602827326,
55.2589446634516,55.7565290441707,56.2541134248897,56.7516978056087,57.2492821863278,
57.7468665670468,58.2444509477658,58.7420353284849,59.2396197092039,59.737204089923,
60.234788470642,60.732372851361,61.2299572320801,61.7275416127991,62.2251259935181,
62.7227103742372,63.2202947549562,63.7178791356753,64.2154635163943,64.7130478971133,
65.2106322778324,65.7082166585514,66.2058010392704,66.7033854199895,67.2009698007085,
67.6985541814276,68.1961385621466,68.6937229428656,69.1913073235847,69.6888917043037,
70.1864760850227,70.6840604657418,71.1816448464608,71.6792292271798,72.1768136078989,
72.6743979886179,73.171982369337,73.669566750056,74.167151130775,74.6647355114941,
75.1623198922131,75.6599042729322,76.1574886536512,76.6550730343702,77.1526574150893,
77.6502417958083,78.1478261765273,78.6454105572464,79.1429949379654,79.6405793186844,
80.1381636994035,80.6357480801225,81.1333324608416,81.6309168415606,82.1285012222796,
82.6260856029987,83.1236699837177,83.6212543644367,84.1188387451558,84.6164231258748,
85.1140075065939,85.6115918873129,86.1091762680319,86.606760648751),
 .UNSPECIFIED.);
#577=B_SPLINE_CURVE_WITH_KNOTS('',3,(#71239,#71240,#71241,#71242,#71243,
#71244,#71245,#71246,#71247,#71248,#71249,#71250,#71251,#71252,#71253,#71254,
#71255,#71256,#71257,#71258,#71259,#71260,#71261,#71262,#71263,#71264,#71265,
#71266,#71267,#71268,#71269,#71270,#71271,#71272),.UNSPECIFIED.,.F.,.F.,
(4,3,3,3,3,3,3,3,3,3,3,4),(0.0125780362743978,0.0505493670980116,0.0864901047724349,
0.118997304977608,0.144640710685096,0.165012543260073,0.168290359438675,
0.189386045950771,0.210979450536145,0.23268996135828,0.254040403730645,
0.273198071856599),.UNSPECIFIED.);
#578=B_SPLINE_CURVE_WITH_KNOTS('',3,(#71273,#71274,#71275,#71276,#71277,
#71278,#71279,#71280,#71281,#71282,#71283,#71284,#71285,#71286,#71287,#71288,
#71289,#71290,#71291,#71292,#71293,#71294,#71295,#71296,#71297,#71298,#71299,
#71300,#71301,#71302,#71303,#71304,#71305,#71306,#71307,#71308,#71309,#71310,
#71311,#71312,#71313,#71314,#71315,#71316,#71317,#71318,#71319,#71320,#71321,
#71322,#71323,#71324,#71325,#71326,#71327,#71328,#71329,#71330,#71331,#71332,
#71333,#71334,#71335,#71336,#71337,#71338,#71339,#71340,#71341,#71342,#71343,
#71344,#71345,#71346,#71347,#71348,#71349,#71350,#71351,#71352,#71353,#71354,
#71355,#71356,#71357,#71358,#71359,#71360,#71361,#71362,#71363,#71364,#71365,
#71366,#71367,#71368,#71369,#71370,#71371,#71372,#71373,#71374,#71375,#71376,
#71377,#71378,#71379,#71380,#71381,#71382,#71383,#71384,#71385,#71386,#71387,
#71388,#71389,#71390,#71391,#71392,#71393,#71394,#71395,#71396,#71397,#71398,
#71399,#71400,#71401,#71402,#71403,#71404,#71405,#71406,#71407,#71408,#71409,
#71410,#71411,#71412,#71413,#71414,#71415,#71416,#71417,#71418,#71419,#71420,
#71421,#71422,#71423,#71424,#71425,#71426,#71427,#71428,#71429,#71430,#71431,
#71432,#71433,#71434,#71435,#71436,#71437,#71438,#71439,#71440,#71441,#71442,
#71443,#71444,#71445,#71446,#71447,#71448,#71449,#71450,#71451,#71452,#71453,
#71454,#71455,#71456,#71457,#71458,#71459,#71460,#71461,#71462,#71463,#71464,
#71465,#71466,#71467,#71468,#71469,#71470,#71471,#71472,#71473,#71474,#71475,
#71476,#71477,#71478,#71479,#71480,#71481,#71482,#71483,#71484,#71485,#71486,
#71487,#71488,#71489,#71490,#71491,#71492,#71493,#71494,#71495,#71496,#71497,
#71498,#71499,#71500,#71501,#71502,#71503,#71504,#71505,#71506,#71507,#71508,
#71509,#71510,#71511,#71512,#71513,#71514,#71515,#71516,#71517,#71518,#71519,
#71520,#71521,#71522,#71523,#71524,#71525,#71526,#71527,#71528,#71529,#71530,
#71531,#71532,#71533,#71534,#71535,#71536,#71537,#71538,#71539,#71540,#71541,
#71542,#71543,#71544,#71545,#71546,#71547,#71548,#71549,#71550,#71551,#71552,
#71553,#71554,#71555,#71556,#71557,#71558,#71559,#71560,#71561,#71562,#71563,
#71564,#71565,#71566,#71567,#71568,#71569,#71570,#71571,#71572,#71573,#71574,
#71575,#71576,#71577,#71578,#71579,#71580,#71581,#71582,#71583,#71584,#71585,
#71586,#71587,#71588,#71589,#71590,#71591,#71592,#71593,#71594,#71595,#71596,
#71597,#71598,#71599,#71600,#71601,#71602,#71603,#71604,#71605,#71606,#71607,
#71608,#71609,#71610,#71611,#71612,#71613,#71614,#71615,#71616,#71617,#71618,
#71619,#71620,#71621,#71622,#71623,#71624,#71625,#71626,#71627,#71628,#71629,
#71630,#71631,#71632,#71633,#71634,#71635,#71636,#71637,#71638,#71639,#71640,
#71641,#71642,#71643,#71644,#71645,#71646,#71647,#71648,#71649,#71650,#71651,
#71652,#71653,#71654,#71655,#71656,#71657,#71658,#71659,#71660,#71661,#71662,
#71663,#71664,#71665,#71666,#71667,#71668,#71669,#71670,#71671,#71672,#71673,
#71674,#71675,#71676,#71677,#71678,#71679,#71680,#71681,#71682,#71683,#71684,
#71685,#71686,#71687,#71688,#71689,#71690,#71691,#71692,#71693,#71694,#71695,
#71696,#71697,#71698,#71699,#71700,#71701,#71702,#71703,#71704,#71705,#71706,
#71707,#71708,#71709,#71710,#71711,#71712,#71713,#71714,#71715,#71716,#71717,
#71718,#71719,#71720,#71721,#71722,#71723,#71724,#71725,#71726,#71727,#71728,
#71729,#71730,#71731,#71732,#71733,#71734,#71735,#71736,#71737,#71738,#71739,
#71740,#71741,#71742,#71743,#71744,#71745,#71746,#71747,#71748,#71749,#71750,
#71751,#71752,#71753,#71754,#71755,#71756,#71757,#71758,#71759,#71760,#71761,
#71762,#71763,#71764,#71765,#71766,#71767,#71768,#71769,#71770,#71771,#71772,
#71773,#71774,#71775,#71776,#71777,#71778,#71779,#71780,#71781,#71782,#71783,
#71784,#71785,#71786,#71787,#71788,#71789,#71790,#71791,#71792),
 .UNSPECIFIED.,.F.,.F.,(4,3,3,3,3,3,3,3,3,3,3,3,3,3,3,3,3,3,3,3,3,3,3,3,
3,3,3,3,3,3,3,3,3,3,3,3,3,3,3,3,3,3,3,3,3,3,3,3,3,3,3,3,3,3,3,3,3,3,3,3,
3,3,3,3,3,3,3,3,3,3,3,3,3,3,3,3,3,3,3,3,3,3,3,3,3,3,3,3,3,3,3,3,3,3,3,3,
3,3,3,3,3,3,3,3,3,3,3,3,3,3,3,3,3,3,3,3,3,3,3,3,3,3,3,3,3,3,3,3,3,3,3,3,
3,3,3,3,3,3,3,3,3,3,3,3,3,3,3,3,3,3,3,3,3,3,3,3,3,3,3,3,3,3,3,3,3,3,3,3,
3,3,3,3,3,4),(-86.1103935869183,-85.6115918873129,-85.1140075065939,-84.6164231258748,
-84.1188387451558,-83.6212543644367,-83.1236699837177,-82.6260856029987,
-82.1285012222796,-81.6309168415606,-81.1333324608416,-80.6357480801225,
-80.1381636994035,-79.6405793186844,-79.1429949379654,-78.6454105572464,
-78.1478261765273,-77.6502417958083,-77.1526574150893,-76.6550730343702,
-76.1574886536512,-75.6599042729322,-75.1623198922131,-74.6647355114941,
-74.1671511307751,-73.669566750056,-73.171982369337,-72.6743979886179,-72.1768136078989,
-71.6792292271799,-71.1816448464608,-70.6840604657418,-70.1864760850227,
-69.6888917043037,-69.1913073235847,-68.6937229428656,-68.1961385621466,
-67.6985541814276,-67.2009698007085,-66.7033854199895,-66.2058010392704,
-65.7082166585514,-65.2106322778324,-64.7130478971133,-64.2154635163943,
-63.7178791356753,-63.2202947549562,-62.7227103742372,-62.2251259935181,
-61.7275416127991,-61.2299572320801,-60.732372851361,-60.234788470642,-59.7372040899229,
-59.2396197092039,-58.7420353284849,-58.2444509477658,-57.7468665670468,
-57.2492821863278,-56.7516978056087,-56.2541134248897,-55.7565290441707,
-55.2589446634516,-54.7613602827326,-54.2637759020135,-53.7661915212945,
-53.2686071405755,-52.7710227598564,-52.2734383791374,-51.7758539984184,
-51.2782696176993,-50.7806852369803,-50.2831008562613,-49.7855164755422,
-49.2879320948232,-48.7903477141041,-48.2927633333851,-47.795178952666,
-47.297594571947,-46.800010191228,-46.302425810509,-45.8048414297899,-45.3072570490709,
-44.8096726683518,-44.3120882876328,-43.8145039069138,-43.3169195261947,
-42.8193351454757,-42.3217507647567,-41.8241663840376,-41.3265820033186,
-40.8289976225996,-40.3314132418805,-39.8338288611615,-39.3362444804424,
-38.8386600997234,-38.3410757190044,-37.8434913382853,-37.3459069575663,
-36.8483225768472,-36.3507381961282,-35.8531538154092,-35.3555694346901,
-34.8579850539711,-34.3604006732521,-33.862816292533,-33.365231911814,-32.867647531095,
-32.3700631503759,-31.8724787696569,-31.3748943889379,-30.8773100082188,
-30.3797256274998,-29.8821412467807,-29.3845568660617,-28.8869724853427,
-28.3893881046236,-27.8918037239046,-27.3942193431856,-26.8966349624665,
-26.3990505817475,-25.9014662010284,-25.4038818203094,-24.9062974395904,
-24.4087130588713,-23.9111286781523,-23.4135442974333,-22.9159599167142,
-22.4183755359952,-21.9207911552761,-21.4232067745571,-20.9256223938381,
-20.428038013119,-19.9304536324,-19.432869251681,-18.9352848709619,-18.4377004902429,
-17.9401161095238,-17.4425317288048,-16.9449473480858,-16.4473629673667,
-15.9497785866477,-15.4521942059287,-14.9546098252096,-14.4570254444906,
-13.9594410637715,-13.4618566830525,-12.9642723023335,-12.4666879216144,
-11.9691035408954,-11.4715191601764,-10.9739347794573,-10.4763503987383,
-9.97876601801925,-9.48118163730021,-8.98359725658117,-8.48601287586214,
-7.9884284951431,-7.49084411442406,-6.99325973370502,-6.49567535298599,
-5.99809097226695,-5.50050659154791,-5.00292221082888,-4.50533783010984,
-4.0077534493908,-3.51016906867176,-3.01258468795273,-2.51500030723369,
-2.01741592651465,-1.51983154579562,-1.02224716507658,-0.524662784357541,
-0.0270784036386459),.UNSPECIFIED.);
#579=B_SPLINE_CURVE_WITH_KNOTS('',3,(#72680,#72681,#72682,#72683,#72684,
#72685),.UNSPECIFIED.,.F.,.F.,(4,2,4),(0.,0.0857765395050651,0.179305822035621),
 .UNSPECIFIED.);
#580=B_SPLINE_CURVE_WITH_KNOTS('',3,(#72687,#72688,#72689,#72690,#72691,
#72692,#72693,#72694,#72695,#72696,#72697,#72698,#72699,#72700,#72701,#72702,
#72703,#72704,#72705,#72706,#72707,#72708,#72709,#72710,#72711,#72712,#72713,
#72714,#72715,#72716,#72717,#72718,#72719,#72720,#72721,#72722,#72723,#72724,
#72725,#72726,#72727,#72728,#72729,#72730,#72731,#72732,#72733,#72734,#72735,
#72736,#72737,#72738,#72739,#72740,#72741,#72742,#72743,#72744,#72745,#72746,
#72747,#72748,#72749,#72750,#72751,#72752,#72753,#72754,#72755,#72756,#72757,
#72758,#72759,#72760,#72761,#72762,#72763,#72764,#72765,#72766,#72767,#72768,
#72769,#72770,#72771,#72772,#72773,#72774,#72775,#72776,#72777,#72778,#72779,
#72780,#72781,#72782,#72783,#72784,#72785,#72786,#72787,#72788,#72789,#72790,
#72791,#72792,#72793,#72794,#72795,#72796,#72797,#72798,#72799,#72800,#72801,
#72802,#72803,#72804,#72805,#72806,#72807,#72808,#72809,#72810,#72811,#72812,
#72813,#72814,#72815,#72816,#72817,#72818,#72819,#72820,#72821,#72822,#72823,
#72824,#72825,#72826,#72827,#72828,#72829,#72830,#72831,#72832,#72833,#72834,
#72835,#72836,#72837,#72838,#72839,#72840,#72841,#72842,#72843,#72844,#72845,
#72846,#72847,#72848,#72849,#72850,#72851,#72852,#72853,#72854,#72855,#72856,
#72857,#72858,#72859,#72860,#72861,#72862),.UNSPECIFIED.,.F.,.F.,(4,1,1,
1,1,1,1,1,1,1,1,1,1,1,1,1,1,1,1,1,1,1,1,1,1,1,1,1,1,1,1,1,1,1,1,1,1,1,1,
1,1,1,1,1,1,1,1,1,1,1,1,1,1,1,1,1,1,1,1,1,1,1,1,1,1,1,1,1,1,1,1,1,1,1,1,
1,1,1,1,1,1,1,1,1,1,1,1,1,1,1,1,1,1,1,1,1,1,1,1,1,1,1,1,1,1,1,1,1,1,1,1,
1,1,1,1,1,1,1,1,1,1,1,1,1,1,1,1,1,1,1,1,1,1,1,1,1,1,1,1,1,1,1,1,1,1,1,1,
1,1,1,1,1,1,1,1,1,1,1,1,1,1,1,1,1,1,1,1,1,1,1,1,1,1,4),(3.66189976529227,
4.13429607197608,4.6320339724214,5.12977187286673,5.62750977331205,6.12524767375738,
6.6229855742027,7.12072347464803,7.61846137509335,8.11619927553867,8.613937175984,
9.11167507642933,9.60941297687465,10.10715087732,10.6048887777653,11.1026266782106,
11.6003645786559,12.0981024791013,12.5958403795466,13.0935782799919,13.5913161804372,
14.0890540808826,14.5867919813279,15.0845298817732,15.5822677822185,16.0800056826639,
16.5777435831092,17.0754814835545,17.5732193839998,18.0709572844452,18.5686951848905,
19.0664330853358,19.5641709857811,20.0619088862265,20.5596467866718,21.0573846871171,
21.5551225875624,22.0528604880078,22.5505983884531,23.0483362888984,23.5460741893437,
24.0438120897891,24.5415499902344,25.0392878906797,25.537025791125,26.0347636915704,
26.5325015920157,27.030239492461,27.5279773929063,28.0257152933517,28.523453193797,
29.0211910942423,29.5189289946876,30.016666895133,30.5144047955783,31.0121426960236,
31.5098805964689,32.0076184969143,32.5053563973596,33.0030942978049,33.5008321982502,
33.9985700986956,34.4963079991409,34.9940458995862,35.4917838000315,35.9895217004769,
36.4872596009222,36.9849975013675,37.4827354018128,37.9804733022582,38.4782112027035,
38.9759491031488,39.4736870035941,39.9714249040395,40.4691628044848,40.9669007049301,
41.4646386053754,41.9623765058208,42.4601144062661,42.9578523067114,43.4555902071567,
43.9533281076021,44.4510660080474,44.9488039084927,45.446541808938,45.9442797093834,
46.4420176098287,46.939755510274,47.4374934107193,47.9352313111646,48.43296921161,
48.9307071120553,49.4284450125006,49.9261829129459,50.4239208133913,50.9216587138366,
51.4193966142819,51.9171345147272,52.4148724151726,52.9126103156179,53.4103482160632,
53.9080861165085,54.4058240169539,54.9035619173992,55.4012998178445,55.8990377182898,
56.3967756187352,56.8945135191805,57.3922514196258,57.8899893200711,58.3877272205165,
58.8854651209618,59.3832030214071,59.8809409218524,60.3786788222978,60.8764167227431,
61.3741546231884,61.8718925236337,62.3696304240791,62.8673683245244,63.3651062249697,
63.862844125415,64.3605820258604,64.8583199263057,65.356057826751,65.8537957271963,
66.3515336276417,66.849271528087,67.3470094285323,67.8447473289776,68.3424852294229,
68.8402231298683,69.3379610303136,69.8356989307589,70.3334368312043,70.8311747316496,
71.3289126320949,71.8266505325402,72.3243884329856,72.8221263334309,73.3198642338762,
73.8176021343215,74.3153400347668,74.8130779352122,75.3108158356575,75.8085537361028,
76.3062916365481,76.8040295369935,77.3017674374388,77.7995053378841,78.2972432383295,
78.7949811387748,79.2927190392201,79.7904569396654,80.2881948401107,80.7859327405561,
81.2836706410014,81.7814085414467,82.279146441892,82.7768843423374,83.2746222427827,
83.772360143228,84.2700980436733,84.7678359441187,85.265573844564,85.7633117450093,
86.2610496454546,86.7587875459,87.2565254463453,87.7542633467906,88.2520012472359,
88.7497391476813,89.2474770481266,89.7452149485719),.UNSPECIFIED.);
#581=B_SPLINE_CURVE_WITH_KNOTS('',3,(#72864,#72865,#72866,#72867,#72868,
#72869),.UNSPECIFIED.,.F.,.F.,(4,2,4),(0.,0.183696265542339,0.352186530140702),
 .UNSPECIFIED.);
#582=B_SPLINE_CURVE_WITH_KNOTS('',3,(#72870,#72871,#72872,#72873,#72874,
#72875,#72876,#72877,#72878,#72879,#72880,#72881,#72882,#72883,#72884,#72885,
#72886,#72887,#72888,#72889,#72890,#72891,#72892,#72893,#72894,#72895,#72896,
#72897,#72898,#72899,#72900,#72901,#72902,#72903,#72904,#72905,#72906,#72907,
#72908,#72909,#72910,#72911,#72912,#72913,#72914,#72915,#72916,#72917,#72918,
#72919,#72920,#72921,#72922,#72923,#72924,#72925,#72926,#72927,#72928,#72929,
#72930,#72931,#72932,#72933,#72934,#72935,#72936,#72937,#72938,#72939,#72940,
#72941,#72942,#72943,#72944,#72945,#72946,#72947,#72948,#72949,#72950,#72951,
#72952,#72953,#72954,#72955,#72956,#72957,#72958,#72959,#72960,#72961,#72962,
#72963,#72964,#72965,#72966,#72967,#72968,#72969,#72970,#72971,#72972,#72973,
#72974,#72975,#72976,#72977,#72978,#72979,#72980,#72981,#72982,#72983,#72984,
#72985,#72986,#72987,#72988,#72989,#72990,#72991,#72992,#72993,#72994,#72995,
#72996,#72997,#72998,#72999,#73000,#73001,#73002,#73003,#73004,#73005,#73006,
#73007,#73008,#73009,#73010,#73011,#73012,#73013,#73014,#73015,#73016,#73017,
#73018,#73019,#73020,#73021,#73022,#73023,#73024,#73025,#73026,#73027,#73028,
#73029,#73030,#73031,#73032,#73033,#73034,#73035,#73036,#73037,#73038,#73039,
#73040,#73041,#73042,#73043,#73044,#73045),.UNSPECIFIED.,.F.,.F.,(4,1,1,
1,1,1,1,1,1,1,1,1,1,1,1,1,1,1,1,1,1,1,1,1,1,1,1,1,1,1,1,1,1,1,1,1,1,1,1,
1,1,1,1,1,1,1,1,1,1,1,1,1,1,1,1,1,1,1,1,1,1,1,1,1,1,1,1,1,1,1,1,1,1,1,1,
1,1,1,1,1,1,1,1,1,1,1,1,1,1,1,1,1,1,1,1,1,1,1,1,1,1,1,1,1,1,1,1,1,1,1,1,
1,1,1,1,1,1,1,1,1,1,1,1,1,1,1,1,1,1,1,1,1,1,1,1,1,1,1,1,1,1,1,1,1,1,1,1,
1,1,1,1,1,1,1,1,1,1,1,1,1,1,1,1,1,1,1,1,1,1,1,1,1,1,4),(3.13882027108543,
3.63655817153075,4.13429607197608,4.6320339724214,5.12977187286673,5.62750977331205,
6.12524767375738,6.6229855742027,7.12072347464803,7.61846137509335,8.11619927553867,
8.613937175984,9.11167507642933,9.60941297687465,10.10715087732,10.6048887777653,
11.1026266782106,11.6003645786559,12.0981024791013,12.5958403795466,13.0935782799919,
13.5913161804372,14.0890540808826,14.5867919813279,15.0845298817732,15.5822677822185,
16.0800056826639,16.5777435831092,17.0754814835545,17.5732193839998,18.0709572844452,
18.5686951848905,19.0664330853358,19.5641709857811,20.0619088862265,20.5596467866718,
21.0573846871171,21.5551225875624,22.0528604880078,22.5505983884531,23.0483362888984,
23.5460741893437,24.0438120897891,24.5415499902344,25.0392878906797,25.537025791125,
26.0347636915704,26.5325015920157,27.030239492461,27.5279773929063,28.0257152933517,
28.523453193797,29.0211910942423,29.5189289946876,30.016666895133,30.5144047955783,
31.0121426960236,31.5098805964689,32.0076184969143,32.5053563973596,33.0030942978049,
33.5008321982502,33.9985700986956,34.4963079991409,34.9940458995862,35.4917838000315,
35.9895217004769,36.4872596009222,36.9849975013675,37.4827354018128,37.9804733022582,
38.4782112027035,38.9759491031488,39.4736870035941,39.9714249040395,40.4691628044848,
40.9669007049301,41.4646386053754,41.9623765058208,42.4601144062661,42.9578523067114,
43.4555902071567,43.9533281076021,44.4510660080474,44.9488039084927,45.446541808938,
45.9442797093834,46.4420176098287,46.939755510274,47.4374934107193,47.9352313111646,
48.43296921161,48.9307071120553,49.4284450125006,49.9261829129459,50.4239208133913,
50.9216587138366,51.4193966142819,51.9171345147272,52.4148724151726,52.9126103156179,
53.4103482160632,53.9080861165085,54.4058240169539,54.9035619173992,55.4012998178445,
55.8990377182898,56.3967756187352,56.8945135191805,57.3922514196258,57.8899893200711,
58.3877272205165,58.8854651209618,59.3832030214071,59.8809409218524,60.3786788222978,
60.8764167227431,61.3741546231884,61.8718925236337,62.3696304240791,62.8673683245244,
63.3651062249697,63.862844125415,64.3605820258604,64.8583199263057,65.356057826751,
65.8537957271963,66.3515336276417,66.849271528087,67.3470094285323,67.8447473289776,
68.3424852294229,68.8402231298683,69.3379610303136,69.8356989307589,70.3334368312043,
70.8311747316496,71.3289126320949,71.8266505325402,72.3243884329856,72.8221263334309,
73.3198642338762,73.8176021343215,74.3153400347668,74.8130779352122,75.3108158356575,
75.8085537361028,76.3062916365481,76.8040295369935,77.3017674374388,77.7995053378841,
78.2972432383295,78.7949811387748,79.2927190392201,79.7904569396654,80.2881948401107,
80.7859327405561,81.2836706410014,81.7814085414467,82.279146441892,82.7768843423374,
83.2746222427827,83.772360143228,84.2700980436733,84.7678359441187,85.265573844564,
85.7633117450093,86.2610496454546,86.7587875459,87.2565254463453,87.7542633467906,
88.2520012472359,88.7497391476813,89.2221354543651),.UNSPECIFIED.);
#583=B_SPLINE_CURVE_WITH_KNOTS('',3,(#73932,#73933,#73934,#73935,#73936,
#73937),.UNSPECIFIED.,.F.,.F.,(4,2,4),(0.,0.183696265542339,0.352186530140732),
 .UNSPECIFIED.);
#584=B_SPLINE_CURVE_WITH_KNOTS('',3,(#73939,#73940,#73941,#73942,#73943,
#73944),.UNSPECIFIED.,.F.,.F.,(4,2,4),(0.,0.0857765395050088,0.179305822035475),
 .UNSPECIFIED.);
#585=B_SPLINE_CURVE_WITH_KNOTS('',3,(#73945,#73946,#73947,#73948,#73949,
#73950,#73951,#73952,#73953,#73954,#73955,#73956,#73957,#73958,#73959,#73960,
#73961,#73962,#73963,#73964,#73965,#73966,#73967,#73968,#73969,#73970,#73971,
#73972,#73973,#73974,#73975,#73976,#73977,#73978,#73979,#73980,#73981,#73982,
#73983,#73984,#73985,#73986,#73987,#73988,#73989,#73990,#73991,#73992,#73993,
#73994,#73995,#73996,#73997,#73998,#73999,#74000,#74001,#74002,#74003,#74004,
#74005,#74006,#74007,#74008,#74009,#74010,#74011,#74012,#74013,#74014,#74015,
#74016,#74017,#74018,#74019,#74020,#74021,#74022,#74023,#74024,#74025,#74026,
#74027,#74028,#74029,#74030,#74031,#74032,#74033,#74034,#74035,#74036,#74037,
#74038,#74039,#74040,#74041,#74042,#74043,#74044,#74045,#74046,#74047,#74048,
#74049,#74050,#74051,#74052,#74053,#74054,#74055,#74056,#74057,#74058,#74059,
#74060,#74061,#74062,#74063,#74064,#74065,#74066,#74067,#74068,#74069,#74070,
#74071,#74072,#74073,#74074,#74075,#74076,#74077,#74078,#74079,#74080,#74081,
#74082,#74083,#74084,#74085,#74086,#74087,#74088,#74089,#74090,#74091,#74092,
#74093,#74094,#74095,#74096,#74097,#74098,#74099,#74100,#74101,#74102,#74103,
#74104,#74105,#74106,#74107,#74108,#74109,#74110,#74111,#74112,#74113,#74114,
#74115,#74116,#74117,#74118,#74119,#74120),.UNSPECIFIED.,.F.,.F.,(4,1,1,
1,1,1,1,1,1,1,1,1,1,1,1,1,1,1,1,1,1,1,1,1,1,1,1,1,1,1,1,1,1,1,1,1,1,1,1,
1,1,1,1,1,1,1,1,1,1,1,1,1,1,1,1,1,1,1,1,1,1,1,1,1,1,1,1,1,1,1,1,1,1,1,1,
1,1,1,1,1,1,1,1,1,1,1,1,1,1,1,1,1,1,1,1,1,1,1,1,1,1,1,1,1,1,1,1,1,1,1,1,
1,1,1,1,1,1,1,1,1,1,1,1,1,1,1,1,1,1,1,1,1,1,1,1,1,1,1,1,1,1,1,1,1,1,1,1,
1,1,1,1,1,1,1,1,1,1,1,1,1,1,1,1,1,1,1,1,1,1,1,1,1,1,4),(2.61574077687858,
3.11347867732391,3.61121657776923,4.10895447821456,4.60669237865988,5.10443027910521,
5.60216817955053,6.09990607999586,6.59764398044118,7.0953818808865,7.59311978133183,
8.09085768177715,8.58859558222248,9.0863334826678,9.58407138311313,10.0818092835585,
10.5795471840038,11.0772850844491,11.5750229848944,12.0727608853398,12.5704987857851,
13.0682366862304,13.5659745866757,14.063712487121,14.5614503875664,15.0591882880117,
15.556926188457,16.0546640889023,16.5524019893477,17.050139889793,17.5478777902383,
18.0456156906836,18.543353591129,19.0410914915743,19.5388293920196,20.0365672924649,
20.5343051929103,21.0320430933556,21.5297809938009,22.0275188942462,22.5252567946916,
23.0229946951369,23.5207325955822,24.0184704960275,24.5162083964729,25.0139462969182,
25.5116841973635,26.0094220978088,26.5071599982542,27.0048978986995,27.5026357991448,
28.0003736995901,28.4981116000355,28.9958495004808,29.4935874009261,29.9913253013714,
30.4890632018168,30.9868011022621,31.4845390027074,31.9822769031527,32.4800148035981,
32.9777527040434,33.4754906044887,33.973228504934,34.4709664053794,34.9687043058247,
35.46644220627,35.9641801067153,36.4619180071607,36.959655907606,37.4573938080513,
37.9551317084966,38.452869608942,38.9506075093873,39.4483454098326,39.9460833102779,
40.4438212107233,40.9415591111686,41.4392970116139,41.9370349120592,42.4347728125046,
42.9325107129499,43.4302486133952,43.9279865138405,44.4257244142859,44.9234623147312,
45.4212002151765,45.9189381156218,46.4166760160672,46.9144139165125,47.4121518169578,
47.9098897174031,48.4076276178485,48.9053655182938,49.4031034187391,49.9008413191844,
50.3985792196298,50.8963171200751,51.3940550205204,51.8917929209657,52.389530821411,
52.8872687218564,53.3850066223017,53.882744522747,54.3804824231923,54.8782203236377,
55.375958224083,55.8736961245283,56.3714340249736,56.869171925419,57.3669098258643,
57.8646477263096,58.3623856267549,58.8601235272003,59.3578614276456,59.8555993280909,
60.3533372285362,60.8510751289816,61.3488130294269,61.8465509298722,62.3442888303175,
62.8420267307629,63.3397646312082,63.8375025316535,64.3352404320988,64.8329783325442,
65.3307162329895,65.8284541334348,66.3261920338801,66.8239299343255,67.3216678347708,
67.8194057352161,68.3171436356614,68.8148815361068,69.3126194365521,69.8103573369974,
70.3080952374427,70.8058331378881,71.3035710383334,71.8013089387787,72.299046839224,
72.7967847396694,73.2945226401147,73.79226054056,74.2899984410053,74.7877363414507,
75.285474241896,75.7832121423413,76.2809500427866,76.778687943232,77.2764258436773,
77.7741637441226,78.2719016445679,78.7696395450133,79.2673774454586,79.7651153459039,
80.2628532463492,80.7605911467946,81.2583290472399,81.7560669476852,82.2538048481305,
82.7515427485758,83.2492806490212,83.7470185494665,84.2447564499118,84.7424943503572,
85.2402322508025,85.7379701512478,86.2357080516931,86.7334459521385,87.2311838525838,
87.7289217530291,88.2266596534744,88.6990559601582),.UNSPECIFIED.);
#586=B_SPLINE_CURVE_WITH_KNOTS('',3,(#74845,#74846,#74847,#74848,#74849,
#74850,#74851,#74852,#74853,#74854,#74855,#74856,#74857,#74858,#74859,#74860,
#74861,#74862,#74863,#74864,#74865,#74866,#74867,#74868,#74869,#74870,#74871,
#74872,#74873,#74874,#74875,#74876,#74877,#74878,#74879,#74880,#74881,#74882,
#74883,#74884,#74885,#74886,#74887,#74888,#74889,#74890,#74891,#74892,#74893,
#74894,#74895,#74896,#74897,#74898,#74899,#74900,#74901,#74902,#74903,#74904,
#74905,#74906,#74907,#74908,#74909,#74910,#74911,#74912,#74913,#74914,#74915,
#74916,#74917,#74918,#74919,#74920,#74921,#74922,#74923,#74924,#74925,#74926,
#74927,#74928,#74929,#74930,#74931,#74932,#74933,#74934,#74935,#74936,#74937,
#74938,#74939,#74940,#74941,#74942,#74943,#74944,#74945,#74946,#74947,#74948,
#74949,#74950,#74951,#74952,#74953,#74954,#74955,#74956),.UNSPECIFIED.,
 .F.,.F.,(4,3,3,3,3,3,3,3,3,3,3,3,3,3,3,3,3,3,3,3,3,3,3,3,3,3,3,3,3,3,3,
3,3,3,3,3,3,4),(0.,0.0492034610713189,0.0987495446223783,0.147885236647271,
0.196399640068356,0.21942164985321,0.225889154118506,0.231927339590029,
0.279935645231729,0.288487679207775,0.336717557518697,0.384803055129125,
0.429668906993494,0.443946385606874,0.44995981842235,0.49678007526052,0.543168593852411,
0.5642664625866,0.611012549461072,0.638027339851046,0.652204018613709,0.65835325212304,
0.703874965610934,0.749226317222625,0.793768492811743,0.827130872580867,
0.844515601771915,0.855551096687536,0.861852742483354,0.90625862871133,
0.950298334700187,0.981885145356738,0.994949139486555,1.0021558668327,1.04514810593489,
1.07664557732639,1.11990089378639,1.13067694209508),.UNSPECIFIED.);
#587=B_SPLINE_CURVE_WITH_KNOTS('',3,(#74957,#74958,#74959,#74960,#74961,
#74962,#74963,#74964,#74965,#74966,#74967,#74968,#74969,#74970,#74971,#74972,
#74973,#74974,#74975,#74976,#74977,#74978,#74979,#74980,#74981,#74982,#74983,
#74984,#74985,#74986,#74987,#74988,#74989,#74990,#74991,#74992,#74993,#74994,
#74995,#74996,#74997,#74998,#74999,#75000,#75001,#75002,#75003,#75004,#75005,
#75006,#75007,#75008,#75009,#75010,#75011,#75012,#75013,#75014,#75015,#75016,
#75017,#75018,#75019,#75020,#75021,#75022,#75023,#75024,#75025,#75026,#75027,
#75028,#75029,#75030,#75031,#75032,#75033,#75034,#75035,#75036,#75037,#75038,
#75039,#75040,#75041,#75042,#75043,#75044,#75045,#75046,#75047,#75048,#75049,
#75050,#75051,#75052,#75053,#75054,#75055,#75056,#75057,#75058,#75059,#75060,
#75061,#75062,#75063,#75064,#75065),.UNSPECIFIED.,.F.,.F.,(4,3,3,3,3,3,
3,3,3,3,3,3,3,3,3,3,3,3,3,3,3,3,3,3,3,3,3,3,3,3,3,3,3,3,3,3,4),(0.,0.0419282486545438,
0.0846174291736715,0.127987932052926,0.171329472945828,0.188601637344538,
0.194201172188283,0.238640017291335,0.245909818698924,0.289878808070397,
0.334401740827727,0.37699263692369,0.386431586878381,0.391577375101384,
0.437074832970762,0.483159901219146,0.50476532521158,0.550589295161847,
0.578814174303836,0.589362942651775,0.597555311733675,0.644327914234351,
0.691591731521373,0.738994476866731,0.776388328297765,0.794137490758037,
0.804206142047447,0.810967891659106,0.858580958235766,0.909029450592353,
0.946865819859793,0.958767575210337,0.969477192203316,1.01896991476204,
1.06037492766211,1.10958432077864,1.12566269602322),.UNSPECIFIED.);
#588=B_SPLINE_CURVE_WITH_KNOTS('',3,(#75953,#75954,#75955,#75956,#75957,
#75958,#75959,#75960,#75961,#75962,#75963,#75964,#75965,#75966,#75967,#75968,
#75969,#75970,#75971,#75972,#75973,#75974,#75975,#75976,#75977,#75978,#75979,
#75980,#75981,#75982,#75983,#75984,#75985,#75986),.UNSPECIFIED.,.F.,.F.,
(4,3,3,3,3,3,3,3,3,3,3,4),(0.0125780362744487,0.0506326845362396,0.0867678636600822,
0.119700598722508,0.13212604381289,0.144640710685096,0.165230710643674,
0.186219426882806,0.207964088126254,0.229681553145953,0.251439812501274,
0.273198071856596),.UNSPECIFIED.);
#589=B_SPLINE_CURVE_WITH_KNOTS('',3,(#75988,#75989,#75990,#75991,#75992,
#75993,#75994,#75995,#75996,#75997,#75998,#75999,#76000,#76001,#76002,#76003,
#76004,#76005,#76006,#76007,#76008,#76009,#76010,#76011,#76012,#76013,#76014,
#76015,#76016,#76017,#76018,#76019,#76020,#76021,#76022,#76023,#76024,#76025,
#76026,#76027,#76028,#76029,#76030,#76031,#76032,#76033,#76034,#76035,#76036,
#76037,#76038,#76039,#76040,#76041,#76042,#76043,#76044,#76045,#76046,#76047,
#76048,#76049,#76050,#76051,#76052,#76053,#76054,#76055,#76056,#76057,#76058,
#76059,#76060,#76061,#76062,#76063,#76064,#76065,#76066,#76067,#76068,#76069,
#76070,#76071,#76072,#76073,#76074,#76075,#76076,#76077,#76078,#76079,#76080,
#76081,#76082,#76083,#76084,#76085,#76086,#76087,#76088,#76089,#76090,#76091,
#76092,#76093,#76094,#76095,#76096,#76097,#76098,#76099,#76100,#76101,#76102,
#76103,#76104,#76105,#76106,#76107,#76108,#76109,#76110,#76111,#76112,#76113,
#76114,#76115,#76116,#76117,#76118,#76119,#76120,#76121,#76122,#76123,#76124,
#76125,#76126,#76127,#76128,#76129,#76130,#76131,#76132,#76133,#76134,#76135,
#76136,#76137,#76138,#76139,#76140,#76141,#76142,#76143,#76144,#76145,#76146,
#76147,#76148,#76149,#76150,#76151,#76152,#76153,#76154,#76155,#76156,#76157,
#76158,#76159,#76160,#76161,#76162,#76163,#76164),.UNSPECIFIED.,.F.,.F.,
(4,1,1,1,1,1,1,1,1,1,1,1,1,1,1,1,1,1,1,1,1,1,1,1,1,1,1,1,1,1,1,1,1,1,1,
1,1,1,1,1,1,1,1,1,1,1,1,1,1,1,1,1,1,1,1,1,1,1,1,1,1,1,1,1,1,1,1,1,1,1,1,
1,1,1,1,1,1,1,1,1,1,1,1,1,1,1,1,1,1,1,1,1,1,1,1,1,1,1,1,1,1,1,1,1,1,1,1,
1,1,1,1,1,1,1,1,1,1,1,1,1,1,1,1,1,1,1,1,1,1,1,1,1,1,1,1,1,1,1,1,1,1,1,1,
1,1,1,1,1,1,1,1,1,1,1,1,1,1,1,1,1,1,1,1,1,1,1,1,1,1,1,1,1,1,1,4),(6.25056213853224,
6.25177945741856,6.74936383813759,7.24694821885663,7.74453259957567,8.2421169802947,
8.73970136101374,9.23728574173277,9.73487012245181,10.2324545031708,10.7300388838899,
11.2276232646089,11.725207645328,12.222792026047,12.720376406766,13.2179607874851,
13.7155451682041,14.2131295489231,14.7107139296422,15.2082983103612,15.7058826910802,
16.2034670717993,16.7010514525183,17.1986358332374,17.6962202139564,18.1938045946754,
18.6913889753945,19.1889733561135,19.6865577368325,20.1841421175516,20.6817264982706,
21.1793108789897,21.6768952597087,22.1744796404277,22.6720640211468,23.1696484018658,
23.6672327825848,24.1648171633039,24.6624015440229,25.1599859247419,25.657570305461,
26.15515468618,26.6527390668991,27.1503234476181,27.6479078283371,28.1454922090562,
28.6430765897752,29.1406609704942,29.6382453512133,30.1358297319323,30.6334141126513,
31.1309984933704,31.6285828740894,32.1261672548085,32.6237516355275,33.1213360162465,
33.6189203969656,34.1165047776846,34.6140891584036,35.1116735391227,35.6092579198417,
36.1068423005607,36.6044266812798,37.1020110619988,37.5995954427179,38.0971798234369,
38.5947642041559,39.092348584875,39.589932965594,40.087517346313,40.5851017270321,
41.0826861077511,41.5802704884701,42.0778548691892,42.5754392499082,43.0730236306272,
43.5706080113463,44.0681923920653,44.5657767727844,45.0633611535034,45.5609455342224,
46.0585299149415,46.5561142956605,47.0536986763795,47.5512830570986,48.0488674378176,
48.5464518185367,49.0440361992557,49.5416205799747,50.0392049606938,50.5367893414128,
51.0343737221318,51.5319581028509,52.0295424835699,52.5271268642889,53.024711245008,
53.522295625727,54.0198800064461,54.5174643871651,55.0150487678841,55.5126331486032,
56.0102175293222,56.5078019100412,57.0053862907603,57.5029706714793,58.0005550521984,
58.4981394329174,58.9957238136364,59.4933081943555,59.9908925750745,60.4884769557935,
60.9860613365126,61.4836457172316,61.9812300979506,62.4788144786697,62.9763988593887,
63.4739832401077,63.9715676208268,64.4691520015458,64.9667363822649,65.4643207629839,
65.9619051437029,66.459489524422,66.957073905141,67.45465828586,67.9522426665791,
68.4498270472981,68.9474114280171,69.4449958087362,69.9425801894552,70.4401645701743,
70.9377489508933,71.4353333316123,71.9329177123314,72.4305020930504,72.9280864737694,
73.4256708544885,73.9232552352075,74.4208396159266,74.9184239966456,75.4160083773646,
75.9135927580837,76.4111771388027,76.9087615195217,77.4063459002408,77.9039302809598,
78.4015146616788,78.8990990423979,79.3966834231169,79.894267803836,80.391852184555,
80.889436565274,81.3870209459931,81.8846053267121,82.3821897074311,82.8797740881502,
83.3773584688692,83.8749428495883,84.3725272303073,84.8701116110263,85.3676959917454,
85.8652803724644,86.3628647531834,86.8604491339025,87.3580335146215,87.8556178953405,
88.3532022760596,88.8507866567786,89.3483710374976,89.8459554182167,90.3435397989357,
90.8411241796548,91.3387085603738,91.8362929410928,92.3338773218119),
 .UNSPECIFIED.);
#590=B_SPLINE_CURVE_WITH_KNOTS('',3,(#76166,#76167,#76168,#76169,#76170,
#76171,#76172,#76173,#76174,#76175,#76176,#76177,#76178,#76179,#76180,#76181,
#76182,#76183,#76184,#76185,#76186,#76187,#76188,#76189,#76190,#76191,#76192,
#76193,#76194,#76195,#76196,#76197,#76198,#76199),.UNSPECIFIED.,.F.,.F.,
(4,3,3,3,3,3,3,3,3,3,3,4),(0.,0.0138493825834657,0.0279683751775814,0.0420168589355112,
0.0558813937142626,0.0698321209867906,0.0837828482593187,0.0919440775627313,
0.113777627247929,0.136981880565156,0.161879160332611,0.169861381782524),
 .UNSPECIFIED.);
#591=B_SPLINE_CURVE_WITH_KNOTS('',3,(#76200,#76201,#76202,#76203,#76204,
#76205,#76206,#76207,#76208,#76209,#76210,#76211,#76212,#76213,#76214,#76215,
#76216,#76217,#76218,#76219,#76220,#76221,#76222,#76223,#76224,#76225,#76226,
#76227,#76228,#76229,#76230,#76231,#76232,#76233,#76234,#76235,#76236,#76237,
#76238,#76239,#76240,#76241,#76242,#76243,#76244,#76245,#76246,#76247,#76248,
#76249,#76250,#76251,#76252,#76253,#76254,#76255,#76256,#76257,#76258,#76259,
#76260,#76261,#76262,#76263,#76264,#76265,#76266,#76267,#76268,#76269,#76270,
#76271,#76272,#76273,#76274,#76275,#76276,#76277,#76278,#76279,#76280,#76281,
#76282,#76283,#76284,#76285,#76286,#76287,#76288,#76289,#76290,#76291,#76292,
#76293,#76294,#76295,#76296,#76297,#76298,#76299,#76300,#76301,#76302,#76303,
#76304,#76305,#76306,#76307,#76308,#76309,#76310,#76311,#76312,#76313,#76314,
#76315,#76316,#76317,#76318,#76319,#76320,#76321,#76322,#76323,#76324,#76325,
#76326,#76327,#76328,#76329,#76330,#76331,#76332,#76333,#76334,#76335,#76336,
#76337,#76338,#76339,#76340,#76341,#76342,#76343,#76344,#76345,#76346,#76347,
#76348,#76349,#76350,#76351,#76352,#76353,#76354,#76355,#76356,#76357,#76358,
#76359,#76360,#76361,#76362,#76363,#76364,#76365,#76366,#76367,#76368,#76369,
#76370,#76371,#76372,#76373,#76374,#76375,#76376),.UNSPECIFIED.,.F.,.F.,
(4,1,1,1,1,1,1,1,1,1,1,1,1,1,1,1,1,1,1,1,1,1,1,1,1,1,1,1,1,1,1,1,1,1,1,
1,1,1,1,1,1,1,1,1,1,1,1,1,1,1,1,1,1,1,1,1,1,1,1,1,1,1,1,1,1,1,1,1,1,1,1,
1,1,1,1,1,1,1,1,1,1,1,1,1,1,1,1,1,1,1,1,1,1,1,1,1,1,1,1,1,1,1,1,1,1,1,1,
1,1,1,1,1,1,1,1,1,1,1,1,1,1,1,1,1,1,1,1,1,1,1,1,1,1,1,1,1,1,1,1,1,1,1,1,
1,1,1,1,1,1,1,1,1,1,1,1,1,1,1,1,1,1,1,1,1,1,1,1,1,1,1,1,1,1,1,4),(5.75419507669952,
6.25177945741856,6.74936383813759,7.24694821885663,7.74453259957567,8.2421169802947,
8.73970136101374,9.23728574173277,9.73487012245181,10.2324545031708,10.7300388838899,
11.2276232646089,11.725207645328,12.222792026047,12.720376406766,13.2179607874851,
13.7155451682041,14.2131295489231,14.7107139296422,15.2082983103612,15.7058826910802,
16.2034670717993,16.7010514525183,17.1986358332374,17.6962202139564,18.1938045946754,
18.6913889753945,19.1889733561135,19.6865577368325,20.1841421175516,20.6817264982706,
21.1793108789897,21.6768952597087,22.1744796404277,22.6720640211468,23.1696484018658,
23.6672327825848,24.1648171633039,24.6624015440229,25.1599859247419,25.657570305461,
26.15515468618,26.6527390668991,27.1503234476181,27.6479078283371,28.1454922090562,
28.6430765897752,29.1406609704942,29.6382453512133,30.1358297319323,30.6334141126513,
31.1309984933704,31.6285828740894,32.1261672548085,32.6237516355275,33.1213360162465,
33.6189203969656,34.1165047776846,34.6140891584036,35.1116735391227,35.6092579198417,
36.1068423005607,36.6044266812798,37.1020110619988,37.5995954427179,38.0971798234369,
38.5947642041559,39.092348584875,39.589932965594,40.087517346313,40.5851017270321,
41.0826861077511,41.5802704884701,42.0778548691892,42.5754392499082,43.0730236306272,
43.5706080113463,44.0681923920653,44.5657767727844,45.0633611535034,45.5609455342224,
46.0585299149415,46.5561142956605,47.0536986763795,47.5512830570986,48.0488674378176,
48.5464518185367,49.0440361992557,49.5416205799747,50.0392049606938,50.5367893414128,
51.0343737221318,51.5319581028509,52.0295424835699,52.5271268642889,53.024711245008,
53.522295625727,54.0198800064461,54.5174643871651,55.0150487678841,55.5126331486032,
56.0102175293222,56.5078019100412,57.0053862907603,57.5029706714793,58.0005550521984,
58.4981394329174,58.9957238136364,59.4933081943555,59.9908925750745,60.4884769557935,
60.9860613365126,61.4836457172316,61.9812300979506,62.4788144786697,62.9763988593887,
63.4739832401077,63.9715676208268,64.4691520015458,64.9667363822649,65.4643207629839,
65.9619051437029,66.459489524422,66.957073905141,67.45465828586,67.9522426665791,
68.4498270472981,68.9474114280171,69.4449958087362,69.9425801894552,70.4401645701743,
70.9377489508933,71.4353333316123,71.9329177123314,72.4305020930504,72.9280864737694,
73.4256708544885,73.9232552352075,74.4208396159266,74.9184239966456,75.4160083773646,
75.9135927580837,76.4111771388027,76.9087615195217,77.4063459002408,77.9039302809598,
78.4015146616788,78.8990990423979,79.3966834231169,79.894267803836,80.391852184555,
80.889436565274,81.3870209459931,81.8846053267121,82.3821897074311,82.8797740881502,
83.3773584688692,83.8749428495883,84.3725272303073,84.8701116110263,85.3676959917454,
85.8652803724644,86.3628647531834,86.8604491339025,87.3580335146215,87.8556178953405,
88.3532022760596,88.8507866567786,89.3483710374976,89.8459554182167,90.3435397989357,
90.8411241796548,91.3387085603738,91.8362929410928,91.8375102599791),
 .UNSPECIFIED.);
#592=B_SPLINE_CURVE_WITH_KNOTS('',3,(#77101,#77102,#77103,#77104,#77105,
#77106,#77107,#77108,#77109,#77110,#77111,#77112,#77113,#77114,#77115,#77116,
#77117,#77118,#77119,#77120,#77121,#77122,#77123,#77124,#77125,#77126,#77127,
#77128,#77129,#77130,#77131,#77132,#77133,#77134,#77135,#77136,#77137,#77138,
#77139,#77140,#77141,#77142,#77143,#77144,#77145,#77146,#77147,#77148,#77149,
#77150,#77151,#77152,#77153,#77154,#77155,#77156,#77157,#77158,#77159,#77160,
#77161,#77162,#77163,#77164,#77165,#77166,#77167,#77168,#77169,#77170,#77171,
#77172,#77173,#77174,#77175,#77176,#77177,#77178,#77179,#77180,#77181,#77182,
#77183,#77184,#77185,#77186,#77187,#77188,#77189,#77190,#77191,#77192,#77193,
#77194,#77195,#77196,#77197,#77198,#77199,#77200,#77201,#77202,#77203,#77204,
#77205,#77206,#77207,#77208,#77209),.UNSPECIFIED.,.F.,.F.,(4,3,3,3,3,3,
3,3,3,3,3,3,3,3,3,3,3,3,3,3,3,3,3,3,3,3,3,3,3,3,3,3,3,3,3,3,4),(0.,0.0419282648755815,
0.0846174586243862,0.127987965354359,0.171329503432812,0.188601714143211,
0.194201268380014,0.238640122474677,0.245909818698925,0.289878794830347,
0.334401719615353,0.376992621014404,0.386431555625608,0.391577336485639,
0.437074782694462,0.483159847597118,0.504765325211555,0.550589299444266,
0.578814178050949,0.589362952389815,0.597555310900824,0.64432791979872,
0.691591740683071,0.738994486103016,0.776388328297729,0.794137490757999,
0.804206142230658,0.810967891719671,0.858580956621223,0.909029449381432,
0.946865818951589,0.958767573174056,0.969477192236764,1.01896991475129,
1.06037492766206,1.10958432000116,1.12566269602317),.UNSPECIFIED.);
#593=B_SPLINE_CURVE_WITH_KNOTS('',3,(#77210,#77211,#77212,#77213,#77214,
#77215,#77216,#77217,#77218,#77219,#77220,#77221,#77222,#77223,#77224,#77225,
#77226,#77227,#77228,#77229,#77230,#77231,#77232,#77233,#77234,#77235,#77236,
#77237,#77238,#77239,#77240,#77241,#77242,#77243,#77244,#77245,#77246,#77247,
#77248,#77249,#77250,#77251,#77252,#77253,#77254,#77255,#77256,#77257,#77258,
#77259,#77260,#77261,#77262,#77263,#77264,#77265,#77266,#77267,#77268,#77269,
#77270,#77271,#77272,#77273,#77274,#77275,#77276,#77277,#77278,#77279,#77280,
#77281,#77282,#77283,#77284,#77285,#77286,#77287,#77288,#77289,#77290,#77291,
#77292,#77293,#77294,#77295,#77296,#77297,#77298,#77299,#77300,#77301,#77302,
#77303,#77304,#77305,#77306,#77307,#77308,#77309,#77310,#77311,#77312,#77313,
#77314,#77315,#77316,#77317,#77318,#77319,#77320,#77321),.UNSPECIFIED.,
 .F.,.F.,(4,3,3,3,3,3,3,3,3,3,3,3,3,3,3,3,3,3,3,3,3,3,3,3,3,3,3,3,3,3,3,
3,3,3,3,3,3,4),(0.,0.0492034704346211,0.0987495553559381,0.147885239287318,
0.196399632352061,0.219421644065984,0.225889141053616,0.231927337373134,
0.27993563749811,0.288487679207755,0.336717555770614,0.384803055041004,
0.429668906927395,0.443946384881864,0.449959818045183,0.496780075448613,
0.543168596362467,0.564266462586568,0.611012549741378,0.63802734009631,
0.652204019204051,0.658353252098827,0.703874965737754,0.749226317901826,
0.793768496433827,0.82713087258084,0.844515602724257,0.85555109771683,0.861852744357675,
0.906258631133025,0.950298335578102,0.981885146015164,0.994949141626978,
1.00215586697767,1.04514810431945,1.07664557732635,1.11990089428432,1.13067694209503),
 .UNSPECIFIED.);
#594=B_SPLINE_CURVE_WITH_KNOTS('',3,(#78219,#78220,#78221,#78222,#78223,
#78224,#78225,#78226,#78227,#78228,#78229,#78230,#78231,#78232,#78233,#78234,
#78235,#78236,#78237,#78238,#78239,#78240,#78241,#78242,#78243,#78244,#78245,
#78246,#78247,#78248,#78249,#78250,#78251,#78252),.UNSPECIFIED.,.F.,.F.,
(4,3,3,3,3,3,3,3,3,3,3,4),(0.,0.0137828628811337,0.0279163141801938,0.0420212542840413,
0.0558531262810982,0.0683739795354949,0.0816407416315779,0.0837828482593156,
0.1053024816401,0.12800835860743,0.152715590231992,0.169861381782452),
 .UNSPECIFIED.);
#595=B_SPLINE_CURVE_WITH_KNOTS('',3,(#78254,#78255,#78256,#78257,#78258,
#78259,#78260,#78261,#78262,#78263,#78264,#78265,#78266,#78267,#78268,#78269,
#78270,#78271,#78272,#78273,#78274,#78275,#78276,#78277,#78278,#78279,#78280,
#78281,#78282,#78283,#78284,#78285,#78286,#78287,#78288,#78289,#78290,#78291,
#78292,#78293,#78294,#78295,#78296,#78297,#78298,#78299,#78300,#78301,#78302,
#78303,#78304,#78305,#78306,#78307,#78308,#78309,#78310,#78311,#78312,#78313,
#78314,#78315,#78316,#78317,#78318,#78319,#78320,#78321,#78322,#78323,#78324,
#78325,#78326,#78327,#78328,#78329,#78330,#78331,#78332,#78333,#78334,#78335,
#78336,#78337,#78338,#78339,#78340,#78341,#78342,#78343,#78344,#78345,#78346,
#78347,#78348,#78349,#78350,#78351,#78352,#78353,#78354,#78355,#78356,#78357,
#78358,#78359,#78360,#78361,#78362,#78363,#78364,#78365,#78366,#78367,#78368,
#78369,#78370,#78371,#78372,#78373,#78374,#78375,#78376,#78377,#78378,#78379,
#78380,#78381,#78382,#78383,#78384,#78385,#78386,#78387,#78388,#78389,#78390,
#78391,#78392,#78393,#78394,#78395,#78396,#78397,#78398,#78399,#78400,#78401,
#78402,#78403,#78404,#78405,#78406,#78407,#78408,#78409,#78410,#78411,#78412,
#78413,#78414,#78415,#78416,#78417,#78418,#78419,#78420,#78421,#78422,#78423,
#78424,#78425,#78426,#78427,#78428,#78429,#78430),.UNSPECIFIED.,.F.,.F.,
(4,1,1,1,1,1,1,1,1,1,1,1,1,1,1,1,1,1,1,1,1,1,1,1,1,1,1,1,1,1,1,1,1,1,1,
1,1,1,1,1,1,1,1,1,1,1,1,1,1,1,1,1,1,1,1,1,1,1,1,1,1,1,1,1,1,1,1,1,1,1,1,
1,1,1,1,1,1,1,1,1,1,1,1,1,1,1,1,1,1,1,1,1,1,1,1,1,1,1,1,1,1,1,1,1,1,1,1,
1,1,1,1,1,1,1,1,1,1,1,1,1,1,1,1,1,1,1,1,1,1,1,1,1,1,1,1,1,1,1,1,1,1,1,1,
1,1,1,1,1,1,1,1,1,1,1,1,1,1,1,1,1,1,1,1,1,1,1,1,1,1,1,1,1,1,1,4),(0.523445465471335,
0.524662784357537,1.02224716507657,1.51983154579561,2.01741592651465,2.51500030723369,
3.01258468795272,3.51016906867176,4.0077534493908,4.50533783010983,5.00292221082887,
5.50050659154791,5.99809097226695,6.49567535298598,6.99325973370502,7.49084411442406,
7.98842849514309,8.48601287586213,8.98359725658117,9.48118163730021,9.97876601801924,
10.4763503987383,10.9739347794573,11.4715191601764,11.9691035408954,12.4666879216144,
12.9642723023335,13.4618566830525,13.9594410637715,14.4570254444906,14.9546098252096,
15.4521942059287,15.9497785866477,16.4473629673667,16.9449473480858,17.4425317288048,
17.9401161095238,18.4377004902429,18.9352848709619,19.432869251681,19.9304536324,
20.428038013119,20.9256223938381,21.4232067745571,21.9207911552761,22.4183755359952,
22.9159599167142,23.4135442974332,23.9111286781523,24.4087130588713,24.9062974395904,
25.4038818203094,25.9014662010284,26.3990505817475,26.8966349624665,27.3942193431855,
27.8918037239046,28.3893881046236,28.8869724853427,29.3845568660617,29.8821412467807,
30.3797256274998,30.8773100082188,31.3748943889378,31.8724787696569,32.3700631503759,
32.867647531095,33.365231911814,33.862816292533,34.3604006732521,34.8579850539711,
35.3555694346901,35.8531538154092,36.3507381961282,36.8483225768472,37.3459069575663,
37.8434913382853,38.3410757190044,38.8386600997234,39.3362444804424,39.8338288611615,
40.3314132418805,40.8289976225995,41.3265820033186,41.8241663840376,42.3217507647567,
42.8193351454757,43.3169195261947,43.8145039069138,44.3120882876328,44.8096726683518,
45.3072570490709,45.8048414297899,46.302425810509,46.800010191228,47.297594571947,
47.7951789526661,48.2927633333851,48.7903477141041,49.2879320948232,49.7855164755422,
50.2831008562613,50.7806852369803,51.2782696176993,51.7758539984184,52.2734383791374,
52.7710227598564,53.2686071405755,53.7661915212945,54.2637759020135,54.7613602827326,
55.2589446634516,55.7565290441707,56.2541134248897,56.7516978056087,57.2492821863278,
57.7468665670468,58.2444509477658,58.7420353284849,59.2396197092039,59.737204089923,
60.234788470642,60.732372851361,61.2299572320801,61.7275416127991,62.2251259935181,
62.7227103742372,63.2202947549562,63.7178791356753,64.2154635163943,64.7130478971133,
65.2106322778324,65.7082166585514,66.2058010392704,66.7033854199895,67.2009698007085,
67.6985541814276,68.1961385621466,68.6937229428656,69.1913073235847,69.6888917043037,
70.1864760850227,70.6840604657418,71.1816448464608,71.6792292271798,72.1768136078989,
72.6743979886179,73.171982369337,73.669566750056,74.167151130775,74.6647355114941,
75.1623198922131,75.6599042729322,76.1574886536512,76.6550730343702,77.1526574150893,
77.6502417958083,78.1478261765273,78.6454105572464,79.1429949379654,79.6405793186844,
80.1381636994035,80.6357480801225,81.1333324608416,81.6309168415606,82.1285012222796,
82.6260856029987,83.1236699837177,83.6212543644367,84.1188387451558,84.6164231258748,
85.1140075065939,85.6115918873129,86.1091762680319,86.606760648751),
 .UNSPECIFIED.);
#596=B_SPLINE_CURVE_WITH_KNOTS('',3,(#78432,#78433,#78434,#78435,#78436,
#78437,#78438,#78439,#78440,#78441,#78442,#78443,#78444,#78445,#78446,#78447,
#78448,#78449,#78450,#78451,#78452,#78453,#78454,#78455,#78456,#78457,#78458,
#78459,#78460,#78461,#78462,#78463,#78464,#78465),.UNSPECIFIED.,.F.,.F.,
(4,3,3,3,3,3,3,3,3,3,3,4),(0.0125780362743978,0.0505493670979518,0.0864901047723529,
0.118997304977544,0.144640710685096,0.165012543260087,0.168290359438675,
0.189386045950786,0.210979450536157,0.232689961358279,0.254040403730624,
0.273198071856599),.UNSPECIFIED.);
#597=B_SPLINE_CURVE_WITH_KNOTS('',3,(#78466,#78467,#78468,#78469,#78470,
#78471,#78472,#78473,#78474,#78475,#78476,#78477,#78478,#78479,#78480,#78481,
#78482,#78483,#78484,#78485,#78486,#78487,#78488,#78489,#78490,#78491,#78492,
#78493,#78494,#78495,#78496,#78497,#78498,#78499,#78500,#78501,#78502,#78503,
#78504,#78505,#78506,#78507,#78508,#78509,#78510,#78511,#78512,#78513,#78514,
#78515,#78516,#78517,#78518,#78519,#78520,#78521,#78522,#78523,#78524,#78525,
#78526,#78527,#78528,#78529,#78530,#78531,#78532,#78533,#78534,#78535,#78536,
#78537,#78538,#78539,#78540,#78541,#78542,#78543,#78544,#78545,#78546,#78547,
#78548,#78549,#78550,#78551,#78552,#78553,#78554,#78555,#78556,#78557,#78558,
#78559,#78560,#78561,#78562,#78563,#78564,#78565,#78566,#78567,#78568,#78569,
#78570,#78571,#78572,#78573,#78574,#78575,#78576,#78577,#78578,#78579,#78580,
#78581,#78582,#78583,#78584,#78585,#78586,#78587,#78588,#78589,#78590,#78591,
#78592,#78593,#78594,#78595,#78596,#78597,#78598,#78599,#78600,#78601,#78602,
#78603,#78604,#78605,#78606,#78607,#78608,#78609,#78610,#78611,#78612,#78613,
#78614,#78615,#78616,#78617,#78618,#78619,#78620,#78621,#78622,#78623,#78624,
#78625,#78626,#78627,#78628,#78629,#78630,#78631,#78632,#78633,#78634,#78635,
#78636,#78637,#78638,#78639,#78640,#78641,#78642,#78643,#78644,#78645,#78646,
#78647,#78648,#78649,#78650,#78651,#78652,#78653,#78654,#78655,#78656,#78657,
#78658,#78659,#78660,#78661,#78662,#78663,#78664,#78665,#78666,#78667,#78668,
#78669,#78670,#78671,#78672,#78673,#78674,#78675,#78676,#78677,#78678,#78679,
#78680,#78681,#78682,#78683,#78684,#78685,#78686,#78687,#78688,#78689,#78690,
#78691,#78692,#78693,#78694,#78695,#78696,#78697,#78698,#78699,#78700,#78701,
#78702,#78703,#78704,#78705,#78706,#78707,#78708,#78709,#78710,#78711,#78712,
#78713,#78714,#78715,#78716,#78717,#78718,#78719,#78720,#78721,#78722,#78723,
#78724,#78725,#78726,#78727,#78728,#78729,#78730,#78731,#78732,#78733,#78734,
#78735,#78736,#78737,#78738,#78739,#78740,#78741,#78742,#78743,#78744,#78745,
#78746,#78747,#78748,#78749,#78750,#78751,#78752,#78753,#78754,#78755,#78756,
#78757,#78758,#78759,#78760,#78761,#78762,#78763,#78764,#78765,#78766,#78767,
#78768,#78769,#78770,#78771,#78772,#78773,#78774,#78775,#78776,#78777,#78778,
#78779,#78780,#78781,#78782,#78783,#78784,#78785,#78786,#78787,#78788,#78789,
#78790,#78791,#78792,#78793,#78794,#78795,#78796,#78797,#78798,#78799,#78800,
#78801,#78802,#78803,#78804,#78805,#78806,#78807,#78808,#78809,#78810,#78811,
#78812,#78813,#78814,#78815,#78816,#78817,#78818,#78819,#78820,#78821,#78822,
#78823,#78824,#78825,#78826,#78827,#78828,#78829,#78830,#78831,#78832,#78833,
#78834,#78835,#78836,#78837,#78838,#78839,#78840,#78841,#78842,#78843,#78844,
#78845,#78846,#78847,#78848,#78849,#78850,#78851,#78852,#78853,#78854,#78855,
#78856,#78857,#78858,#78859,#78860,#78861,#78862,#78863,#78864,#78865,#78866,
#78867,#78868,#78869,#78870,#78871,#78872,#78873,#78874,#78875,#78876,#78877,
#78878,#78879,#78880,#78881,#78882,#78883,#78884,#78885,#78886,#78887,#78888,
#78889,#78890,#78891,#78892,#78893,#78894,#78895,#78896,#78897,#78898,#78899,
#78900,#78901,#78902,#78903,#78904,#78905,#78906,#78907,#78908,#78909,#78910,
#78911,#78912,#78913,#78914,#78915,#78916,#78917,#78918,#78919,#78920,#78921,
#78922,#78923,#78924,#78925,#78926,#78927,#78928,#78929,#78930,#78931,#78932,
#78933,#78934,#78935,#78936,#78937,#78938,#78939,#78940,#78941,#78942,#78943,
#78944,#78945,#78946,#78947,#78948,#78949,#78950,#78951,#78952,#78953,#78954,
#78955,#78956,#78957,#78958,#78959,#78960,#78961,#78962,#78963,#78964,#78965,
#78966,#78967,#78968,#78969,#78970,#78971,#78972,#78973,#78974,#78975,#78976,
#78977,#78978,#78979,#78980,#78981,#78982,#78983,#78984,#78985),
 .UNSPECIFIED.,.F.,.F.,(4,3,3,3,3,3,3,3,3,3,3,3,3,3,3,3,3,3,3,3,3,3,3,3,
3,3,3,3,3,3,3,3,3,3,3,3,3,3,3,3,3,3,3,3,3,3,3,3,3,3,3,3,3,3,3,3,3,3,3,3,
3,3,3,3,3,3,3,3,3,3,3,3,3,3,3,3,3,3,3,3,3,3,3,3,3,3,3,3,3,3,3,3,3,3,3,3,
3,3,3,3,3,3,3,3,3,3,3,3,3,3,3,3,3,3,3,3,3,3,3,3,3,3,3,3,3,3,3,3,3,3,3,3,
3,3,3,3,3,3,3,3,3,3,3,3,3,3,3,3,3,3,3,3,3,3,3,3,3,3,3,3,3,3,3,3,3,3,3,3,
3,3,3,3,3,4),(-86.1103935869183,-85.6115918873129,-85.1140075065939,-84.6164231258748,
-84.1188387451558,-83.6212543644367,-83.1236699837177,-82.6260856029987,
-82.1285012222796,-81.6309168415606,-81.1333324608416,-80.6357480801225,
-80.1381636994035,-79.6405793186844,-79.1429949379654,-78.6454105572464,
-78.1478261765273,-77.6502417958083,-77.1526574150893,-76.6550730343702,
-76.1574886536512,-75.6599042729322,-75.1623198922131,-74.6647355114941,
-74.1671511307751,-73.669566750056,-73.171982369337,-72.6743979886179,-72.1768136078989,
-71.6792292271799,-71.1816448464608,-70.6840604657418,-70.1864760850227,
-69.6888917043037,-69.1913073235847,-68.6937229428656,-68.1961385621466,
-67.6985541814276,-67.2009698007085,-66.7033854199895,-66.2058010392704,
-65.7082166585514,-65.2106322778324,-64.7130478971133,-64.2154635163943,
-63.7178791356753,-63.2202947549562,-62.7227103742372,-62.2251259935181,
-61.7275416127991,-61.2299572320801,-60.732372851361,-60.234788470642,-59.7372040899229,
-59.2396197092039,-58.7420353284849,-58.2444509477658,-57.7468665670468,
-57.2492821863278,-56.7516978056087,-56.2541134248897,-55.7565290441707,
-55.2589446634516,-54.7613602827326,-54.2637759020135,-53.7661915212945,
-53.2686071405755,-52.7710227598564,-52.2734383791374,-51.7758539984184,
-51.2782696176993,-50.7806852369803,-50.2831008562613,-49.7855164755422,
-49.2879320948232,-48.7903477141041,-48.2927633333851,-47.795178952666,
-47.297594571947,-46.800010191228,-46.302425810509,-45.8048414297899,-45.3072570490709,
-44.8096726683518,-44.3120882876328,-43.8145039069138,-43.3169195261947,
-42.8193351454757,-42.3217507647567,-41.8241663840376,-41.3265820033186,
-40.8289976225996,-40.3314132418805,-39.8338288611615,-39.3362444804424,
-38.8386600997234,-38.3410757190044,-37.8434913382853,-37.3459069575663,
-36.8483225768472,-36.3507381961282,-35.8531538154092,-35.3555694346901,
-34.8579850539711,-34.3604006732521,-33.862816292533,-33.365231911814,-32.867647531095,
-32.3700631503759,-31.8724787696569,-31.3748943889379,-30.8773100082188,
-30.3797256274998,-29.8821412467807,-29.3845568660617,-28.8869724853427,
-28.3893881046236,-27.8918037239046,-27.3942193431856,-26.8966349624665,
-26.3990505817475,-25.9014662010284,-25.4038818203094,-24.9062974395904,
-24.4087130588713,-23.9111286781523,-23.4135442974333,-22.9159599167142,
-22.4183755359952,-21.9207911552761,-21.4232067745571,-20.9256223938381,
-20.428038013119,-19.9304536324,-19.432869251681,-18.9352848709619,-18.4377004902429,
-17.9401161095238,-17.4425317288048,-16.9449473480858,-16.4473629673667,
-15.9497785866477,-15.4521942059287,-14.9546098252096,-14.4570254444906,
-13.9594410637715,-13.4618566830525,-12.9642723023335,-12.4666879216144,
-11.9691035408954,-11.4715191601764,-10.9739347794573,-10.4763503987383,
-9.97876601801925,-9.48118163730021,-8.98359725658117,-8.48601287586214,
-7.9884284951431,-7.49084411442406,-6.99325973370502,-6.49567535298599,
-5.99809097226695,-5.50050659154791,-5.00292221082888,-4.50533783010984,
-4.0077534493908,-3.51016906867176,-3.01258468795273,-2.51500030723369,
-2.01741592651465,-1.51983154579562,-1.02224716507658,-0.524662784357541,
-0.0270784036386459),.UNSPECIFIED.);
#598=B_SPLINE_CURVE_WITH_KNOTS('',3,(#79873,#79874,#79875,#79876,#79877,
#79878),.UNSPECIFIED.,.F.,.F.,(4,2,4),(0.,0.0857765395050651,0.179305822035621),
 .UNSPECIFIED.);
#599=B_SPLINE_CURVE_WITH_KNOTS('',3,(#79880,#79881,#79882,#79883,#79884,
#79885,#79886,#79887,#79888,#79889,#79890,#79891,#79892,#79893,#79894,#79895,
#79896,#79897,#79898,#79899,#79900,#79901,#79902,#79903,#79904,#79905,#79906,
#79907,#79908,#79909,#79910,#79911,#79912,#79913,#79914,#79915,#79916,#79917,
#79918,#79919,#79920,#79921,#79922,#79923,#79924,#79925,#79926,#79927,#79928,
#79929,#79930,#79931,#79932,#79933,#79934,#79935,#79936,#79937,#79938,#79939,
#79940,#79941,#79942,#79943,#79944,#79945,#79946,#79947,#79948,#79949,#79950,
#79951,#79952,#79953,#79954,#79955,#79956,#79957,#79958,#79959,#79960,#79961,
#79962,#79963,#79964,#79965,#79966,#79967,#79968,#79969,#79970,#79971,#79972,
#79973,#79974,#79975,#79976,#79977,#79978,#79979,#79980,#79981,#79982,#79983,
#79984,#79985,#79986,#79987,#79988,#79989,#79990,#79991,#79992,#79993,#79994,
#79995,#79996,#79997,#79998,#79999,#80000,#80001,#80002,#80003,#80004,#80005,
#80006,#80007,#80008,#80009,#80010,#80011,#80012,#80013,#80014,#80015,#80016,
#80017,#80018,#80019,#80020,#80021,#80022,#80023,#80024,#80025,#80026,#80027,
#80028,#80029,#80030,#80031,#80032,#80033,#80034,#80035,#80036,#80037,#80038,
#80039,#80040,#80041,#80042,#80043,#80044,#80045,#80046,#80047,#80048,#80049,
#80050,#80051,#80052,#80053,#80054,#80055),.UNSPECIFIED.,.F.,.F.,(4,1,1,
1,1,1,1,1,1,1,1,1,1,1,1,1,1,1,1,1,1,1,1,1,1,1,1,1,1,1,1,1,1,1,1,1,1,1,1,
1,1,1,1,1,1,1,1,1,1,1,1,1,1,1,1,1,1,1,1,1,1,1,1,1,1,1,1,1,1,1,1,1,1,1,1,
1,1,1,1,1,1,1,1,1,1,1,1,1,1,1,1,1,1,1,1,1,1,1,1,1,1,1,1,1,1,1,1,1,1,1,1,
1,1,1,1,1,1,1,1,1,1,1,1,1,1,1,1,1,1,1,1,1,1,1,1,1,1,1,1,1,1,1,1,1,1,1,1,
1,1,1,1,1,1,1,1,1,1,1,1,1,1,1,1,1,1,1,1,1,1,1,1,1,1,4),(3.66189976529227,
4.13429607197608,4.6320339724214,5.12977187286673,5.62750977331205,6.12524767375738,
6.6229855742027,7.12072347464803,7.61846137509335,8.11619927553867,8.613937175984,
9.11167507642933,9.60941297687465,10.10715087732,10.6048887777653,11.1026266782106,
11.6003645786559,12.0981024791013,12.5958403795466,13.0935782799919,13.5913161804372,
14.0890540808826,14.5867919813279,15.0845298817732,15.5822677822185,16.0800056826639,
16.5777435831092,17.0754814835545,17.5732193839998,18.0709572844452,18.5686951848905,
19.0664330853358,19.5641709857811,20.0619088862265,20.5596467866718,21.0573846871171,
21.5551225875624,22.0528604880078,22.5505983884531,23.0483362888984,23.5460741893437,
24.0438120897891,24.5415499902344,25.0392878906797,25.537025791125,26.0347636915704,
26.5325015920157,27.030239492461,27.5279773929063,28.0257152933517,28.523453193797,
29.0211910942423,29.5189289946876,30.016666895133,30.5144047955783,31.0121426960236,
31.5098805964689,32.0076184969143,32.5053563973596,33.0030942978049,33.5008321982502,
33.9985700986956,34.4963079991409,34.9940458995862,35.4917838000315,35.9895217004769,
36.4872596009222,36.9849975013675,37.4827354018128,37.9804733022582,38.4782112027035,
38.9759491031488,39.4736870035941,39.9714249040395,40.4691628044848,40.9669007049301,
41.4646386053754,41.9623765058208,42.4601144062661,42.9578523067114,43.4555902071567,
43.9533281076021,44.4510660080474,44.9488039084927,45.446541808938,45.9442797093834,
46.4420176098287,46.939755510274,47.4374934107193,47.9352313111646,48.43296921161,
48.9307071120553,49.4284450125006,49.9261829129459,50.4239208133913,50.9216587138366,
51.4193966142819,51.9171345147272,52.4148724151726,52.9126103156179,53.4103482160632,
53.9080861165085,54.4058240169539,54.9035619173992,55.4012998178445,55.8990377182898,
56.3967756187352,56.8945135191805,57.3922514196258,57.8899893200711,58.3877272205165,
58.8854651209618,59.3832030214071,59.8809409218524,60.3786788222978,60.8764167227431,
61.3741546231884,61.8718925236337,62.3696304240791,62.8673683245244,63.3651062249697,
63.862844125415,64.3605820258604,64.8583199263057,65.356057826751,65.8537957271963,
66.3515336276417,66.849271528087,67.3470094285323,67.8447473289776,68.3424852294229,
68.8402231298683,69.3379610303136,69.8356989307589,70.3334368312043,70.8311747316496,
71.3289126320949,71.8266505325402,72.3243884329856,72.8221263334309,73.3198642338762,
73.8176021343215,74.3153400347668,74.8130779352122,75.3108158356575,75.8085537361028,
76.3062916365481,76.8040295369935,77.3017674374388,77.7995053378841,78.2972432383295,
78.7949811387748,79.2927190392201,79.7904569396654,80.2881948401107,80.7859327405561,
81.2836706410014,81.7814085414467,82.279146441892,82.7768843423374,83.2746222427827,
83.772360143228,84.2700980436733,84.7678359441187,85.265573844564,85.7633117450093,
86.2610496454546,86.7587875459,87.2565254463453,87.7542633467906,88.2520012472359,
88.7497391476813,89.2474770481266,89.7452149485719),.UNSPECIFIED.);
#600=B_SPLINE_CURVE_WITH_KNOTS('',3,(#80057,#80058,#80059,#80060,#80061,
#80062),.UNSPECIFIED.,.F.,.F.,(4,2,4),(0.,0.183696265542339,0.352186530140702),
 .UNSPECIFIED.);
#601=B_SPLINE_CURVE_WITH_KNOTS('',3,(#80063,#80064,#80065,#80066,#80067,
#80068,#80069,#80070,#80071,#80072,#80073,#80074,#80075,#80076,#80077,#80078,
#80079,#80080,#80081,#80082,#80083,#80084,#80085,#80086,#80087,#80088,#80089,
#80090,#80091,#80092,#80093,#80094,#80095,#80096,#80097,#80098,#80099,#80100,
#80101,#80102,#80103,#80104,#80105,#80106,#80107,#80108,#80109,#80110,#80111,
#80112,#80113,#80114,#80115,#80116,#80117,#80118,#80119,#80120,#80121,#80122,
#80123,#80124,#80125,#80126,#80127,#80128,#80129,#80130,#80131,#80132,#80133,
#80134,#80135,#80136,#80137,#80138,#80139,#80140,#80141,#80142,#80143,#80144,
#80145,#80146,#80147,#80148,#80149,#80150,#80151,#80152,#80153,#80154,#80155,
#80156,#80157,#80158,#80159,#80160,#80161,#80162,#80163,#80164,#80165,#80166,
#80167,#80168,#80169,#80170,#80171,#80172,#80173,#80174,#80175,#80176,#80177,
#80178,#80179,#80180,#80181,#80182,#80183,#80184,#80185,#80186,#80187,#80188,
#80189,#80190,#80191,#80192,#80193,#80194,#80195,#80196,#80197,#80198,#80199,
#80200,#80201,#80202,#80203,#80204,#80205,#80206,#80207,#80208,#80209,#80210,
#80211,#80212,#80213,#80214,#80215,#80216,#80217,#80218,#80219,#80220,#80221,
#80222,#80223,#80224,#80225,#80226,#80227,#80228,#80229,#80230,#80231,#80232,
#80233,#80234,#80235,#80236,#80237,#80238),.UNSPECIFIED.,.F.,.F.,(4,1,1,
1,1,1,1,1,1,1,1,1,1,1,1,1,1,1,1,1,1,1,1,1,1,1,1,1,1,1,1,1,1,1,1,1,1,1,1,
1,1,1,1,1,1,1,1,1,1,1,1,1,1,1,1,1,1,1,1,1,1,1,1,1,1,1,1,1,1,1,1,1,1,1,1,
1,1,1,1,1,1,1,1,1,1,1,1,1,1,1,1,1,1,1,1,1,1,1,1,1,1,1,1,1,1,1,1,1,1,1,1,
1,1,1,1,1,1,1,1,1,1,1,1,1,1,1,1,1,1,1,1,1,1,1,1,1,1,1,1,1,1,1,1,1,1,1,1,
1,1,1,1,1,1,1,1,1,1,1,1,1,1,1,1,1,1,1,1,1,1,1,1,1,1,4),(3.13882027108543,
3.63655817153075,4.13429607197608,4.6320339724214,5.12977187286673,5.62750977331205,
6.12524767375738,6.6229855742027,7.12072347464803,7.61846137509335,8.11619927553867,
8.613937175984,9.11167507642933,9.60941297687465,10.10715087732,10.6048887777653,
11.1026266782106,11.6003645786559,12.0981024791013,12.5958403795466,13.0935782799919,
13.5913161804372,14.0890540808826,14.5867919813279,15.0845298817732,15.5822677822185,
16.0800056826639,16.5777435831092,17.0754814835545,17.5732193839998,18.0709572844452,
18.5686951848905,19.0664330853358,19.5641709857811,20.0619088862265,20.5596467866718,
21.0573846871171,21.5551225875624,22.0528604880078,22.5505983884531,23.0483362888984,
23.5460741893437,24.0438120897891,24.5415499902344,25.0392878906797,25.537025791125,
26.0347636915704,26.5325015920157,27.030239492461,27.5279773929063,28.0257152933517,
28.523453193797,29.0211910942423,29.5189289946876,30.016666895133,30.5144047955783,
31.0121426960236,31.5098805964689,32.0076184969143,32.5053563973596,33.0030942978049,
33.5008321982502,33.9985700986956,34.4963079991409,34.9940458995862,35.4917838000315,
35.9895217004769,36.4872596009222,36.9849975013675,37.4827354018128,37.9804733022582,
38.4782112027035,38.9759491031488,39.4736870035941,39.9714249040395,40.4691628044848,
40.9669007049301,41.4646386053754,41.9623765058208,42.4601144062661,42.9578523067114,
43.4555902071567,43.9533281076021,44.4510660080474,44.9488039084927,45.446541808938,
45.9442797093834,46.4420176098287,46.939755510274,47.4374934107193,47.9352313111646,
48.43296921161,48.9307071120553,49.4284450125006,49.9261829129459,50.4239208133913,
50.9216587138366,51.4193966142819,51.9171345147272,52.4148724151726,52.9126103156179,
53.4103482160632,53.9080861165085,54.4058240169539,54.9035619173992,55.4012998178445,
55.8990377182898,56.3967756187352,56.8945135191805,57.3922514196258,57.8899893200711,
58.3877272205165,58.8854651209618,59.3832030214071,59.8809409218524,60.3786788222978,
60.8764167227431,61.3741546231884,61.8718925236337,62.3696304240791,62.8673683245244,
63.3651062249697,63.862844125415,64.3605820258604,64.8583199263057,65.356057826751,
65.8537957271963,66.3515336276417,66.849271528087,67.3470094285323,67.8447473289776,
68.3424852294229,68.8402231298683,69.3379610303136,69.8356989307589,70.3334368312043,
70.8311747316496,71.3289126320949,71.8266505325402,72.3243884329856,72.8221263334309,
73.3198642338762,73.8176021343215,74.3153400347668,74.8130779352122,75.3108158356575,
75.8085537361028,76.3062916365481,76.8040295369935,77.3017674374388,77.7995053378841,
78.2972432383295,78.7949811387748,79.2927190392201,79.7904569396654,80.2881948401107,
80.7859327405561,81.2836706410014,81.7814085414467,82.279146441892,82.7768843423374,
83.2746222427827,83.772360143228,84.2700980436733,84.7678359441187,85.265573844564,
85.7633117450093,86.2610496454546,86.7587875459,87.2565254463453,87.7542633467906,
88.2520012472359,88.7497391476813,89.2221354543651),.UNSPECIFIED.);
#602=B_SPLINE_CURVE_WITH_KNOTS('',3,(#81125,#81126,#81127,#81128,#81129,
#81130),.UNSPECIFIED.,.F.,.F.,(4,2,4),(0.,0.183696265542339,0.352186530140732),
 .UNSPECIFIED.);
#603=B_SPLINE_CURVE_WITH_KNOTS('',3,(#81132,#81133,#81134,#81135,#81136,
#81137),.UNSPECIFIED.,.F.,.F.,(4,2,4),(0.,0.0857765395050088,0.179305822035475),
 .UNSPECIFIED.);
#604=B_SPLINE_CURVE_WITH_KNOTS('',3,(#81138,#81139,#81140,#81141,#81142,
#81143,#81144,#81145,#81146,#81147,#81148,#81149,#81150,#81151,#81152,#81153,
#81154,#81155,#81156,#81157,#81158,#81159,#81160,#81161,#81162,#81163,#81164,
#81165,#81166,#81167,#81168,#81169,#81170,#81171,#81172,#81173,#81174,#81175,
#81176,#81177,#81178,#81179,#81180,#81181,#81182,#81183,#81184,#81185,#81186,
#81187,#81188,#81189,#81190,#81191,#81192,#81193,#81194,#81195,#81196,#81197,
#81198,#81199,#81200,#81201,#81202,#81203,#81204,#81205,#81206,#81207,#81208,
#81209,#81210,#81211,#81212,#81213,#81214,#81215,#81216,#81217,#81218,#81219,
#81220,#81221,#81222,#81223,#81224,#81225,#81226,#81227,#81228,#81229,#81230,
#81231,#81232,#81233,#81234,#81235,#81236,#81237,#81238,#81239,#81240,#81241,
#81242,#81243,#81244,#81245,#81246,#81247,#81248,#81249,#81250,#81251,#81252,
#81253,#81254,#81255,#81256,#81257,#81258,#81259,#81260,#81261,#81262,#81263,
#81264,#81265,#81266,#81267,#81268,#81269,#81270,#81271,#81272,#81273,#81274,
#81275,#81276,#81277,#81278,#81279,#81280,#81281,#81282,#81283,#81284,#81285,
#81286,#81287,#81288,#81289,#81290,#81291,#81292,#81293,#81294,#81295,#81296,
#81297,#81298,#81299,#81300,#81301,#81302,#81303,#81304,#81305,#81306,#81307,
#81308,#81309,#81310,#81311,#81312,#81313),.UNSPECIFIED.,.F.,.F.,(4,1,1,
1,1,1,1,1,1,1,1,1,1,1,1,1,1,1,1,1,1,1,1,1,1,1,1,1,1,1,1,1,1,1,1,1,1,1,1,
1,1,1,1,1,1,1,1,1,1,1,1,1,1,1,1,1,1,1,1,1,1,1,1,1,1,1,1,1,1,1,1,1,1,1,1,
1,1,1,1,1,1,1,1,1,1,1,1,1,1,1,1,1,1,1,1,1,1,1,1,1,1,1,1,1,1,1,1,1,1,1,1,
1,1,1,1,1,1,1,1,1,1,1,1,1,1,1,1,1,1,1,1,1,1,1,1,1,1,1,1,1,1,1,1,1,1,1,1,
1,1,1,1,1,1,1,1,1,1,1,1,1,1,1,1,1,1,1,1,1,1,1,1,1,1,4),(2.61574077687858,
3.11347867732391,3.61121657776923,4.10895447821456,4.60669237865988,5.10443027910521,
5.60216817955053,6.09990607999586,6.59764398044118,7.0953818808865,7.59311978133183,
8.09085768177715,8.58859558222248,9.0863334826678,9.58407138311313,10.0818092835585,
10.5795471840038,11.0772850844491,11.5750229848944,12.0727608853398,12.5704987857851,
13.0682366862304,13.5659745866757,14.063712487121,14.5614503875664,15.0591882880117,
15.556926188457,16.0546640889023,16.5524019893477,17.050139889793,17.5478777902383,
18.0456156906836,18.543353591129,19.0410914915743,19.5388293920196,20.0365672924649,
20.5343051929103,21.0320430933556,21.5297809938009,22.0275188942462,22.5252567946916,
23.0229946951369,23.5207325955822,24.0184704960275,24.5162083964729,25.0139462969182,
25.5116841973635,26.0094220978088,26.5071599982542,27.0048978986995,27.5026357991448,
28.0003736995901,28.4981116000355,28.9958495004808,29.4935874009261,29.9913253013714,
30.4890632018168,30.9868011022621,31.4845390027074,31.9822769031527,32.4800148035981,
32.9777527040434,33.4754906044887,33.973228504934,34.4709664053794,34.9687043058247,
35.46644220627,35.9641801067153,36.4619180071607,36.959655907606,37.4573938080513,
37.9551317084966,38.452869608942,38.9506075093873,39.4483454098326,39.9460833102779,
40.4438212107233,40.9415591111686,41.4392970116139,41.9370349120592,42.4347728125046,
42.9325107129499,43.4302486133952,43.9279865138405,44.4257244142859,44.9234623147312,
45.4212002151765,45.9189381156218,46.4166760160672,46.9144139165125,47.4121518169578,
47.9098897174031,48.4076276178485,48.9053655182938,49.4031034187391,49.9008413191844,
50.3985792196298,50.8963171200751,51.3940550205204,51.8917929209657,52.389530821411,
52.8872687218564,53.3850066223017,53.882744522747,54.3804824231923,54.8782203236377,
55.375958224083,55.8736961245283,56.3714340249736,56.869171925419,57.3669098258643,
57.8646477263096,58.3623856267549,58.8601235272003,59.3578614276456,59.8555993280909,
60.3533372285362,60.8510751289816,61.3488130294269,61.8465509298722,62.3442888303175,
62.8420267307629,63.3397646312082,63.8375025316535,64.3352404320988,64.8329783325442,
65.3307162329895,65.8284541334348,66.3261920338801,66.8239299343255,67.3216678347708,
67.8194057352161,68.3171436356614,68.8148815361068,69.3126194365521,69.8103573369974,
70.3080952374427,70.8058331378881,71.3035710383334,71.8013089387787,72.299046839224,
72.7967847396694,73.2945226401147,73.79226054056,74.2899984410053,74.7877363414507,
75.285474241896,75.7832121423413,76.2809500427866,76.778687943232,77.2764258436773,
77.7741637441226,78.2719016445679,78.7696395450133,79.2673774454586,79.7651153459039,
80.2628532463492,80.7605911467946,81.2583290472399,81.7560669476852,82.2538048481305,
82.7515427485758,83.2492806490212,83.7470185494665,84.2447564499118,84.7424943503572,
85.2402322508025,85.7379701512478,86.2357080516931,86.7334459521385,87.2311838525838,
87.7289217530291,88.2266596534744,88.6990559601582),.UNSPECIFIED.);
#605=B_SPLINE_CURVE_WITH_KNOTS('',3,(#82038,#82039,#82040,#82041,#82042,
#82043,#82044,#82045,#82046,#82047,#82048,#82049,#82050,#82051,#82052,#82053,
#82054,#82055,#82056,#82057,#82058,#82059,#82060,#82061,#82062,#82063,#82064,
#82065,#82066,#82067,#82068,#82069,#82070,#82071,#82072,#82073,#82074,#82075,
#82076,#82077,#82078,#82079,#82080,#82081,#82082,#82083,#82084,#82085,#82086,
#82087,#82088,#82089,#82090,#82091,#82092,#82093,#82094,#82095,#82096,#82097,
#82098,#82099,#82100,#82101,#82102,#82103,#82104,#82105,#82106,#82107,#82108,
#82109,#82110,#82111,#82112,#82113,#82114,#82115,#82116,#82117,#82118,#82119,
#82120,#82121,#82122,#82123,#82124,#82125,#82126,#82127,#82128,#82129,#82130,
#82131,#82132,#82133,#82134,#82135,#82136,#82137,#82138,#82139,#82140,#82141,
#82142,#82143,#82144,#82145,#82146,#82147,#82148,#82149),.UNSPECIFIED.,
 .F.,.F.,(4,3,3,3,3,3,3,3,3,3,3,3,3,3,3,3,3,3,3,3,3,3,3,3,3,3,3,3,3,3,3,
3,3,3,3,3,3,4),(0.,0.0492034610713189,0.0987495446223783,0.147885236647271,
0.196399640068356,0.21942164985321,0.225889154118506,0.231927339590029,
0.279935645231729,0.288487679207775,0.336717557518697,0.384803055129125,
0.429668906993494,0.443946385606874,0.44995981842235,0.49678007526052,0.543168593852411,
0.5642664625866,0.611012549461072,0.638027339851046,0.652204018613709,0.65835325212304,
0.703874965610934,0.749226317222625,0.793768492811743,0.827130872580867,
0.844515601771915,0.855551096687536,0.861852742483354,0.90625862871133,
0.950298334700187,0.981885145356738,0.994949139486555,1.0021558668327,1.04514810593489,
1.07664557732639,1.11990089378639,1.13067694209508),.UNSPECIFIED.);
#606=B_SPLINE_CURVE_WITH_KNOTS('',3,(#82150,#82151,#82152,#82153,#82154,
#82155,#82156,#82157,#82158,#82159,#82160,#82161,#82162,#82163,#82164,#82165,
#82166,#82167,#82168,#82169,#82170,#82171,#82172,#82173,#82174,#82175,#82176,
#82177,#82178,#82179,#82180,#82181,#82182,#82183,#82184,#82185,#82186,#82187,
#82188,#82189,#82190,#82191,#82192,#82193,#82194,#82195,#82196,#82197,#82198,
#82199,#82200,#82201,#82202,#82203,#82204,#82205,#82206,#82207,#82208,#82209,
#82210,#82211,#82212,#82213,#82214,#82215,#82216,#82217,#82218,#82219,#82220,
#82221,#82222,#82223,#82224,#82225,#82226,#82227,#82228,#82229,#82230,#82231,
#82232,#82233,#82234,#82235,#82236,#82237,#82238,#82239,#82240,#82241,#82242,
#82243,#82244,#82245,#82246,#82247,#82248,#82249,#82250,#82251,#82252,#82253,
#82254,#82255,#82256,#82257,#82258),.UNSPECIFIED.,.F.,.F.,(4,3,3,3,3,3,
3,3,3,3,3,3,3,3,3,3,3,3,3,3,3,3,3,3,3,3,3,3,3,3,3,3,3,3,3,3,4),(0.,0.0419282486545438,
0.0846174291736715,0.127987932052926,0.171329472945828,0.188601637344538,
0.194201172188283,0.238640017291335,0.245909818698924,0.289878808070397,
0.334401740827727,0.37699263692369,0.386431586878381,0.391577375101384,
0.437074832970762,0.483159901219146,0.50476532521158,0.550589295161847,
0.578814174303836,0.589362942651775,0.597555311733675,0.644327914234351,
0.691591731521373,0.738994476866731,0.776388328297765,0.794137490758037,
0.804206142047447,0.810967891659106,0.858580958235766,0.909029450592353,
0.946865819859793,0.958767575210337,0.969477192203316,1.01896991476204,
1.06037492766211,1.10958432077864,1.12566269602322),.UNSPECIFIED.);
#607=B_SPLINE_CURVE_WITH_KNOTS('',3,(#83146,#83147,#83148,#83149,#83150,
#83151,#83152,#83153,#83154,#83155,#83156,#83157,#83158,#83159,#83160,#83161,
#83162,#83163,#83164,#83165,#83166,#83167,#83168,#83169,#83170,#83171,#83172,
#83173,#83174,#83175,#83176,#83177,#83178,#83179),.UNSPECIFIED.,.F.,.F.,
(4,3,3,3,3,3,3,3,3,3,3,4),(0.0125780362744557,0.0506326845269142,0.0867678636508518,
0.119700598715483,0.132126043812922,0.144640710685096,0.165230710643676,
0.186219426880002,0.20796408812415,0.229681553142842,0.251439812499719,
0.273198071856596),.UNSPECIFIED.);
#608=B_SPLINE_CURVE_WITH_KNOTS('',3,(#83181,#83182,#83183,#83184,#83185,
#83186,#83187,#83188,#83189,#83190,#83191,#83192,#83193,#83194,#83195,#83196,
#83197,#83198,#83199,#83200,#83201,#83202,#83203,#83204,#83205,#83206,#83207,
#83208,#83209,#83210,#83211,#83212,#83213,#83214,#83215,#83216,#83217,#83218,
#83219,#83220,#83221,#83222,#83223,#83224,#83225,#83226,#83227,#83228,#83229,
#83230,#83231,#83232,#83233,#83234,#83235,#83236,#83237,#83238,#83239,#83240,
#83241,#83242,#83243,#83244,#83245,#83246,#83247,#83248,#83249,#83250,#83251,
#83252,#83253,#83254,#83255,#83256,#83257,#83258,#83259,#83260,#83261,#83262,
#83263,#83264,#83265,#83266,#83267,#83268,#83269,#83270,#83271,#83272,#83273,
#83274,#83275,#83276,#83277,#83278,#83279,#83280,#83281,#83282,#83283,#83284,
#83285,#83286,#83287,#83288,#83289,#83290,#83291,#83292,#83293,#83294,#83295,
#83296,#83297,#83298,#83299,#83300,#83301,#83302,#83303,#83304,#83305,#83306,
#83307,#83308,#83309,#83310,#83311,#83312,#83313,#83314,#83315,#83316,#83317,
#83318,#83319,#83320,#83321,#83322,#83323,#83324,#83325,#83326,#83327,#83328,
#83329,#83330,#83331,#83332,#83333,#83334,#83335,#83336,#83337,#83338,#83339,
#83340,#83341,#83342,#83343,#83344,#83345,#83346,#83347,#83348,#83349,#83350,
#83351,#83352,#83353,#83354,#83355,#83356,#83357),.UNSPECIFIED.,.F.,.F.,
(4,1,1,1,1,1,1,1,1,1,1,1,1,1,1,1,1,1,1,1,1,1,1,1,1,1,1,1,1,1,1,1,1,1,1,
1,1,1,1,1,1,1,1,1,1,1,1,1,1,1,1,1,1,1,1,1,1,1,1,1,1,1,1,1,1,1,1,1,1,1,1,
1,1,1,1,1,1,1,1,1,1,1,1,1,1,1,1,1,1,1,1,1,1,1,1,1,1,1,1,1,1,1,1,1,1,1,1,
1,1,1,1,1,1,1,1,1,1,1,1,1,1,1,1,1,1,1,1,1,1,1,1,1,1,1,1,1,1,1,1,1,1,1,1,
1,1,1,1,1,1,1,1,1,1,1,1,1,1,1,1,1,1,1,1,1,1,1,1,1,1,1,1,1,1,1,4),(6.25056213853224,
6.25177945741856,6.74936383813759,7.24694821885663,7.74453259957567,8.2421169802947,
8.73970136101374,9.23728574173277,9.73487012245181,10.2324545031708,10.7300388838899,
11.2276232646089,11.725207645328,12.222792026047,12.720376406766,13.2179607874851,
13.7155451682041,14.2131295489231,14.7107139296422,15.2082983103612,15.7058826910802,
16.2034670717993,16.7010514525183,17.1986358332374,17.6962202139564,18.1938045946754,
18.6913889753945,19.1889733561135,19.6865577368325,20.1841421175516,20.6817264982706,
21.1793108789897,21.6768952597087,22.1744796404277,22.6720640211468,23.1696484018658,
23.6672327825848,24.1648171633039,24.6624015440229,25.1599859247419,25.657570305461,
26.15515468618,26.6527390668991,27.1503234476181,27.6479078283371,28.1454922090562,
28.6430765897752,29.1406609704942,29.6382453512133,30.1358297319323,30.6334141126513,
31.1309984933704,31.6285828740894,32.1261672548085,32.6237516355275,33.1213360162465,
33.6189203969656,34.1165047776846,34.6140891584036,35.1116735391227,35.6092579198417,
36.1068423005607,36.6044266812798,37.1020110619988,37.5995954427179,38.0971798234369,
38.5947642041559,39.092348584875,39.589932965594,40.087517346313,40.5851017270321,
41.0826861077511,41.5802704884701,42.0778548691892,42.5754392499082,43.0730236306272,
43.5706080113463,44.0681923920653,44.5657767727844,45.0633611535034,45.5609455342224,
46.0585299149415,46.5561142956605,47.0536986763795,47.5512830570986,48.0488674378176,
48.5464518185367,49.0440361992557,49.5416205799747,50.0392049606938,50.5367893414128,
51.0343737221318,51.5319581028509,52.0295424835699,52.5271268642889,53.024711245008,
53.522295625727,54.0198800064461,54.5174643871651,55.0150487678841,55.5126331486032,
56.0102175293222,56.5078019100412,57.0053862907603,57.5029706714793,58.0005550521984,
58.4981394329174,58.9957238136364,59.4933081943555,59.9908925750745,60.4884769557935,
60.9860613365126,61.4836457172316,61.9812300979506,62.4788144786697,62.9763988593887,
63.4739832401077,63.9715676208268,64.4691520015458,64.9667363822649,65.4643207629839,
65.9619051437029,66.459489524422,66.957073905141,67.45465828586,67.9522426665791,
68.4498270472981,68.9474114280171,69.4449958087362,69.9425801894552,70.4401645701743,
70.9377489508933,71.4353333316123,71.9329177123314,72.4305020930504,72.9280864737694,
73.4256708544885,73.9232552352075,74.4208396159266,74.9184239966456,75.4160083773646,
75.9135927580837,76.4111771388027,76.9087615195217,77.4063459002408,77.9039302809598,
78.4015146616788,78.8990990423979,79.3966834231169,79.894267803836,80.391852184555,
80.889436565274,81.3870209459931,81.8846053267121,82.3821897074311,82.8797740881502,
83.3773584688692,83.8749428495883,84.3725272303073,84.8701116110263,85.3676959917454,
85.8652803724644,86.3628647531834,86.8604491339025,87.3580335146215,87.8556178953405,
88.3532022760596,88.8507866567786,89.3483710374976,89.8459554182167,90.3435397989357,
90.8411241796548,91.3387085603738,91.8362929410928,92.3338773218119),
 .UNSPECIFIED.);
#609=B_SPLINE_CURVE_WITH_KNOTS('',3,(#83359,#83360,#83361,#83362,#83363,
#83364,#83365,#83366,#83367,#83368,#83369,#83370,#83371,#83372,#83373,#83374,
#83375,#83376,#83377,#83378,#83379,#83380,#83381,#83382,#83383,#83384,#83385,
#83386,#83387,#83388,#83389,#83390,#83391,#83392),.UNSPECIFIED.,.F.,.F.,
(4,3,3,3,3,3,3,3,3,3,3,4),(0.,0.0138493825834705,0.0279683751770938,0.0420168589350602,
0.0558813937138148,0.0698321209865668,0.0837828482593187,0.0919440775627109,
0.113777627247988,0.136981880565194,0.161879160332842,0.169861381782421),
 .UNSPECIFIED.);
#610=B_SPLINE_CURVE_WITH_KNOTS('',3,(#83393,#83394,#83395,#83396,#83397,
#83398,#83399,#83400,#83401,#83402,#83403,#83404,#83405,#83406,#83407,#83408,
#83409,#83410,#83411,#83412,#83413,#83414,#83415,#83416,#83417,#83418,#83419,
#83420,#83421,#83422,#83423,#83424,#83425,#83426,#83427,#83428,#83429,#83430,
#83431,#83432,#83433,#83434,#83435,#83436,#83437,#83438,#83439,#83440,#83441,
#83442,#83443,#83444,#83445,#83446,#83447,#83448,#83449,#83450,#83451,#83452,
#83453,#83454,#83455,#83456,#83457,#83458,#83459,#83460,#83461,#83462,#83463,
#83464,#83465,#83466,#83467,#83468,#83469,#83470,#83471,#83472,#83473,#83474,
#83475,#83476,#83477,#83478,#83479,#83480,#83481,#83482,#83483,#83484,#83485,
#83486,#83487,#83488,#83489,#83490,#83491,#83492,#83493,#83494,#83495,#83496,
#83497,#83498,#83499,#83500,#83501,#83502,#83503,#83504,#83505,#83506,#83507,
#83508,#83509,#83510,#83511,#83512,#83513,#83514,#83515,#83516,#83517,#83518,
#83519,#83520,#83521,#83522,#83523,#83524,#83525,#83526,#83527,#83528,#83529,
#83530,#83531,#83532,#83533,#83534,#83535,#83536,#83537,#83538,#83539,#83540,
#83541,#83542,#83543,#83544,#83545,#83546,#83547,#83548,#83549,#83550,#83551,
#83552,#83553,#83554,#83555,#83556,#83557,#83558,#83559,#83560,#83561,#83562,
#83563,#83564,#83565,#83566,#83567,#83568,#83569),.UNSPECIFIED.,.F.,.F.,
(4,1,1,1,1,1,1,1,1,1,1,1,1,1,1,1,1,1,1,1,1,1,1,1,1,1,1,1,1,1,1,1,1,1,1,
1,1,1,1,1,1,1,1,1,1,1,1,1,1,1,1,1,1,1,1,1,1,1,1,1,1,1,1,1,1,1,1,1,1,1,1,
1,1,1,1,1,1,1,1,1,1,1,1,1,1,1,1,1,1,1,1,1,1,1,1,1,1,1,1,1,1,1,1,1,1,1,1,
1,1,1,1,1,1,1,1,1,1,1,1,1,1,1,1,1,1,1,1,1,1,1,1,1,1,1,1,1,1,1,1,1,1,1,1,
1,1,1,1,1,1,1,1,1,1,1,1,1,1,1,1,1,1,1,1,1,1,1,1,1,1,1,1,1,1,1,4),(5.75419507669952,
6.25177945741856,6.74936383813759,7.24694821885663,7.74453259957567,8.2421169802947,
8.73970136101374,9.23728574173277,9.73487012245181,10.2324545031708,10.7300388838899,
11.2276232646089,11.725207645328,12.222792026047,12.720376406766,13.2179607874851,
13.7155451682041,14.2131295489231,14.7107139296422,15.2082983103612,15.7058826910802,
16.2034670717993,16.7010514525183,17.1986358332374,17.6962202139564,18.1938045946754,
18.6913889753945,19.1889733561135,19.6865577368325,20.1841421175516,20.6817264982706,
21.1793108789897,21.6768952597087,22.1744796404277,22.6720640211468,23.1696484018658,
23.6672327825848,24.1648171633039,24.6624015440229,25.1599859247419,25.657570305461,
26.15515468618,26.6527390668991,27.1503234476181,27.6479078283371,28.1454922090562,
28.6430765897752,29.1406609704942,29.6382453512133,30.1358297319323,30.6334141126513,
31.1309984933704,31.6285828740894,32.1261672548085,32.6237516355275,33.1213360162465,
33.6189203969656,34.1165047776846,34.6140891584036,35.1116735391227,35.6092579198417,
36.1068423005607,36.6044266812798,37.1020110619988,37.5995954427179,38.0971798234369,
38.5947642041559,39.092348584875,39.589932965594,40.087517346313,40.5851017270321,
41.0826861077511,41.5802704884701,42.0778548691892,42.5754392499082,43.0730236306272,
43.5706080113463,44.0681923920653,44.5657767727844,45.0633611535034,45.5609455342224,
46.0585299149415,46.5561142956605,47.0536986763795,47.5512830570986,48.0488674378176,
48.5464518185367,49.0440361992557,49.5416205799747,50.0392049606938,50.5367893414128,
51.0343737221318,51.5319581028509,52.0295424835699,52.5271268642889,53.024711245008,
53.522295625727,54.0198800064461,54.5174643871651,55.0150487678841,55.5126331486032,
56.0102175293222,56.5078019100412,57.0053862907603,57.5029706714793,58.0005550521984,
58.4981394329174,58.9957238136364,59.4933081943555,59.9908925750745,60.4884769557935,
60.9860613365126,61.4836457172316,61.9812300979506,62.4788144786697,62.9763988593887,
63.4739832401077,63.9715676208268,64.4691520015458,64.9667363822649,65.4643207629839,
65.9619051437029,66.459489524422,66.957073905141,67.45465828586,67.9522426665791,
68.4498270472981,68.9474114280171,69.4449958087362,69.9425801894552,70.4401645701743,
70.9377489508933,71.4353333316123,71.9329177123314,72.4305020930504,72.9280864737694,
73.4256708544885,73.9232552352075,74.4208396159266,74.9184239966456,75.4160083773646,
75.9135927580837,76.4111771388027,76.9087615195217,77.4063459002408,77.9039302809598,
78.4015146616788,78.8990990423979,79.3966834231169,79.894267803836,80.391852184555,
80.889436565274,81.3870209459931,81.8846053267121,82.3821897074311,82.8797740881502,
83.3773584688692,83.8749428495883,84.3725272303073,84.8701116110263,85.3676959917454,
85.8652803724644,86.3628647531834,86.8604491339025,87.3580335146215,87.8556178953405,
88.3532022760596,88.8507866567786,89.3483710374976,89.8459554182167,90.3435397989357,
90.8411241796548,91.3387085603738,91.8362929410928,91.8375102599791),
 .UNSPECIFIED.);
#611=B_SPLINE_CURVE_WITH_KNOTS('',3,(#84294,#84295,#84296,#84297,#84298,
#84299,#84300,#84301,#84302,#84303,#84304,#84305,#84306,#84307,#84308,#84309,
#84310,#84311,#84312,#84313,#84314,#84315,#84316,#84317,#84318,#84319,#84320,
#84321,#84322,#84323,#84324,#84325,#84326,#84327,#84328,#84329,#84330,#84331,
#84332,#84333,#84334,#84335,#84336,#84337,#84338,#84339,#84340,#84341,#84342,
#84343,#84344,#84345,#84346,#84347,#84348,#84349,#84350,#84351,#84352,#84353,
#84354,#84355,#84356,#84357,#84358,#84359,#84360,#84361,#84362,#84363,#84364,
#84365,#84366,#84367,#84368,#84369,#84370,#84371,#84372,#84373,#84374,#84375,
#84376,#84377,#84378,#84379,#84380,#84381,#84382,#84383,#84384,#84385,#84386,
#84387,#84388,#84389,#84390,#84391,#84392,#84393,#84394,#84395,#84396,#84397,
#84398,#84399,#84400,#84401,#84402),.UNSPECIFIED.,.F.,.F.,(4,3,3,3,3,3,
3,3,3,3,3,3,3,3,3,3,3,3,3,3,3,3,3,3,3,3,3,3,3,3,3,3,3,3,3,3,4),(0.,0.0419282648755815,
0.0846174586243862,0.127987965354359,0.171329503432812,0.188601714143211,
0.194201268380014,0.238640122474677,0.245909818698925,0.289878794830347,
0.334401719615353,0.376992621014404,0.386431555625608,0.391577336485639,
0.437074782694462,0.483159847597118,0.504765325211555,0.550589299444266,
0.578814178050949,0.589362952389815,0.597555310900824,0.64432791979872,
0.691591740683071,0.738994486103016,0.776388328297729,0.794137490757999,
0.804206142230658,0.810967891719671,0.858580956621223,0.909029449381432,
0.946865818951589,0.958767573174056,0.969477192236764,1.01896991475129,
1.06037492766206,1.10958432000116,1.12566269602317),.UNSPECIFIED.);
#612=B_SPLINE_CURVE_WITH_KNOTS('',3,(#84403,#84404,#84405,#84406,#84407,
#84408,#84409,#84410,#84411,#84412,#84413,#84414,#84415,#84416,#84417,#84418,
#84419,#84420,#84421,#84422,#84423,#84424,#84425,#84426,#84427,#84428,#84429,
#84430,#84431,#84432,#84433,#84434,#84435,#84436,#84437,#84438,#84439,#84440,
#84441,#84442,#84443,#84444,#84445,#84446,#84447,#84448,#84449,#84450,#84451,
#84452,#84453,#84454,#84455,#84456,#84457,#84458,#84459,#84460,#84461,#84462,
#84463,#84464,#84465,#84466,#84467,#84468,#84469,#84470,#84471,#84472,#84473,
#84474,#84475,#84476,#84477,#84478,#84479,#84480,#84481,#84482,#84483,#84484,
#84485,#84486,#84487,#84488,#84489,#84490,#84491,#84492,#84493,#84494,#84495,
#84496,#84497,#84498,#84499,#84500,#84501,#84502,#84503,#84504,#84505,#84506,
#84507,#84508,#84509,#84510,#84511,#84512,#84513,#84514),.UNSPECIFIED.,
 .F.,.F.,(4,3,3,3,3,3,3,3,3,3,3,3,3,3,3,3,3,3,3,3,3,3,3,3,3,3,3,3,3,3,3,
3,3,3,3,3,3,4),(0.,0.0492034704346211,0.0987495553559381,0.147885239287318,
0.196399632352061,0.219421644065984,0.225889141053616,0.231927337373134,
0.27993563749811,0.288487679207755,0.336717555770614,0.384803055041004,
0.429668906927395,0.443946384881864,0.449959818045183,0.496780075448613,
0.543168596362467,0.564266462586568,0.611012549741378,0.63802734009631,
0.652204019204051,0.658353252098827,0.703874965737754,0.749226317901826,
0.793768496433827,0.82713087258084,0.844515602724257,0.85555109771683,0.861852744357675,
0.906258631133025,0.950298335578102,0.981885146015164,0.994949141626978,
1.00215586697767,1.04514810431945,1.07664557732635,1.11990089428432,1.13067694209503),
 .UNSPECIFIED.);
#613=B_SPLINE_CURVE_WITH_KNOTS('',3,(#84944,#84945,#84946,#84947,#84948,
#84949,#84950,#84951,#84952,#84953,#84954,#84955,#84956,#84957),
 .UNSPECIFIED.,.F.,.F.,(4,2,2,2,2,2,4),(2.26786962571494,2.35194861161742,
2.4360275975199,2.52305083224839,2.61007406697688,2.82934619392133,3.04861832086579),
 .UNSPECIFIED.);
#614=B_SPLINE_CURVE_WITH_KNOTS('',3,(#84963,#84964,#84965,#84966,#84967,
#84968,#84969,#84970,#84971,#84972,#84973,#84974,#84975,#84976),
 .UNSPECIFIED.,.F.,.F.,(4,2,2,2,2,2,4),(0.,0.219272126944454,0.438544253888908,
0.525567488617399,0.612590723345891,0.696669709248368,0.780748695150846),
 .UNSPECIFIED.);
#615=B_SPLINE_CURVE_WITH_KNOTS('',3,(#84982,#84983,#84984,#84985,#84986,
#84987,#84988,#84989,#84990,#84991,#84992,#84993,#84994,#84995),
 .UNSPECIFIED.,.F.,.F.,(4,2,2,2,2,2,4),(2.26786962571494,2.35194861161742,
2.4360275975199,2.52305083224839,2.61007406697688,2.82934619392133,3.04861832086579),
 .UNSPECIFIED.);
#616=B_SPLINE_CURVE_WITH_KNOTS('',3,(#85001,#85002,#85003,#85004,#85005,
#85006,#85007,#85008,#85009,#85010,#85011,#85012,#85013,#85014),
 .UNSPECIFIED.,.F.,.F.,(4,2,2,2,2,2,4),(0.,0.219272126944454,0.438544253888908,
0.525567488617399,0.612590723345891,0.696669709248368,0.780748695150846),
 .UNSPECIFIED.);
#617=B_SPLINE_CURVE_WITH_KNOTS('',3,(#85649,#85650,#85651,#85652,#85653,
#85654,#85655,#85656,#85657,#85658,#85659,#85660,#85661,#85662,#85663,#85664,
#85665,#85666,#85667,#85668,#85669,#85670,#85671,#85672,#85673,#85674,#85675,
#85676,#85677,#85678,#85679,#85680,#85681,#85682),.UNSPECIFIED.,.T.,.F.,
(4,2,2,2,2,2,2,2,2,2,2,2,2,2,2,2,4),(0.,0.128086552167034,0.256173104334069,
0.384259647692236,0.512346191050404,0.640432734408572,0.76851927776674,
0.896605829933775,1.02469238210081,1.15277893426784,1.28086548643488,1.40895202979305,
1.53703857315121,1.66512511650938,1.79321165986755,1.92129821203458,2.04938476420162),
 .UNSPECIFIED.);
#618=B_SPLINE_CURVE_WITH_KNOTS('',3,(#85684,#85685,#85686,#85687,#85688,
#85689,#85690,#85691,#85692,#85693,#85694,#85695,#85696,#85697,#85698,#85699,
#85700,#85701,#85702,#85703,#85704,#85705,#85706,#85707,#85708,#85709,#85710,
#85711,#85712,#85713,#85714,#85715,#85716,#85717),.UNSPECIFIED.,.T.,.F.,
(4,2,2,2,2,2,2,2,2,2,2,2,2,2,2,2,4),(0.,0.128086552167034,0.256173104334069,
0.384259647692237,0.512346191050404,0.640432734408572,0.76851927776674,
0.896605829933774,1.02469238210081,1.15277893426784,1.28086548643488,1.40895202979305,
1.53703857315121,1.66512511650938,1.79321165986755,1.92129821203458,2.04938476420162),
 .UNSPECIFIED.);
#619=B_SPLINE_CURVE_WITH_KNOTS('',3,(#85719,#85720,#85721,#85722,#85723,
#85724,#85725,#85726,#85727,#85728,#85729,#85730,#85731,#85732,#85733,#85734,
#85735,#85736,#85737,#85738,#85739,#85740,#85741,#85742,#85743,#85744,#85745,
#85746,#85747,#85748,#85749,#85750,#85751,#85752),.UNSPECIFIED.,.T.,.F.,
(4,2,2,2,2,2,2,2,2,2,2,2,2,2,2,2,4),(0.,0.128086552167034,0.256173104334069,
0.384259647692237,0.512346191050404,0.640432734408572,0.76851927776674,
0.896605829933774,1.02469238210081,1.15277893426784,1.28086548643488,1.40895202979305,
1.53703857315121,1.66512511650938,1.79321165986755,1.92129821203458,2.04938476420162),
 .UNSPECIFIED.);
#620=B_SPLINE_CURVE_WITH_KNOTS('',3,(#85754,#85755,#85756,#85757,#85758,
#85759,#85760,#85761,#85762,#85763,#85764,#85765,#85766,#85767,#85768,#85769,
#85770,#85771,#85772,#85773,#85774,#85775,#85776,#85777,#85778,#85779,#85780,
#85781,#85782,#85783,#85784,#85785,#85786,#85787),.UNSPECIFIED.,.T.,.F.,
(4,2,2,2,2,2,2,2,2,2,2,2,2,2,2,2,4),(0.,0.128086552167034,0.256173104334069,
0.384259647692237,0.512346191050404,0.640432734408572,0.76851927776674,
0.896605829933774,1.02469238210081,1.15277893426784,1.28086548643488,1.40895202979305,
1.53703857315121,1.66512511650938,1.79321165986755,1.92129821203458,2.04938476420162),
 .UNSPECIFIED.);
#621=B_SPLINE_CURVE_WITH_KNOTS('',3,(#85793,#85794,#85795,#85796,#85797,
#85798,#85799,#85800,#85801,#85802,#85803,#85804,#85805,#85806,#85807,#85808,
#85809,#85810,#85811,#85812,#85813,#85814,#85815,#85816,#85817,#85818,#85819,
#85820,#85821,#85822,#85823,#85824,#85825,#85826),.UNSPECIFIED.,.T.,.F.,
(4,2,2,2,2,2,2,2,2,2,2,2,2,2,2,2,4),(0.,0.128094799190841,0.256189598381682,
0.384284374155798,0.512379149929915,0.640473925704031,0.768568701478147,
0.896663500668988,1.02475829985983,1.15285309905067,1.28094789824151,1.40904267401563,
1.53713744978974,1.66523222556386,1.79332700133798,1.92142180052882,2.04951659971966),
 .UNSPECIFIED.);
#622=B_SPLINE_CURVE_WITH_KNOTS('',3,(#85829,#85830,#85831,#85832,#85833,
#85834,#85835,#85836,#85837,#85838,#85839,#85840,#85841,#85842,#85843,#85844,
#85845,#85846,#85847,#85848,#85849,#85850,#85851,#85852,#85853,#85854,#85855,
#85856,#85857,#85858,#85859,#85860,#85861,#85862),.UNSPECIFIED.,.T.,.F.,
(4,2,2,2,2,2,2,2,2,2,2,2,2,2,2,2,4),(0.,0.128094799190841,0.256189598381682,
0.384284374155799,0.512379149929915,0.640473925704031,0.768568701478147,
0.896663500668988,1.02475829985983,1.15285309905067,1.28094789824151,1.40904267401563,
1.53713744978974,1.66523222556386,1.79332700133798,1.92142180052882,2.04951659971966),
 .UNSPECIFIED.);
#623=B_SPLINE_CURVE_WITH_KNOTS('',3,(#85865,#85866,#85867,#85868,#85869,
#85870,#85871,#85872,#85873,#85874,#85875,#85876,#85877,#85878,#85879,#85880,
#85881,#85882,#85883,#85884,#85885,#85886,#85887,#85888,#85889,#85890,#85891,
#85892,#85893,#85894,#85895,#85896,#85897,#85898),.UNSPECIFIED.,.T.,.F.,
(4,2,2,2,2,2,2,2,2,2,2,2,2,2,2,2,4),(0.,0.128094799190841,0.256189598381682,
0.384284374155799,0.512379149929915,0.640473925704031,0.768568701478147,
0.896663500668988,1.02475829985983,1.15285309905067,1.28094789824151,1.40904267401563,
1.53713744978974,1.66523222556386,1.79332700133798,1.92142180052882,2.04951659971966),
 .UNSPECIFIED.);
#624=B_SPLINE_CURVE_WITH_KNOTS('',3,(#85901,#85902,#85903,#85904,#85905,
#85906,#85907,#85908,#85909,#85910,#85911,#85912,#85913,#85914,#85915,#85916,
#85917,#85918,#85919,#85920,#85921,#85922,#85923,#85924,#85925,#85926,#85927,
#85928,#85929,#85930,#85931,#85932,#85933,#85934),.UNSPECIFIED.,.T.,.F.,
(4,2,2,2,2,2,2,2,2,2,2,2,2,2,2,2,4),(0.,0.128094799190841,0.256189598381682,
0.384284374155799,0.512379149929915,0.640473925704031,0.768568701478147,
0.896663500668988,1.02475829985983,1.15285309905067,1.28094789824151,1.40904267401563,
1.53713744978974,1.66523222556386,1.79332700133798,1.92142180052882,2.04951659971966),
 .UNSPECIFIED.);
#625=B_SPLINE_CURVE_WITH_KNOTS('',3,(#86311,#86312,#86313,#86314,#86315,
#86316,#86317,#86318,#86319,#86320,#86321,#86322,#86323,#86324,#86325,#86326,
#86327,#86328,#86329,#86330,#86331,#86332),.UNSPECIFIED.,.F.,.F.,(4,2,2,
2,2,2,2,2,2,2,4),(1.18855618233053,1.58227612117612,1.97780089514545,2.37332566911478,
2.76885382971989,3.16438199032499,3.5599101509301,3.95543831153521,4.35096308550454,
4.74648785947387,5.14020779831946),.UNSPECIFIED.);
#626=B_SPLINE_CURVE_WITH_KNOTS('',3,(#86346,#86347,#86348,#86349,#86350,
#86351,#86352,#86353,#86354,#86355,#86356,#86357,#86358,#86359,#86360,#86361,
#86362,#86363,#86364,#86365,#86366,#86367),.UNSPECIFIED.,.F.,.F.,(4,2,2,
2,2,2,2,2,2,2,4),(1.18855618233053,1.58227612117612,1.97780089514545,2.37332566911478,
2.76885382971989,3.16438199032499,3.5599101509301,3.95543831153521,4.35096308550454,
4.74648785947387,5.14020779831946),.UNSPECIFIED.);
#627=B_SPLINE_CURVE_WITH_KNOTS('',3,(#86381,#86382,#86383,#86384,#86385,
#86386,#86387,#86388,#86389,#86390,#86391,#86392,#86393,#86394,#86395,#86396,
#86397,#86398,#86399,#86400,#86401,#86402,#86403,#86404,#86405,#86406,#86407,
#86408,#86409,#86410,#86411,#86412,#86413,#86414),.UNSPECIFIED.,.T.,.F.,
(4,2,2,2,2,2,2,2,2,2,2,2,2,2,2,2,4),(0.,0.282519566332159,0.565039132664319,
0.847558698514088,1.13007826436386,1.41259783021363,1.6951173960634,1.97763696239556,
2.26015652872772,2.54267609505988,2.82519566139204,3.10771522724181,3.39023479309158,
3.67275435894135,3.95527392479112,4.23779349112328,4.52031305745544),
 .UNSPECIFIED.);
#628=B_SPLINE_CURVE_WITH_KNOTS('',3,(#86416,#86417,#86418,#86419,#86420,
#86421,#86422,#86423,#86424,#86425,#86426,#86427,#86428,#86429,#86430,#86431,
#86432,#86433,#86434,#86435,#86436,#86437,#86438,#86439,#86440,#86441,#86442,
#86443,#86444,#86445,#86446,#86447,#86448,#86449),.UNSPECIFIED.,.T.,.F.,
(4,2,2,2,2,2,2,2,2,2,2,2,2,2,2,2,4),(0.,0.282519566332159,0.565039132664318,
0.847558698514088,1.13007826436386,1.41259783021363,1.6951173960634,1.97763696239556,
2.26015652872772,2.54267609505988,2.82519566139204,3.10771522724181,3.39023479309158,
3.67275435894135,3.95527392479112,4.23779349112328,4.52031305745544),
 .UNSPECIFIED.);
#629=B_SPLINE_CURVE_WITH_KNOTS('',3,(#86451,#86452,#86453,#86454,#86455,
#86456,#86457,#86458,#86459,#86460,#86461,#86462,#86463,#86464,#86465,#86466,
#86467,#86468,#86469,#86470,#86471,#86472,#86473,#86474,#86475,#86476,#86477,
#86478,#86479,#86480,#86481,#86482,#86483,#86484),.UNSPECIFIED.,.T.,.F.,
(4,2,2,2,2,2,2,2,2,2,2,2,2,2,2,2,4),(0.,0.169509995117545,0.33901999023509,
0.508529985315128,0.678039980395166,0.847549975475203,1.01705997055524,
1.18656996567279,1.35607996079033,1.52558995590787,1.69509995102541,1.86460994610545,
2.03411994118549,2.20362993626553,2.37313993134557,2.54264992646311,2.71215992158065),
 .UNSPECIFIED.);
#630=B_SPLINE_CURVE_WITH_KNOTS('',3,(#86487,#86488,#86489,#86490,#86491,
#86492,#86493,#86494,#86495,#86496,#86497,#86498,#86499,#86500,#86501,#86502,
#86503,#86504,#86505,#86506,#86507,#86508,#86509,#86510,#86511,#86512,#86513,
#86514,#86515,#86516,#86517,#86518,#86519,#86520,#86521,#86522,#86523,#86524,
#86525,#86526,#86527,#86528,#86529,#86530,#86531,#86532,#86533,#86534,#86535,
#86536,#86537,#86538,#86539,#86540,#86541,#86542,#86543,#86544,#86545,#86546,
#86547,#86548,#86549,#86550,#86551,#86552,#86553),.UNSPECIFIED.,.F.,.F.,
(4,3,3,3,3,3,3,3,3,3,3,3,3,3,3,3,3,3,3,3,3,3,4),(0.,0.267608558720998,0.533980788736162,
0.7991217095914,0.847549975587717,1.12188389434946,1.40849192276244,1.69509995117543,
1.96889950584703,2.25577471630509,2.54264992676315,2.80804920347453,3.07429947334214,
3.34222813173274,3.39019990235087,3.65781085166313,3.92418533774606,4.1893283531844,
4.23774987775106,4.51208559031226,4.79869272173175,5.08529985315125,5.30933458918459),
 .UNSPECIFIED.);
#631=B_SPLINE_CURVE_WITH_KNOTS('',3,(#86554,#86555,#86556,#86557,#86558,
#86559,#86560,#86561,#86562,#86563,#86564,#86565,#86566,#86567,#86568,#86569,
#86570,#86571,#86572,#86573,#86574,#86575,#86576,#86577,#86578,#86579,#86580,
#86581),.UNSPECIFIED.,.F.,.F.,(4,2,2,2,2,2,2,2,2,2,2,2,2,4),(-2.18122363857393,
-2.03411994241319,-1.86460994723084,-1.6950999520485,-1.52558995682865,
-1.35607996160879,-1.18656996638894,-1.01705997116909,-0.847549975986744,
-0.678039980804398,-0.508529985622051,-0.339019990439704,-0.169509995219852,
0.),.UNSPECIFIED.);
#632=B_SPLINE_CURVE_WITH_KNOTS('',3,(#86734,#86735,#86736,#86737,#86738,
#86739,#86740,#86741,#86742,#86743,#86744,#86745,#86746,#86747,#86748,#86749,
#86750,#86751,#86752,#86753,#86754,#86755,#86756,#86757,#86758,#86759,#86760,
#86761,#86762,#86763,#86764,#86765,#86766,#86767,#86768,#86769,#86770,#86771),
 .UNSPECIFIED.,.T.,.F.,(4,2,2,2,2,2,2,2,2,2,2,2,2,2,2,2,2,2,4),(0.,0.0734540788990738,
0.146908157798148,0.251451972584602,0.355995787371056,0.486748899170921,
0.617502010970785,0.698057804244823,0.738335700881842,0.778613597518861,
0.818891494155879,0.859169390792898,0.939725184066936,1.0704782958668,1.20123140766667,
1.30577522245312,1.41031903723957,1.48377311613865,1.55722719503772),
 .UNSPECIFIED.);
#633=B_SPLINE_CURVE_WITH_KNOTS('',3,(#86787,#86788,#86789,#86790,#86791,
#86792,#86793,#86794,#86795,#86796,#86797,#86798),.UNSPECIFIED.,.F.,.F.,
(4,2,2,2,2,4),(0.186742546499804,0.188209431732076,0.214772263904592,0.241335096077109,
0.259411875365796,0.277488654654484),.UNSPECIFIED.);
#634=B_SPLINE_CURVE_WITH_KNOTS('',3,(#86801,#86802,#86803,#86804,#86805,
#86806),.UNSPECIFIED.,.F.,.F.,(4,2,4),(1.72338944038031,1.81900990138832,
1.84107371168615),.UNSPECIFIED.);
#635=B_SPLINE_CURVE_WITH_KNOTS('',3,(#86821,#86822,#86823,#86824,#86825,
#86826,#86827,#86828,#86829,#86830,#86831,#86832),.UNSPECIFIED.,.F.,.F.,
(4,2,2,2,2,4),(0.0892792231845375,0.107356002421008,0.125432781657479,0.151995613753266,
0.178558445849053,0.180025331077089),.UNSPECIFIED.);
#636=B_SPLINE_CURVE_WITH_KNOTS('',3,(#86837,#86838,#86839,#86840,#86841,
#86842),.UNSPECIFIED.,.F.,.F.,(4,2,4),(0.361412958297105,0.383476768594931,
0.479097229602944),.UNSPECIFIED.);
#637=B_SPLINE_CURVE_WITH_KNOTS('',3,(#87024,#87025,#87026,#87027,#87028,
#87029,#87030,#87031,#87032,#87033,#87034,#87035,#87036,#87037,#87038,#87039,
#87040,#87041,#87042,#87043,#87044,#87045,#87046,#87047,#87048,#87049,#87050,
#87051,#87052,#87053,#87054,#87055,#87056,#87057,#87058,#87059,#87060,#87061),
 .UNSPECIFIED.,.T.,.F.,(4,2,2,2,2,2,2,2,2,2,2,2,2,2,2,2,2,2,4),(0.,0.0734540788990738,
0.146908157798148,0.251451972584602,0.355995787371056,0.486748899170921,
0.617502010970785,0.698057804244823,0.738335700881842,0.778613597518861,
0.818891494155879,0.859169390792898,0.939725184066936,1.0704782958668,1.20123140766667,
1.30577522245312,1.41031903723957,1.48377311613865,1.55722719503772),
 .UNSPECIFIED.);
#638=B_SPLINE_CURVE_WITH_KNOTS('',3,(#87077,#87078,#87079,#87080,#87081,
#87082,#87083,#87084,#87085,#87086,#87087,#87088),.UNSPECIFIED.,.F.,.F.,
(4,2,2,2,2,4),(0.186742546499802,0.188209431732076,0.214772263904592,0.241335096077108,
0.259411875365795,0.277488654654482),.UNSPECIFIED.);
#639=B_SPLINE_CURVE_WITH_KNOTS('',3,(#87091,#87092,#87093,#87094,#87095,
#87096),.UNSPECIFIED.,.F.,.F.,(4,2,4),(1.72338944038031,1.81900990138832,
1.84107371168615),.UNSPECIFIED.);
#640=B_SPLINE_CURVE_WITH_KNOTS('',3,(#87111,#87112,#87113,#87114,#87115,
#87116,#87117,#87118,#87119,#87120,#87121,#87122),.UNSPECIFIED.,.F.,.F.,
(4,2,2,2,2,4),(0.0892792231845381,0.107356002421009,0.12543278165748,0.151995613753267,
0.178558445849053,0.180025331077089),.UNSPECIFIED.);
#641=B_SPLINE_CURVE_WITH_KNOTS('',3,(#87127,#87128,#87129,#87130,#87131,
#87132),.UNSPECIFIED.,.F.,.F.,(4,2,4),(0.361412958297105,0.383476768594932,
0.479097229602944),.UNSPECIFIED.);
#642=B_SPLINE_CURVE_WITH_KNOTS('',3,(#87293,#87294,#87295,#87296,#87297,
#87298,#87299,#87300,#87301,#87302,#87303,#87304,#87305,#87306,#87307,#87308,
#87309,#87310,#87311,#87312,#87313,#87314,#87315,#87316,#87317,#87318),
 .UNSPECIFIED.,.F.,.F.,(4,2,2,2,2,2,2,2,2,2,2,2,4),(-2.71215992321759,-2.54264992799774,
-2.37313993277789,-2.20362993759554,-2.03411994241319,-1.86460994723085,
-1.6950999520485,-1.52558995682865,-1.35607996160879,-1.18656996638894,
-1.01705997116909,-0.847549975986743,-0.82514367696514),.UNSPECIFIED.);
#643=B_SPLINE_CURVE_WITH_KNOTS('',3,(#87319,#87320,#87321,#87322,#87323,
#87324,#87325,#87326,#87327,#87328,#87329,#87330,#87331,#87332,#87333,#87334,
#87335,#87336,#87337,#87338,#87339,#87340,#87341,#87342,#87343,#87344,#87345,
#87346,#87347,#87348,#87349,#87350,#87351,#87352,#87353,#87354,#87355,#87356,
#87357,#87358,#87359,#87360,#87361,#87362,#87363,#87364,#87365,#87366,#87367,
#87368,#87369,#87370,#87371,#87372,#87373,#87374,#87375,#87376,#87377,#87378,
#87379,#87380,#87381,#87382,#87383,#87384,#87385,#87386,#87387,#87388,#87389,
#87390,#87391,#87392,#87393,#87394,#87395,#87396,#87397,#87398,#87399,#87400,
#87401,#87402,#87403,#87404,#87405,#87406,#87407,#87408,#87409,#87410,#87411,
#87412,#87413,#87414,#87415,#87416,#87417,#87418,#87419,#87420,#87421,#87422,
#87423,#87424),.UNSPECIFIED.,.F.,.F.,(4,3,3,3,3,3,3,3,3,3,3,3,3,3,3,3,3,
3,3,3,3,3,3,3,3,3,3,3,3,3,3,3,3,3,3,4),(18.8701341978908,19.1430694882233,
19.4164943731822,19.4936494364547,19.7590465771513,20.0252945873214,20.2932208059952,
20.3411994118549,20.6088079703343,20.8751802001024,21.140321120703,21.1887493872551,
21.4630833060838,21.7496913343696,22.0362993626553,22.3100989164983,22.5969741272769,
22.8838493380555,23.1492486146667,23.4154988844395,23.683427542744,23.7313993134557,
23.9990102628656,24.2653847490525,24.5305277646018,24.5789492890434,24.8532850024231,
25.1398921335271,25.4264992646311,25.7002972437015,25.9871732419601,26.2740492402188,
26.5394463811705,26.805694391591,27.073620610505,27.1215992158065),
 .UNSPECIFIED.);
#644=B_SPLINE_CURVE_WITH_KNOTS('',3,(#87446,#87447,#87448,#87449,#87450,
#87451,#87452,#87453,#87454,#87455,#87456,#87457,#87458,#87459,#87460,#87461,
#87462,#87463,#87464,#87465,#87466,#87467,#87468,#87469,#87470,#87471,#87472,
#87473,#87474,#87475,#87476,#87477,#87478,#87479,#87480,#87481,#87482,#87483),
 .UNSPECIFIED.,.T.,.F.,(4,2,2,2,2,2,2,2,2,2,2,2,2,2,2,2,2,2,4),(0.,0.0734540788990736,
0.146908157798147,0.251451972584601,0.355995787371055,0.48674889917092,
0.617502010970785,0.698057804244822,0.738335700881841,0.77861359751886,
0.818891494155878,0.859169390792897,0.939725184066934,1.0704782958668,1.20123140766666,
1.30577522245312,1.41031903723957,1.48377311613865,1.55722719503772),
 .UNSPECIFIED.);
#645=B_SPLINE_CURVE_WITH_KNOTS('',3,(#87499,#87500,#87501,#87502,#87503,
#87504,#87505,#87506,#87507,#87508,#87509,#87510),.UNSPECIFIED.,.F.,.F.,
(4,2,2,2,2,4),(0.186742546499803,0.188209431732075,0.214772263904592,0.241335096077108,
0.259411875365796,0.277488654654483),.UNSPECIFIED.);
#646=B_SPLINE_CURVE_WITH_KNOTS('',3,(#87513,#87514,#87515,#87516,#87517,
#87518),.UNSPECIFIED.,.F.,.F.,(4,2,4),(1.72338944038031,1.81900990138833,
1.84107371168614),.UNSPECIFIED.);
#647=B_SPLINE_CURVE_WITH_KNOTS('',3,(#87533,#87534,#87535,#87536,#87537,
#87538,#87539,#87540,#87541,#87542,#87543,#87544),.UNSPECIFIED.,.F.,.F.,
(4,2,2,2,2,4),(0.0892792231845383,0.107356002421009,0.12543278165748,0.151995613753267,
0.178558445849054,0.180025331077088),.UNSPECIFIED.);
#648=B_SPLINE_CURVE_WITH_KNOTS('',3,(#87549,#87550,#87551,#87552,#87553,
#87554),.UNSPECIFIED.,.F.,.F.,(4,2,4),(0.361412958297114,0.383476768594931,
0.479097229602943),.UNSPECIFIED.);
#649=B_SPLINE_CURVE_WITH_KNOTS('',3,(#87736,#87737,#87738,#87739,#87740,
#87741,#87742,#87743,#87744,#87745,#87746,#87747,#87748,#87749,#87750,#87751,
#87752,#87753,#87754,#87755,#87756,#87757,#87758,#87759,#87760,#87761,#87762,
#87763,#87764,#87765,#87766,#87767,#87768,#87769,#87770,#87771,#87772,#87773),
 .UNSPECIFIED.,.T.,.F.,(4,2,2,2,2,2,2,2,2,2,2,2,2,2,2,2,2,2,4),(0.,0.0734540788990736,
0.146908157798147,0.251451972584601,0.355995787371055,0.48674889917092,
0.617502010970785,0.698057804244822,0.738335700881841,0.77861359751886,
0.818891494155878,0.859169390792897,0.939725184066934,1.0704782958668,1.20123140766666,
1.30577522245312,1.41031903723957,1.48377311613865,1.55722719503772),
 .UNSPECIFIED.);
#650=B_SPLINE_CURVE_WITH_KNOTS('',3,(#87789,#87790,#87791,#87792,#87793,
#87794,#87795,#87796,#87797,#87798,#87799,#87800),.UNSPECIFIED.,.F.,.F.,
(4,2,2,2,2,4),(0.1867425464998,0.188209431732074,0.214772263904591,0.241335096077108,
0.259411875365796,0.277488654654483),.UNSPECIFIED.);
#651=B_SPLINE_CURVE_WITH_KNOTS('',3,(#87803,#87804,#87805,#87806,#87807,
#87808),.UNSPECIFIED.,.F.,.F.,(4,2,4),(1.72338944038031,1.81900990138833,
1.84107371168615),.UNSPECIFIED.);
#652=B_SPLINE_CURVE_WITH_KNOTS('',3,(#87823,#87824,#87825,#87826,#87827,
#87828,#87829,#87830,#87831,#87832,#87833,#87834),.UNSPECIFIED.,.F.,.F.,
(4,2,2,2,2,4),(0.0892792231845381,0.107356002421009,0.12543278165748,0.151995613753267,
0.178558445849054,0.180025331077089),.UNSPECIFIED.);
#653=B_SPLINE_CURVE_WITH_KNOTS('',3,(#87839,#87840,#87841,#87842,#87843,
#87844),.UNSPECIFIED.,.F.,.F.,(4,2,4),(0.361412958297113,0.383476768594932,
0.479097229602944),.UNSPECIFIED.);
#654=B_SPLINE_CURVE_WITH_KNOTS('',3,(#87893,#87894,#87895,#87896,#87897,
#87898,#87899,#87900,#87901,#87902,#87903,#87904,#87905,#87906,#87907,#87908,
#87909,#87910,#87911,#87912,#87913,#87914,#87915,#87916,#87917,#87918,#87919,
#87920,#87921,#87922,#87923,#87924,#87925,#87926),.UNSPECIFIED.,.T.,.F.,
(4,2,2,2,2,2,2,2,2,2,2,2,2,2,2,2,4),(0.,0.169509995117544,0.339019990235087,
0.508529985315125,0.678039980395163,0.847549975475201,1.01705997055524,
1.18656996567278,1.35607996079033,1.52558995590787,1.69509995102541,1.86460994610545,
2.03411994118549,2.20362993626553,2.37313993134557,2.54264992646311,2.71215992158065),
 .UNSPECIFIED.);
#655=B_SPLINE_CURVE_WITH_KNOTS('',3,(#87941,#87942,#87943,#87944,#87945,
#87946,#87947,#87948,#87949,#87950,#87951,#87952,#87953,#87954,#87955,#87956,
#87957,#87958,#87959,#87960,#87961,#87962,#87963,#87964,#87965,#87966,#87967,
#87968,#87969,#87970,#87971,#87972,#87973,#87974),.UNSPECIFIED.,.T.,.F.,
(4,2,2,2,2,2,2,2,2,2,2,2,2,2,2,2,4),(0.,0.282519566332159,0.565039132664318,
0.84755869851409,1.13007826436386,1.41259783021363,1.6951173960634,1.97763696239556,
2.26015652872772,2.54267609505988,2.82519566139204,3.10771522724181,3.39023479309158,
3.67275435894135,3.95527392479112,4.23779349112328,4.52031305745544),
 .UNSPECIFIED.);
#656=B_SPLINE_CURVE_WITH_KNOTS('',3,(#87979,#87980,#87981,#87982,#87983,
#87984,#87985,#87986,#87987,#87988,#87989,#87990,#87991,#87992,#87993,#87994,
#87995,#87996,#87997,#87998,#87999,#88000,#88001,#88002,#88003,#88004,#88005,
#88006,#88007,#88008,#88009,#88010,#88011,#88012),.UNSPECIFIED.,.T.,.F.,
(4,2,2,2,2,2,2,2,2,2,2,2,2,2,2,2,4),(0.,0.282519566332159,0.565039132664318,
0.84755869851409,1.13007826436386,1.41259783021363,1.6951173960634,1.97763696239556,
2.26015652872772,2.54267609505988,2.82519566139204,3.10771522724181,3.39023479309158,
3.67275435894135,3.95527392479112,4.23779349112328,4.52031305745544),
 .UNSPECIFIED.);
#657=STYLED_ITEM('',(#40036),#2081);
#658=STYLED_ITEM('',(#40036),#2082);
#659=STYLED_ITEM('',(#40036),#2083);
#660=STYLED_ITEM('',(#40036),#2084);
#661=STYLED_ITEM('',(#40036),#2085);
#662=STYLED_ITEM('',(#40037),#2086);
#663=STYLED_ITEM('',(#40038),#2087);
#664=STYLED_ITEM('',(#40039),#2088);
#665=STYLED_ITEM('',(#40040),#2089);
#666=STYLED_ITEM('',(#40039),#2090);
#667=STYLED_ITEM('',(#40041),#2091);
#668=STYLED_ITEM('',(#40042),#2092);
#669=STYLED_ITEM('',(#40043),#2093);
#670=STYLED_ITEM('',(#40045),#37979);
#671=STYLED_ITEM('',(#40045),#37980);
#672=STYLED_ITEM('',(#40045),#37981);
#673=STYLED_ITEM('',(#40046),#37987);
#674=STYLED_ITEM('',(#40047),#37988);
#675=STYLED_ITEM('',(#40048),#37989);
#676=STYLED_ITEM('',(#40048),#37990);
#677=STYLED_ITEM('',(#40048),#37991);
#678=STYLED_ITEM('',(#40048),#37992);
#679=STYLED_ITEM('',(#40048),#37993);
#680=STYLED_ITEM('',(#40047),#37994);
#681=STYLED_ITEM('',(#40047),#37995);
#682=STYLED_ITEM('',(#40047),#37996);
#683=STYLED_ITEM('',(#40047),#37997);
#684=STYLED_ITEM('',(#40047),#37998);
#685=STYLED_ITEM('',(#40047),#37999);
#686=STYLED_ITEM('',(#40049),#38000);
#687=STYLED_ITEM('',(#40049),#38001);
#688=STYLED_ITEM('',(#40049),#38002);
#689=STYLED_ITEM('',(#40049),#38003);
#690=STYLED_ITEM('',(#40049),#38004);
#691=STYLED_ITEM('',(#40050),#38005);
#692=STYLED_ITEM('',(#40050),#38006);
#693=STYLED_ITEM('',(#40050),#38007);
#694=STYLED_ITEM('',(#40050),#38008);
#695=STYLED_ITEM('',(#40046),#38012);
#696=STYLED_ITEM('',(#40047),#38013);
#697=STYLED_ITEM('',(#40048),#38014);
#698=STYLED_ITEM('',(#40048),#38015);
#699=STYLED_ITEM('',(#40048),#38016);
#700=STYLED_ITEM('',(#40048),#38017);
#701=STYLED_ITEM('',(#40048),#38018);
#702=STYLED_ITEM('',(#40047),#38019);
#703=STYLED_ITEM('',(#40047),#38020);
#704=STYLED_ITEM('',(#40047),#38021);
#705=STYLED_ITEM('',(#40047),#38022);
#706=STYLED_ITEM('',(#40047),#38023);
#707=STYLED_ITEM('',(#40047),#38024);
#708=STYLED_ITEM('',(#40049),#38025);
#709=STYLED_ITEM('',(#40049),#38026);
#710=STYLED_ITEM('',(#40049),#38027);
#711=STYLED_ITEM('',(#40049),#38028);
#712=STYLED_ITEM('',(#40049),#38029);
#713=STYLED_ITEM('',(#40050),#38030);
#714=STYLED_ITEM('',(#40050),#38031);
#715=STYLED_ITEM('',(#40050),#38032);
#716=STYLED_ITEM('',(#40050),#38033);
#717=STYLED_ITEM('',(#40046),#38037);
#718=STYLED_ITEM('',(#40047),#38038);
#719=STYLED_ITEM('',(#40048),#38039);
#720=STYLED_ITEM('',(#40048),#38040);
#721=STYLED_ITEM('',(#40048),#38041);
#722=STYLED_ITEM('',(#40048),#38042);
#723=STYLED_ITEM('',(#40048),#38043);
#724=STYLED_ITEM('',(#40047),#38044);
#725=STYLED_ITEM('',(#40047),#38045);
#726=STYLED_ITEM('',(#40047),#38046);
#727=STYLED_ITEM('',(#40047),#38047);
#728=STYLED_ITEM('',(#40047),#38048);
#729=STYLED_ITEM('',(#40047),#38049);
#730=STYLED_ITEM('',(#40049),#38050);
#731=STYLED_ITEM('',(#40049),#38051);
#732=STYLED_ITEM('',(#40049),#38052);
#733=STYLED_ITEM('',(#40049),#38053);
#734=STYLED_ITEM('',(#40049),#38054);
#735=STYLED_ITEM('',(#40050),#38055);
#736=STYLED_ITEM('',(#40050),#38056);
#737=STYLED_ITEM('',(#40050),#38057);
#738=STYLED_ITEM('',(#40050),#38058);
#739=STYLED_ITEM('',(#40046),#38062);
#740=STYLED_ITEM('',(#40047),#38063);
#741=STYLED_ITEM('',(#40048),#38064);
#742=STYLED_ITEM('',(#40048),#38065);
#743=STYLED_ITEM('',(#40048),#38066);
#744=STYLED_ITEM('',(#40048),#38067);
#745=STYLED_ITEM('',(#40048),#38068);
#746=STYLED_ITEM('',(#40047),#38069);
#747=STYLED_ITEM('',(#40047),#38070);
#748=STYLED_ITEM('',(#40047),#38071);
#749=STYLED_ITEM('',(#40047),#38072);
#750=STYLED_ITEM('',(#40047),#38073);
#751=STYLED_ITEM('',(#40047),#38074);
#752=STYLED_ITEM('',(#40049),#38075);
#753=STYLED_ITEM('',(#40049),#38076);
#754=STYLED_ITEM('',(#40049),#38077);
#755=STYLED_ITEM('',(#40049),#38078);
#756=STYLED_ITEM('',(#40049),#38079);
#757=STYLED_ITEM('',(#40050),#38080);
#758=STYLED_ITEM('',(#40050),#38081);
#759=STYLED_ITEM('',(#40050),#38082);
#760=STYLED_ITEM('',(#40050),#38083);
#761=STYLED_ITEM('',(#40045),#38084);
#762=STYLED_ITEM('',(#40045),#38085);
#763=STYLED_ITEM('',(#40045),#38086);
#764=STYLED_ITEM('',(#40045),#38087);
#765=STYLED_ITEM('',(#40045),#38088);
#766=STYLED_ITEM('',(#40045),#38089);
#767=STYLED_ITEM('',(#40045),#38090);
#768=STYLED_ITEM('',(#40045),#38091);
#769=STYLED_ITEM('',(#40045),#38092);
#770=STYLED_ITEM('',(#40045),#38093);
#771=STYLED_ITEM('',(#40045),#38094);
#772=STYLED_ITEM('',(#40045),#38095);
#773=STYLED_ITEM('',(#40045),#38096);
#774=STYLED_ITEM('',(#40045),#38097);
#775=STYLED_ITEM('',(#40045),#38098);
#776=STYLED_ITEM('',(#40045),#38099);
#777=STYLED_ITEM('',(#40045),#38100);
#778=STYLED_ITEM('',(#40045),#38101);
#779=STYLED_ITEM('',(#40045),#38102);
#780=STYLED_ITEM('',(#40045),#38103);
#781=STYLED_ITEM('',(#40045),#38104);
#782=STYLED_ITEM('',(#40045),#38105);
#783=STYLED_ITEM('',(#40045),#38106);
#784=STYLED_ITEM('',(#40045),#38107);
#785=STYLED_ITEM('',(#40045),#38108);
#786=STYLED_ITEM('',(#40045),#38109);
#787=STYLED_ITEM('',(#40045),#38110);
#788=STYLED_ITEM('',(#40045),#38111);
#789=STYLED_ITEM('',(#40045),#38112);
#790=STYLED_ITEM('',(#40045),#38113);
#791=STYLED_ITEM('',(#40045),#38114);
#792=STYLED_ITEM('',(#40047),#38115);
#793=STYLED_ITEM('',(#40047),#38116);
#794=STYLED_ITEM('',(#40050),#38117);
#795=STYLED_ITEM('',(#40050),#38118);
#796=STYLED_ITEM('',(#40050),#38119);
#797=STYLED_ITEM('',(#40050),#38120);
#798=STYLED_ITEM('',(#40050),#38121);
#799=STYLED_ITEM('',(#40050),#38122);
#800=STYLED_ITEM('',(#40050),#38123);
#801=STYLED_ITEM('',(#40050),#38124);
#802=STYLED_ITEM('',(#40050),#38125);
#803=STYLED_ITEM('',(#40050),#38126);
#804=STYLED_ITEM('',(#40050),#38127);
#805=STYLED_ITEM('',(#40050),#38128);
#806=STYLED_ITEM('',(#40050),#38129);
#807=STYLED_ITEM('',(#40050),#38130);
#808=STYLED_ITEM('',(#40050),#38131);
#809=STYLED_ITEM('',(#40050),#38132);
#810=STYLED_ITEM('',(#40050),#38133);
#811=STYLED_ITEM('',(#40050),#38134);
#812=STYLED_ITEM('',(#40050),#38135);
#813=STYLED_ITEM('',(#40050),#38136);
#814=STYLED_ITEM('',(#40050),#38137);
#815=STYLED_ITEM('',(#40050),#38138);
#816=STYLED_ITEM('',(#40050),#38139);
#817=STYLED_ITEM('',(#40050),#38140);
#818=STYLED_ITEM('',(#40050),#38141);
#819=STYLED_ITEM('',(#40050),#38142);
#820=STYLED_ITEM('',(#40050),#38143);
#821=STYLED_ITEM('',(#40050),#38144);
#822=STYLED_ITEM('',(#40050),#38145);
#823=STYLED_ITEM('',(#40050),#38146);
#824=STYLED_ITEM('',(#40050),#38147);
#825=STYLED_ITEM('',(#40050),#38148);
#826=STYLED_ITEM('',(#40050),#38149);
#827=STYLED_ITEM('',(#40050),#38150);
#828=STYLED_ITEM('',(#40050),#38151);
#829=STYLED_ITEM('',(#40050),#38152);
#830=STYLED_ITEM('',(#40050),#38153);
#831=STYLED_ITEM('',(#40050),#38154);
#832=STYLED_ITEM('',(#40050),#38155);
#833=STYLED_ITEM('',(#40050),#38156);
#834=STYLED_ITEM('',(#40050),#38157);
#835=STYLED_ITEM('',(#40050),#38158);
#836=STYLED_ITEM('',(#40050),#38159);
#837=STYLED_ITEM('',(#40050),#38160);
#838=STYLED_ITEM('',(#40050),#38161);
#839=STYLED_ITEM('',(#40050),#38162);
#840=STYLED_ITEM('',(#40050),#38163);
#841=STYLED_ITEM('',(#40050),#38164);
#842=STYLED_ITEM('',(#40050),#38165);
#843=STYLED_ITEM('',(#40050),#38166);
#844=STYLED_ITEM('',(#40050),#38167);
#845=STYLED_ITEM('',(#40050),#38168);
#846=STYLED_ITEM('',(#40050),#38169);
#847=STYLED_ITEM('',(#40050),#38170);
#848=STYLED_ITEM('',(#40050),#38171);
#849=STYLED_ITEM('',(#40050),#38172);
#850=STYLED_ITEM('',(#40050),#38173);
#851=STYLED_ITEM('',(#40050),#38174);
#852=STYLED_ITEM('',(#40050),#38175);
#853=STYLED_ITEM('',(#40050),#38176);
#854=STYLED_ITEM('',(#40050),#38177);
#855=STYLED_ITEM('',(#40050),#38178);
#856=STYLED_ITEM('',(#40050),#38179);
#857=STYLED_ITEM('',(#40050),#38180);
#858=STYLED_ITEM('',(#40050),#38181);
#859=STYLED_ITEM('',(#40050),#38182);
#860=STYLED_ITEM('',(#40050),#38183);
#861=STYLED_ITEM('',(#40050),#38184);
#862=STYLED_ITEM('',(#40050),#38185);
#863=STYLED_ITEM('',(#40050),#38186);
#864=STYLED_ITEM('',(#40050),#38187);
#865=STYLED_ITEM('',(#40050),#38188);
#866=STYLED_ITEM('',(#40050),#38189);
#867=STYLED_ITEM('',(#40050),#38190);
#868=STYLED_ITEM('',(#40050),#38191);
#869=STYLED_ITEM('',(#40050),#38192);
#870=STYLED_ITEM('',(#40050),#38193);
#871=STYLED_ITEM('',(#40050),#38194);
#872=STYLED_ITEM('',(#40050),#38195);
#873=STYLED_ITEM('',(#40050),#38196);
#874=STYLED_ITEM('',(#40047),#38197);
#875=STYLED_ITEM('',(#40047),#38198);
#876=STYLED_ITEM('',(#40047),#38199);
#877=STYLED_ITEM('',(#40047),#38200);
#878=STYLED_ITEM('',(#40047),#38201);
#879=STYLED_ITEM('',(#40047),#38202);
#880=STYLED_ITEM('',(#40049),#38203);
#881=STYLED_ITEM('',(#40049),#38204);
#882=STYLED_ITEM('',(#40049),#38205);
#883=STYLED_ITEM('',(#40049),#38206);
#884=STYLED_ITEM('',(#40049),#38207);
#885=STYLED_ITEM('',(#40049),#38208);
#886=STYLED_ITEM('',(#40049),#38209);
#887=STYLED_ITEM('',(#40049),#38210);
#888=STYLED_ITEM('',(#40049),#38211);
#889=STYLED_ITEM('',(#40049),#38212);
#890=STYLED_ITEM('',(#40049),#38213);
#891=STYLED_ITEM('',(#40049),#38214);
#892=STYLED_ITEM('',(#40049),#38215);
#893=STYLED_ITEM('',(#40049),#38216);
#894=STYLED_ITEM('',(#40049),#38217);
#895=STYLED_ITEM('',(#40049),#38218);
#896=STYLED_ITEM('',(#40049),#38219);
#897=STYLED_ITEM('',(#40049),#38220);
#898=STYLED_ITEM('',(#40049),#38221);
#899=STYLED_ITEM('',(#40049),#38222);
#900=STYLED_ITEM('',(#40049),#38223);
#901=STYLED_ITEM('',(#40049),#38224);
#902=STYLED_ITEM('',(#40049),#38225);
#903=STYLED_ITEM('',(#40049),#38226);
#904=STYLED_ITEM('',(#40049),#38227);
#905=STYLED_ITEM('',(#40049),#38228);
#906=STYLED_ITEM('',(#40049),#38229);
#907=STYLED_ITEM('',(#40049),#38230);
#908=STYLED_ITEM('',(#40049),#38231);
#909=STYLED_ITEM('',(#40049),#38232);
#910=STYLED_ITEM('',(#40049),#38233);
#911=STYLED_ITEM('',(#40049),#38234);
#912=STYLED_ITEM('',(#40049),#38235);
#913=STYLED_ITEM('',(#40047),#38236);
#914=STYLED_ITEM('',(#40047),#38237);
#915=STYLED_ITEM('',(#40047),#38238);
#916=STYLED_ITEM('',(#40047),#38239);
#917=STYLED_ITEM('',(#40047),#38240);
#918=STYLED_ITEM('',(#40047),#38241);
#919=STYLED_ITEM('',(#40047),#38242);
#920=STYLED_ITEM('',(#40047),#38243);
#921=STYLED_ITEM('',(#40047),#38244);
#922=STYLED_ITEM('',(#40047),#38245);
#923=STYLED_ITEM('',(#40047),#38246);
#924=STYLED_ITEM('',(#40047),#38247);
#925=STYLED_ITEM('',(#40047),#38248);
#926=STYLED_ITEM('',(#40047),#38249);
#927=STYLED_ITEM('',(#40047),#38250);
#928=STYLED_ITEM('',(#40047),#38251);
#929=STYLED_ITEM('',(#40047),#38252);
#930=STYLED_ITEM('',(#40047),#38253);
#931=STYLED_ITEM('',(#40047),#38254);
#932=STYLED_ITEM('',(#40047),#38255);
#933=STYLED_ITEM('',(#40047),#38256);
#934=STYLED_ITEM('',(#40047),#38257);
#935=STYLED_ITEM('',(#40047),#38258);
#936=STYLED_ITEM('',(#40047),#38259);
#937=STYLED_ITEM('',(#40047),#38260);
#938=STYLED_ITEM('',(#40047),#38261);
#939=STYLED_ITEM('',(#40047),#38262);
#940=STYLED_ITEM('',(#40047),#38263);
#941=STYLED_ITEM('',(#40047),#38264);
#942=STYLED_ITEM('',(#40047),#38265);
#943=STYLED_ITEM('',(#40047),#38266);
#944=STYLED_ITEM('',(#40047),#38267);
#945=STYLED_ITEM('',(#40047),#38268);
#946=STYLED_ITEM('',(#40047),#38269);
#947=STYLED_ITEM('',(#40047),#38270);
#948=STYLED_ITEM('',(#40047),#38271);
#949=STYLED_ITEM('',(#40047),#38272);
#950=STYLED_ITEM('',(#40047),#38273);
#951=STYLED_ITEM('',(#40047),#38274);
#952=STYLED_ITEM('',(#40047),#38275);
#953=STYLED_ITEM('',(#40047),#38276);
#954=STYLED_ITEM('',(#40047),#38277);
#955=STYLED_ITEM('',(#40047),#38278);
#956=STYLED_ITEM('',(#40047),#38279);
#957=STYLED_ITEM('',(#40047),#38280);
#958=STYLED_ITEM('',(#40047),#38281);
#959=STYLED_ITEM('',(#40047),#38282);
#960=STYLED_ITEM('',(#40047),#38283);
#961=STYLED_ITEM('',(#40047),#38284);
#962=STYLED_ITEM('',(#40047),#38285);
#963=STYLED_ITEM('',(#40047),#38286);
#964=STYLED_ITEM('',(#40047),#38287);
#965=STYLED_ITEM('',(#40047),#38288);
#966=STYLED_ITEM('',(#40047),#38289);
#967=STYLED_ITEM('',(#40047),#38290);
#968=STYLED_ITEM('',(#40047),#38291);
#969=STYLED_ITEM('',(#40047),#38292);
#970=STYLED_ITEM('',(#40047),#38293);
#971=STYLED_ITEM('',(#40047),#38294);
#972=STYLED_ITEM('',(#40047),#38295);
#973=STYLED_ITEM('',(#40047),#38296);
#974=STYLED_ITEM('',(#40047),#38297);
#975=STYLED_ITEM('',(#40047),#38298);
#976=STYLED_ITEM('',(#40047),#38299);
#977=STYLED_ITEM('',(#40046),#38300);
#978=STYLED_ITEM('',(#40046),#38301);
#979=STYLED_ITEM('',(#40046),#38302);
#980=STYLED_ITEM('',(#40046),#38303);
#981=STYLED_ITEM('',(#40046),#38304);
#982=STYLED_ITEM('',(#40046),#38305);
#983=STYLED_ITEM('',(#40046),#38306);
#984=STYLED_ITEM('',(#40046),#38307);
#985=STYLED_ITEM('',(#40046),#38308);
#986=STYLED_ITEM('',(#40046),#38309);
#987=STYLED_ITEM('',(#40046),#38310);
#988=STYLED_ITEM('',(#40046),#38311);
#989=STYLED_ITEM('',(#40046),#38312);
#990=STYLED_ITEM('',(#40046),#38313);
#991=STYLED_ITEM('',(#40046),#38314);
#992=STYLED_ITEM('',(#40046),#38315);
#993=STYLED_ITEM('',(#40046),#38316);
#994=STYLED_ITEM('',(#40046),#38317);
#995=STYLED_ITEM('',(#40046),#38318);
#996=STYLED_ITEM('',(#40046),#38319);
#997=STYLED_ITEM('',(#40046),#38320);
#998=STYLED_ITEM('',(#40046),#38321);
#999=STYLED_ITEM('',(#40046),#38322);
#1000=STYLED_ITEM('',(#40046),#38323);
#1001=STYLED_ITEM('',(#40046),#38324);
#1002=STYLED_ITEM('',(#40046),#38325);
#1003=STYLED_ITEM('',(#40046),#38326);
#1004=STYLED_ITEM('',(#40046),#38327);
#1005=STYLED_ITEM('',(#40046),#38328);
#1006=STYLED_ITEM('',(#40046),#38329);
#1007=STYLED_ITEM('',(#40046),#38330);
#1008=STYLED_ITEM('',(#40046),#38331);
#1009=STYLED_ITEM('',(#40046),#38332);
#1010=STYLED_ITEM('',(#40046),#38333);
#1011=STYLED_ITEM('',(#40046),#38334);
#1012=STYLED_ITEM('',(#40046),#38335);
#1013=STYLED_ITEM('',(#40046),#38336);
#1014=STYLED_ITEM('',(#40046),#38337);
#1015=STYLED_ITEM('',(#40046),#38338);
#1016=STYLED_ITEM('',(#40046),#38339);
#1017=STYLED_ITEM('',(#40046),#38340);
#1018=STYLED_ITEM('',(#40046),#38341);
#1019=STYLED_ITEM('',(#40046),#38342);
#1020=STYLED_ITEM('',(#40046),#38343);
#1021=STYLED_ITEM('',(#40046),#38344);
#1022=STYLED_ITEM('',(#40046),#38345);
#1023=STYLED_ITEM('',(#40046),#38346);
#1024=STYLED_ITEM('',(#40046),#38347);
#1025=STYLED_ITEM('',(#40046),#38348);
#1026=STYLED_ITEM('',(#40046),#38349);
#1027=STYLED_ITEM('',(#40046),#38350);
#1028=STYLED_ITEM('',(#40046),#38351);
#1029=STYLED_ITEM('',(#40046),#38352);
#1030=STYLED_ITEM('',(#40046),#38353);
#1031=STYLED_ITEM('',(#40046),#38354);
#1032=STYLED_ITEM('',(#40046),#38355);
#1033=STYLED_ITEM('',(#40046),#38356);
#1034=STYLED_ITEM('',(#40046),#38357);
#1035=STYLED_ITEM('',(#40046),#38358);
#1036=STYLED_ITEM('',(#40046),#38359);
#1037=STYLED_ITEM('',(#40046),#38360);
#1038=STYLED_ITEM('',(#40046),#38361);
#1039=STYLED_ITEM('',(#40046),#38362);
#1040=STYLED_ITEM('',(#40046),#38363);
#1041=STYLED_ITEM('',(#40046),#38364);
#1042=STYLED_ITEM('',(#40046),#38365);
#1043=STYLED_ITEM('',(#40046),#38366);
#1044=STYLED_ITEM('',(#40046),#38367);
#1045=STYLED_ITEM('',(#40046),#38368);
#1046=STYLED_ITEM('',(#40046),#38369);
#1047=STYLED_ITEM('',(#40046),#38370);
#1048=STYLED_ITEM('',(#40046),#38371);
#1049=STYLED_ITEM('',(#40046),#38372);
#1050=STYLED_ITEM('',(#40046),#38373);
#1051=STYLED_ITEM('',(#40046),#38374);
#1052=STYLED_ITEM('',(#40046),#38375);
#1053=STYLED_ITEM('',(#40046),#38376);
#1054=STYLED_ITEM('',(#40046),#38377);
#1055=STYLED_ITEM('',(#40046),#38378);
#1056=STYLED_ITEM('',(#40046),#38379);
#1057=STYLED_ITEM('',(#40046),#38380);
#1058=STYLED_ITEM('',(#40046),#38381);
#1059=STYLED_ITEM('',(#40046),#38382);
#1060=STYLED_ITEM('',(#40046),#38383);
#1061=STYLED_ITEM('',(#40046),#38384);
#1062=STYLED_ITEM('',(#40046),#38385);
#1063=STYLED_ITEM('',(#40046),#38386);
#1064=STYLED_ITEM('',(#40046),#38387);
#1065=STYLED_ITEM('',(#40046),#38388);
#1066=STYLED_ITEM('',(#40046),#38389);
#1067=STYLED_ITEM('',(#40046),#38390);
#1068=STYLED_ITEM('',(#40046),#38391);
#1069=STYLED_ITEM('',(#40046),#38392);
#1070=STYLED_ITEM('',(#40046),#38393);
#1071=STYLED_ITEM('',(#40046),#38394);
#1072=STYLED_ITEM('',(#40046),#38395);
#1073=STYLED_ITEM('',(#40046),#38396);
#1074=STYLED_ITEM('',(#40046),#38397);
#1075=STYLED_ITEM('',(#40046),#38398);
#1076=STYLED_ITEM('',(#40046),#38399);
#1077=STYLED_ITEM('',(#40046),#38400);
#1078=STYLED_ITEM('',(#40046),#38401);
#1079=STYLED_ITEM('',(#40046),#38402);
#1080=STYLED_ITEM('',(#40046),#38403);
#1081=STYLED_ITEM('',(#40046),#38404);
#1082=STYLED_ITEM('',(#40046),#38405);
#1083=STYLED_ITEM('',(#40046),#38406);
#1084=STYLED_ITEM('',(#40046),#38407);
#1085=STYLED_ITEM('',(#40046),#38408);
#1086=STYLED_ITEM('',(#40046),#38409);
#1087=STYLED_ITEM('',(#40046),#38410);
#1088=STYLED_ITEM('',(#40046),#38411);
#1089=STYLED_ITEM('',(#40046),#38412);
#1090=STYLED_ITEM('',(#40046),#38413);
#1091=STYLED_ITEM('',(#40046),#38414);
#1092=STYLED_ITEM('',(#40046),#38415);
#1093=STYLED_ITEM('',(#40046),#38416);
#1094=STYLED_ITEM('',(#40046),#38417);
#1095=STYLED_ITEM('',(#40046),#38418);
#1096=STYLED_ITEM('',(#40046),#38419);
#1097=STYLED_ITEM('',(#40046),#38420);
#1098=STYLED_ITEM('',(#40046),#38421);
#1099=STYLED_ITEM('',(#40046),#38422);
#1100=STYLED_ITEM('',(#40046),#38423);
#1101=STYLED_ITEM('',(#40046),#38424);
#1102=STYLED_ITEM('',(#40046),#38425);
#1103=STYLED_ITEM('',(#40046),#38426);
#1104=STYLED_ITEM('',(#40046),#38427);
#1105=STYLED_ITEM('',(#40046),#38428);
#1106=STYLED_ITEM('',(#40046),#38429);
#1107=STYLED_ITEM('',(#40046),#38430);
#1108=STYLED_ITEM('',(#40047),#38441);
#1109=STYLED_ITEM('',(#40047),#38442);
#1110=STYLED_ITEM('',(#40050),#38443);
#1111=STYLED_ITEM('',(#40050),#38444);
#1112=STYLED_ITEM('',(#40050),#38445);
#1113=STYLED_ITEM('',(#40050),#38446);
#1114=STYLED_ITEM('',(#40050),#38447);
#1115=STYLED_ITEM('',(#40050),#38448);
#1116=STYLED_ITEM('',(#40050),#38449);
#1117=STYLED_ITEM('',(#40050),#38450);
#1118=STYLED_ITEM('',(#40050),#38451);
#1119=STYLED_ITEM('',(#40050),#38452);
#1120=STYLED_ITEM('',(#40050),#38453);
#1121=STYLED_ITEM('',(#40050),#38454);
#1122=STYLED_ITEM('',(#40050),#38455);
#1123=STYLED_ITEM('',(#40050),#38456);
#1124=STYLED_ITEM('',(#40050),#38457);
#1125=STYLED_ITEM('',(#40050),#38458);
#1126=STYLED_ITEM('',(#40050),#38459);
#1127=STYLED_ITEM('',(#40050),#38460);
#1128=STYLED_ITEM('',(#40050),#38461);
#1129=STYLED_ITEM('',(#40050),#38462);
#1130=STYLED_ITEM('',(#40050),#38463);
#1131=STYLED_ITEM('',(#40050),#38464);
#1132=STYLED_ITEM('',(#40050),#38465);
#1133=STYLED_ITEM('',(#40050),#38466);
#1134=STYLED_ITEM('',(#40050),#38467);
#1135=STYLED_ITEM('',(#40050),#38468);
#1136=STYLED_ITEM('',(#40050),#38469);
#1137=STYLED_ITEM('',(#40050),#38470);
#1138=STYLED_ITEM('',(#40050),#38471);
#1139=STYLED_ITEM('',(#40050),#38472);
#1140=STYLED_ITEM('',(#40050),#38473);
#1141=STYLED_ITEM('',(#40050),#38474);
#1142=STYLED_ITEM('',(#40050),#38475);
#1143=STYLED_ITEM('',(#40050),#38476);
#1144=STYLED_ITEM('',(#40050),#38477);
#1145=STYLED_ITEM('',(#40050),#38478);
#1146=STYLED_ITEM('',(#40050),#38479);
#1147=STYLED_ITEM('',(#40050),#38480);
#1148=STYLED_ITEM('',(#40050),#38481);
#1149=STYLED_ITEM('',(#40050),#38482);
#1150=STYLED_ITEM('',(#40050),#38483);
#1151=STYLED_ITEM('',(#40050),#38484);
#1152=STYLED_ITEM('',(#40050),#38485);
#1153=STYLED_ITEM('',(#40050),#38486);
#1154=STYLED_ITEM('',(#40050),#38487);
#1155=STYLED_ITEM('',(#40050),#38488);
#1156=STYLED_ITEM('',(#40050),#38489);
#1157=STYLED_ITEM('',(#40050),#38490);
#1158=STYLED_ITEM('',(#40050),#38491);
#1159=STYLED_ITEM('',(#40050),#38492);
#1160=STYLED_ITEM('',(#40050),#38493);
#1161=STYLED_ITEM('',(#40050),#38494);
#1162=STYLED_ITEM('',(#40050),#38495);
#1163=STYLED_ITEM('',(#40050),#38496);
#1164=STYLED_ITEM('',(#40050),#38497);
#1165=STYLED_ITEM('',(#40050),#38498);
#1166=STYLED_ITEM('',(#40050),#38499);
#1167=STYLED_ITEM('',(#40050),#38500);
#1168=STYLED_ITEM('',(#40050),#38501);
#1169=STYLED_ITEM('',(#40050),#38502);
#1170=STYLED_ITEM('',(#40050),#38503);
#1171=STYLED_ITEM('',(#40050),#38504);
#1172=STYLED_ITEM('',(#40050),#38505);
#1173=STYLED_ITEM('',(#40050),#38506);
#1174=STYLED_ITEM('',(#40050),#38507);
#1175=STYLED_ITEM('',(#40050),#38508);
#1176=STYLED_ITEM('',(#40050),#38509);
#1177=STYLED_ITEM('',(#40050),#38510);
#1178=STYLED_ITEM('',(#40050),#38511);
#1179=STYLED_ITEM('',(#40050),#38512);
#1180=STYLED_ITEM('',(#40050),#38513);
#1181=STYLED_ITEM('',(#40050),#38514);
#1182=STYLED_ITEM('',(#40050),#38515);
#1183=STYLED_ITEM('',(#40050),#38516);
#1184=STYLED_ITEM('',(#40050),#38517);
#1185=STYLED_ITEM('',(#40050),#38518);
#1186=STYLED_ITEM('',(#40050),#38519);
#1187=STYLED_ITEM('',(#40050),#38520);
#1188=STYLED_ITEM('',(#40050),#38521);
#1189=STYLED_ITEM('',(#40050),#38522);
#1190=STYLED_ITEM('',(#40047),#38523);
#1191=STYLED_ITEM('',(#40047),#38524);
#1192=STYLED_ITEM('',(#40047),#38525);
#1193=STYLED_ITEM('',(#40047),#38526);
#1194=STYLED_ITEM('',(#40047),#38527);
#1195=STYLED_ITEM('',(#40047),#38528);
#1196=STYLED_ITEM('',(#40049),#38529);
#1197=STYLED_ITEM('',(#40049),#38530);
#1198=STYLED_ITEM('',(#40049),#38531);
#1199=STYLED_ITEM('',(#40049),#38532);
#1200=STYLED_ITEM('',(#40049),#38533);
#1201=STYLED_ITEM('',(#40049),#38534);
#1202=STYLED_ITEM('',(#40049),#38535);
#1203=STYLED_ITEM('',(#40049),#38536);
#1204=STYLED_ITEM('',(#40049),#38537);
#1205=STYLED_ITEM('',(#40049),#38538);
#1206=STYLED_ITEM('',(#40049),#38539);
#1207=STYLED_ITEM('',(#40049),#38540);
#1208=STYLED_ITEM('',(#40049),#38541);
#1209=STYLED_ITEM('',(#40049),#38542);
#1210=STYLED_ITEM('',(#40049),#38543);
#1211=STYLED_ITEM('',(#40049),#38544);
#1212=STYLED_ITEM('',(#40049),#38545);
#1213=STYLED_ITEM('',(#40049),#38546);
#1214=STYLED_ITEM('',(#40049),#38547);
#1215=STYLED_ITEM('',(#40049),#38548);
#1216=STYLED_ITEM('',(#40049),#38549);
#1217=STYLED_ITEM('',(#40049),#38550);
#1218=STYLED_ITEM('',(#40049),#38551);
#1219=STYLED_ITEM('',(#40049),#38552);
#1220=STYLED_ITEM('',(#40049),#38553);
#1221=STYLED_ITEM('',(#40049),#38554);
#1222=STYLED_ITEM('',(#40049),#38555);
#1223=STYLED_ITEM('',(#40049),#38556);
#1224=STYLED_ITEM('',(#40049),#38557);
#1225=STYLED_ITEM('',(#40049),#38558);
#1226=STYLED_ITEM('',(#40049),#38559);
#1227=STYLED_ITEM('',(#40049),#38560);
#1228=STYLED_ITEM('',(#40049),#38561);
#1229=STYLED_ITEM('',(#40047),#38562);
#1230=STYLED_ITEM('',(#40047),#38563);
#1231=STYLED_ITEM('',(#40047),#38564);
#1232=STYLED_ITEM('',(#40047),#38565);
#1233=STYLED_ITEM('',(#40047),#38566);
#1234=STYLED_ITEM('',(#40047),#38567);
#1235=STYLED_ITEM('',(#40047),#38568);
#1236=STYLED_ITEM('',(#40047),#38569);
#1237=STYLED_ITEM('',(#40047),#38570);
#1238=STYLED_ITEM('',(#40047),#38571);
#1239=STYLED_ITEM('',(#40047),#38572);
#1240=STYLED_ITEM('',(#40047),#38573);
#1241=STYLED_ITEM('',(#40047),#38574);
#1242=STYLED_ITEM('',(#40047),#38575);
#1243=STYLED_ITEM('',(#40047),#38576);
#1244=STYLED_ITEM('',(#40047),#38577);
#1245=STYLED_ITEM('',(#40047),#38578);
#1246=STYLED_ITEM('',(#40047),#38579);
#1247=STYLED_ITEM('',(#40047),#38580);
#1248=STYLED_ITEM('',(#40047),#38581);
#1249=STYLED_ITEM('',(#40047),#38582);
#1250=STYLED_ITEM('',(#40047),#38583);
#1251=STYLED_ITEM('',(#40047),#38584);
#1252=STYLED_ITEM('',(#40047),#38585);
#1253=STYLED_ITEM('',(#40047),#38586);
#1254=STYLED_ITEM('',(#40047),#38587);
#1255=STYLED_ITEM('',(#40047),#38588);
#1256=STYLED_ITEM('',(#40047),#38589);
#1257=STYLED_ITEM('',(#40047),#38590);
#1258=STYLED_ITEM('',(#40047),#38591);
#1259=STYLED_ITEM('',(#40047),#38592);
#1260=STYLED_ITEM('',(#40047),#38593);
#1261=STYLED_ITEM('',(#40047),#38594);
#1262=STYLED_ITEM('',(#40047),#38595);
#1263=STYLED_ITEM('',(#40047),#38596);
#1264=STYLED_ITEM('',(#40047),#38597);
#1265=STYLED_ITEM('',(#40047),#38598);
#1266=STYLED_ITEM('',(#40047),#38599);
#1267=STYLED_ITEM('',(#40047),#38600);
#1268=STYLED_ITEM('',(#40047),#38601);
#1269=STYLED_ITEM('',(#40047),#38602);
#1270=STYLED_ITEM('',(#40047),#38603);
#1271=STYLED_ITEM('',(#40047),#38604);
#1272=STYLED_ITEM('',(#40047),#38605);
#1273=STYLED_ITEM('',(#40047),#38606);
#1274=STYLED_ITEM('',(#40047),#38607);
#1275=STYLED_ITEM('',(#40047),#38608);
#1276=STYLED_ITEM('',(#40047),#38609);
#1277=STYLED_ITEM('',(#40047),#38610);
#1278=STYLED_ITEM('',(#40047),#38611);
#1279=STYLED_ITEM('',(#40047),#38612);
#1280=STYLED_ITEM('',(#40047),#38613);
#1281=STYLED_ITEM('',(#40047),#38614);
#1282=STYLED_ITEM('',(#40047),#38615);
#1283=STYLED_ITEM('',(#40047),#38616);
#1284=STYLED_ITEM('',(#40047),#38617);
#1285=STYLED_ITEM('',(#40047),#38618);
#1286=STYLED_ITEM('',(#40047),#38619);
#1287=STYLED_ITEM('',(#40047),#38620);
#1288=STYLED_ITEM('',(#40047),#38621);
#1289=STYLED_ITEM('',(#40047),#38622);
#1290=STYLED_ITEM('',(#40047),#38623);
#1291=STYLED_ITEM('',(#40047),#38624);
#1292=STYLED_ITEM('',(#40047),#38625);
#1293=STYLED_ITEM('',(#40046),#38626);
#1294=STYLED_ITEM('',(#40046),#38627);
#1295=STYLED_ITEM('',(#40046),#38628);
#1296=STYLED_ITEM('',(#40046),#38629);
#1297=STYLED_ITEM('',(#40046),#38630);
#1298=STYLED_ITEM('',(#40046),#38631);
#1299=STYLED_ITEM('',(#40046),#38632);
#1300=STYLED_ITEM('',(#40046),#38633);
#1301=STYLED_ITEM('',(#40046),#38634);
#1302=STYLED_ITEM('',(#40046),#38635);
#1303=STYLED_ITEM('',(#40046),#38636);
#1304=STYLED_ITEM('',(#40046),#38637);
#1305=STYLED_ITEM('',(#40046),#38638);
#1306=STYLED_ITEM('',(#40046),#38639);
#1307=STYLED_ITEM('',(#40046),#38640);
#1308=STYLED_ITEM('',(#40046),#38641);
#1309=STYLED_ITEM('',(#40046),#38642);
#1310=STYLED_ITEM('',(#40046),#38643);
#1311=STYLED_ITEM('',(#40046),#38644);
#1312=STYLED_ITEM('',(#40046),#38645);
#1313=STYLED_ITEM('',(#40046),#38646);
#1314=STYLED_ITEM('',(#40046),#38647);
#1315=STYLED_ITEM('',(#40046),#38648);
#1316=STYLED_ITEM('',(#40046),#38649);
#1317=STYLED_ITEM('',(#40046),#38650);
#1318=STYLED_ITEM('',(#40046),#38651);
#1319=STYLED_ITEM('',(#40046),#38652);
#1320=STYLED_ITEM('',(#40046),#38653);
#1321=STYLED_ITEM('',(#40046),#38654);
#1322=STYLED_ITEM('',(#40046),#38655);
#1323=STYLED_ITEM('',(#40046),#38656);
#1324=STYLED_ITEM('',(#40046),#38657);
#1325=STYLED_ITEM('',(#40046),#38658);
#1326=STYLED_ITEM('',(#40046),#38659);
#1327=STYLED_ITEM('',(#40046),#38660);
#1328=STYLED_ITEM('',(#40046),#38661);
#1329=STYLED_ITEM('',(#40046),#38662);
#1330=STYLED_ITEM('',(#40046),#38663);
#1331=STYLED_ITEM('',(#40046),#38664);
#1332=STYLED_ITEM('',(#40046),#38665);
#1333=STYLED_ITEM('',(#40046),#38666);
#1334=STYLED_ITEM('',(#40046),#38667);
#1335=STYLED_ITEM('',(#40046),#38668);
#1336=STYLED_ITEM('',(#40046),#38669);
#1337=STYLED_ITEM('',(#40046),#38670);
#1338=STYLED_ITEM('',(#40046),#38671);
#1339=STYLED_ITEM('',(#40046),#38672);
#1340=STYLED_ITEM('',(#40046),#38673);
#1341=STYLED_ITEM('',(#40046),#38674);
#1342=STYLED_ITEM('',(#40046),#38675);
#1343=STYLED_ITEM('',(#40046),#38676);
#1344=STYLED_ITEM('',(#40046),#38677);
#1345=STYLED_ITEM('',(#40046),#38678);
#1346=STYLED_ITEM('',(#40046),#38679);
#1347=STYLED_ITEM('',(#40046),#38680);
#1348=STYLED_ITEM('',(#40046),#38681);
#1349=STYLED_ITEM('',(#40046),#38682);
#1350=STYLED_ITEM('',(#40046),#38683);
#1351=STYLED_ITEM('',(#40046),#38684);
#1352=STYLED_ITEM('',(#40046),#38685);
#1353=STYLED_ITEM('',(#40046),#38686);
#1354=STYLED_ITEM('',(#40046),#38687);
#1355=STYLED_ITEM('',(#40046),#38688);
#1356=STYLED_ITEM('',(#40046),#38689);
#1357=STYLED_ITEM('',(#40046),#38690);
#1358=STYLED_ITEM('',(#40046),#38691);
#1359=STYLED_ITEM('',(#40046),#38692);
#1360=STYLED_ITEM('',(#40046),#38693);
#1361=STYLED_ITEM('',(#40046),#38694);
#1362=STYLED_ITEM('',(#40046),#38695);
#1363=STYLED_ITEM('',(#40046),#38696);
#1364=STYLED_ITEM('',(#40046),#38697);
#1365=STYLED_ITEM('',(#40046),#38698);
#1366=STYLED_ITEM('',(#40046),#38699);
#1367=STYLED_ITEM('',(#40046),#38700);
#1368=STYLED_ITEM('',(#40046),#38701);
#1369=STYLED_ITEM('',(#40046),#38702);
#1370=STYLED_ITEM('',(#40046),#38703);
#1371=STYLED_ITEM('',(#40046),#38704);
#1372=STYLED_ITEM('',(#40046),#38705);
#1373=STYLED_ITEM('',(#40046),#38706);
#1374=STYLED_ITEM('',(#40046),#38707);
#1375=STYLED_ITEM('',(#40046),#38708);
#1376=STYLED_ITEM('',(#40046),#38709);
#1377=STYLED_ITEM('',(#40046),#38710);
#1378=STYLED_ITEM('',(#40046),#38711);
#1379=STYLED_ITEM('',(#40046),#38712);
#1380=STYLED_ITEM('',(#40046),#38713);
#1381=STYLED_ITEM('',(#40046),#38714);
#1382=STYLED_ITEM('',(#40046),#38715);
#1383=STYLED_ITEM('',(#40046),#38716);
#1384=STYLED_ITEM('',(#40046),#38717);
#1385=STYLED_ITEM('',(#40046),#38718);
#1386=STYLED_ITEM('',(#40046),#38719);
#1387=STYLED_ITEM('',(#40046),#38720);
#1388=STYLED_ITEM('',(#40046),#38721);
#1389=STYLED_ITEM('',(#40046),#38722);
#1390=STYLED_ITEM('',(#40046),#38723);
#1391=STYLED_ITEM('',(#40046),#38724);
#1392=STYLED_ITEM('',(#40046),#38725);
#1393=STYLED_ITEM('',(#40046),#38726);
#1394=STYLED_ITEM('',(#40046),#38727);
#1395=STYLED_ITEM('',(#40046),#38728);
#1396=STYLED_ITEM('',(#40046),#38729);
#1397=STYLED_ITEM('',(#40046),#38730);
#1398=STYLED_ITEM('',(#40046),#38731);
#1399=STYLED_ITEM('',(#40046),#38732);
#1400=STYLED_ITEM('',(#40046),#38733);
#1401=STYLED_ITEM('',(#40046),#38734);
#1402=STYLED_ITEM('',(#40046),#38735);
#1403=STYLED_ITEM('',(#40046),#38736);
#1404=STYLED_ITEM('',(#40046),#38737);
#1405=STYLED_ITEM('',(#40046),#38738);
#1406=STYLED_ITEM('',(#40046),#38739);
#1407=STYLED_ITEM('',(#40046),#38740);
#1408=STYLED_ITEM('',(#40046),#38741);
#1409=STYLED_ITEM('',(#40046),#38742);
#1410=STYLED_ITEM('',(#40046),#38743);
#1411=STYLED_ITEM('',(#40046),#38744);
#1412=STYLED_ITEM('',(#40046),#38745);
#1413=STYLED_ITEM('',(#40046),#38746);
#1414=STYLED_ITEM('',(#40046),#38747);
#1415=STYLED_ITEM('',(#40046),#38748);
#1416=STYLED_ITEM('',(#40046),#38749);
#1417=STYLED_ITEM('',(#40046),#38750);
#1418=STYLED_ITEM('',(#40046),#38751);
#1419=STYLED_ITEM('',(#40046),#38752);
#1420=STYLED_ITEM('',(#40046),#38753);
#1421=STYLED_ITEM('',(#40046),#38754);
#1422=STYLED_ITEM('',(#40046),#38755);
#1423=STYLED_ITEM('',(#40046),#38756);
#1424=STYLED_ITEM('',(#40047),#38767);
#1425=STYLED_ITEM('',(#40047),#38768);
#1426=STYLED_ITEM('',(#40050),#38769);
#1427=STYLED_ITEM('',(#40050),#38770);
#1428=STYLED_ITEM('',(#40050),#38771);
#1429=STYLED_ITEM('',(#40050),#38772);
#1430=STYLED_ITEM('',(#40050),#38773);
#1431=STYLED_ITEM('',(#40050),#38774);
#1432=STYLED_ITEM('',(#40050),#38775);
#1433=STYLED_ITEM('',(#40050),#38776);
#1434=STYLED_ITEM('',(#40050),#38777);
#1435=STYLED_ITEM('',(#40050),#38778);
#1436=STYLED_ITEM('',(#40050),#38779);
#1437=STYLED_ITEM('',(#40050),#38780);
#1438=STYLED_ITEM('',(#40050),#38781);
#1439=STYLED_ITEM('',(#40050),#38782);
#1440=STYLED_ITEM('',(#40050),#38783);
#1441=STYLED_ITEM('',(#40050),#38784);
#1442=STYLED_ITEM('',(#40050),#38785);
#1443=STYLED_ITEM('',(#40050),#38786);
#1444=STYLED_ITEM('',(#40050),#38787);
#1445=STYLED_ITEM('',(#40050),#38788);
#1446=STYLED_ITEM('',(#40050),#38789);
#1447=STYLED_ITEM('',(#40050),#38790);
#1448=STYLED_ITEM('',(#40050),#38791);
#1449=STYLED_ITEM('',(#40050),#38792);
#1450=STYLED_ITEM('',(#40050),#38793);
#1451=STYLED_ITEM('',(#40050),#38794);
#1452=STYLED_ITEM('',(#40050),#38795);
#1453=STYLED_ITEM('',(#40050),#38796);
#1454=STYLED_ITEM('',(#40050),#38797);
#1455=STYLED_ITEM('',(#40050),#38798);
#1456=STYLED_ITEM('',(#40050),#38799);
#1457=STYLED_ITEM('',(#40050),#38800);
#1458=STYLED_ITEM('',(#40050),#38801);
#1459=STYLED_ITEM('',(#40050),#38802);
#1460=STYLED_ITEM('',(#40050),#38803);
#1461=STYLED_ITEM('',(#40050),#38804);
#1462=STYLED_ITEM('',(#40050),#38805);
#1463=STYLED_ITEM('',(#40050),#38806);
#1464=STYLED_ITEM('',(#40050),#38807);
#1465=STYLED_ITEM('',(#40050),#38808);
#1466=STYLED_ITEM('',(#40050),#38809);
#1467=STYLED_ITEM('',(#40050),#38810);
#1468=STYLED_ITEM('',(#40050),#38811);
#1469=STYLED_ITEM('',(#40050),#38812);
#1470=STYLED_ITEM('',(#40050),#38813);
#1471=STYLED_ITEM('',(#40050),#38814);
#1472=STYLED_ITEM('',(#40050),#38815);
#1473=STYLED_ITEM('',(#40050),#38816);
#1474=STYLED_ITEM('',(#40050),#38817);
#1475=STYLED_ITEM('',(#40050),#38818);
#1476=STYLED_ITEM('',(#40050),#38819);
#1477=STYLED_ITEM('',(#40050),#38820);
#1478=STYLED_ITEM('',(#40050),#38821);
#1479=STYLED_ITEM('',(#40050),#38822);
#1480=STYLED_ITEM('',(#40050),#38823);
#1481=STYLED_ITEM('',(#40050),#38824);
#1482=STYLED_ITEM('',(#40050),#38825);
#1483=STYLED_ITEM('',(#40050),#38826);
#1484=STYLED_ITEM('',(#40050),#38827);
#1485=STYLED_ITEM('',(#40050),#38828);
#1486=STYLED_ITEM('',(#40050),#38829);
#1487=STYLED_ITEM('',(#40050),#38830);
#1488=STYLED_ITEM('',(#40050),#38831);
#1489=STYLED_ITEM('',(#40050),#38832);
#1490=STYLED_ITEM('',(#40050),#38833);
#1491=STYLED_ITEM('',(#40050),#38834);
#1492=STYLED_ITEM('',(#40050),#38835);
#1493=STYLED_ITEM('',(#40050),#38836);
#1494=STYLED_ITEM('',(#40050),#38837);
#1495=STYLED_ITEM('',(#40050),#38838);
#1496=STYLED_ITEM('',(#40050),#38839);
#1497=STYLED_ITEM('',(#40050),#38840);
#1498=STYLED_ITEM('',(#40050),#38841);
#1499=STYLED_ITEM('',(#40050),#38842);
#1500=STYLED_ITEM('',(#40050),#38843);
#1501=STYLED_ITEM('',(#40050),#38844);
#1502=STYLED_ITEM('',(#40050),#38845);
#1503=STYLED_ITEM('',(#40050),#38846);
#1504=STYLED_ITEM('',(#40050),#38847);
#1505=STYLED_ITEM('',(#40050),#38848);
#1506=STYLED_ITEM('',(#40047),#38849);
#1507=STYLED_ITEM('',(#40047),#38850);
#1508=STYLED_ITEM('',(#40047),#38851);
#1509=STYLED_ITEM('',(#40047),#38852);
#1510=STYLED_ITEM('',(#40047),#38853);
#1511=STYLED_ITEM('',(#40047),#38854);
#1512=STYLED_ITEM('',(#40049),#38855);
#1513=STYLED_ITEM('',(#40049),#38856);
#1514=STYLED_ITEM('',(#40049),#38857);
#1515=STYLED_ITEM('',(#40049),#38858);
#1516=STYLED_ITEM('',(#40049),#38859);
#1517=STYLED_ITEM('',(#40049),#38860);
#1518=STYLED_ITEM('',(#40049),#38861);
#1519=STYLED_ITEM('',(#40049),#38862);
#1520=STYLED_ITEM('',(#40049),#38863);
#1521=STYLED_ITEM('',(#40049),#38864);
#1522=STYLED_ITEM('',(#40049),#38865);
#1523=STYLED_ITEM('',(#40049),#38866);
#1524=STYLED_ITEM('',(#40049),#38867);
#1525=STYLED_ITEM('',(#40049),#38868);
#1526=STYLED_ITEM('',(#40049),#38869);
#1527=STYLED_ITEM('',(#40049),#38870);
#1528=STYLED_ITEM('',(#40049),#38871);
#1529=STYLED_ITEM('',(#40049),#38872);
#1530=STYLED_ITEM('',(#40049),#38873);
#1531=STYLED_ITEM('',(#40049),#38874);
#1532=STYLED_ITEM('',(#40049),#38875);
#1533=STYLED_ITEM('',(#40049),#38876);
#1534=STYLED_ITEM('',(#40049),#38877);
#1535=STYLED_ITEM('',(#40049),#38878);
#1536=STYLED_ITEM('',(#40049),#38879);
#1537=STYLED_ITEM('',(#40049),#38880);
#1538=STYLED_ITEM('',(#40049),#38881);
#1539=STYLED_ITEM('',(#40049),#38882);
#1540=STYLED_ITEM('',(#40049),#38883);
#1541=STYLED_ITEM('',(#40049),#38884);
#1542=STYLED_ITEM('',(#40049),#38885);
#1543=STYLED_ITEM('',(#40049),#38886);
#1544=STYLED_ITEM('',(#40049),#38887);
#1545=STYLED_ITEM('',(#40047),#38888);
#1546=STYLED_ITEM('',(#40047),#38889);
#1547=STYLED_ITEM('',(#40047),#38890);
#1548=STYLED_ITEM('',(#40047),#38891);
#1549=STYLED_ITEM('',(#40047),#38892);
#1550=STYLED_ITEM('',(#40047),#38893);
#1551=STYLED_ITEM('',(#40047),#38894);
#1552=STYLED_ITEM('',(#40047),#38895);
#1553=STYLED_ITEM('',(#40047),#38896);
#1554=STYLED_ITEM('',(#40047),#38897);
#1555=STYLED_ITEM('',(#40047),#38898);
#1556=STYLED_ITEM('',(#40047),#38899);
#1557=STYLED_ITEM('',(#40047),#38900);
#1558=STYLED_ITEM('',(#40047),#38901);
#1559=STYLED_ITEM('',(#40047),#38902);
#1560=STYLED_ITEM('',(#40047),#38903);
#1561=STYLED_ITEM('',(#40047),#38904);
#1562=STYLED_ITEM('',(#40047),#38905);
#1563=STYLED_ITEM('',(#40047),#38906);
#1564=STYLED_ITEM('',(#40047),#38907);
#1565=STYLED_ITEM('',(#40047),#38908);
#1566=STYLED_ITEM('',(#40047),#38909);
#1567=STYLED_ITEM('',(#40047),#38910);
#1568=STYLED_ITEM('',(#40047),#38911);
#1569=STYLED_ITEM('',(#40047),#38912);
#1570=STYLED_ITEM('',(#40047),#38913);
#1571=STYLED_ITEM('',(#40047),#38914);
#1572=STYLED_ITEM('',(#40047),#38915);
#1573=STYLED_ITEM('',(#40047),#38916);
#1574=STYLED_ITEM('',(#40047),#38917);
#1575=STYLED_ITEM('',(#40047),#38918);
#1576=STYLED_ITEM('',(#40047),#38919);
#1577=STYLED_ITEM('',(#40047),#38920);
#1578=STYLED_ITEM('',(#40047),#38921);
#1579=STYLED_ITEM('',(#40047),#38922);
#1580=STYLED_ITEM('',(#40047),#38923);
#1581=STYLED_ITEM('',(#40047),#38924);
#1582=STYLED_ITEM('',(#40047),#38925);
#1583=STYLED_ITEM('',(#40047),#38926);
#1584=STYLED_ITEM('',(#40047),#38927);
#1585=STYLED_ITEM('',(#40047),#38928);
#1586=STYLED_ITEM('',(#40047),#38929);
#1587=STYLED_ITEM('',(#40047),#38930);
#1588=STYLED_ITEM('',(#40047),#38931);
#1589=STYLED_ITEM('',(#40047),#38932);
#1590=STYLED_ITEM('',(#40047),#38933);
#1591=STYLED_ITEM('',(#40047),#38934);
#1592=STYLED_ITEM('',(#40047),#38935);
#1593=STYLED_ITEM('',(#40047),#38936);
#1594=STYLED_ITEM('',(#40047),#38937);
#1595=STYLED_ITEM('',(#40047),#38938);
#1596=STYLED_ITEM('',(#40047),#38939);
#1597=STYLED_ITEM('',(#40047),#38940);
#1598=STYLED_ITEM('',(#40047),#38941);
#1599=STYLED_ITEM('',(#40047),#38942);
#1600=STYLED_ITEM('',(#40047),#38943);
#1601=STYLED_ITEM('',(#40047),#38944);
#1602=STYLED_ITEM('',(#40047),#38945);
#1603=STYLED_ITEM('',(#40047),#38946);
#1604=STYLED_ITEM('',(#40047),#38947);
#1605=STYLED_ITEM('',(#40047),#38948);
#1606=STYLED_ITEM('',(#40047),#38949);
#1607=STYLED_ITEM('',(#40047),#38950);
#1608=STYLED_ITEM('',(#40047),#38951);
#1609=STYLED_ITEM('',(#40046),#38952);
#1610=STYLED_ITEM('',(#40046),#38953);
#1611=STYLED_ITEM('',(#40046),#38954);
#1612=STYLED_ITEM('',(#40046),#38955);
#1613=STYLED_ITEM('',(#40046),#38956);
#1614=STYLED_ITEM('',(#40046),#38957);
#1615=STYLED_ITEM('',(#40046),#38958);
#1616=STYLED_ITEM('',(#40046),#38959);
#1617=STYLED_ITEM('',(#40046),#38960);
#1618=STYLED_ITEM('',(#40046),#38961);
#1619=STYLED_ITEM('',(#40046),#38962);
#1620=STYLED_ITEM('',(#40046),#38963);
#1621=STYLED_ITEM('',(#40046),#38964);
#1622=STYLED_ITEM('',(#40046),#38965);
#1623=STYLED_ITEM('',(#40046),#38966);
#1624=STYLED_ITEM('',(#40046),#38967);
#1625=STYLED_ITEM('',(#40046),#38968);
#1626=STYLED_ITEM('',(#40046),#38969);
#1627=STYLED_ITEM('',(#40046),#38970);
#1628=STYLED_ITEM('',(#40046),#38971);
#1629=STYLED_ITEM('',(#40046),#38972);
#1630=STYLED_ITEM('',(#40046),#38973);
#1631=STYLED_ITEM('',(#40046),#38974);
#1632=STYLED_ITEM('',(#40046),#38975);
#1633=STYLED_ITEM('',(#40046),#38976);
#1634=STYLED_ITEM('',(#40046),#38977);
#1635=STYLED_ITEM('',(#40046),#38978);
#1636=STYLED_ITEM('',(#40046),#38979);
#1637=STYLED_ITEM('',(#40046),#38980);
#1638=STYLED_ITEM('',(#40046),#38981);
#1639=STYLED_ITEM('',(#40046),#38982);
#1640=STYLED_ITEM('',(#40046),#38983);
#1641=STYLED_ITEM('',(#40046),#38984);
#1642=STYLED_ITEM('',(#40046),#38985);
#1643=STYLED_ITEM('',(#40046),#38986);
#1644=STYLED_ITEM('',(#40046),#38987);
#1645=STYLED_ITEM('',(#40046),#38988);
#1646=STYLED_ITEM('',(#40046),#38989);
#1647=STYLED_ITEM('',(#40046),#38990);
#1648=STYLED_ITEM('',(#40046),#38991);
#1649=STYLED_ITEM('',(#40046),#38992);
#1650=STYLED_ITEM('',(#40046),#38993);
#1651=STYLED_ITEM('',(#40046),#38994);
#1652=STYLED_ITEM('',(#40046),#38995);
#1653=STYLED_ITEM('',(#40046),#38996);
#1654=STYLED_ITEM('',(#40046),#38997);
#1655=STYLED_ITEM('',(#40046),#38998);
#1656=STYLED_ITEM('',(#40046),#38999);
#1657=STYLED_ITEM('',(#40046),#39000);
#1658=STYLED_ITEM('',(#40046),#39001);
#1659=STYLED_ITEM('',(#40046),#39002);
#1660=STYLED_ITEM('',(#40046),#39003);
#1661=STYLED_ITEM('',(#40046),#39004);
#1662=STYLED_ITEM('',(#40046),#39005);
#1663=STYLED_ITEM('',(#40046),#39006);
#1664=STYLED_ITEM('',(#40046),#39007);
#1665=STYLED_ITEM('',(#40046),#39008);
#1666=STYLED_ITEM('',(#40046),#39009);
#1667=STYLED_ITEM('',(#40046),#39010);
#1668=STYLED_ITEM('',(#40046),#39011);
#1669=STYLED_ITEM('',(#40046),#39012);
#1670=STYLED_ITEM('',(#40046),#39013);
#1671=STYLED_ITEM('',(#40046),#39014);
#1672=STYLED_ITEM('',(#40046),#39015);
#1673=STYLED_ITEM('',(#40046),#39016);
#1674=STYLED_ITEM('',(#40046),#39017);
#1675=STYLED_ITEM('',(#40046),#39018);
#1676=STYLED_ITEM('',(#40046),#39019);
#1677=STYLED_ITEM('',(#40046),#39020);
#1678=STYLED_ITEM('',(#40046),#39021);
#1679=STYLED_ITEM('',(#40046),#39022);
#1680=STYLED_ITEM('',(#40046),#39023);
#1681=STYLED_ITEM('',(#40046),#39024);
#1682=STYLED_ITEM('',(#40046),#39025);
#1683=STYLED_ITEM('',(#40046),#39026);
#1684=STYLED_ITEM('',(#40046),#39027);
#1685=STYLED_ITEM('',(#40046),#39028);
#1686=STYLED_ITEM('',(#40046),#39029);
#1687=STYLED_ITEM('',(#40046),#39030);
#1688=STYLED_ITEM('',(#40046),#39031);
#1689=STYLED_ITEM('',(#40046),#39032);
#1690=STYLED_ITEM('',(#40046),#39033);
#1691=STYLED_ITEM('',(#40046),#39034);
#1692=STYLED_ITEM('',(#40046),#39035);
#1693=STYLED_ITEM('',(#40046),#39036);
#1694=STYLED_ITEM('',(#40046),#39037);
#1695=STYLED_ITEM('',(#40046),#39038);
#1696=STYLED_ITEM('',(#40046),#39039);
#1697=STYLED_ITEM('',(#40046),#39040);
#1698=STYLED_ITEM('',(#40046),#39041);
#1699=STYLED_ITEM('',(#40046),#39042);
#1700=STYLED_ITEM('',(#40046),#39043);
#1701=STYLED_ITEM('',(#40046),#39044);
#1702=STYLED_ITEM('',(#40046),#39045);
#1703=STYLED_ITEM('',(#40046),#39046);
#1704=STYLED_ITEM('',(#40046),#39047);
#1705=STYLED_ITEM('',(#40046),#39048);
#1706=STYLED_ITEM('',(#40046),#39049);
#1707=STYLED_ITEM('',(#40046),#39050);
#1708=STYLED_ITEM('',(#40046),#39051);
#1709=STYLED_ITEM('',(#40046),#39052);
#1710=STYLED_ITEM('',(#40046),#39053);
#1711=STYLED_ITEM('',(#40046),#39054);
#1712=STYLED_ITEM('',(#40046),#39055);
#1713=STYLED_ITEM('',(#40046),#39056);
#1714=STYLED_ITEM('',(#40046),#39057);
#1715=STYLED_ITEM('',(#40046),#39058);
#1716=STYLED_ITEM('',(#40046),#39059);
#1717=STYLED_ITEM('',(#40046),#39060);
#1718=STYLED_ITEM('',(#40046),#39061);
#1719=STYLED_ITEM('',(#40046),#39062);
#1720=STYLED_ITEM('',(#40046),#39063);
#1721=STYLED_ITEM('',(#40046),#39064);
#1722=STYLED_ITEM('',(#40046),#39065);
#1723=STYLED_ITEM('',(#40046),#39066);
#1724=STYLED_ITEM('',(#40046),#39067);
#1725=STYLED_ITEM('',(#40046),#39068);
#1726=STYLED_ITEM('',(#40046),#39069);
#1727=STYLED_ITEM('',(#40046),#39070);
#1728=STYLED_ITEM('',(#40046),#39071);
#1729=STYLED_ITEM('',(#40046),#39072);
#1730=STYLED_ITEM('',(#40046),#39073);
#1731=STYLED_ITEM('',(#40046),#39074);
#1732=STYLED_ITEM('',(#40046),#39075);
#1733=STYLED_ITEM('',(#40046),#39076);
#1734=STYLED_ITEM('',(#40046),#39077);
#1735=STYLED_ITEM('',(#40046),#39078);
#1736=STYLED_ITEM('',(#40046),#39079);
#1737=STYLED_ITEM('',(#40046),#39080);
#1738=STYLED_ITEM('',(#40046),#39081);
#1739=STYLED_ITEM('',(#40046),#39082);
#1740=STYLED_ITEM('',(#40047),#39093);
#1741=STYLED_ITEM('',(#40047),#39094);
#1742=STYLED_ITEM('',(#40050),#39095);
#1743=STYLED_ITEM('',(#40050),#39096);
#1744=STYLED_ITEM('',(#40050),#39097);
#1745=STYLED_ITEM('',(#40050),#39098);
#1746=STYLED_ITEM('',(#40050),#39099);
#1747=STYLED_ITEM('',(#40050),#39100);
#1748=STYLED_ITEM('',(#40050),#39101);
#1749=STYLED_ITEM('',(#40050),#39102);
#1750=STYLED_ITEM('',(#40050),#39103);
#1751=STYLED_ITEM('',(#40050),#39104);
#1752=STYLED_ITEM('',(#40050),#39105);
#1753=STYLED_ITEM('',(#40050),#39106);
#1754=STYLED_ITEM('',(#40050),#39107);
#1755=STYLED_ITEM('',(#40050),#39108);
#1756=STYLED_ITEM('',(#40050),#39109);
#1757=STYLED_ITEM('',(#40050),#39110);
#1758=STYLED_ITEM('',(#40050),#39111);
#1759=STYLED_ITEM('',(#40050),#39112);
#1760=STYLED_ITEM('',(#40050),#39113);
#1761=STYLED_ITEM('',(#40050),#39114);
#1762=STYLED_ITEM('',(#40050),#39115);
#1763=STYLED_ITEM('',(#40050),#39116);
#1764=STYLED_ITEM('',(#40050),#39117);
#1765=STYLED_ITEM('',(#40050),#39118);
#1766=STYLED_ITEM('',(#40050),#39119);
#1767=STYLED_ITEM('',(#40050),#39120);
#1768=STYLED_ITEM('',(#40050),#39121);
#1769=STYLED_ITEM('',(#40050),#39122);
#1770=STYLED_ITEM('',(#40050),#39123);
#1771=STYLED_ITEM('',(#40050),#39124);
#1772=STYLED_ITEM('',(#40050),#39125);
#1773=STYLED_ITEM('',(#40050),#39126);
#1774=STYLED_ITEM('',(#40050),#39127);
#1775=STYLED_ITEM('',(#40050),#39128);
#1776=STYLED_ITEM('',(#40050),#39129);
#1777=STYLED_ITEM('',(#40050),#39130);
#1778=STYLED_ITEM('',(#40050),#39131);
#1779=STYLED_ITEM('',(#40050),#39132);
#1780=STYLED_ITEM('',(#40050),#39133);
#1781=STYLED_ITEM('',(#40050),#39134);
#1782=STYLED_ITEM('',(#40050),#39135);
#1783=STYLED_ITEM('',(#40050),#39136);
#1784=STYLED_ITEM('',(#40050),#39137);
#1785=STYLED_ITEM('',(#40050),#39138);
#1786=STYLED_ITEM('',(#40050),#39139);
#1787=STYLED_ITEM('',(#40050),#39140);
#1788=STYLED_ITEM('',(#40050),#39141);
#1789=STYLED_ITEM('',(#40050),#39142);
#1790=STYLED_ITEM('',(#40050),#39143);
#1791=STYLED_ITEM('',(#40050),#39144);
#1792=STYLED_ITEM('',(#40050),#39145);
#1793=STYLED_ITEM('',(#40050),#39146);
#1794=STYLED_ITEM('',(#40050),#39147);
#1795=STYLED_ITEM('',(#40050),#39148);
#1796=STYLED_ITEM('',(#40050),#39149);
#1797=STYLED_ITEM('',(#40050),#39150);
#1798=STYLED_ITEM('',(#40050),#39151);
#1799=STYLED_ITEM('',(#40050),#39152);
#1800=STYLED_ITEM('',(#40050),#39153);
#1801=STYLED_ITEM('',(#40050),#39154);
#1802=STYLED_ITEM('',(#40050),#39155);
#1803=STYLED_ITEM('',(#40050),#39156);
#1804=STYLED_ITEM('',(#40050),#39157);
#1805=STYLED_ITEM('',(#40050),#39158);
#1806=STYLED_ITEM('',(#40050),#39159);
#1807=STYLED_ITEM('',(#40050),#39160);
#1808=STYLED_ITEM('',(#40050),#39161);
#1809=STYLED_ITEM('',(#40050),#39162);
#1810=STYLED_ITEM('',(#40050),#39163);
#1811=STYLED_ITEM('',(#40050),#39164);
#1812=STYLED_ITEM('',(#40050),#39165);
#1813=STYLED_ITEM('',(#40050),#39166);
#1814=STYLED_ITEM('',(#40050),#39167);
#1815=STYLED_ITEM('',(#40050),#39168);
#1816=STYLED_ITEM('',(#40050),#39169);
#1817=STYLED_ITEM('',(#40050),#39170);
#1818=STYLED_ITEM('',(#40050),#39171);
#1819=STYLED_ITEM('',(#40050),#39172);
#1820=STYLED_ITEM('',(#40050),#39173);
#1821=STYLED_ITEM('',(#40050),#39174);
#1822=STYLED_ITEM('',(#40047),#39175);
#1823=STYLED_ITEM('',(#40047),#39176);
#1824=STYLED_ITEM('',(#40047),#39177);
#1825=STYLED_ITEM('',(#40047),#39178);
#1826=STYLED_ITEM('',(#40047),#39179);
#1827=STYLED_ITEM('',(#40047),#39180);
#1828=STYLED_ITEM('',(#40049),#39181);
#1829=STYLED_ITEM('',(#40049),#39182);
#1830=STYLED_ITEM('',(#40049),#39183);
#1831=STYLED_ITEM('',(#40049),#39184);
#1832=STYLED_ITEM('',(#40049),#39185);
#1833=STYLED_ITEM('',(#40049),#39186);
#1834=STYLED_ITEM('',(#40049),#39187);
#1835=STYLED_ITEM('',(#40049),#39188);
#1836=STYLED_ITEM('',(#40049),#39189);
#1837=STYLED_ITEM('',(#40049),#39190);
#1838=STYLED_ITEM('',(#40049),#39191);
#1839=STYLED_ITEM('',(#40049),#39192);
#1840=STYLED_ITEM('',(#40049),#39193);
#1841=STYLED_ITEM('',(#40049),#39194);
#1842=STYLED_ITEM('',(#40049),#39195);
#1843=STYLED_ITEM('',(#40049),#39196);
#1844=STYLED_ITEM('',(#40049),#39197);
#1845=STYLED_ITEM('',(#40049),#39198);
#1846=STYLED_ITEM('',(#40049),#39199);
#1847=STYLED_ITEM('',(#40049),#39200);
#1848=STYLED_ITEM('',(#40049),#39201);
#1849=STYLED_ITEM('',(#40049),#39202);
#1850=STYLED_ITEM('',(#40049),#39203);
#1851=STYLED_ITEM('',(#40049),#39204);
#1852=STYLED_ITEM('',(#40049),#39205);
#1853=STYLED_ITEM('',(#40049),#39206);
#1854=STYLED_ITEM('',(#40049),#39207);
#1855=STYLED_ITEM('',(#40049),#39208);
#1856=STYLED_ITEM('',(#40049),#39209);
#1857=STYLED_ITEM('',(#40049),#39210);
#1858=STYLED_ITEM('',(#40049),#39211);
#1859=STYLED_ITEM('',(#40049),#39212);
#1860=STYLED_ITEM('',(#40049),#39213);
#1861=STYLED_ITEM('',(#40047),#39214);
#1862=STYLED_ITEM('',(#40047),#39215);
#1863=STYLED_ITEM('',(#40047),#39216);
#1864=STYLED_ITEM('',(#40047),#39217);
#1865=STYLED_ITEM('',(#40047),#39218);
#1866=STYLED_ITEM('',(#40047),#39219);
#1867=STYLED_ITEM('',(#40047),#39220);
#1868=STYLED_ITEM('',(#40047),#39221);
#1869=STYLED_ITEM('',(#40047),#39222);
#1870=STYLED_ITEM('',(#40047),#39223);
#1871=STYLED_ITEM('',(#40047),#39224);
#1872=STYLED_ITEM('',(#40047),#39225);
#1873=STYLED_ITEM('',(#40047),#39226);
#1874=STYLED_ITEM('',(#40047),#39227);
#1875=STYLED_ITEM('',(#40047),#39228);
#1876=STYLED_ITEM('',(#40047),#39229);
#1877=STYLED_ITEM('',(#40047),#39230);
#1878=STYLED_ITEM('',(#40047),#39231);
#1879=STYLED_ITEM('',(#40047),#39232);
#1880=STYLED_ITEM('',(#40047),#39233);
#1881=STYLED_ITEM('',(#40047),#39234);
#1882=STYLED_ITEM('',(#40047),#39235);
#1883=STYLED_ITEM('',(#40047),#39236);
#1884=STYLED_ITEM('',(#40047),#39237);
#1885=STYLED_ITEM('',(#40047),#39238);
#1886=STYLED_ITEM('',(#40047),#39239);
#1887=STYLED_ITEM('',(#40047),#39240);
#1888=STYLED_ITEM('',(#40047),#39241);
#1889=STYLED_ITEM('',(#40047),#39242);
#1890=STYLED_ITEM('',(#40047),#39243);
#1891=STYLED_ITEM('',(#40047),#39244);
#1892=STYLED_ITEM('',(#40047),#39245);
#1893=STYLED_ITEM('',(#40047),#39246);
#1894=STYLED_ITEM('',(#40047),#39247);
#1895=STYLED_ITEM('',(#40047),#39248);
#1896=STYLED_ITEM('',(#40047),#39249);
#1897=STYLED_ITEM('',(#40047),#39250);
#1898=STYLED_ITEM('',(#40047),#39251);
#1899=STYLED_ITEM('',(#40047),#39252);
#1900=STYLED_ITEM('',(#40047),#39253);
#1901=STYLED_ITEM('',(#40047),#39254);
#1902=STYLED_ITEM('',(#40047),#39255);
#1903=STYLED_ITEM('',(#40047),#39256);
#1904=STYLED_ITEM('',(#40047),#39257);
#1905=STYLED_ITEM('',(#40047),#39258);
#1906=STYLED_ITEM('',(#40047),#39259);
#1907=STYLED_ITEM('',(#40047),#39260);
#1908=STYLED_ITEM('',(#40047),#39261);
#1909=STYLED_ITEM('',(#40047),#39262);
#1910=STYLED_ITEM('',(#40047),#39263);
#1911=STYLED_ITEM('',(#40047),#39264);
#1912=STYLED_ITEM('',(#40047),#39265);
#1913=STYLED_ITEM('',(#40047),#39266);
#1914=STYLED_ITEM('',(#40047),#39267);
#1915=STYLED_ITEM('',(#40047),#39268);
#1916=STYLED_ITEM('',(#40047),#39269);
#1917=STYLED_ITEM('',(#40047),#39270);
#1918=STYLED_ITEM('',(#40047),#39271);
#1919=STYLED_ITEM('',(#40047),#39272);
#1920=STYLED_ITEM('',(#40047),#39273);
#1921=STYLED_ITEM('',(#40047),#39274);
#1922=STYLED_ITEM('',(#40047),#39275);
#1923=STYLED_ITEM('',(#40047),#39276);
#1924=STYLED_ITEM('',(#40047),#39277);
#1925=STYLED_ITEM('',(#40046),#39278);
#1926=STYLED_ITEM('',(#40046),#39279);
#1927=STYLED_ITEM('',(#40046),#39280);
#1928=STYLED_ITEM('',(#40046),#39281);
#1929=STYLED_ITEM('',(#40046),#39282);
#1930=STYLED_ITEM('',(#40046),#39283);
#1931=STYLED_ITEM('',(#40046),#39284);
#1932=STYLED_ITEM('',(#40046),#39285);
#1933=STYLED_ITEM('',(#40046),#39286);
#1934=STYLED_ITEM('',(#40046),#39287);
#1935=STYLED_ITEM('',(#40046),#39288);
#1936=STYLED_ITEM('',(#40046),#39289);
#1937=STYLED_ITEM('',(#40046),#39290);
#1938=STYLED_ITEM('',(#40046),#39291);
#1939=STYLED_ITEM('',(#40046),#39292);
#1940=STYLED_ITEM('',(#40046),#39293);
#1941=STYLED_ITEM('',(#40046),#39294);
#1942=STYLED_ITEM('',(#40046),#39295);
#1943=STYLED_ITEM('',(#40046),#39296);
#1944=STYLED_ITEM('',(#40046),#39297);
#1945=STYLED_ITEM('',(#40046),#39298);
#1946=STYLED_ITEM('',(#40046),#39299);
#1947=STYLED_ITEM('',(#40046),#39300);
#1948=STYLED_ITEM('',(#40046),#39301);
#1949=STYLED_ITEM('',(#40046),#39302);
#1950=STYLED_ITEM('',(#40046),#39303);
#1951=STYLED_ITEM('',(#40046),#39304);
#1952=STYLED_ITEM('',(#40046),#39305);
#1953=STYLED_ITEM('',(#40046),#39306);
#1954=STYLED_ITEM('',(#40046),#39307);
#1955=STYLED_ITEM('',(#40046),#39308);
#1956=STYLED_ITEM('',(#40046),#39309);
#1957=STYLED_ITEM('',(#40046),#39310);
#1958=STYLED_ITEM('',(#40046),#39311);
#1959=STYLED_ITEM('',(#40046),#39312);
#1960=STYLED_ITEM('',(#40046),#39313);
#1961=STYLED_ITEM('',(#40046),#39314);
#1962=STYLED_ITEM('',(#40046),#39315);
#1963=STYLED_ITEM('',(#40046),#39316);
#1964=STYLED_ITEM('',(#40046),#39317);
#1965=STYLED_ITEM('',(#40046),#39318);
#1966=STYLED_ITEM('',(#40046),#39319);
#1967=STYLED_ITEM('',(#40046),#39320);
#1968=STYLED_ITEM('',(#40046),#39321);
#1969=STYLED_ITEM('',(#40046),#39322);
#1970=STYLED_ITEM('',(#40046),#39323);
#1971=STYLED_ITEM('',(#40046),#39324);
#1972=STYLED_ITEM('',(#40046),#39325);
#1973=STYLED_ITEM('',(#40046),#39326);
#1974=STYLED_ITEM('',(#40046),#39327);
#1975=STYLED_ITEM('',(#40046),#39328);
#1976=STYLED_ITEM('',(#40046),#39329);
#1977=STYLED_ITEM('',(#40046),#39330);
#1978=STYLED_ITEM('',(#40046),#39331);
#1979=STYLED_ITEM('',(#40046),#39332);
#1980=STYLED_ITEM('',(#40046),#39333);
#1981=STYLED_ITEM('',(#40046),#39334);
#1982=STYLED_ITEM('',(#40046),#39335);
#1983=STYLED_ITEM('',(#40046),#39336);
#1984=STYLED_ITEM('',(#40046),#39337);
#1985=STYLED_ITEM('',(#40046),#39338);
#1986=STYLED_ITEM('',(#40046),#39339);
#1987=STYLED_ITEM('',(#40046),#39340);
#1988=STYLED_ITEM('',(#40046),#39341);
#1989=STYLED_ITEM('',(#40046),#39342);
#1990=STYLED_ITEM('',(#40046),#39343);
#1991=STYLED_ITEM('',(#40046),#39344);
#1992=STYLED_ITEM('',(#40046),#39345);
#1993=STYLED_ITEM('',(#40046),#39346);
#1994=STYLED_ITEM('',(#40046),#39347);
#1995=STYLED_ITEM('',(#40046),#39348);
#1996=STYLED_ITEM('',(#40046),#39349);
#1997=STYLED_ITEM('',(#40046),#39350);
#1998=STYLED_ITEM('',(#40046),#39351);
#1999=STYLED_ITEM('',(#40046),#39352);
#2000=STYLED_ITEM('',(#40046),#39353);
#2001=STYLED_ITEM('',(#40046),#39354);
#2002=STYLED_ITEM('',(#40046),#39355);
#2003=STYLED_ITEM('',(#40046),#39356);
#2004=STYLED_ITEM('',(#40046),#39357);
#2005=STYLED_ITEM('',(#40046),#39358);
#2006=STYLED_ITEM('',(#40046),#39359);
#2007=STYLED_ITEM('',(#40046),#39360);
#2008=STYLED_ITEM('',(#40046),#39361);
#2009=STYLED_ITEM('',(#40046),#39362);
#2010=STYLED_ITEM('',(#40046),#39363);
#2011=STYLED_ITEM('',(#40046),#39364);
#2012=STYLED_ITEM('',(#40046),#39365);
#2013=STYLED_ITEM('',(#40046),#39366);
#2014=STYLED_ITEM('',(#40046),#39367);
#2015=STYLED_ITEM('',(#40046),#39368);
#2016=STYLED_ITEM('',(#40046),#39369);
#2017=STYLED_ITEM('',(#40046),#39370);
#2018=STYLED_ITEM('',(#40046),#39371);
#2019=STYLED_ITEM('',(#40046),#39372);
#2020=STYLED_ITEM('',(#40046),#39373);
#2021=STYLED_ITEM('',(#40046),#39374);
#2022=STYLED_ITEM('',(#40046),#39375);
#2023=STYLED_ITEM('',(#40046),#39376);
#2024=STYLED_ITEM('',(#40046),#39377);
#2025=STYLED_ITEM('',(#40046),#39378);
#2026=STYLED_ITEM('',(#40046),#39379);
#2027=STYLED_ITEM('',(#40046),#39380);
#2028=STYLED_ITEM('',(#40046),#39381);
#2029=STYLED_ITEM('',(#40046),#39382);
#2030=STYLED_ITEM('',(#40046),#39383);
#2031=STYLED_ITEM('',(#40046),#39384);
#2032=STYLED_ITEM('',(#40046),#39385);
#2033=STYLED_ITEM('',(#40046),#39386);
#2034=STYLED_ITEM('',(#40046),#39387);
#2035=STYLED_ITEM('',(#40046),#39388);
#2036=STYLED_ITEM('',(#40046),#39389);
#2037=STYLED_ITEM('',(#40046),#39390);
#2038=STYLED_ITEM('',(#40046),#39391);
#2039=STYLED_ITEM('',(#40046),#39392);
#2040=STYLED_ITEM('',(#40046),#39393);
#2041=STYLED_ITEM('',(#40046),#39394);
#2042=STYLED_ITEM('',(#40046),#39395);
#2043=STYLED_ITEM('',(#40046),#39396);
#2044=STYLED_ITEM('',(#40046),#39397);
#2045=STYLED_ITEM('',(#40046),#39398);
#2046=STYLED_ITEM('',(#40046),#39399);
#2047=STYLED_ITEM('',(#40046),#39400);
#2048=STYLED_ITEM('',(#40046),#39401);
#2049=STYLED_ITEM('',(#40046),#39402);
#2050=STYLED_ITEM('',(#40046),#39403);
#2051=STYLED_ITEM('',(#40046),#39404);
#2052=STYLED_ITEM('',(#40046),#39405);
#2053=STYLED_ITEM('',(#40046),#39406);
#2054=STYLED_ITEM('',(#40046),#39407);
#2055=STYLED_ITEM('',(#40046),#39408);
#2056=STYLED_ITEM('',(#40044),#2094);
#2057=STYLED_ITEM('',(#40051),#2095);
#2058=STYLED_ITEM('',(#40039),#2096);
#2059=STYLED_ITEM('',(#40039),#2097);
#2060=STYLED_ITEM('',(#40039),#2098);
#2061=STYLED_ITEM('',(#40039),#2099);
#2062=STYLED_ITEM('',(#40052),#2100);
#2063=STYLED_ITEM('',(#40053),#39491);
#2064=STYLED_ITEM('',(#40053),#39492);
#2065=STYLED_ITEM('',(#40053),#39493);
#2066=STYLED_ITEM('',(#40053),#39494);
#2067=STYLED_ITEM('',(#40053),#39495);
#2068=STYLED_ITEM('',(#40052),#2101);
#2069=STYLED_ITEM('',(#40054),#2102);
#2070=STYLED_ITEM('',(#40039),#2103);
#2071=STYLED_ITEM('',(#40039),#2104);
#2072=STYLED_ITEM('',(#40056),#39562);
#2073=STYLED_ITEM('',(#40055),#2105);
#2074=STYLED_ITEM('',(#40039),#2106);
#2075=STYLED_ITEM('',(#40057),#2107);
#2076=STYLED_ITEM('',(#40058),#2108);
#2077=STYLED_ITEM('',(#40060),#39631);
#2078=STYLED_ITEM('',(#40059),#2109);
#2079=STYLED_ITEM('',(#40040),#2110);
#2080=STYLED_ITEM('',(#40062),#2111);
#2081=MANIFOLD_SOLID_BREP('Volumenk\X\F6rper1',#39696);
#2082=MANIFOLD_SOLID_BREP('Volumenk\X\F6rper6',#39697);
#2083=MANIFOLD_SOLID_BREP('Volumenk\X\F6rper7',#39698);
#2084=MANIFOLD_SOLID_BREP('Volumenk\X\F6rper8',#39699);
#2085=MANIFOLD_SOLID_BREP('Volumenk\X\F6rper9',#39700);
#2086=MANIFOLD_SOLID_BREP('Volumenk\X\F6rper1',#39701);
#2087=MANIFOLD_SOLID_BREP('Volumenk\X\F6rper1',#39702);
#2088=MANIFOLD_SOLID_BREP('Volumenk\X\F6rper1',#39703);
#2089=MANIFOLD_SOLID_BREP('Volumenk\X\F6rper1',#39704);
#2090=MANIFOLD_SOLID_BREP('Volumenk\X\F6rper1',#39705);
#2091=MANIFOLD_SOLID_BREP('Volumenk\X\F6rper1',#39706);
#2092=MANIFOLD_SOLID_BREP('Volumenk\X\F6rper1',#39707);
#2093=MANIFOLD_SOLID_BREP('Volumenk\X\F6rper1',#39708);
#2094=MANIFOLD_SOLID_BREP('Volumenk\X\F6rper1',#39709);
#2095=MANIFOLD_SOLID_BREP('Volumenk\X\F6rper1',#39710);
#2096=MANIFOLD_SOLID_BREP('Volumenk\X\F6rper1',#39711);
#2097=MANIFOLD_SOLID_BREP('Volumenk\X\F6rper1',#39712);
#2098=MANIFOLD_SOLID_BREP('Volumenk\X\F6rper1',#39713);
#2099=MANIFOLD_SOLID_BREP('Volumenk\X\F6rper1',#39714);
#2100=MANIFOLD_SOLID_BREP('Volumenk\X\F6rper2',#39715);
#2101=MANIFOLD_SOLID_BREP('Volumenk\X\F6rper1',#39716);
#2102=MANIFOLD_SOLID_BREP('Volumenk\X\F6rper1',#39717);
#2103=MANIFOLD_SOLID_BREP('Volumenk\X\F6rper1',#39718);
#2104=MANIFOLD_SOLID_BREP('Volumenk\X\F6rper1',#39719);
#2105=MANIFOLD_SOLID_BREP('Volumenk\X\F6rper1',#39720);
#2106=MANIFOLD_SOLID_BREP('Volumenk\X\F6rper1',#39721);
#2107=MANIFOLD_SOLID_BREP('Solid1',#39722);
#2108=MANIFOLD_SOLID_BREP('Solid1',#39723);
#2109=MANIFOLD_SOLID_BREP('Solid1',#39724);
#2110=MANIFOLD_SOLID_BREP('Volumenk\X\F6rper1',#39725);
#2111=MANIFOLD_SOLID_BREP('Volumenk\X\F6rper1',#39726);
#2112=LINE('',#55463,#5525);
#2113=LINE('',#55464,#5526);
#2114=LINE('',#55500,#5527);
#2115=LINE('',#55502,#5528);
#2116=LINE('',#55503,#5529);
#2117=LINE('',#55506,#5530);
#2118=LINE('',#55510,#5531);
#2119=LINE('',#55513,#5532);
#2120=LINE('',#55550,#5533);
#2121=LINE('',#55586,#5534);
#2122=LINE('',#55589,#5535);
#2123=LINE('',#55592,#5536);
#2124=LINE('',#55593,#5537);
#2125=LINE('',#55596,#5538);
#2126=LINE('',#55635,#5539);
#2127=LINE('',#55636,#5540);
#2128=LINE('',#55671,#5541);
#2129=LINE('',#55674,#5542);
#2130=LINE('',#55676,#5543);
#2131=LINE('',#55711,#5544);
#2132=LINE('',#55744,#5545);
#2133=LINE('',#55746,#5546);
#2134=LINE('',#55748,#5547);
#2135=LINE('',#55750,#5548);
#2136=LINE('',#84627,#5549);
#2137=LINE('',#84631,#5550);
#2138=LINE('',#84635,#5551);
#2139=LINE('',#84637,#5552);
#2140=LINE('',#84638,#5553);
#2141=LINE('',#84642,#5554);
#2142=LINE('',#84647,#5555);
#2143=LINE('',#84649,#5556);
#2144=LINE('',#84650,#5557);
#2145=LINE('',#84654,#5558);
#2146=LINE('',#84659,#5559);
#2147=LINE('',#84661,#5560);
#2148=LINE('',#84662,#5561);
#2149=LINE('',#84666,#5562);
#2150=LINE('',#84670,#5563);
#2151=LINE('',#84671,#5564);
#2152=LINE('',#84674,#5565);
#2153=LINE('',#84676,#5566);
#2154=LINE('',#84677,#5567);
#2155=LINE('',#84680,#5568);
#2156=LINE('',#84684,#5569);
#2157=LINE('',#84685,#5570);
#2158=LINE('',#84688,#5571);
#2159=LINE('',#84693,#5572);
#2160=LINE('',#84695,#5573);
#2161=LINE('',#84699,#5574);
#2162=LINE('',#84700,#5575);
#2163=LINE('',#84703,#5576);
#2164=LINE('',#84707,#5577);
#2165=LINE('',#84708,#5578);
#2166=LINE('',#84712,#5579);
#2167=LINE('',#84718,#5580);
#2168=LINE('',#84719,#5581);
#2169=LINE('',#84720,#5582);
#2170=LINE('',#84724,#5583);
#2171=LINE('',#84728,#5584);
#2172=LINE('',#84729,#5585);
#2173=LINE('',#84731,#5586);
#2174=LINE('',#84732,#5587);
#2175=LINE('',#84734,#5588);
#2176=LINE('',#84824,#5589);
#2177=LINE('',#84825,#5590);
#2178=LINE('',#84836,#5591);
#2179=LINE('',#84837,#5592);
#2180=LINE('',#84848,#5593);
#2181=LINE('',#84849,#5594);
#2182=LINE('',#84857,#5595);
#2183=LINE('',#84858,#5596);
#2184=LINE('',#84861,#5597);
#2185=LINE('',#84863,#5598);
#2186=LINE('',#84864,#5599);
#2187=LINE('',#84867,#5600);
#2188=LINE('',#84871,#5601);
#2189=LINE('',#84872,#5602);
#2190=LINE('',#84875,#5603);
#2191=LINE('',#84880,#5604);
#2192=LINE('',#84884,#5605);
#2193=LINE('',#84888,#5606);
#2194=LINE('',#84892,#5607);
#2195=LINE('',#84898,#5608);
#2196=LINE('',#84902,#5609);
#2197=LINE('',#84906,#5610);
#2198=LINE('',#84909,#5611);
#2199=LINE('',#84932,#5612);
#2200=LINE('',#84935,#5613);
#2201=LINE('',#84937,#5614);
#2202=LINE('',#84941,#5615);
#2203=LINE('',#85021,#5616);
#2204=LINE('',#85029,#5617);
#2205=LINE('',#85035,#5618);
#2206=LINE('',#85038,#5619);
#2207=LINE('',#85041,#5620);
#2208=LINE('',#85046,#5621);
#2209=LINE('',#85050,#5622);
#2210=LINE('',#85051,#5623);
#2211=LINE('',#85054,#5624);
#2212=LINE('',#85059,#5625);
#2213=LINE('',#85067,#5626);
#2214=LINE('',#85073,#5627);
#2215=LINE('',#85076,#5628);
#2216=LINE('',#85079,#5629);
#2217=LINE('',#85084,#5630);
#2218=LINE('',#85088,#5631);
#2219=LINE('',#85089,#5632);
#2220=LINE('',#85092,#5633);
#2221=LINE('',#85097,#5634);
#2222=LINE('',#85107,#5635);
#2223=LINE('',#85108,#5636);
#2224=LINE('',#85115,#5637);
#2225=LINE('',#85125,#5638);
#2226=LINE('',#85126,#5639);
#2227=LINE('',#85131,#5640);
#2228=LINE('',#85133,#5641);
#2229=LINE('',#85139,#5642);
#2230=LINE('',#85150,#5643);
#2231=LINE('',#85152,#5644);
#2232=LINE('',#85154,#5645);
#2233=LINE('',#85156,#5646);
#2234=LINE('',#85158,#5647);
#2235=LINE('',#85159,#5648);
#2236=LINE('',#85165,#5649);
#2237=LINE('',#85167,#5650);
#2238=LINE('',#85168,#5651);
#2239=LINE('',#85171,#5652);
#2240=LINE('',#85172,#5653);
#2241=LINE('',#85175,#5654);
#2242=LINE('',#85176,#5655);
#2243=LINE('',#85179,#5656);
#2244=LINE('',#85180,#5657);
#2245=LINE('',#85183,#5658);
#2246=LINE('',#85184,#5659);
#2247=LINE('',#85186,#5660);
#2248=LINE('',#85189,#5661);
#2249=LINE('',#85191,#5662);
#2250=LINE('',#85192,#5663);
#2251=LINE('',#85195,#5664);
#2252=LINE('',#85196,#5665);
#2253=LINE('',#85199,#5666);
#2254=LINE('',#85200,#5667);
#2255=LINE('',#85203,#5668);
#2256=LINE('',#85204,#5669);
#2257=LINE('',#85207,#5670);
#2258=LINE('',#85208,#5671);
#2259=LINE('',#85210,#5672);
#2260=LINE('',#85335,#5673);
#2261=LINE('',#85337,#5674);
#2262=LINE('',#85339,#5675);
#2263=LINE('',#85343,#5676);
#2264=LINE('',#85345,#5677);
#2265=LINE('',#85347,#5678);
#2266=LINE('',#85352,#5679);
#2267=LINE('',#85353,#5680);
#2268=LINE('',#85354,#5681);
#2269=LINE('',#85358,#5682);
#2270=LINE('',#85361,#5683);
#2271=LINE('',#85362,#5684);
#2272=LINE('',#85365,#5685);
#2273=LINE('',#85367,#5686);
#2274=LINE('',#85368,#5687);
#2275=LINE('',#85373,#5688);
#2276=LINE('',#85377,#5689);
#2277=LINE('',#85378,#5690);
#2278=LINE('',#85380,#5691);
#2279=LINE('',#85382,#5692);
#2280=LINE('',#85384,#5693);
#2281=LINE('',#85386,#5694);
#2282=LINE('',#85387,#5695);
#2283=LINE('',#85389,#5696);
#2284=LINE('',#85485,#5697);
#2285=LINE('',#85487,#5698);
#2286=LINE('',#85488,#5699);
#2287=LINE('',#85492,#5700);
#2288=LINE('',#85493,#5701);
#2289=LINE('',#85494,#5702);
#2290=LINE('',#85496,#5703);
#2291=LINE('',#85498,#5704);
#2292=LINE('',#86030,#5705);
#2293=LINE('',#86034,#5706);
#2294=LINE('',#86036,#5707);
#2295=LINE('',#86038,#5708);
#2296=LINE('',#86040,#5709);
#2297=LINE('',#86041,#5710);
#2298=LINE('',#86042,#5711);
#2299=LINE('',#86045,#5712);
#2300=LINE('',#86049,#5713);
#2301=LINE('',#86050,#5714);
#2302=LINE('',#86053,#5715);
#2303=LINE('',#86057,#5716);
#2304=LINE('',#86058,#5717);
#2305=LINE('',#86061,#5718);
#2306=LINE('',#86064,#5719);
#2307=LINE('',#86066,#5720);
#2308=LINE('',#86067,#5721);
#2309=LINE('',#86070,#5722);
#2310=LINE('',#86072,#5723);
#2311=LINE('',#86073,#5724);
#2312=LINE('',#86076,#5725);
#2313=LINE('',#86079,#5726);
#2314=LINE('',#86081,#5727);
#2315=LINE('',#86082,#5728);
#2316=LINE('',#86086,#5729);
#2317=LINE('',#86088,#5730);
#2318=LINE('',#86090,#5731);
#2319=LINE('',#86093,#5732);
#2320=LINE('',#86096,#5733);
#2321=LINE('',#86097,#5734);
#2322=LINE('',#86102,#5735);
#2323=LINE('',#86104,#5736);
#2324=LINE('',#86106,#5737);
#2325=LINE('',#86107,#5738);
#2326=LINE('',#86111,#5739);
#2327=LINE('',#86113,#5740);
#2328=LINE('',#86115,#5741);
#2329=LINE('',#86117,#5742);
#2330=LINE('',#86119,#5743);
#2331=LINE('',#86120,#5744);
#2332=LINE('',#86131,#5745);
#2333=LINE('',#86143,#5746);
#2334=LINE('',#86145,#5747);
#2335=LINE('',#86147,#5748);
#2336=LINE('',#86149,#5749);
#2337=LINE('',#86151,#5750);
#2338=LINE('',#86152,#5751);
#2339=LINE('',#86161,#5752);
#2340=LINE('',#86162,#5753);
#2341=LINE('',#86167,#5754);
#2342=LINE('',#86168,#5755);
#2343=LINE('',#86202,#5756);
#2344=LINE('',#86203,#5757);
#2345=LINE('',#86206,#5758);
#2346=LINE('',#86207,#5759);
#2347=LINE('',#86211,#5760);
#2348=LINE('',#86212,#5761);
#2349=LINE('',#86215,#5762);
#2350=LINE('',#86216,#5763);
#2351=LINE('',#86218,#5764);
#2352=LINE('',#86222,#5765);
#2353=LINE('',#86223,#5766);
#2354=LINE('',#86224,#5767);
#2355=LINE('',#86227,#5768);
#2356=LINE('',#86228,#5769);
#2357=LINE('',#86231,#5770);
#2358=LINE('',#86232,#5771);
#2359=LINE('',#86235,#5772);
#2360=LINE('',#86236,#5773);
#2361=LINE('',#86239,#5774);
#2362=LINE('',#86240,#5775);
#2363=LINE('',#86243,#5776);
#2364=LINE('',#86244,#5777);
#2365=LINE('',#86247,#5778);
#2366=LINE('',#86248,#5779);
#2367=LINE('',#86254,#5780);
#2368=LINE('',#86258,#5781);
#2369=LINE('',#86264,#5782);
#2370=LINE('',#86268,#5783);
#2371=LINE('',#86274,#5784);
#2372=LINE('',#86277,#5785);
#2373=LINE('',#86278,#5786);
#2374=LINE('',#86281,#5787);
#2375=LINE('',#86282,#5788);
#2376=LINE('',#86285,#5789);
#2377=LINE('',#86286,#5790);
#2378=LINE('',#86289,#5791);
#2379=LINE('',#86290,#5792);
#2380=LINE('',#86293,#5793);
#2381=LINE('',#86294,#5794);
#2382=LINE('',#86296,#5795);
#2383=LINE('',#86371,#5796);
#2384=LINE('',#86375,#5797);
#2385=LINE('',#86378,#5798);
#2386=LINE('',#86379,#5799);
#2387=LINE('',#86584,#5800);
#2388=LINE('',#86585,#5801);
#2389=LINE('',#86588,#5802);
#2390=LINE('',#86589,#5803);
#2391=LINE('',#86616,#5804);
#2392=LINE('',#86620,#5805);
#2393=LINE('',#86624,#5806);
#2394=LINE('',#86628,#5807);
#2395=LINE('',#86632,#5808);
#2396=LINE('',#86634,#5809);
#2397=LINE('',#86636,#5810);
#2398=LINE('',#86639,#5811);
#2399=LINE('',#86644,#5812);
#2400=LINE('',#86647,#5813);
#2401=LINE('',#86650,#5814);
#2402=LINE('',#86654,#5815);
#2403=LINE('',#86658,#5816);
#2404=LINE('',#86662,#5817);
#2405=LINE('',#86666,#5818);
#2406=LINE('',#86670,#5819);
#2407=LINE('',#86674,#5820);
#2408=LINE('',#86678,#5821);
#2409=LINE('',#86682,#5822);
#2410=LINE('',#86686,#5823);
#2411=LINE('',#86690,#5824);
#2412=LINE('',#86694,#5825);
#2413=LINE('',#86698,#5826);
#2414=LINE('',#86702,#5827);
#2415=LINE('',#86709,#5828);
#2416=LINE('',#86712,#5829);
#2417=LINE('',#86779,#5830);
#2418=LINE('',#86782,#5831);
#2419=LINE('',#86870,#5832);
#2420=LINE('',#86873,#5833);
#2421=LINE('',#86904,#5834);
#2422=LINE('',#86908,#5835);
#2423=LINE('',#86912,#5836);
#2424=LINE('',#86916,#5837);
#2425=LINE('',#86920,#5838);
#2426=LINE('',#86922,#5839);
#2427=LINE('',#86924,#5840);
#2428=LINE('',#86927,#5841);
#2429=LINE('',#86932,#5842);
#2430=LINE('',#86935,#5843);
#2431=LINE('',#86938,#5844);
#2432=LINE('',#86942,#5845);
#2433=LINE('',#86946,#5846);
#2434=LINE('',#86950,#5847);
#2435=LINE('',#86954,#5848);
#2436=LINE('',#86958,#5849);
#2437=LINE('',#86962,#5850);
#2438=LINE('',#86966,#5851);
#2439=LINE('',#86970,#5852);
#2440=LINE('',#86974,#5853);
#2441=LINE('',#86978,#5854);
#2442=LINE('',#86982,#5855);
#2443=LINE('',#86986,#5856);
#2444=LINE('',#86990,#5857);
#2445=LINE('',#86997,#5858);
#2446=LINE('',#87000,#5859);
#2447=LINE('',#87069,#5860);
#2448=LINE('',#87072,#5861);
#2449=LINE('',#87160,#5862);
#2450=LINE('',#87163,#5863);
#2451=LINE('',#87194,#5864);
#2452=LINE('',#87198,#5865);
#2453=LINE('',#87202,#5866);
#2454=LINE('',#87206,#5867);
#2455=LINE('',#87210,#5868);
#2456=LINE('',#87212,#5869);
#2457=LINE('',#87214,#5870);
#2458=LINE('',#87217,#5871);
#2459=LINE('',#87222,#5872);
#2460=LINE('',#87225,#5873);
#2461=LINE('',#87228,#5874);
#2462=LINE('',#87232,#5875);
#2463=LINE('',#87236,#5876);
#2464=LINE('',#87240,#5877);
#2465=LINE('',#87244,#5878);
#2466=LINE('',#87248,#5879);
#2467=LINE('',#87252,#5880);
#2468=LINE('',#87256,#5881);
#2469=LINE('',#87260,#5882);
#2470=LINE('',#87264,#5883);
#2471=LINE('',#87268,#5884);
#2472=LINE('',#87272,#5885);
#2473=LINE('',#87276,#5886);
#2474=LINE('',#87280,#5887);
#2475=LINE('',#87287,#5888);
#2476=LINE('',#87290,#5889);
#2477=LINE('',#87491,#5890);
#2478=LINE('',#87494,#5891);
#2479=LINE('',#87582,#5892);
#2480=LINE('',#87585,#5893);
#2481=LINE('',#87616,#5894);
#2482=LINE('',#87620,#5895);
#2483=LINE('',#87624,#5896);
#2484=LINE('',#87628,#5897);
#2485=LINE('',#87632,#5898);
#2486=LINE('',#87634,#5899);
#2487=LINE('',#87636,#5900);
#2488=LINE('',#87639,#5901);
#2489=LINE('',#87644,#5902);
#2490=LINE('',#87647,#5903);
#2491=LINE('',#87650,#5904);
#2492=LINE('',#87654,#5905);
#2493=LINE('',#87658,#5906);
#2494=LINE('',#87662,#5907);
#2495=LINE('',#87666,#5908);
#2496=LINE('',#87670,#5909);
#2497=LINE('',#87674,#5910);
#2498=LINE('',#87678,#5911);
#2499=LINE('',#87682,#5912);
#2500=LINE('',#87686,#5913);
#2501=LINE('',#87690,#5914);
#2502=LINE('',#87694,#5915);
#2503=LINE('',#87698,#5916);
#2504=LINE('',#87702,#5917);
#2505=LINE('',#87709,#5918);
#2506=LINE('',#87712,#5919);
#2507=LINE('',#87781,#5920);
#2508=LINE('',#87784,#5921);
#2509=LINE('',#87872,#5922);
#2510=LINE('',#87875,#5923);
#2511=LINE('',#88034,#5924);
#2512=LINE('',#88036,#5925);
#2513=LINE('',#88038,#5926);
#2514=LINE('',#88039,#5927);
#2515=LINE('',#88041,#5928);
#2516=LINE('',#88042,#5929);
#2517=LINE('',#88044,#5930);
#2518=LINE('',#88048,#5931);
#2519=LINE('',#88052,#5932);
#2520=LINE('',#88056,#5933);
#2521=LINE('',#88062,#5934);
#2522=LINE('',#88066,#5935);
#2523=LINE('',#88070,#5936);
#2524=LINE('',#88074,#5937);
#2525=LINE('',#88077,#5938);
#2526=LINE('',#88082,#5939);
#2527=LINE('',#88086,#5940);
#2528=LINE('',#88090,#5941);
#2529=LINE('',#88094,#5942);
#2530=LINE('',#88097,#5943);
#2531=LINE('',#88099,#5944);
#2532=LINE('',#88103,#5945);
#2533=LINE('',#88107,#5946);
#2534=LINE('',#88111,#5947);
#2535=LINE('',#88114,#5948);
#2536=LINE('',#88115,#5949);
#2537=LINE('',#88117,#5950);
#2538=LINE('',#88119,#5951);
#2539=LINE('',#88121,#5952);
#2540=LINE('',#88122,#5953);
#2541=LINE('',#88128,#5954);
#2542=LINE('',#88131,#5955);
#2543=LINE('',#88132,#5956);
#2544=LINE('',#88135,#5957);
#2545=LINE('',#88137,#5958);
#2546=LINE('',#88138,#5959);
#2547=LINE('',#88141,#5960);
#2548=LINE('',#88143,#5961);
#2549=LINE('',#88144,#5962);
#2550=LINE('',#88147,#5963);
#2551=LINE('',#88149,#5964);
#2552=LINE('',#88150,#5965);
#2553=LINE('',#88153,#5966);
#2554=LINE('',#88155,#5967);
#2555=LINE('',#88156,#5968);
#2556=LINE('',#88158,#5969);
#2557=LINE('',#88159,#5970);
#2558=LINE('',#88161,#5971);
#2559=LINE('',#88165,#5972);
#2560=LINE('',#88169,#5973);
#2561=LINE('',#88173,#5974);
#2562=LINE('',#88179,#5975);
#2563=LINE('',#88183,#5976);
#2564=LINE('',#88187,#5977);
#2565=LINE('',#88191,#5978);
#2566=LINE('',#88194,#5979);
#2567=LINE('',#88199,#5980);
#2568=LINE('',#88203,#5981);
#2569=LINE('',#88207,#5982);
#2570=LINE('',#88211,#5983);
#2571=LINE('',#88214,#5984);
#2572=LINE('',#88216,#5985);
#2573=LINE('',#88220,#5986);
#2574=LINE('',#88224,#5987);
#2575=LINE('',#88228,#5988);
#2576=LINE('',#88231,#5989);
#2577=LINE('',#88232,#5990);
#2578=LINE('',#88235,#5991);
#2579=LINE('',#88237,#5992);
#2580=LINE('',#88238,#5993);
#2581=LINE('',#88243,#5994);
#2582=LINE('',#88249,#5995);
#2583=LINE('',#88253,#5996);
#2584=LINE('',#88255,#5997);
#2585=LINE('',#88256,#5998);
#2586=LINE('',#88259,#5999);
#2587=LINE('',#88261,#6000);
#2588=LINE('',#88262,#6001);
#2589=LINE('',#88265,#6002);
#2590=LINE('',#88267,#6003);
#2591=LINE('',#88268,#6004);
#2592=LINE('',#88271,#6005);
#2593=LINE('',#88273,#6006);
#2594=LINE('',#88274,#6007);
#2595=LINE('',#88276,#6008);
#2596=LINE('',#88277,#6009);
#2597=LINE('',#88283,#6010);
#2598=LINE('',#88285,#6011);
#2599=LINE('',#88287,#6012);
#2600=LINE('',#88288,#6013);
#2601=LINE('',#88290,#6014);
#2602=LINE('',#88292,#6015);
#2603=LINE('',#88294,#6016);
#2604=LINE('',#88295,#6017);
#2605=LINE('',#88299,#6018);
#2606=LINE('',#88301,#6019);
#2607=LINE('',#88305,#6020);
#2608=LINE('',#88306,#6021);
#2609=LINE('',#88311,#6022);
#2610=LINE('',#88313,#6023);
#2611=LINE('',#88315,#6024);
#2612=LINE('',#88316,#6025);
#2613=LINE('',#88318,#6026);
#2614=LINE('',#88319,#6027);
#2615=LINE('',#88323,#6028);
#2616=LINE('',#88325,#6029);
#2617=LINE('',#88327,#6030);
#2618=LINE('',#88328,#6031);
#2619=LINE('',#88332,#6032);
#2620=LINE('',#88334,#6033);
#2621=LINE('',#88336,#6034);
#2622=LINE('',#88337,#6035);
#2623=LINE('',#88341,#6036);
#2624=LINE('',#88343,#6037);
#2625=LINE('',#88345,#6038);
#2626=LINE('',#88346,#6039);
#2627=LINE('',#88350,#6040);
#2628=LINE('',#88352,#6041);
#2629=LINE('',#88354,#6042);
#2630=LINE('',#88355,#6043);
#2631=LINE('',#88359,#6044);
#2632=LINE('',#88361,#6045);
#2633=LINE('',#88363,#6046);
#2634=LINE('',#88364,#6047);
#2635=LINE('',#88368,#6048);
#2636=LINE('',#88370,#6049);
#2637=LINE('',#88372,#6050);
#2638=LINE('',#88373,#6051);
#2639=LINE('',#88375,#6052);
#2640=LINE('',#88376,#6053);
#2641=LINE('',#88378,#6054);
#2642=LINE('',#88379,#6055);
#2643=LINE('',#88384,#6056);
#2644=LINE('',#88390,#6057);
#2645=LINE('',#88397,#6058);
#2646=LINE('',#88399,#6059);
#2647=LINE('',#88400,#6060);
#2648=LINE('',#88406,#6061);
#2649=LINE('',#88408,#6062);
#2650=LINE('',#88409,#6063);
#2651=LINE('',#88415,#6064);
#2652=LINE('',#88417,#6065);
#2653=LINE('',#88419,#6066);
#2654=LINE('',#88421,#6067);
#2655=LINE('',#88424,#6068);
#2656=LINE('',#88426,#6069);
#2657=LINE('',#88428,#6070);
#2658=LINE('',#88430,#6071);
#2659=LINE('',#88432,#6072);
#2660=LINE('',#88434,#6073);
#2661=LINE('',#88438,#6074);
#2662=LINE('',#88440,#6075);
#2663=LINE('',#88442,#6076);
#2664=LINE('',#88443,#6077);
#2665=LINE('',#88445,#6078);
#2666=LINE('',#88447,#6079);
#2667=LINE('',#88449,#6080);
#2668=LINE('',#88453,#6081);
#2669=LINE('',#88457,#6082);
#2670=LINE('',#88461,#6083);
#2671=LINE('',#88463,#6084);
#2672=LINE('',#88467,#6085);
#2673=LINE('',#88469,#6086);
#2674=LINE('',#88471,#6087);
#2675=LINE('',#88473,#6088);
#2676=LINE('',#88477,#6089);
#2677=LINE('',#88481,#6090);
#2678=LINE('',#88484,#6091);
#2679=LINE('',#88486,#6092);
#2680=LINE('',#88490,#6093);
#2681=LINE('',#88494,#6094);
#2682=LINE('',#88498,#6095);
#2683=LINE('',#88502,#6096);
#2684=LINE('',#88503,#6097);
#2685=LINE('',#88506,#6098);
#2686=LINE('',#88507,#6099);
#2687=LINE('',#88510,#6100);
#2688=LINE('',#88511,#6101);
#2689=LINE('',#88514,#6102);
#2690=LINE('',#88515,#6103);
#2691=LINE('',#88518,#6104);
#2692=LINE('',#88522,#6105);
#2693=LINE('',#88523,#6106);
#2694=LINE('',#88526,#6107);
#2695=LINE('',#88527,#6108);
#2696=LINE('',#88530,#6109);
#2697=LINE('',#88531,#6110);
#2698=LINE('',#88534,#6111);
#2699=LINE('',#88535,#6112);
#2700=LINE('',#88538,#6113);
#2701=LINE('',#88539,#6114);
#2702=LINE('',#88541,#6115);
#2703=LINE('',#88544,#6116);
#2704=LINE('',#88548,#6117);
#2705=LINE('',#88549,#6118);
#2706=LINE('',#88552,#6119);
#2707=LINE('',#88553,#6120);
#2708=LINE('',#88556,#6121);
#2709=LINE('',#88557,#6122);
#2710=LINE('',#88560,#6123);
#2711=LINE('',#88561,#6124);
#2712=LINE('',#88564,#6125);
#2713=LINE('',#88568,#6126);
#2714=LINE('',#88572,#6127);
#2715=LINE('',#88573,#6128);
#2716=LINE('',#88576,#6129);
#2717=LINE('',#88580,#6130);
#2718=LINE('',#88581,#6131);
#2719=LINE('',#88584,#6132);
#2720=LINE('',#88588,#6133);
#2721=LINE('',#88589,#6134);
#2722=LINE('',#88592,#6135);
#2723=LINE('',#88595,#6136);
#2724=LINE('',#88598,#6137);
#2725=LINE('',#88599,#6138);
#2726=LINE('',#88602,#6139);
#2727=LINE('',#88606,#6140);
#2728=LINE('',#88607,#6141);
#2729=LINE('',#88610,#6142);
#2730=LINE('',#88614,#6143);
#2731=LINE('',#88615,#6144);
#2732=LINE('',#88618,#6145);
#2733=LINE('',#88622,#6146);
#2734=LINE('',#88623,#6147);
#2735=LINE('',#88626,#6148);
#2736=LINE('',#88627,#6149);
#2737=LINE('',#88630,#6150);
#2738=LINE('',#88631,#6151);
#2739=LINE('',#88634,#6152);
#2740=LINE('',#88635,#6153);
#2741=LINE('',#88638,#6154);
#2742=LINE('',#88642,#6155);
#2743=LINE('',#88643,#6156);
#2744=LINE('',#88646,#6157);
#2745=LINE('',#88647,#6158);
#2746=LINE('',#88650,#6159);
#2747=LINE('',#88654,#6160);
#2748=LINE('',#88655,#6161);
#2749=LINE('',#88658,#6162);
#2750=LINE('',#88662,#6163);
#2751=LINE('',#88663,#6164);
#2752=LINE('',#88666,#6165);
#2753=LINE('',#88670,#6166);
#2754=LINE('',#88671,#6167);
#2755=LINE('',#88674,#6168);
#2756=LINE('',#88675,#6169);
#2757=LINE('',#88677,#6170);
#2758=LINE('',#88682,#6171);
#2759=LINE('',#88684,#6172);
#2760=LINE('',#88686,#6173);
#2761=LINE('',#88687,#6174);
#2762=LINE('',#88690,#6175);
#2763=LINE('',#88692,#6176);
#2764=LINE('',#88693,#6177);
#2765=LINE('',#88699,#6178);
#2766=LINE('',#88701,#6179);
#2767=LINE('',#88702,#6180);
#2768=LINE('',#88706,#6181);
#2769=LINE('',#88708,#6182);
#2770=LINE('',#88710,#6183);
#2771=LINE('',#88711,#6184);
#2772=LINE('',#88714,#6185);
#2773=LINE('',#88716,#6186);
#2774=LINE('',#88717,#6187);
#2775=LINE('',#88720,#6188);
#2776=LINE('',#88722,#6189);
#2777=LINE('',#88723,#6190);
#2778=LINE('',#88726,#6191);
#2779=LINE('',#88728,#6192);
#2780=LINE('',#88729,#6193);
#2781=LINE('',#88734,#6194);
#2782=LINE('',#88738,#6195);
#2783=LINE('',#88740,#6196);
#2784=LINE('',#88741,#6197);
#2785=LINE('',#88744,#6198);
#2786=LINE('',#88746,#6199);
#2787=LINE('',#88747,#6200);
#2788=LINE('',#88750,#6201);
#2789=LINE('',#88752,#6202);
#2790=LINE('',#88753,#6203);
#2791=LINE('',#88756,#6204);
#2792=LINE('',#88758,#6205);
#2793=LINE('',#88759,#6206);
#2794=LINE('',#88761,#6207);
#2795=LINE('',#88762,#6208);
#2796=LINE('',#88769,#6209);
#2797=LINE('',#88771,#6210);
#2798=LINE('',#88773,#6211);
#2799=LINE('',#88774,#6212);
#2800=LINE('',#88781,#6213);
#2801=LINE('',#88783,#6214);
#2802=LINE('',#88785,#6215);
#2803=LINE('',#88787,#6216);
#2804=LINE('',#88789,#6217);
#2805=LINE('',#88791,#6218);
#2806=LINE('',#88793,#6219);
#2807=LINE('',#88795,#6220);
#2808=LINE('',#88797,#6221);
#2809=LINE('',#88799,#6222);
#2810=LINE('',#88801,#6223);
#2811=LINE('',#88803,#6224);
#2812=LINE('',#88805,#6225);
#2813=LINE('',#88807,#6226);
#2814=LINE('',#88809,#6227);
#2815=LINE('',#88811,#6228);
#2816=LINE('',#88813,#6229);
#2817=LINE('',#88815,#6230);
#2818=LINE('',#88817,#6231);
#2819=LINE('',#88819,#6232);
#2820=LINE('',#88821,#6233);
#2821=LINE('',#88823,#6234);
#2822=LINE('',#88825,#6235);
#2823=LINE('',#88827,#6236);
#2824=LINE('',#88829,#6237);
#2825=LINE('',#88831,#6238);
#2826=LINE('',#88833,#6239);
#2827=LINE('',#88835,#6240);
#2828=LINE('',#88837,#6241);
#2829=LINE('',#88838,#6242);
#2830=LINE('',#88841,#6243);
#2831=LINE('',#88843,#6244);
#2832=LINE('',#88844,#6245);
#2833=LINE('',#88847,#6246);
#2834=LINE('',#88849,#6247);
#2835=LINE('',#88850,#6248);
#2836=LINE('',#88853,#6249);
#2837=LINE('',#88855,#6250);
#2838=LINE('',#88856,#6251);
#2839=LINE('',#88859,#6252);
#2840=LINE('',#88861,#6253);
#2841=LINE('',#88862,#6254);
#2842=LINE('',#88865,#6255);
#2843=LINE('',#88867,#6256);
#2844=LINE('',#88868,#6257);
#2845=LINE('',#88871,#6258);
#2846=LINE('',#88873,#6259);
#2847=LINE('',#88874,#6260);
#2848=LINE('',#88877,#6261);
#2849=LINE('',#88878,#6262);
#2850=LINE('',#88881,#6263);
#2851=LINE('',#88882,#6264);
#2852=LINE('',#88885,#6265);
#2853=LINE('',#88886,#6266);
#2854=LINE('',#88889,#6267);
#2855=LINE('',#88890,#6268);
#2856=LINE('',#88893,#6269);
#2857=LINE('',#88894,#6270);
#2858=LINE('',#88897,#6271);
#2859=LINE('',#88898,#6272);
#2860=LINE('',#88901,#6273);
#2861=LINE('',#88902,#6274);
#2862=LINE('',#88905,#6275);
#2863=LINE('',#88906,#6276);
#2864=LINE('',#88909,#6277);
#2865=LINE('',#88910,#6278);
#2866=LINE('',#88913,#6279);
#2867=LINE('',#88914,#6280);
#2868=LINE('',#88917,#6281);
#2869=LINE('',#88919,#6282);
#2870=LINE('',#88920,#6283);
#2871=LINE('',#88923,#6284);
#2872=LINE('',#88925,#6285);
#2873=LINE('',#88926,#6286);
#2874=LINE('',#88928,#6287);
#2875=LINE('',#88930,#6288);
#2876=LINE('',#88932,#6289);
#2877=LINE('',#88935,#6290);
#2878=LINE('',#88936,#6291);
#2879=LINE('',#88939,#6292);
#2880=LINE('',#88940,#6293);
#2881=LINE('',#88943,#6294);
#2882=LINE('',#88944,#6295);
#2883=LINE('',#88946,#6296);
#2884=LINE('',#88949,#6297);
#2885=LINE('',#88950,#6298);
#2886=LINE('',#88952,#6299);
#2887=LINE('',#88954,#6300);
#2888=LINE('',#88955,#6301);
#2889=LINE('',#88956,#6302);
#2890=LINE('',#88963,#6303);
#2891=LINE('',#88965,#6304);
#2892=LINE('',#88966,#6305);
#2893=LINE('',#88969,#6306);
#2894=LINE('',#88970,#6307);
#2895=LINE('',#88973,#6308);
#2896=LINE('',#88974,#6309);
#2897=LINE('',#88976,#6310);
#2898=LINE('',#88982,#6311);
#2899=LINE('',#88984,#6312);
#2900=LINE('',#88985,#6313);
#2901=LINE('',#88989,#6314);
#2902=LINE('',#88992,#6315);
#2903=LINE('',#88998,#6316);
#2904=LINE('',#89002,#6317);
#2905=LINE('',#89006,#6318);
#2906=LINE('',#89008,#6319);
#2907=LINE('',#89010,#6320);
#2908=LINE('',#89011,#6321);
#2909=LINE('',#89014,#6322);
#2910=LINE('',#89016,#6323);
#2911=LINE('',#89017,#6324);
#2912=LINE('',#89020,#6325);
#2913=LINE('',#89022,#6326);
#2914=LINE('',#89023,#6327);
#2915=LINE('',#89026,#6328);
#2916=LINE('',#89028,#6329);
#2917=LINE('',#89029,#6330);
#2918=LINE('',#89032,#6331);
#2919=LINE('',#89034,#6332);
#2920=LINE('',#89035,#6333);
#2921=LINE('',#89037,#6334);
#2922=LINE('',#89038,#6335);
#2923=LINE('',#89041,#6336);
#2924=LINE('',#89043,#6337);
#2925=LINE('',#89045,#6338);
#2926=LINE('',#89046,#6339);
#2927=LINE('',#89048,#6340);
#2928=LINE('',#89049,#6341);
#2929=LINE('',#89052,#6342);
#2930=LINE('',#89054,#6343);
#2931=LINE('',#89056,#6344);
#2932=LINE('',#89058,#6345);
#2933=LINE('',#89059,#6346);
#2934=LINE('',#89062,#6347);
#2935=LINE('',#89067,#6348);
#2936=LINE('',#89070,#6349);
#2937=LINE('',#89071,#6350);
#2938=LINE('',#89074,#6351);
#2939=LINE('',#89075,#6352);
#2940=LINE('',#89078,#6353);
#2941=LINE('',#89083,#6354);
#2942=LINE('',#89086,#6355);
#2943=LINE('',#89087,#6356);
#2944=LINE('',#89093,#6357);
#2945=LINE('',#89096,#6358);
#2946=LINE('',#89098,#6359);
#2947=LINE('',#89099,#6360);
#2948=LINE('',#89100,#6361);
#2949=LINE('',#89103,#6362);
#2950=LINE('',#89106,#6363);
#2951=LINE('',#89111,#6364);
#2952=LINE('',#89115,#6365);
#2953=LINE('',#89119,#6366);
#2954=LINE('',#89123,#6367);
#2955=LINE('',#89127,#6368);
#2956=LINE('',#89130,#6369);
#2957=LINE('',#89132,#6370);
#2958=LINE('',#89138,#6371);
#2959=LINE('',#89140,#6372);
#2960=LINE('',#89141,#6373);
#2961=LINE('',#89142,#6374);
#2962=LINE('',#89148,#6375);
#2963=LINE('',#89149,#6376);
#2964=LINE('',#89153,#6377);
#2965=LINE('',#89156,#6378);
#2966=LINE('',#89157,#6379);
#2967=LINE('',#89161,#6380);
#2968=LINE('',#89164,#6381);
#2969=LINE('',#89165,#6382);
#2970=LINE('',#89169,#6383);
#2971=LINE('',#89172,#6384);
#2972=LINE('',#89173,#6385);
#2973=LINE('',#89177,#6386);
#2974=LINE('',#89180,#6387);
#2975=LINE('',#89181,#6388);
#2976=LINE('',#89185,#6389);
#2977=LINE('',#89187,#6390);
#2978=LINE('',#89192,#6391);
#2979=LINE('',#89193,#6392);
#2980=LINE('',#89196,#6393);
#2981=LINE('',#89197,#6394);
#2982=LINE('',#89201,#6395);
#2983=LINE('',#89204,#6396);
#2984=LINE('',#89205,#6397);
#2985=LINE('',#89209,#6398);
#2986=LINE('',#89212,#6399);
#2987=LINE('',#89213,#6400);
#2988=LINE('',#89217,#6401);
#2989=LINE('',#89220,#6402);
#2990=LINE('',#89221,#6403);
#2991=LINE('',#89225,#6404);
#2992=LINE('',#89227,#6405);
#2993=LINE('',#89231,#6406);
#2994=LINE('',#89234,#6407);
#2995=LINE('',#89235,#6408);
#2996=LINE('',#89239,#6409);
#2997=LINE('',#89242,#6410);
#2998=LINE('',#89243,#6411);
#2999=LINE('',#89247,#6412);
#3000=LINE('',#89250,#6413);
#3001=LINE('',#89251,#6414);
#3002=LINE('',#89255,#6415);
#3003=LINE('',#89258,#6416);
#3004=LINE('',#89259,#6417);
#3005=LINE('',#89264,#6418);
#3006=LINE('',#89266,#6419);
#3007=LINE('',#89268,#6420);
#3008=LINE('',#89270,#6421);
#3009=LINE('',#89272,#6422);
#3010=LINE('',#89274,#6423);
#3011=LINE('',#89276,#6424);
#3012=LINE('',#89280,#6425);
#3013=LINE('',#89281,#6426);
#3014=LINE('',#89283,#6427);
#3015=LINE('',#89285,#6428);
#3016=LINE('',#89286,#6429);
#3017=LINE('',#89291,#6430);
#3018=LINE('',#89292,#6431);
#3019=LINE('',#89295,#6432);
#3020=LINE('',#89296,#6433);
#3021=LINE('',#89300,#6434);
#3022=LINE('',#89302,#6435);
#3023=LINE('',#89304,#6436);
#3024=LINE('',#89305,#6437);
#3025=LINE('',#89311,#6438);
#3026=LINE('',#89314,#6439);
#3027=LINE('',#89316,#6440);
#3028=LINE('',#89317,#6441);
#3029=LINE('',#89320,#6442);
#3030=LINE('',#89322,#6443);
#3031=LINE('',#89323,#6444);
#3032=LINE('',#89329,#6445);
#3033=LINE('',#89332,#6446);
#3034=LINE('',#89334,#6447);
#3035=LINE('',#89335,#6448);
#3036=LINE('',#89341,#6449);
#3037=LINE('',#89344,#6450);
#3038=LINE('',#89346,#6451);
#3039=LINE('',#89347,#6452);
#3040=LINE('',#89353,#6453);
#3041=LINE('',#89356,#6454);
#3042=LINE('',#89358,#6455);
#3043=LINE('',#89359,#6456);
#3044=LINE('',#89362,#6457);
#3045=LINE('',#89364,#6458);
#3046=LINE('',#89365,#6459);
#3047=LINE('',#89371,#6460);
#3048=LINE('',#89374,#6461);
#3049=LINE('',#89376,#6462);
#3050=LINE('',#89377,#6463);
#3051=LINE('',#89383,#6464);
#3052=LINE('',#89386,#6465);
#3053=LINE('',#89388,#6466);
#3054=LINE('',#89389,#6467);
#3055=LINE('',#89395,#6468);
#3056=LINE('',#89398,#6469);
#3057=LINE('',#89400,#6470);
#3058=LINE('',#89401,#6471);
#3059=LINE('',#89404,#6472);
#3060=LINE('',#89406,#6473);
#3061=LINE('',#89407,#6474);
#3062=LINE('',#89413,#6475);
#3063=LINE('',#89416,#6476);
#3064=LINE('',#89418,#6477);
#3065=LINE('',#89419,#6478);
#3066=LINE('',#89425,#6479);
#3067=LINE('',#89428,#6480);
#3068=LINE('',#89430,#6481);
#3069=LINE('',#89431,#6482);
#3070=LINE('',#89437,#6483);
#3071=LINE('',#89440,#6484);
#3072=LINE('',#89442,#6485);
#3073=LINE('',#89443,#6486);
#3074=LINE('',#89446,#6487);
#3075=LINE('',#89448,#6488);
#3076=LINE('',#89449,#6489);
#3077=LINE('',#89455,#6490);
#3078=LINE('',#89458,#6491);
#3079=LINE('',#89460,#6492);
#3080=LINE('',#89461,#6493);
#3081=LINE('',#89467,#6494);
#3082=LINE('',#89470,#6495);
#3083=LINE('',#89472,#6496);
#3084=LINE('',#89473,#6497);
#3085=LINE('',#89479,#6498);
#3086=LINE('',#89482,#6499);
#3087=LINE('',#89484,#6500);
#3088=LINE('',#89485,#6501);
#3089=LINE('',#89488,#6502);
#3090=LINE('',#89490,#6503);
#3091=LINE('',#89491,#6504);
#3092=LINE('',#89497,#6505);
#3093=LINE('',#89500,#6506);
#3094=LINE('',#89502,#6507);
#3095=LINE('',#89503,#6508);
#3096=LINE('',#89509,#6509);
#3097=LINE('',#89512,#6510);
#3098=LINE('',#89514,#6511);
#3099=LINE('',#89515,#6512);
#3100=LINE('',#89521,#6513);
#3101=LINE('',#89524,#6514);
#3102=LINE('',#89526,#6515);
#3103=LINE('',#89527,#6516);
#3104=LINE('',#89530,#6517);
#3105=LINE('',#89532,#6518);
#3106=LINE('',#89533,#6519);
#3107=LINE('',#89539,#6520);
#3108=LINE('',#89542,#6521);
#3109=LINE('',#89544,#6522);
#3110=LINE('',#89545,#6523);
#3111=LINE('',#89551,#6524);
#3112=LINE('',#89554,#6525);
#3113=LINE('',#89556,#6526);
#3114=LINE('',#89557,#6527);
#3115=LINE('',#89563,#6528);
#3116=LINE('',#89566,#6529);
#3117=LINE('',#89568,#6530);
#3118=LINE('',#89569,#6531);
#3119=LINE('',#89572,#6532);
#3120=LINE('',#89574,#6533);
#3121=LINE('',#89575,#6534);
#3122=LINE('',#89581,#6535);
#3123=LINE('',#89584,#6536);
#3124=LINE('',#89586,#6537);
#3125=LINE('',#89587,#6538);
#3126=LINE('',#89593,#6539);
#3127=LINE('',#89596,#6540);
#3128=LINE('',#89598,#6541);
#3129=LINE('',#89599,#6542);
#3130=LINE('',#89605,#6543);
#3131=LINE('',#89608,#6544);
#3132=LINE('',#89610,#6545);
#3133=LINE('',#89611,#6546);
#3134=LINE('',#89614,#6547);
#3135=LINE('',#89616,#6548);
#3136=LINE('',#89617,#6549);
#3137=LINE('',#89623,#6550);
#3138=LINE('',#89626,#6551);
#3139=LINE('',#89628,#6552);
#3140=LINE('',#89629,#6553);
#3141=LINE('',#89635,#6554);
#3142=LINE('',#89638,#6555);
#3143=LINE('',#89640,#6556);
#3144=LINE('',#89641,#6557);
#3145=LINE('',#89647,#6558);
#3146=LINE('',#89650,#6559);
#3147=LINE('',#89652,#6560);
#3148=LINE('',#89653,#6561);
#3149=LINE('',#89656,#6562);
#3150=LINE('',#89658,#6563);
#3151=LINE('',#89659,#6564);
#3152=LINE('',#89665,#6565);
#3153=LINE('',#89668,#6566);
#3154=LINE('',#89670,#6567);
#3155=LINE('',#89671,#6568);
#3156=LINE('',#89677,#6569);
#3157=LINE('',#89680,#6570);
#3158=LINE('',#89682,#6571);
#3159=LINE('',#89683,#6572);
#3160=LINE('',#89689,#6573);
#3161=LINE('',#89692,#6574);
#3162=LINE('',#89694,#6575);
#3163=LINE('',#89695,#6576);
#3164=LINE('',#89698,#6577);
#3165=LINE('',#89700,#6578);
#3166=LINE('',#89701,#6579);
#3167=LINE('',#89707,#6580);
#3168=LINE('',#89710,#6581);
#3169=LINE('',#89712,#6582);
#3170=LINE('',#89713,#6583);
#3171=LINE('',#89719,#6584);
#3172=LINE('',#89722,#6585);
#3173=LINE('',#89724,#6586);
#3174=LINE('',#89725,#6587);
#3175=LINE('',#89728,#6588);
#3176=LINE('',#89730,#6589);
#3177=LINE('',#89731,#6590);
#3178=LINE('',#89736,#6591);
#3179=LINE('',#89739,#6592);
#3180=LINE('',#89741,#6593);
#3181=LINE('',#89743,#6594);
#3182=LINE('',#89745,#6595);
#3183=LINE('',#89746,#6596);
#3184=LINE('',#89749,#6597);
#3185=LINE('',#89751,#6598);
#3186=LINE('',#89753,#6599);
#3187=LINE('',#89755,#6600);
#3188=LINE('',#89757,#6601);
#3189=LINE('',#89758,#6602);
#3190=LINE('',#89761,#6603);
#3191=LINE('',#89764,#6604);
#3192=LINE('',#89767,#6605);
#3193=LINE('',#89768,#6606);
#3194=LINE('',#89772,#6607);
#3195=LINE('',#89774,#6608);
#3196=LINE('',#89778,#6609);
#3197=LINE('',#89781,#6610);
#3198=LINE('',#89784,#6611);
#3199=LINE('',#89785,#6612);
#3200=LINE('',#89789,#6613);
#3201=LINE('',#89791,#6614);
#3202=LINE('',#89795,#6615);
#3203=LINE('',#89798,#6616);
#3204=LINE('',#89801,#6617);
#3205=LINE('',#89802,#6618);
#3206=LINE('',#89806,#6619);
#3207=LINE('',#89808,#6620);
#3208=LINE('',#89812,#6621);
#3209=LINE('',#89815,#6622);
#3210=LINE('',#89818,#6623);
#3211=LINE('',#89819,#6624);
#3212=LINE('',#89823,#6625);
#3213=LINE('',#89825,#6626);
#3214=LINE('',#89829,#6627);
#3215=LINE('',#89832,#6628);
#3216=LINE('',#89835,#6629);
#3217=LINE('',#89836,#6630);
#3218=LINE('',#89840,#6631);
#3219=LINE('',#89842,#6632);
#3220=LINE('',#89846,#6633);
#3221=LINE('',#89849,#6634);
#3222=LINE('',#89852,#6635);
#3223=LINE('',#89853,#6636);
#3224=LINE('',#89857,#6637);
#3225=LINE('',#89859,#6638);
#3226=LINE('',#89863,#6639);
#3227=LINE('',#89866,#6640);
#3228=LINE('',#89869,#6641);
#3229=LINE('',#89870,#6642);
#3230=LINE('',#89874,#6643);
#3231=LINE('',#89876,#6644);
#3232=LINE('',#89880,#6645);
#3233=LINE('',#89883,#6646);
#3234=LINE('',#89886,#6647);
#3235=LINE('',#89887,#6648);
#3236=LINE('',#89891,#6649);
#3237=LINE('',#89893,#6650);
#3238=LINE('',#89897,#6651);
#3239=LINE('',#89899,#6652);
#3240=LINE('',#89900,#6653);
#3241=LINE('',#89903,#6654);
#3242=LINE('',#89904,#6655);
#3243=LINE('',#89907,#6656);
#3244=LINE('',#89908,#6657);
#3245=LINE('',#89910,#6658);
#3246=LINE('',#89912,#6659);
#3247=LINE('',#89914,#6660);
#3248=LINE('',#89916,#6661);
#3249=LINE('',#89918,#6662);
#3250=LINE('',#89921,#6663);
#3251=LINE('',#89922,#6664);
#3252=LINE('',#89924,#6665);
#3253=LINE('',#89930,#6666);
#3254=LINE('',#89932,#6667);
#3255=LINE('',#89934,#6668);
#3256=LINE('',#89935,#6669);
#3257=LINE('',#89939,#6670);
#3258=LINE('',#89941,#6671);
#3259=LINE('',#89943,#6672);
#3260=LINE('',#89944,#6673);
#3261=LINE('',#89947,#6674);
#3262=LINE('',#89949,#6675);
#3263=LINE('',#89950,#6676);
#3264=LINE('',#89951,#6677);
#3265=LINE('',#89954,#6678);
#3266=LINE('',#89955,#6679);
#3267=LINE('',#89958,#6680);
#3268=LINE('',#89959,#6681);
#3269=LINE('',#89961,#6682);
#3270=LINE('',#89962,#6683);
#3271=LINE('',#89969,#6684);
#3272=LINE('',#89971,#6685);
#3273=LINE('',#89973,#6686);
#3274=LINE('',#89974,#6687);
#3275=LINE('',#89976,#6688);
#3276=LINE('',#89978,#6689);
#3277=LINE('',#89980,#6690);
#3278=LINE('',#89981,#6691);
#3279=LINE('',#89985,#6692);
#3280=LINE('',#89987,#6693);
#3281=LINE('',#89991,#6694);
#3282=LINE('',#89992,#6695);
#3283=LINE('',#89997,#6696);
#3284=LINE('',#89999,#6697);
#3285=LINE('',#90001,#6698);
#3286=LINE('',#90002,#6699);
#3287=LINE('',#90004,#6700);
#3288=LINE('',#90005,#6701);
#3289=LINE('',#90009,#6702);
#3290=LINE('',#90011,#6703);
#3291=LINE('',#90013,#6704);
#3292=LINE('',#90014,#6705);
#3293=LINE('',#90018,#6706);
#3294=LINE('',#90020,#6707);
#3295=LINE('',#90022,#6708);
#3296=LINE('',#90023,#6709);
#3297=LINE('',#90027,#6710);
#3298=LINE('',#90029,#6711);
#3299=LINE('',#90031,#6712);
#3300=LINE('',#90032,#6713);
#3301=LINE('',#90036,#6714);
#3302=LINE('',#90038,#6715);
#3303=LINE('',#90040,#6716);
#3304=LINE('',#90041,#6717);
#3305=LINE('',#90045,#6718);
#3306=LINE('',#90047,#6719);
#3307=LINE('',#90049,#6720);
#3308=LINE('',#90050,#6721);
#3309=LINE('',#90054,#6722);
#3310=LINE('',#90056,#6723);
#3311=LINE('',#90058,#6724);
#3312=LINE('',#90059,#6725);
#3313=LINE('',#90061,#6726);
#3314=LINE('',#90062,#6727);
#3315=LINE('',#90064,#6728);
#3316=LINE('',#90065,#6729);
#3317=LINE('',#90070,#6730);
#3318=LINE('',#90076,#6731);
#3319=LINE('',#90083,#6732);
#3320=LINE('',#90085,#6733);
#3321=LINE('',#90086,#6734);
#3322=LINE('',#90092,#6735);
#3323=LINE('',#90094,#6736);
#3324=LINE('',#90095,#6737);
#3325=LINE('',#90101,#6738);
#3326=LINE('',#90103,#6739);
#3327=LINE('',#90105,#6740);
#3328=LINE('',#90107,#6741);
#3329=LINE('',#90110,#6742);
#3330=LINE('',#90112,#6743);
#3331=LINE('',#90114,#6744);
#3332=LINE('',#90116,#6745);
#3333=LINE('',#90118,#6746);
#3334=LINE('',#90120,#6747);
#3335=LINE('',#90124,#6748);
#3336=LINE('',#90126,#6749);
#3337=LINE('',#90128,#6750);
#3338=LINE('',#90129,#6751);
#3339=LINE('',#90131,#6752);
#3340=LINE('',#90133,#6753);
#3341=LINE('',#90135,#6754);
#3342=LINE('',#90139,#6755);
#3343=LINE('',#90143,#6756);
#3344=LINE('',#90147,#6757);
#3345=LINE('',#90149,#6758);
#3346=LINE('',#90153,#6759);
#3347=LINE('',#90155,#6760);
#3348=LINE('',#90157,#6761);
#3349=LINE('',#90159,#6762);
#3350=LINE('',#90163,#6763);
#3351=LINE('',#90167,#6764);
#3352=LINE('',#90170,#6765);
#3353=LINE('',#90172,#6766);
#3354=LINE('',#90176,#6767);
#3355=LINE('',#90180,#6768);
#3356=LINE('',#90184,#6769);
#3357=LINE('',#90188,#6770);
#3358=LINE('',#90189,#6771);
#3359=LINE('',#90192,#6772);
#3360=LINE('',#90193,#6773);
#3361=LINE('',#90196,#6774);
#3362=LINE('',#90197,#6775);
#3363=LINE('',#90200,#6776);
#3364=LINE('',#90201,#6777);
#3365=LINE('',#90204,#6778);
#3366=LINE('',#90208,#6779);
#3367=LINE('',#90209,#6780);
#3368=LINE('',#90212,#6781);
#3369=LINE('',#90213,#6782);
#3370=LINE('',#90216,#6783);
#3371=LINE('',#90217,#6784);
#3372=LINE('',#90220,#6785);
#3373=LINE('',#90221,#6786);
#3374=LINE('',#90224,#6787);
#3375=LINE('',#90225,#6788);
#3376=LINE('',#90227,#6789);
#3377=LINE('',#90230,#6790);
#3378=LINE('',#90234,#6791);
#3379=LINE('',#90235,#6792);
#3380=LINE('',#90238,#6793);
#3381=LINE('',#90239,#6794);
#3382=LINE('',#90242,#6795);
#3383=LINE('',#90243,#6796);
#3384=LINE('',#90246,#6797);
#3385=LINE('',#90247,#6798);
#3386=LINE('',#90250,#6799);
#3387=LINE('',#90254,#6800);
#3388=LINE('',#90258,#6801);
#3389=LINE('',#90259,#6802);
#3390=LINE('',#90262,#6803);
#3391=LINE('',#90266,#6804);
#3392=LINE('',#90267,#6805);
#3393=LINE('',#90270,#6806);
#3394=LINE('',#90274,#6807);
#3395=LINE('',#90275,#6808);
#3396=LINE('',#90278,#6809);
#3397=LINE('',#90281,#6810);
#3398=LINE('',#90284,#6811);
#3399=LINE('',#90285,#6812);
#3400=LINE('',#90288,#6813);
#3401=LINE('',#90292,#6814);
#3402=LINE('',#90293,#6815);
#3403=LINE('',#90296,#6816);
#3404=LINE('',#90300,#6817);
#3405=LINE('',#90301,#6818);
#3406=LINE('',#90304,#6819);
#3407=LINE('',#90308,#6820);
#3408=LINE('',#90309,#6821);
#3409=LINE('',#90312,#6822);
#3410=LINE('',#90313,#6823);
#3411=LINE('',#90316,#6824);
#3412=LINE('',#90317,#6825);
#3413=LINE('',#90320,#6826);
#3414=LINE('',#90321,#6827);
#3415=LINE('',#90324,#6828);
#3416=LINE('',#90328,#6829);
#3417=LINE('',#90329,#6830);
#3418=LINE('',#90332,#6831);
#3419=LINE('',#90333,#6832);
#3420=LINE('',#90336,#6833);
#3421=LINE('',#90340,#6834);
#3422=LINE('',#90341,#6835);
#3423=LINE('',#90344,#6836);
#3424=LINE('',#90348,#6837);
#3425=LINE('',#90349,#6838);
#3426=LINE('',#90352,#6839);
#3427=LINE('',#90356,#6840);
#3428=LINE('',#90357,#6841);
#3429=LINE('',#90360,#6842);
#3430=LINE('',#90361,#6843);
#3431=LINE('',#90363,#6844);
#3432=LINE('',#90368,#6845);
#3433=LINE('',#90370,#6846);
#3434=LINE('',#90372,#6847);
#3435=LINE('',#90373,#6848);
#3436=LINE('',#90376,#6849);
#3437=LINE('',#90378,#6850);
#3438=LINE('',#90379,#6851);
#3439=LINE('',#90385,#6852);
#3440=LINE('',#90387,#6853);
#3441=LINE('',#90388,#6854);
#3442=LINE('',#90392,#6855);
#3443=LINE('',#90394,#6856);
#3444=LINE('',#90396,#6857);
#3445=LINE('',#90397,#6858);
#3446=LINE('',#90400,#6859);
#3447=LINE('',#90402,#6860);
#3448=LINE('',#90403,#6861);
#3449=LINE('',#90406,#6862);
#3450=LINE('',#90408,#6863);
#3451=LINE('',#90409,#6864);
#3452=LINE('',#90412,#6865);
#3453=LINE('',#90414,#6866);
#3454=LINE('',#90415,#6867);
#3455=LINE('',#90420,#6868);
#3456=LINE('',#90424,#6869);
#3457=LINE('',#90426,#6870);
#3458=LINE('',#90427,#6871);
#3459=LINE('',#90430,#6872);
#3460=LINE('',#90432,#6873);
#3461=LINE('',#90433,#6874);
#3462=LINE('',#90436,#6875);
#3463=LINE('',#90438,#6876);
#3464=LINE('',#90439,#6877);
#3465=LINE('',#90442,#6878);
#3466=LINE('',#90444,#6879);
#3467=LINE('',#90445,#6880);
#3468=LINE('',#90447,#6881);
#3469=LINE('',#90448,#6882);
#3470=LINE('',#90455,#6883);
#3471=LINE('',#90457,#6884);
#3472=LINE('',#90459,#6885);
#3473=LINE('',#90460,#6886);
#3474=LINE('',#90467,#6887);
#3475=LINE('',#90469,#6888);
#3476=LINE('',#90471,#6889);
#3477=LINE('',#90473,#6890);
#3478=LINE('',#90475,#6891);
#3479=LINE('',#90477,#6892);
#3480=LINE('',#90479,#6893);
#3481=LINE('',#90481,#6894);
#3482=LINE('',#90483,#6895);
#3483=LINE('',#90485,#6896);
#3484=LINE('',#90487,#6897);
#3485=LINE('',#90489,#6898);
#3486=LINE('',#90491,#6899);
#3487=LINE('',#90493,#6900);
#3488=LINE('',#90495,#6901);
#3489=LINE('',#90497,#6902);
#3490=LINE('',#90499,#6903);
#3491=LINE('',#90501,#6904);
#3492=LINE('',#90503,#6905);
#3493=LINE('',#90505,#6906);
#3494=LINE('',#90507,#6907);
#3495=LINE('',#90509,#6908);
#3496=LINE('',#90511,#6909);
#3497=LINE('',#90513,#6910);
#3498=LINE('',#90515,#6911);
#3499=LINE('',#90517,#6912);
#3500=LINE('',#90519,#6913);
#3501=LINE('',#90521,#6914);
#3502=LINE('',#90523,#6915);
#3503=LINE('',#90524,#6916);
#3504=LINE('',#90527,#6917);
#3505=LINE('',#90529,#6918);
#3506=LINE('',#90530,#6919);
#3507=LINE('',#90533,#6920);
#3508=LINE('',#90535,#6921);
#3509=LINE('',#90536,#6922);
#3510=LINE('',#90539,#6923);
#3511=LINE('',#90541,#6924);
#3512=LINE('',#90542,#6925);
#3513=LINE('',#90545,#6926);
#3514=LINE('',#90547,#6927);
#3515=LINE('',#90548,#6928);
#3516=LINE('',#90551,#6929);
#3517=LINE('',#90553,#6930);
#3518=LINE('',#90554,#6931);
#3519=LINE('',#90557,#6932);
#3520=LINE('',#90559,#6933);
#3521=LINE('',#90560,#6934);
#3522=LINE('',#90563,#6935);
#3523=LINE('',#90564,#6936);
#3524=LINE('',#90567,#6937);
#3525=LINE('',#90568,#6938);
#3526=LINE('',#90571,#6939);
#3527=LINE('',#90572,#6940);
#3528=LINE('',#90575,#6941);
#3529=LINE('',#90576,#6942);
#3530=LINE('',#90579,#6943);
#3531=LINE('',#90580,#6944);
#3532=LINE('',#90583,#6945);
#3533=LINE('',#90584,#6946);
#3534=LINE('',#90587,#6947);
#3535=LINE('',#90588,#6948);
#3536=LINE('',#90591,#6949);
#3537=LINE('',#90592,#6950);
#3538=LINE('',#90595,#6951);
#3539=LINE('',#90596,#6952);
#3540=LINE('',#90599,#6953);
#3541=LINE('',#90600,#6954);
#3542=LINE('',#90603,#6955);
#3543=LINE('',#90605,#6956);
#3544=LINE('',#90606,#6957);
#3545=LINE('',#90609,#6958);
#3546=LINE('',#90611,#6959);
#3547=LINE('',#90612,#6960);
#3548=LINE('',#90614,#6961);
#3549=LINE('',#90616,#6962);
#3550=LINE('',#90618,#6963);
#3551=LINE('',#90621,#6964);
#3552=LINE('',#90622,#6965);
#3553=LINE('',#90625,#6966);
#3554=LINE('',#90626,#6967);
#3555=LINE('',#90629,#6968);
#3556=LINE('',#90630,#6969);
#3557=LINE('',#90632,#6970);
#3558=LINE('',#90635,#6971);
#3559=LINE('',#90636,#6972);
#3560=LINE('',#90638,#6973);
#3561=LINE('',#90640,#6974);
#3562=LINE('',#90641,#6975);
#3563=LINE('',#90642,#6976);
#3564=LINE('',#90649,#6977);
#3565=LINE('',#90651,#6978);
#3566=LINE('',#90652,#6979);
#3567=LINE('',#90655,#6980);
#3568=LINE('',#90656,#6981);
#3569=LINE('',#90659,#6982);
#3570=LINE('',#90660,#6983);
#3571=LINE('',#90662,#6984);
#3572=LINE('',#90668,#6985);
#3573=LINE('',#90670,#6986);
#3574=LINE('',#90671,#6987);
#3575=LINE('',#90675,#6988);
#3576=LINE('',#90678,#6989);
#3577=LINE('',#90684,#6990);
#3578=LINE('',#90688,#6991);
#3579=LINE('',#90692,#6992);
#3580=LINE('',#90694,#6993);
#3581=LINE('',#90696,#6994);
#3582=LINE('',#90697,#6995);
#3583=LINE('',#90700,#6996);
#3584=LINE('',#90702,#6997);
#3585=LINE('',#90703,#6998);
#3586=LINE('',#90706,#6999);
#3587=LINE('',#90708,#7000);
#3588=LINE('',#90709,#7001);
#3589=LINE('',#90712,#7002);
#3590=LINE('',#90714,#7003);
#3591=LINE('',#90715,#7004);
#3592=LINE('',#90718,#7005);
#3593=LINE('',#90720,#7006);
#3594=LINE('',#90721,#7007);
#3595=LINE('',#90723,#7008);
#3596=LINE('',#90724,#7009);
#3597=LINE('',#90727,#7010);
#3598=LINE('',#90729,#7011);
#3599=LINE('',#90731,#7012);
#3600=LINE('',#90732,#7013);
#3601=LINE('',#90734,#7014);
#3602=LINE('',#90735,#7015);
#3603=LINE('',#90738,#7016);
#3604=LINE('',#90740,#7017);
#3605=LINE('',#90742,#7018);
#3606=LINE('',#90744,#7019);
#3607=LINE('',#90745,#7020);
#3608=LINE('',#90748,#7021);
#3609=LINE('',#90753,#7022);
#3610=LINE('',#90756,#7023);
#3611=LINE('',#90757,#7024);
#3612=LINE('',#90760,#7025);
#3613=LINE('',#90761,#7026);
#3614=LINE('',#90764,#7027);
#3615=LINE('',#90769,#7028);
#3616=LINE('',#90772,#7029);
#3617=LINE('',#90773,#7030);
#3618=LINE('',#90779,#7031);
#3619=LINE('',#90782,#7032);
#3620=LINE('',#90784,#7033);
#3621=LINE('',#90785,#7034);
#3622=LINE('',#90786,#7035);
#3623=LINE('',#90789,#7036);
#3624=LINE('',#90792,#7037);
#3625=LINE('',#90797,#7038);
#3626=LINE('',#90801,#7039);
#3627=LINE('',#90805,#7040);
#3628=LINE('',#90809,#7041);
#3629=LINE('',#90813,#7042);
#3630=LINE('',#90816,#7043);
#3631=LINE('',#90818,#7044);
#3632=LINE('',#90824,#7045);
#3633=LINE('',#90826,#7046);
#3634=LINE('',#90827,#7047);
#3635=LINE('',#90828,#7048);
#3636=LINE('',#90834,#7049);
#3637=LINE('',#90835,#7050);
#3638=LINE('',#90839,#7051);
#3639=LINE('',#90842,#7052);
#3640=LINE('',#90843,#7053);
#3641=LINE('',#90847,#7054);
#3642=LINE('',#90850,#7055);
#3643=LINE('',#90851,#7056);
#3644=LINE('',#90855,#7057);
#3645=LINE('',#90858,#7058);
#3646=LINE('',#90859,#7059);
#3647=LINE('',#90863,#7060);
#3648=LINE('',#90866,#7061);
#3649=LINE('',#90867,#7062);
#3650=LINE('',#90871,#7063);
#3651=LINE('',#90873,#7064);
#3652=LINE('',#90878,#7065);
#3653=LINE('',#90879,#7066);
#3654=LINE('',#90882,#7067);
#3655=LINE('',#90883,#7068);
#3656=LINE('',#90887,#7069);
#3657=LINE('',#90890,#7070);
#3658=LINE('',#90891,#7071);
#3659=LINE('',#90895,#7072);
#3660=LINE('',#90898,#7073);
#3661=LINE('',#90899,#7074);
#3662=LINE('',#90903,#7075);
#3663=LINE('',#90906,#7076);
#3664=LINE('',#90907,#7077);
#3665=LINE('',#90911,#7078);
#3666=LINE('',#90913,#7079);
#3667=LINE('',#90917,#7080);
#3668=LINE('',#90920,#7081);
#3669=LINE('',#90921,#7082);
#3670=LINE('',#90925,#7083);
#3671=LINE('',#90928,#7084);
#3672=LINE('',#90929,#7085);
#3673=LINE('',#90933,#7086);
#3674=LINE('',#90936,#7087);
#3675=LINE('',#90937,#7088);
#3676=LINE('',#90941,#7089);
#3677=LINE('',#90944,#7090);
#3678=LINE('',#90945,#7091);
#3679=LINE('',#90950,#7092);
#3680=LINE('',#90952,#7093);
#3681=LINE('',#90954,#7094);
#3682=LINE('',#90956,#7095);
#3683=LINE('',#90958,#7096);
#3684=LINE('',#90960,#7097);
#3685=LINE('',#90962,#7098);
#3686=LINE('',#90966,#7099);
#3687=LINE('',#90967,#7100);
#3688=LINE('',#90969,#7101);
#3689=LINE('',#90971,#7102);
#3690=LINE('',#90972,#7103);
#3691=LINE('',#90977,#7104);
#3692=LINE('',#90978,#7105);
#3693=LINE('',#90981,#7106);
#3694=LINE('',#90982,#7107);
#3695=LINE('',#90986,#7108);
#3696=LINE('',#90988,#7109);
#3697=LINE('',#90990,#7110);
#3698=LINE('',#90991,#7111);
#3699=LINE('',#90997,#7112);
#3700=LINE('',#91000,#7113);
#3701=LINE('',#91002,#7114);
#3702=LINE('',#91003,#7115);
#3703=LINE('',#91006,#7116);
#3704=LINE('',#91008,#7117);
#3705=LINE('',#91009,#7118);
#3706=LINE('',#91015,#7119);
#3707=LINE('',#91018,#7120);
#3708=LINE('',#91020,#7121);
#3709=LINE('',#91021,#7122);
#3710=LINE('',#91027,#7123);
#3711=LINE('',#91030,#7124);
#3712=LINE('',#91032,#7125);
#3713=LINE('',#91033,#7126);
#3714=LINE('',#91039,#7127);
#3715=LINE('',#91042,#7128);
#3716=LINE('',#91044,#7129);
#3717=LINE('',#91045,#7130);
#3718=LINE('',#91048,#7131);
#3719=LINE('',#91050,#7132);
#3720=LINE('',#91051,#7133);
#3721=LINE('',#91057,#7134);
#3722=LINE('',#91060,#7135);
#3723=LINE('',#91062,#7136);
#3724=LINE('',#91063,#7137);
#3725=LINE('',#91069,#7138);
#3726=LINE('',#91072,#7139);
#3727=LINE('',#91074,#7140);
#3728=LINE('',#91075,#7141);
#3729=LINE('',#91081,#7142);
#3730=LINE('',#91084,#7143);
#3731=LINE('',#91086,#7144);
#3732=LINE('',#91087,#7145);
#3733=LINE('',#91090,#7146);
#3734=LINE('',#91092,#7147);
#3735=LINE('',#91093,#7148);
#3736=LINE('',#91099,#7149);
#3737=LINE('',#91102,#7150);
#3738=LINE('',#91104,#7151);
#3739=LINE('',#91105,#7152);
#3740=LINE('',#91111,#7153);
#3741=LINE('',#91114,#7154);
#3742=LINE('',#91116,#7155);
#3743=LINE('',#91117,#7156);
#3744=LINE('',#91123,#7157);
#3745=LINE('',#91126,#7158);
#3746=LINE('',#91128,#7159);
#3747=LINE('',#91129,#7160);
#3748=LINE('',#91132,#7161);
#3749=LINE('',#91134,#7162);
#3750=LINE('',#91135,#7163);
#3751=LINE('',#91141,#7164);
#3752=LINE('',#91144,#7165);
#3753=LINE('',#91146,#7166);
#3754=LINE('',#91147,#7167);
#3755=LINE('',#91153,#7168);
#3756=LINE('',#91156,#7169);
#3757=LINE('',#91158,#7170);
#3758=LINE('',#91159,#7171);
#3759=LINE('',#91165,#7172);
#3760=LINE('',#91168,#7173);
#3761=LINE('',#91170,#7174);
#3762=LINE('',#91171,#7175);
#3763=LINE('',#91174,#7176);
#3764=LINE('',#91176,#7177);
#3765=LINE('',#91177,#7178);
#3766=LINE('',#91183,#7179);
#3767=LINE('',#91186,#7180);
#3768=LINE('',#91188,#7181);
#3769=LINE('',#91189,#7182);
#3770=LINE('',#91195,#7183);
#3771=LINE('',#91198,#7184);
#3772=LINE('',#91200,#7185);
#3773=LINE('',#91201,#7186);
#3774=LINE('',#91207,#7187);
#3775=LINE('',#91210,#7188);
#3776=LINE('',#91212,#7189);
#3777=LINE('',#91213,#7190);
#3778=LINE('',#91216,#7191);
#3779=LINE('',#91218,#7192);
#3780=LINE('',#91219,#7193);
#3781=LINE('',#91225,#7194);
#3782=LINE('',#91228,#7195);
#3783=LINE('',#91230,#7196);
#3784=LINE('',#91231,#7197);
#3785=LINE('',#91237,#7198);
#3786=LINE('',#91240,#7199);
#3787=LINE('',#91242,#7200);
#3788=LINE('',#91243,#7201);
#3789=LINE('',#91249,#7202);
#3790=LINE('',#91252,#7203);
#3791=LINE('',#91254,#7204);
#3792=LINE('',#91255,#7205);
#3793=LINE('',#91258,#7206);
#3794=LINE('',#91260,#7207);
#3795=LINE('',#91261,#7208);
#3796=LINE('',#91267,#7209);
#3797=LINE('',#91270,#7210);
#3798=LINE('',#91272,#7211);
#3799=LINE('',#91273,#7212);
#3800=LINE('',#91279,#7213);
#3801=LINE('',#91282,#7214);
#3802=LINE('',#91284,#7215);
#3803=LINE('',#91285,#7216);
#3804=LINE('',#91291,#7217);
#3805=LINE('',#91294,#7218);
#3806=LINE('',#91296,#7219);
#3807=LINE('',#91297,#7220);
#3808=LINE('',#91300,#7221);
#3809=LINE('',#91302,#7222);
#3810=LINE('',#91303,#7223);
#3811=LINE('',#91309,#7224);
#3812=LINE('',#91312,#7225);
#3813=LINE('',#91314,#7226);
#3814=LINE('',#91315,#7227);
#3815=LINE('',#91321,#7228);
#3816=LINE('',#91324,#7229);
#3817=LINE('',#91326,#7230);
#3818=LINE('',#91327,#7231);
#3819=LINE('',#91333,#7232);
#3820=LINE('',#91336,#7233);
#3821=LINE('',#91338,#7234);
#3822=LINE('',#91339,#7235);
#3823=LINE('',#91342,#7236);
#3824=LINE('',#91344,#7237);
#3825=LINE('',#91345,#7238);
#3826=LINE('',#91351,#7239);
#3827=LINE('',#91354,#7240);
#3828=LINE('',#91356,#7241);
#3829=LINE('',#91357,#7242);
#3830=LINE('',#91363,#7243);
#3831=LINE('',#91366,#7244);
#3832=LINE('',#91368,#7245);
#3833=LINE('',#91369,#7246);
#3834=LINE('',#91375,#7247);
#3835=LINE('',#91378,#7248);
#3836=LINE('',#91380,#7249);
#3837=LINE('',#91381,#7250);
#3838=LINE('',#91384,#7251);
#3839=LINE('',#91386,#7252);
#3840=LINE('',#91387,#7253);
#3841=LINE('',#91393,#7254);
#3842=LINE('',#91396,#7255);
#3843=LINE('',#91398,#7256);
#3844=LINE('',#91399,#7257);
#3845=LINE('',#91405,#7258);
#3846=LINE('',#91408,#7259);
#3847=LINE('',#91410,#7260);
#3848=LINE('',#91411,#7261);
#3849=LINE('',#91414,#7262);
#3850=LINE('',#91416,#7263);
#3851=LINE('',#91417,#7264);
#3852=LINE('',#91422,#7265);
#3853=LINE('',#91425,#7266);
#3854=LINE('',#91427,#7267);
#3855=LINE('',#91429,#7268);
#3856=LINE('',#91431,#7269);
#3857=LINE('',#91432,#7270);
#3858=LINE('',#91435,#7271);
#3859=LINE('',#91437,#7272);
#3860=LINE('',#91439,#7273);
#3861=LINE('',#91441,#7274);
#3862=LINE('',#91443,#7275);
#3863=LINE('',#91444,#7276);
#3864=LINE('',#91447,#7277);
#3865=LINE('',#91450,#7278);
#3866=LINE('',#91453,#7279);
#3867=LINE('',#91454,#7280);
#3868=LINE('',#91458,#7281);
#3869=LINE('',#91460,#7282);
#3870=LINE('',#91464,#7283);
#3871=LINE('',#91467,#7284);
#3872=LINE('',#91470,#7285);
#3873=LINE('',#91471,#7286);
#3874=LINE('',#91475,#7287);
#3875=LINE('',#91477,#7288);
#3876=LINE('',#91481,#7289);
#3877=LINE('',#91484,#7290);
#3878=LINE('',#91487,#7291);
#3879=LINE('',#91488,#7292);
#3880=LINE('',#91492,#7293);
#3881=LINE('',#91494,#7294);
#3882=LINE('',#91498,#7295);
#3883=LINE('',#91501,#7296);
#3884=LINE('',#91504,#7297);
#3885=LINE('',#91505,#7298);
#3886=LINE('',#91509,#7299);
#3887=LINE('',#91511,#7300);
#3888=LINE('',#91515,#7301);
#3889=LINE('',#91518,#7302);
#3890=LINE('',#91521,#7303);
#3891=LINE('',#91522,#7304);
#3892=LINE('',#91526,#7305);
#3893=LINE('',#91528,#7306);
#3894=LINE('',#91532,#7307);
#3895=LINE('',#91535,#7308);
#3896=LINE('',#91538,#7309);
#3897=LINE('',#91539,#7310);
#3898=LINE('',#91543,#7311);
#3899=LINE('',#91545,#7312);
#3900=LINE('',#91549,#7313);
#3901=LINE('',#91552,#7314);
#3902=LINE('',#91555,#7315);
#3903=LINE('',#91556,#7316);
#3904=LINE('',#91560,#7317);
#3905=LINE('',#91562,#7318);
#3906=LINE('',#91566,#7319);
#3907=LINE('',#91569,#7320);
#3908=LINE('',#91572,#7321);
#3909=LINE('',#91573,#7322);
#3910=LINE('',#91577,#7323);
#3911=LINE('',#91579,#7324);
#3912=LINE('',#91583,#7325);
#3913=LINE('',#91585,#7326);
#3914=LINE('',#91586,#7327);
#3915=LINE('',#91589,#7328);
#3916=LINE('',#91590,#7329);
#3917=LINE('',#91593,#7330);
#3918=LINE('',#91594,#7331);
#3919=LINE('',#91596,#7332);
#3920=LINE('',#91598,#7333);
#3921=LINE('',#91600,#7334);
#3922=LINE('',#91602,#7335);
#3923=LINE('',#91604,#7336);
#3924=LINE('',#91607,#7337);
#3925=LINE('',#91608,#7338);
#3926=LINE('',#91610,#7339);
#3927=LINE('',#91616,#7340);
#3928=LINE('',#91618,#7341);
#3929=LINE('',#91620,#7342);
#3930=LINE('',#91621,#7343);
#3931=LINE('',#91625,#7344);
#3932=LINE('',#91627,#7345);
#3933=LINE('',#91629,#7346);
#3934=LINE('',#91630,#7347);
#3935=LINE('',#91633,#7348);
#3936=LINE('',#91635,#7349);
#3937=LINE('',#91636,#7350);
#3938=LINE('',#91637,#7351);
#3939=LINE('',#91640,#7352);
#3940=LINE('',#91641,#7353);
#3941=LINE('',#91644,#7354);
#3942=LINE('',#91645,#7355);
#3943=LINE('',#91647,#7356);
#3944=LINE('',#91648,#7357);
#3945=LINE('',#91655,#7358);
#3946=LINE('',#91657,#7359);
#3947=LINE('',#91659,#7360);
#3948=LINE('',#91660,#7361);
#3949=LINE('',#91662,#7362);
#3950=LINE('',#91664,#7363);
#3951=LINE('',#91666,#7364);
#3952=LINE('',#91667,#7365);
#3953=LINE('',#91671,#7366);
#3954=LINE('',#91673,#7367);
#3955=LINE('',#91677,#7368);
#3956=LINE('',#91678,#7369);
#3957=LINE('',#91683,#7370);
#3958=LINE('',#91685,#7371);
#3959=LINE('',#91687,#7372);
#3960=LINE('',#91688,#7373);
#3961=LINE('',#91690,#7374);
#3962=LINE('',#91691,#7375);
#3963=LINE('',#91695,#7376);
#3964=LINE('',#91697,#7377);
#3965=LINE('',#91699,#7378);
#3966=LINE('',#91700,#7379);
#3967=LINE('',#91704,#7380);
#3968=LINE('',#91706,#7381);
#3969=LINE('',#91708,#7382);
#3970=LINE('',#91709,#7383);
#3971=LINE('',#91713,#7384);
#3972=LINE('',#91715,#7385);
#3973=LINE('',#91717,#7386);
#3974=LINE('',#91718,#7387);
#3975=LINE('',#91722,#7388);
#3976=LINE('',#91724,#7389);
#3977=LINE('',#91726,#7390);
#3978=LINE('',#91727,#7391);
#3979=LINE('',#91731,#7392);
#3980=LINE('',#91733,#7393);
#3981=LINE('',#91735,#7394);
#3982=LINE('',#91736,#7395);
#3983=LINE('',#91740,#7396);
#3984=LINE('',#91742,#7397);
#3985=LINE('',#91744,#7398);
#3986=LINE('',#91745,#7399);
#3987=LINE('',#91747,#7400);
#3988=LINE('',#91748,#7401);
#3989=LINE('',#91750,#7402);
#3990=LINE('',#91751,#7403);
#3991=LINE('',#91756,#7404);
#3992=LINE('',#91762,#7405);
#3993=LINE('',#91769,#7406);
#3994=LINE('',#91771,#7407);
#3995=LINE('',#91772,#7408);
#3996=LINE('',#91778,#7409);
#3997=LINE('',#91780,#7410);
#3998=LINE('',#91781,#7411);
#3999=LINE('',#91787,#7412);
#4000=LINE('',#91789,#7413);
#4001=LINE('',#91791,#7414);
#4002=LINE('',#91793,#7415);
#4003=LINE('',#91796,#7416);
#4004=LINE('',#91798,#7417);
#4005=LINE('',#91800,#7418);
#4006=LINE('',#91802,#7419);
#4007=LINE('',#91804,#7420);
#4008=LINE('',#91806,#7421);
#4009=LINE('',#91810,#7422);
#4010=LINE('',#91812,#7423);
#4011=LINE('',#91814,#7424);
#4012=LINE('',#91815,#7425);
#4013=LINE('',#91817,#7426);
#4014=LINE('',#91819,#7427);
#4015=LINE('',#91821,#7428);
#4016=LINE('',#91825,#7429);
#4017=LINE('',#91829,#7430);
#4018=LINE('',#91833,#7431);
#4019=LINE('',#91835,#7432);
#4020=LINE('',#91839,#7433);
#4021=LINE('',#91841,#7434);
#4022=LINE('',#91843,#7435);
#4023=LINE('',#91845,#7436);
#4024=LINE('',#91849,#7437);
#4025=LINE('',#91853,#7438);
#4026=LINE('',#91856,#7439);
#4027=LINE('',#91858,#7440);
#4028=LINE('',#91862,#7441);
#4029=LINE('',#91866,#7442);
#4030=LINE('',#91870,#7443);
#4031=LINE('',#91874,#7444);
#4032=LINE('',#91875,#7445);
#4033=LINE('',#91878,#7446);
#4034=LINE('',#91879,#7447);
#4035=LINE('',#91882,#7448);
#4036=LINE('',#91883,#7449);
#4037=LINE('',#91886,#7450);
#4038=LINE('',#91887,#7451);
#4039=LINE('',#91890,#7452);
#4040=LINE('',#91894,#7453);
#4041=LINE('',#91895,#7454);
#4042=LINE('',#91898,#7455);
#4043=LINE('',#91899,#7456);
#4044=LINE('',#91902,#7457);
#4045=LINE('',#91903,#7458);
#4046=LINE('',#91906,#7459);
#4047=LINE('',#91907,#7460);
#4048=LINE('',#91910,#7461);
#4049=LINE('',#91911,#7462);
#4050=LINE('',#91913,#7463);
#4051=LINE('',#91916,#7464);
#4052=LINE('',#91920,#7465);
#4053=LINE('',#91921,#7466);
#4054=LINE('',#91924,#7467);
#4055=LINE('',#91925,#7468);
#4056=LINE('',#91928,#7469);
#4057=LINE('',#91929,#7470);
#4058=LINE('',#91932,#7471);
#4059=LINE('',#91933,#7472);
#4060=LINE('',#91936,#7473);
#4061=LINE('',#91940,#7474);
#4062=LINE('',#91944,#7475);
#4063=LINE('',#91945,#7476);
#4064=LINE('',#91948,#7477);
#4065=LINE('',#91952,#7478);
#4066=LINE('',#91953,#7479);
#4067=LINE('',#91956,#7480);
#4068=LINE('',#91960,#7481);
#4069=LINE('',#91961,#7482);
#4070=LINE('',#91964,#7483);
#4071=LINE('',#91967,#7484);
#4072=LINE('',#91970,#7485);
#4073=LINE('',#91971,#7486);
#4074=LINE('',#91974,#7487);
#4075=LINE('',#91978,#7488);
#4076=LINE('',#91979,#7489);
#4077=LINE('',#91982,#7490);
#4078=LINE('',#91986,#7491);
#4079=LINE('',#91987,#7492);
#4080=LINE('',#91990,#7493);
#4081=LINE('',#91994,#7494);
#4082=LINE('',#91995,#7495);
#4083=LINE('',#91998,#7496);
#4084=LINE('',#91999,#7497);
#4085=LINE('',#92002,#7498);
#4086=LINE('',#92003,#7499);
#4087=LINE('',#92006,#7500);
#4088=LINE('',#92007,#7501);
#4089=LINE('',#92010,#7502);
#4090=LINE('',#92014,#7503);
#4091=LINE('',#92015,#7504);
#4092=LINE('',#92018,#7505);
#4093=LINE('',#92019,#7506);
#4094=LINE('',#92022,#7507);
#4095=LINE('',#92026,#7508);
#4096=LINE('',#92027,#7509);
#4097=LINE('',#92030,#7510);
#4098=LINE('',#92034,#7511);
#4099=LINE('',#92035,#7512);
#4100=LINE('',#92038,#7513);
#4101=LINE('',#92042,#7514);
#4102=LINE('',#92043,#7515);
#4103=LINE('',#92046,#7516);
#4104=LINE('',#92047,#7517);
#4105=LINE('',#92049,#7518);
#4106=LINE('',#92054,#7519);
#4107=LINE('',#92056,#7520);
#4108=LINE('',#92058,#7521);
#4109=LINE('',#92059,#7522);
#4110=LINE('',#92062,#7523);
#4111=LINE('',#92064,#7524);
#4112=LINE('',#92065,#7525);
#4113=LINE('',#92071,#7526);
#4114=LINE('',#92073,#7527);
#4115=LINE('',#92074,#7528);
#4116=LINE('',#92078,#7529);
#4117=LINE('',#92080,#7530);
#4118=LINE('',#92082,#7531);
#4119=LINE('',#92083,#7532);
#4120=LINE('',#92086,#7533);
#4121=LINE('',#92088,#7534);
#4122=LINE('',#92089,#7535);
#4123=LINE('',#92092,#7536);
#4124=LINE('',#92094,#7537);
#4125=LINE('',#92095,#7538);
#4126=LINE('',#92098,#7539);
#4127=LINE('',#92100,#7540);
#4128=LINE('',#92101,#7541);
#4129=LINE('',#92106,#7542);
#4130=LINE('',#92110,#7543);
#4131=LINE('',#92112,#7544);
#4132=LINE('',#92113,#7545);
#4133=LINE('',#92116,#7546);
#4134=LINE('',#92118,#7547);
#4135=LINE('',#92119,#7548);
#4136=LINE('',#92122,#7549);
#4137=LINE('',#92124,#7550);
#4138=LINE('',#92125,#7551);
#4139=LINE('',#92128,#7552);
#4140=LINE('',#92130,#7553);
#4141=LINE('',#92131,#7554);
#4142=LINE('',#92133,#7555);
#4143=LINE('',#92134,#7556);
#4144=LINE('',#92141,#7557);
#4145=LINE('',#92143,#7558);
#4146=LINE('',#92145,#7559);
#4147=LINE('',#92146,#7560);
#4148=LINE('',#92153,#7561);
#4149=LINE('',#92155,#7562);
#4150=LINE('',#92157,#7563);
#4151=LINE('',#92159,#7564);
#4152=LINE('',#92161,#7565);
#4153=LINE('',#92163,#7566);
#4154=LINE('',#92165,#7567);
#4155=LINE('',#92167,#7568);
#4156=LINE('',#92169,#7569);
#4157=LINE('',#92171,#7570);
#4158=LINE('',#92173,#7571);
#4159=LINE('',#92175,#7572);
#4160=LINE('',#92177,#7573);
#4161=LINE('',#92179,#7574);
#4162=LINE('',#92181,#7575);
#4163=LINE('',#92183,#7576);
#4164=LINE('',#92185,#7577);
#4165=LINE('',#92187,#7578);
#4166=LINE('',#92189,#7579);
#4167=LINE('',#92191,#7580);
#4168=LINE('',#92193,#7581);
#4169=LINE('',#92195,#7582);
#4170=LINE('',#92197,#7583);
#4171=LINE('',#92199,#7584);
#4172=LINE('',#92201,#7585);
#4173=LINE('',#92203,#7586);
#4174=LINE('',#92205,#7587);
#4175=LINE('',#92207,#7588);
#4176=LINE('',#92209,#7589);
#4177=LINE('',#92210,#7590);
#4178=LINE('',#92213,#7591);
#4179=LINE('',#92215,#7592);
#4180=LINE('',#92216,#7593);
#4181=LINE('',#92219,#7594);
#4182=LINE('',#92221,#7595);
#4183=LINE('',#92222,#7596);
#4184=LINE('',#92225,#7597);
#4185=LINE('',#92227,#7598);
#4186=LINE('',#92228,#7599);
#4187=LINE('',#92231,#7600);
#4188=LINE('',#92233,#7601);
#4189=LINE('',#92234,#7602);
#4190=LINE('',#92237,#7603);
#4191=LINE('',#92239,#7604);
#4192=LINE('',#92240,#7605);
#4193=LINE('',#92243,#7606);
#4194=LINE('',#92245,#7607);
#4195=LINE('',#92246,#7608);
#4196=LINE('',#92249,#7609);
#4197=LINE('',#92250,#7610);
#4198=LINE('',#92253,#7611);
#4199=LINE('',#92254,#7612);
#4200=LINE('',#92257,#7613);
#4201=LINE('',#92258,#7614);
#4202=LINE('',#92261,#7615);
#4203=LINE('',#92262,#7616);
#4204=LINE('',#92265,#7617);
#4205=LINE('',#92266,#7618);
#4206=LINE('',#92269,#7619);
#4207=LINE('',#92270,#7620);
#4208=LINE('',#92273,#7621);
#4209=LINE('',#92274,#7622);
#4210=LINE('',#92277,#7623);
#4211=LINE('',#92278,#7624);
#4212=LINE('',#92281,#7625);
#4213=LINE('',#92282,#7626);
#4214=LINE('',#92285,#7627);
#4215=LINE('',#92286,#7628);
#4216=LINE('',#92289,#7629);
#4217=LINE('',#92291,#7630);
#4218=LINE('',#92292,#7631);
#4219=LINE('',#92295,#7632);
#4220=LINE('',#92297,#7633);
#4221=LINE('',#92298,#7634);
#4222=LINE('',#92300,#7635);
#4223=LINE('',#92302,#7636);
#4224=LINE('',#92304,#7637);
#4225=LINE('',#92307,#7638);
#4226=LINE('',#92308,#7639);
#4227=LINE('',#92311,#7640);
#4228=LINE('',#92312,#7641);
#4229=LINE('',#92315,#7642);
#4230=LINE('',#92316,#7643);
#4231=LINE('',#92318,#7644);
#4232=LINE('',#92321,#7645);
#4233=LINE('',#92322,#7646);
#4234=LINE('',#92324,#7647);
#4235=LINE('',#92326,#7648);
#4236=LINE('',#92327,#7649);
#4237=LINE('',#92328,#7650);
#4238=LINE('',#92335,#7651);
#4239=LINE('',#92337,#7652);
#4240=LINE('',#92338,#7653);
#4241=LINE('',#92341,#7654);
#4242=LINE('',#92342,#7655);
#4243=LINE('',#92345,#7656);
#4244=LINE('',#92346,#7657);
#4245=LINE('',#92348,#7658);
#4246=LINE('',#92354,#7659);
#4247=LINE('',#92356,#7660);
#4248=LINE('',#92357,#7661);
#4249=LINE('',#92361,#7662);
#4250=LINE('',#92364,#7663);
#4251=LINE('',#92370,#7664);
#4252=LINE('',#92374,#7665);
#4253=LINE('',#92378,#7666);
#4254=LINE('',#92380,#7667);
#4255=LINE('',#92382,#7668);
#4256=LINE('',#92383,#7669);
#4257=LINE('',#92386,#7670);
#4258=LINE('',#92388,#7671);
#4259=LINE('',#92389,#7672);
#4260=LINE('',#92392,#7673);
#4261=LINE('',#92394,#7674);
#4262=LINE('',#92395,#7675);
#4263=LINE('',#92398,#7676);
#4264=LINE('',#92400,#7677);
#4265=LINE('',#92401,#7678);
#4266=LINE('',#92404,#7679);
#4267=LINE('',#92406,#7680);
#4268=LINE('',#92407,#7681);
#4269=LINE('',#92409,#7682);
#4270=LINE('',#92410,#7683);
#4271=LINE('',#92413,#7684);
#4272=LINE('',#92415,#7685);
#4273=LINE('',#92417,#7686);
#4274=LINE('',#92418,#7687);
#4275=LINE('',#92420,#7688);
#4276=LINE('',#92421,#7689);
#4277=LINE('',#92424,#7690);
#4278=LINE('',#92426,#7691);
#4279=LINE('',#92428,#7692);
#4280=LINE('',#92430,#7693);
#4281=LINE('',#92431,#7694);
#4282=LINE('',#92434,#7695);
#4283=LINE('',#92439,#7696);
#4284=LINE('',#92442,#7697);
#4285=LINE('',#92443,#7698);
#4286=LINE('',#92446,#7699);
#4287=LINE('',#92447,#7700);
#4288=LINE('',#92450,#7701);
#4289=LINE('',#92455,#7702);
#4290=LINE('',#92458,#7703);
#4291=LINE('',#92459,#7704);
#4292=LINE('',#92465,#7705);
#4293=LINE('',#92468,#7706);
#4294=LINE('',#92470,#7707);
#4295=LINE('',#92471,#7708);
#4296=LINE('',#92472,#7709);
#4297=LINE('',#92475,#7710);
#4298=LINE('',#92478,#7711);
#4299=LINE('',#92483,#7712);
#4300=LINE('',#92487,#7713);
#4301=LINE('',#92491,#7714);
#4302=LINE('',#92495,#7715);
#4303=LINE('',#92499,#7716);
#4304=LINE('',#92502,#7717);
#4305=LINE('',#92504,#7718);
#4306=LINE('',#92510,#7719);
#4307=LINE('',#92512,#7720);
#4308=LINE('',#92513,#7721);
#4309=LINE('',#92514,#7722);
#4310=LINE('',#92520,#7723);
#4311=LINE('',#92521,#7724);
#4312=LINE('',#92525,#7725);
#4313=LINE('',#92528,#7726);
#4314=LINE('',#92529,#7727);
#4315=LINE('',#92533,#7728);
#4316=LINE('',#92536,#7729);
#4317=LINE('',#92537,#7730);
#4318=LINE('',#92541,#7731);
#4319=LINE('',#92544,#7732);
#4320=LINE('',#92545,#7733);
#4321=LINE('',#92549,#7734);
#4322=LINE('',#92552,#7735);
#4323=LINE('',#92553,#7736);
#4324=LINE('',#92557,#7737);
#4325=LINE('',#92559,#7738);
#4326=LINE('',#92564,#7739);
#4327=LINE('',#92565,#7740);
#4328=LINE('',#92568,#7741);
#4329=LINE('',#92569,#7742);
#4330=LINE('',#92573,#7743);
#4331=LINE('',#92576,#7744);
#4332=LINE('',#92577,#7745);
#4333=LINE('',#92581,#7746);
#4334=LINE('',#92584,#7747);
#4335=LINE('',#92585,#7748);
#4336=LINE('',#92589,#7749);
#4337=LINE('',#92592,#7750);
#4338=LINE('',#92593,#7751);
#4339=LINE('',#92597,#7752);
#4340=LINE('',#92599,#7753);
#4341=LINE('',#92603,#7754);
#4342=LINE('',#92606,#7755);
#4343=LINE('',#92607,#7756);
#4344=LINE('',#92611,#7757);
#4345=LINE('',#92614,#7758);
#4346=LINE('',#92615,#7759);
#4347=LINE('',#92619,#7760);
#4348=LINE('',#92622,#7761);
#4349=LINE('',#92623,#7762);
#4350=LINE('',#92627,#7763);
#4351=LINE('',#92630,#7764);
#4352=LINE('',#92631,#7765);
#4353=LINE('',#92636,#7766);
#4354=LINE('',#92638,#7767);
#4355=LINE('',#92640,#7768);
#4356=LINE('',#92642,#7769);
#4357=LINE('',#92644,#7770);
#4358=LINE('',#92646,#7771);
#4359=LINE('',#92648,#7772);
#4360=LINE('',#92652,#7773);
#4361=LINE('',#92653,#7774);
#4362=LINE('',#92655,#7775);
#4363=LINE('',#92657,#7776);
#4364=LINE('',#92658,#7777);
#4365=LINE('',#92663,#7778);
#4366=LINE('',#92664,#7779);
#4367=LINE('',#92667,#7780);
#4368=LINE('',#92668,#7781);
#4369=LINE('',#92672,#7782);
#4370=LINE('',#92674,#7783);
#4371=LINE('',#92676,#7784);
#4372=LINE('',#92677,#7785);
#4373=LINE('',#92683,#7786);
#4374=LINE('',#92686,#7787);
#4375=LINE('',#92688,#7788);
#4376=LINE('',#92689,#7789);
#4377=LINE('',#92692,#7790);
#4378=LINE('',#92694,#7791);
#4379=LINE('',#92695,#7792);
#4380=LINE('',#92701,#7793);
#4381=LINE('',#92704,#7794);
#4382=LINE('',#92706,#7795);
#4383=LINE('',#92707,#7796);
#4384=LINE('',#92713,#7797);
#4385=LINE('',#92716,#7798);
#4386=LINE('',#92718,#7799);
#4387=LINE('',#92719,#7800);
#4388=LINE('',#92725,#7801);
#4389=LINE('',#92728,#7802);
#4390=LINE('',#92730,#7803);
#4391=LINE('',#92731,#7804);
#4392=LINE('',#92734,#7805);
#4393=LINE('',#92736,#7806);
#4394=LINE('',#92737,#7807);
#4395=LINE('',#92743,#7808);
#4396=LINE('',#92746,#7809);
#4397=LINE('',#92748,#7810);
#4398=LINE('',#92749,#7811);
#4399=LINE('',#92755,#7812);
#4400=LINE('',#92758,#7813);
#4401=LINE('',#92760,#7814);
#4402=LINE('',#92761,#7815);
#4403=LINE('',#92767,#7816);
#4404=LINE('',#92770,#7817);
#4405=LINE('',#92772,#7818);
#4406=LINE('',#92773,#7819);
#4407=LINE('',#92776,#7820);
#4408=LINE('',#92778,#7821);
#4409=LINE('',#92779,#7822);
#4410=LINE('',#92785,#7823);
#4411=LINE('',#92788,#7824);
#4412=LINE('',#92790,#7825);
#4413=LINE('',#92791,#7826);
#4414=LINE('',#92797,#7827);
#4415=LINE('',#92800,#7828);
#4416=LINE('',#92802,#7829);
#4417=LINE('',#92803,#7830);
#4418=LINE('',#92809,#7831);
#4419=LINE('',#92812,#7832);
#4420=LINE('',#92814,#7833);
#4421=LINE('',#92815,#7834);
#4422=LINE('',#92818,#7835);
#4423=LINE('',#92820,#7836);
#4424=LINE('',#92821,#7837);
#4425=LINE('',#92827,#7838);
#4426=LINE('',#92830,#7839);
#4427=LINE('',#92832,#7840);
#4428=LINE('',#92833,#7841);
#4429=LINE('',#92839,#7842);
#4430=LINE('',#92842,#7843);
#4431=LINE('',#92844,#7844);
#4432=LINE('',#92845,#7845);
#4433=LINE('',#92851,#7846);
#4434=LINE('',#92854,#7847);
#4435=LINE('',#92856,#7848);
#4436=LINE('',#92857,#7849);
#4437=LINE('',#92860,#7850);
#4438=LINE('',#92862,#7851);
#4439=LINE('',#92863,#7852);
#4440=LINE('',#92869,#7853);
#4441=LINE('',#92872,#7854);
#4442=LINE('',#92874,#7855);
#4443=LINE('',#92875,#7856);
#4444=LINE('',#92881,#7857);
#4445=LINE('',#92884,#7858);
#4446=LINE('',#92886,#7859);
#4447=LINE('',#92887,#7860);
#4448=LINE('',#92893,#7861);
#4449=LINE('',#92896,#7862);
#4450=LINE('',#92898,#7863);
#4451=LINE('',#92899,#7864);
#4452=LINE('',#92902,#7865);
#4453=LINE('',#92904,#7866);
#4454=LINE('',#92905,#7867);
#4455=LINE('',#92911,#7868);
#4456=LINE('',#92914,#7869);
#4457=LINE('',#92916,#7870);
#4458=LINE('',#92917,#7871);
#4459=LINE('',#92923,#7872);
#4460=LINE('',#92926,#7873);
#4461=LINE('',#92928,#7874);
#4462=LINE('',#92929,#7875);
#4463=LINE('',#92935,#7876);
#4464=LINE('',#92938,#7877);
#4465=LINE('',#92940,#7878);
#4466=LINE('',#92941,#7879);
#4467=LINE('',#92944,#7880);
#4468=LINE('',#92946,#7881);
#4469=LINE('',#92947,#7882);
#4470=LINE('',#92953,#7883);
#4471=LINE('',#92956,#7884);
#4472=LINE('',#92958,#7885);
#4473=LINE('',#92959,#7886);
#4474=LINE('',#92965,#7887);
#4475=LINE('',#92968,#7888);
#4476=LINE('',#92970,#7889);
#4477=LINE('',#92971,#7890);
#4478=LINE('',#92977,#7891);
#4479=LINE('',#92980,#7892);
#4480=LINE('',#92982,#7893);
#4481=LINE('',#92983,#7894);
#4482=LINE('',#92986,#7895);
#4483=LINE('',#92988,#7896);
#4484=LINE('',#92989,#7897);
#4485=LINE('',#92995,#7898);
#4486=LINE('',#92998,#7899);
#4487=LINE('',#93000,#7900);
#4488=LINE('',#93001,#7901);
#4489=LINE('',#93007,#7902);
#4490=LINE('',#93010,#7903);
#4491=LINE('',#93012,#7904);
#4492=LINE('',#93013,#7905);
#4493=LINE('',#93019,#7906);
#4494=LINE('',#93022,#7907);
#4495=LINE('',#93024,#7908);
#4496=LINE('',#93025,#7909);
#4497=LINE('',#93028,#7910);
#4498=LINE('',#93030,#7911);
#4499=LINE('',#93031,#7912);
#4500=LINE('',#93037,#7913);
#4501=LINE('',#93040,#7914);
#4502=LINE('',#93042,#7915);
#4503=LINE('',#93043,#7916);
#4504=LINE('',#93049,#7917);
#4505=LINE('',#93052,#7918);
#4506=LINE('',#93054,#7919);
#4507=LINE('',#93055,#7920);
#4508=LINE('',#93061,#7921);
#4509=LINE('',#93064,#7922);
#4510=LINE('',#93066,#7923);
#4511=LINE('',#93067,#7924);
#4512=LINE('',#93070,#7925);
#4513=LINE('',#93072,#7926);
#4514=LINE('',#93073,#7927);
#4515=LINE('',#93079,#7928);
#4516=LINE('',#93082,#7929);
#4517=LINE('',#93084,#7930);
#4518=LINE('',#93085,#7931);
#4519=LINE('',#93091,#7932);
#4520=LINE('',#93094,#7933);
#4521=LINE('',#93096,#7934);
#4522=LINE('',#93097,#7935);
#4523=LINE('',#93100,#7936);
#4524=LINE('',#93102,#7937);
#4525=LINE('',#93103,#7938);
#4526=LINE('',#93108,#7939);
#4527=LINE('',#93111,#7940);
#4528=LINE('',#93113,#7941);
#4529=LINE('',#93115,#7942);
#4530=LINE('',#93117,#7943);
#4531=LINE('',#93118,#7944);
#4532=LINE('',#93121,#7945);
#4533=LINE('',#93123,#7946);
#4534=LINE('',#93125,#7947);
#4535=LINE('',#93127,#7948);
#4536=LINE('',#93129,#7949);
#4537=LINE('',#93130,#7950);
#4538=LINE('',#93133,#7951);
#4539=LINE('',#93136,#7952);
#4540=LINE('',#93139,#7953);
#4541=LINE('',#93140,#7954);
#4542=LINE('',#93144,#7955);
#4543=LINE('',#93146,#7956);
#4544=LINE('',#93150,#7957);
#4545=LINE('',#93153,#7958);
#4546=LINE('',#93156,#7959);
#4547=LINE('',#93157,#7960);
#4548=LINE('',#93161,#7961);
#4549=LINE('',#93163,#7962);
#4550=LINE('',#93167,#7963);
#4551=LINE('',#93170,#7964);
#4552=LINE('',#93173,#7965);
#4553=LINE('',#93174,#7966);
#4554=LINE('',#93178,#7967);
#4555=LINE('',#93180,#7968);
#4556=LINE('',#93184,#7969);
#4557=LINE('',#93187,#7970);
#4558=LINE('',#93190,#7971);
#4559=LINE('',#93191,#7972);
#4560=LINE('',#93195,#7973);
#4561=LINE('',#93197,#7974);
#4562=LINE('',#93201,#7975);
#4563=LINE('',#93204,#7976);
#4564=LINE('',#93207,#7977);
#4565=LINE('',#93208,#7978);
#4566=LINE('',#93212,#7979);
#4567=LINE('',#93214,#7980);
#4568=LINE('',#93218,#7981);
#4569=LINE('',#93221,#7982);
#4570=LINE('',#93224,#7983);
#4571=LINE('',#93225,#7984);
#4572=LINE('',#93229,#7985);
#4573=LINE('',#93231,#7986);
#4574=LINE('',#93235,#7987);
#4575=LINE('',#93238,#7988);
#4576=LINE('',#93241,#7989);
#4577=LINE('',#93242,#7990);
#4578=LINE('',#93246,#7991);
#4579=LINE('',#93248,#7992);
#4580=LINE('',#93252,#7993);
#4581=LINE('',#93255,#7994);
#4582=LINE('',#93258,#7995);
#4583=LINE('',#93259,#7996);
#4584=LINE('',#93263,#7997);
#4585=LINE('',#93265,#7998);
#4586=LINE('',#93269,#7999);
#4587=LINE('',#93271,#8000);
#4588=LINE('',#93272,#8001);
#4589=LINE('',#93275,#8002);
#4590=LINE('',#93276,#8003);
#4591=LINE('',#93279,#8004);
#4592=LINE('',#93280,#8005);
#4593=LINE('',#93282,#8006);
#4594=LINE('',#93284,#8007);
#4595=LINE('',#93286,#8008);
#4596=LINE('',#93288,#8009);
#4597=LINE('',#93290,#8010);
#4598=LINE('',#93293,#8011);
#4599=LINE('',#93294,#8012);
#4600=LINE('',#93296,#8013);
#4601=LINE('',#93302,#8014);
#4602=LINE('',#93304,#8015);
#4603=LINE('',#93306,#8016);
#4604=LINE('',#93307,#8017);
#4605=LINE('',#93311,#8018);
#4606=LINE('',#93313,#8019);
#4607=LINE('',#93315,#8020);
#4608=LINE('',#93316,#8021);
#4609=LINE('',#93319,#8022);
#4610=LINE('',#93321,#8023);
#4611=LINE('',#93322,#8024);
#4612=LINE('',#93323,#8025);
#4613=LINE('',#93326,#8026);
#4614=LINE('',#93327,#8027);
#4615=LINE('',#93330,#8028);
#4616=LINE('',#93331,#8029);
#4617=LINE('',#93333,#8030);
#4618=LINE('',#93334,#8031);
#4619=LINE('',#93341,#8032);
#4620=LINE('',#93343,#8033);
#4621=LINE('',#93345,#8034);
#4622=LINE('',#93346,#8035);
#4623=LINE('',#93348,#8036);
#4624=LINE('',#93350,#8037);
#4625=LINE('',#93352,#8038);
#4626=LINE('',#93353,#8039);
#4627=LINE('',#93357,#8040);
#4628=LINE('',#93359,#8041);
#4629=LINE('',#93363,#8042);
#4630=LINE('',#93364,#8043);
#4631=LINE('',#93369,#8044);
#4632=LINE('',#93371,#8045);
#4633=LINE('',#93373,#8046);
#4634=LINE('',#93374,#8047);
#4635=LINE('',#93376,#8048);
#4636=LINE('',#93377,#8049);
#4637=LINE('',#93381,#8050);
#4638=LINE('',#93383,#8051);
#4639=LINE('',#93385,#8052);
#4640=LINE('',#93386,#8053);
#4641=LINE('',#93390,#8054);
#4642=LINE('',#93392,#8055);
#4643=LINE('',#93394,#8056);
#4644=LINE('',#93395,#8057);
#4645=LINE('',#93399,#8058);
#4646=LINE('',#93401,#8059);
#4647=LINE('',#93403,#8060);
#4648=LINE('',#93404,#8061);
#4649=LINE('',#93408,#8062);
#4650=LINE('',#93410,#8063);
#4651=LINE('',#93412,#8064);
#4652=LINE('',#93413,#8065);
#4653=LINE('',#93417,#8066);
#4654=LINE('',#93419,#8067);
#4655=LINE('',#93421,#8068);
#4656=LINE('',#93422,#8069);
#4657=LINE('',#93426,#8070);
#4658=LINE('',#93428,#8071);
#4659=LINE('',#93430,#8072);
#4660=LINE('',#93431,#8073);
#4661=LINE('',#93433,#8074);
#4662=LINE('',#93434,#8075);
#4663=LINE('',#93436,#8076);
#4664=LINE('',#93437,#8077);
#4665=LINE('',#93442,#8078);
#4666=LINE('',#93448,#8079);
#4667=LINE('',#93455,#8080);
#4668=LINE('',#93457,#8081);
#4669=LINE('',#93458,#8082);
#4670=LINE('',#93464,#8083);
#4671=LINE('',#93466,#8084);
#4672=LINE('',#93467,#8085);
#4673=LINE('',#93473,#8086);
#4674=LINE('',#93475,#8087);
#4675=LINE('',#93477,#8088);
#4676=LINE('',#93479,#8089);
#4677=LINE('',#93482,#8090);
#4678=LINE('',#93484,#8091);
#4679=LINE('',#93486,#8092);
#4680=LINE('',#93488,#8093);
#4681=LINE('',#93490,#8094);
#4682=LINE('',#93492,#8095);
#4683=LINE('',#93496,#8096);
#4684=LINE('',#93498,#8097);
#4685=LINE('',#93500,#8098);
#4686=LINE('',#93501,#8099);
#4687=LINE('',#93503,#8100);
#4688=LINE('',#93505,#8101);
#4689=LINE('',#93507,#8102);
#4690=LINE('',#93511,#8103);
#4691=LINE('',#93515,#8104);
#4692=LINE('',#93519,#8105);
#4693=LINE('',#93521,#8106);
#4694=LINE('',#93525,#8107);
#4695=LINE('',#93527,#8108);
#4696=LINE('',#93529,#8109);
#4697=LINE('',#93531,#8110);
#4698=LINE('',#93535,#8111);
#4699=LINE('',#93539,#8112);
#4700=LINE('',#93542,#8113);
#4701=LINE('',#93544,#8114);
#4702=LINE('',#93548,#8115);
#4703=LINE('',#93552,#8116);
#4704=LINE('',#93556,#8117);
#4705=LINE('',#93560,#8118);
#4706=LINE('',#93561,#8119);
#4707=LINE('',#93564,#8120);
#4708=LINE('',#93565,#8121);
#4709=LINE('',#93568,#8122);
#4710=LINE('',#93569,#8123);
#4711=LINE('',#93572,#8124);
#4712=LINE('',#93573,#8125);
#4713=LINE('',#93576,#8126);
#4714=LINE('',#93580,#8127);
#4715=LINE('',#93581,#8128);
#4716=LINE('',#93584,#8129);
#4717=LINE('',#93585,#8130);
#4718=LINE('',#93588,#8131);
#4719=LINE('',#93589,#8132);
#4720=LINE('',#93592,#8133);
#4721=LINE('',#93593,#8134);
#4722=LINE('',#93596,#8135);
#4723=LINE('',#93597,#8136);
#4724=LINE('',#93599,#8137);
#4725=LINE('',#93602,#8138);
#4726=LINE('',#93606,#8139);
#4727=LINE('',#93607,#8140);
#4728=LINE('',#93610,#8141);
#4729=LINE('',#93611,#8142);
#4730=LINE('',#93614,#8143);
#4731=LINE('',#93615,#8144);
#4732=LINE('',#93618,#8145);
#4733=LINE('',#93619,#8146);
#4734=LINE('',#93622,#8147);
#4735=LINE('',#93626,#8148);
#4736=LINE('',#93630,#8149);
#4737=LINE('',#93631,#8150);
#4738=LINE('',#93634,#8151);
#4739=LINE('',#93638,#8152);
#4740=LINE('',#93639,#8153);
#4741=LINE('',#93642,#8154);
#4742=LINE('',#93646,#8155);
#4743=LINE('',#93647,#8156);
#4744=LINE('',#93650,#8157);
#4745=LINE('',#93653,#8158);
#4746=LINE('',#93656,#8159);
#4747=LINE('',#93657,#8160);
#4748=LINE('',#93660,#8161);
#4749=LINE('',#93664,#8162);
#4750=LINE('',#93665,#8163);
#4751=LINE('',#93668,#8164);
#4752=LINE('',#93672,#8165);
#4753=LINE('',#93673,#8166);
#4754=LINE('',#93676,#8167);
#4755=LINE('',#93680,#8168);
#4756=LINE('',#93681,#8169);
#4757=LINE('',#93684,#8170);
#4758=LINE('',#93685,#8171);
#4759=LINE('',#93688,#8172);
#4760=LINE('',#93689,#8173);
#4761=LINE('',#93692,#8174);
#4762=LINE('',#93693,#8175);
#4763=LINE('',#93696,#8176);
#4764=LINE('',#93700,#8177);
#4765=LINE('',#93701,#8178);
#4766=LINE('',#93704,#8179);
#4767=LINE('',#93705,#8180);
#4768=LINE('',#93708,#8181);
#4769=LINE('',#93712,#8182);
#4770=LINE('',#93713,#8183);
#4771=LINE('',#93716,#8184);
#4772=LINE('',#93720,#8185);
#4773=LINE('',#93721,#8186);
#4774=LINE('',#93724,#8187);
#4775=LINE('',#93728,#8188);
#4776=LINE('',#93729,#8189);
#4777=LINE('',#93732,#8190);
#4778=LINE('',#93733,#8191);
#4779=LINE('',#93735,#8192);
#4780=LINE('',#93740,#8193);
#4781=LINE('',#93742,#8194);
#4782=LINE('',#93744,#8195);
#4783=LINE('',#93745,#8196);
#4784=LINE('',#93748,#8197);
#4785=LINE('',#93750,#8198);
#4786=LINE('',#93751,#8199);
#4787=LINE('',#93757,#8200);
#4788=LINE('',#93759,#8201);
#4789=LINE('',#93760,#8202);
#4790=LINE('',#93764,#8203);
#4791=LINE('',#93766,#8204);
#4792=LINE('',#93768,#8205);
#4793=LINE('',#93769,#8206);
#4794=LINE('',#93772,#8207);
#4795=LINE('',#93774,#8208);
#4796=LINE('',#93775,#8209);
#4797=LINE('',#93778,#8210);
#4798=LINE('',#93780,#8211);
#4799=LINE('',#93781,#8212);
#4800=LINE('',#93784,#8213);
#4801=LINE('',#93786,#8214);
#4802=LINE('',#93787,#8215);
#4803=LINE('',#93792,#8216);
#4804=LINE('',#93796,#8217);
#4805=LINE('',#93798,#8218);
#4806=LINE('',#93799,#8219);
#4807=LINE('',#93802,#8220);
#4808=LINE('',#93804,#8221);
#4809=LINE('',#93805,#8222);
#4810=LINE('',#93808,#8223);
#4811=LINE('',#93810,#8224);
#4812=LINE('',#93811,#8225);
#4813=LINE('',#93814,#8226);
#4814=LINE('',#93816,#8227);
#4815=LINE('',#93817,#8228);
#4816=LINE('',#93819,#8229);
#4817=LINE('',#93820,#8230);
#4818=LINE('',#93827,#8231);
#4819=LINE('',#93829,#8232);
#4820=LINE('',#93831,#8233);
#4821=LINE('',#93832,#8234);
#4822=LINE('',#93839,#8235);
#4823=LINE('',#93841,#8236);
#4824=LINE('',#93843,#8237);
#4825=LINE('',#93845,#8238);
#4826=LINE('',#93847,#8239);
#4827=LINE('',#93849,#8240);
#4828=LINE('',#93851,#8241);
#4829=LINE('',#93853,#8242);
#4830=LINE('',#93855,#8243);
#4831=LINE('',#93857,#8244);
#4832=LINE('',#93859,#8245);
#4833=LINE('',#93861,#8246);
#4834=LINE('',#93863,#8247);
#4835=LINE('',#93865,#8248);
#4836=LINE('',#93867,#8249);
#4837=LINE('',#93869,#8250);
#4838=LINE('',#93871,#8251);
#4839=LINE('',#93873,#8252);
#4840=LINE('',#93875,#8253);
#4841=LINE('',#93877,#8254);
#4842=LINE('',#93879,#8255);
#4843=LINE('',#93881,#8256);
#4844=LINE('',#93883,#8257);
#4845=LINE('',#93885,#8258);
#4846=LINE('',#93887,#8259);
#4847=LINE('',#93889,#8260);
#4848=LINE('',#93891,#8261);
#4849=LINE('',#93893,#8262);
#4850=LINE('',#93895,#8263);
#4851=LINE('',#93896,#8264);
#4852=LINE('',#93899,#8265);
#4853=LINE('',#93901,#8266);
#4854=LINE('',#93902,#8267);
#4855=LINE('',#93905,#8268);
#4856=LINE('',#93907,#8269);
#4857=LINE('',#93908,#8270);
#4858=LINE('',#93911,#8271);
#4859=LINE('',#93913,#8272);
#4860=LINE('',#93914,#8273);
#4861=LINE('',#93917,#8274);
#4862=LINE('',#93919,#8275);
#4863=LINE('',#93920,#8276);
#4864=LINE('',#93923,#8277);
#4865=LINE('',#93925,#8278);
#4866=LINE('',#93926,#8279);
#4867=LINE('',#93929,#8280);
#4868=LINE('',#93931,#8281);
#4869=LINE('',#93932,#8282);
#4870=LINE('',#93935,#8283);
#4871=LINE('',#93936,#8284);
#4872=LINE('',#93939,#8285);
#4873=LINE('',#93940,#8286);
#4874=LINE('',#93943,#8287);
#4875=LINE('',#93944,#8288);
#4876=LINE('',#93947,#8289);
#4877=LINE('',#93948,#8290);
#4878=LINE('',#93951,#8291);
#4879=LINE('',#93952,#8292);
#4880=LINE('',#93955,#8293);
#4881=LINE('',#93956,#8294);
#4882=LINE('',#93959,#8295);
#4883=LINE('',#93960,#8296);
#4884=LINE('',#93963,#8297);
#4885=LINE('',#93964,#8298);
#4886=LINE('',#93967,#8299);
#4887=LINE('',#93968,#8300);
#4888=LINE('',#93971,#8301);
#4889=LINE('',#93972,#8302);
#4890=LINE('',#93975,#8303);
#4891=LINE('',#93977,#8304);
#4892=LINE('',#93978,#8305);
#4893=LINE('',#93981,#8306);
#4894=LINE('',#93983,#8307);
#4895=LINE('',#93984,#8308);
#4896=LINE('',#93986,#8309);
#4897=LINE('',#93988,#8310);
#4898=LINE('',#93990,#8311);
#4899=LINE('',#93993,#8312);
#4900=LINE('',#93994,#8313);
#4901=LINE('',#93997,#8314);
#4902=LINE('',#93998,#8315);
#4903=LINE('',#94001,#8316);
#4904=LINE('',#94002,#8317);
#4905=LINE('',#94004,#8318);
#4906=LINE('',#94007,#8319);
#4907=LINE('',#94008,#8320);
#4908=LINE('',#94010,#8321);
#4909=LINE('',#94012,#8322);
#4910=LINE('',#94013,#8323);
#4911=LINE('',#94014,#8324);
#4912=LINE('',#94021,#8325);
#4913=LINE('',#94023,#8326);
#4914=LINE('',#94024,#8327);
#4915=LINE('',#94027,#8328);
#4916=LINE('',#94028,#8329);
#4917=LINE('',#94031,#8330);
#4918=LINE('',#94032,#8331);
#4919=LINE('',#94034,#8332);
#4920=LINE('',#94040,#8333);
#4921=LINE('',#94042,#8334);
#4922=LINE('',#94043,#8335);
#4923=LINE('',#94047,#8336);
#4924=LINE('',#94050,#8337);
#4925=LINE('',#94056,#8338);
#4926=LINE('',#94060,#8339);
#4927=LINE('',#94064,#8340);
#4928=LINE('',#94066,#8341);
#4929=LINE('',#94068,#8342);
#4930=LINE('',#94069,#8343);
#4931=LINE('',#94072,#8344);
#4932=LINE('',#94074,#8345);
#4933=LINE('',#94075,#8346);
#4934=LINE('',#94078,#8347);
#4935=LINE('',#94080,#8348);
#4936=LINE('',#94081,#8349);
#4937=LINE('',#94084,#8350);
#4938=LINE('',#94086,#8351);
#4939=LINE('',#94087,#8352);
#4940=LINE('',#94090,#8353);
#4941=LINE('',#94092,#8354);
#4942=LINE('',#94093,#8355);
#4943=LINE('',#94095,#8356);
#4944=LINE('',#94096,#8357);
#4945=LINE('',#94099,#8358);
#4946=LINE('',#94101,#8359);
#4947=LINE('',#94103,#8360);
#4948=LINE('',#94104,#8361);
#4949=LINE('',#94106,#8362);
#4950=LINE('',#94107,#8363);
#4951=LINE('',#94110,#8364);
#4952=LINE('',#94112,#8365);
#4953=LINE('',#94114,#8366);
#4954=LINE('',#94116,#8367);
#4955=LINE('',#94117,#8368);
#4956=LINE('',#94120,#8369);
#4957=LINE('',#94125,#8370);
#4958=LINE('',#94128,#8371);
#4959=LINE('',#94129,#8372);
#4960=LINE('',#94132,#8373);
#4961=LINE('',#94133,#8374);
#4962=LINE('',#94136,#8375);
#4963=LINE('',#94141,#8376);
#4964=LINE('',#94144,#8377);
#4965=LINE('',#94145,#8378);
#4966=LINE('',#94151,#8379);
#4967=LINE('',#94154,#8380);
#4968=LINE('',#94156,#8381);
#4969=LINE('',#94157,#8382);
#4970=LINE('',#94158,#8383);
#4971=LINE('',#94161,#8384);
#4972=LINE('',#94164,#8385);
#4973=LINE('',#94169,#8386);
#4974=LINE('',#94173,#8387);
#4975=LINE('',#94177,#8388);
#4976=LINE('',#94181,#8389);
#4977=LINE('',#94185,#8390);
#4978=LINE('',#94188,#8391);
#4979=LINE('',#94190,#8392);
#4980=LINE('',#94196,#8393);
#4981=LINE('',#94198,#8394);
#4982=LINE('',#94199,#8395);
#4983=LINE('',#94200,#8396);
#4984=LINE('',#94206,#8397);
#4985=LINE('',#94207,#8398);
#4986=LINE('',#94211,#8399);
#4987=LINE('',#94214,#8400);
#4988=LINE('',#94215,#8401);
#4989=LINE('',#94219,#8402);
#4990=LINE('',#94222,#8403);
#4991=LINE('',#94223,#8404);
#4992=LINE('',#94227,#8405);
#4993=LINE('',#94230,#8406);
#4994=LINE('',#94231,#8407);
#4995=LINE('',#94235,#8408);
#4996=LINE('',#94238,#8409);
#4997=LINE('',#94239,#8410);
#4998=LINE('',#94243,#8411);
#4999=LINE('',#94245,#8412);
#5000=LINE('',#94250,#8413);
#5001=LINE('',#94251,#8414);
#5002=LINE('',#94254,#8415);
#5003=LINE('',#94255,#8416);
#5004=LINE('',#94259,#8417);
#5005=LINE('',#94262,#8418);
#5006=LINE('',#94263,#8419);
#5007=LINE('',#94267,#8420);
#5008=LINE('',#94270,#8421);
#5009=LINE('',#94271,#8422);
#5010=LINE('',#94275,#8423);
#5011=LINE('',#94278,#8424);
#5012=LINE('',#94279,#8425);
#5013=LINE('',#94283,#8426);
#5014=LINE('',#94285,#8427);
#5015=LINE('',#94289,#8428);
#5016=LINE('',#94292,#8429);
#5017=LINE('',#94293,#8430);
#5018=LINE('',#94297,#8431);
#5019=LINE('',#94300,#8432);
#5020=LINE('',#94301,#8433);
#5021=LINE('',#94305,#8434);
#5022=LINE('',#94308,#8435);
#5023=LINE('',#94309,#8436);
#5024=LINE('',#94313,#8437);
#5025=LINE('',#94316,#8438);
#5026=LINE('',#94317,#8439);
#5027=LINE('',#94322,#8440);
#5028=LINE('',#94324,#8441);
#5029=LINE('',#94326,#8442);
#5030=LINE('',#94328,#8443);
#5031=LINE('',#94330,#8444);
#5032=LINE('',#94332,#8445);
#5033=LINE('',#94334,#8446);
#5034=LINE('',#94338,#8447);
#5035=LINE('',#94339,#8448);
#5036=LINE('',#94341,#8449);
#5037=LINE('',#94343,#8450);
#5038=LINE('',#94344,#8451);
#5039=LINE('',#94349,#8452);
#5040=LINE('',#94350,#8453);
#5041=LINE('',#94353,#8454);
#5042=LINE('',#94354,#8455);
#5043=LINE('',#94358,#8456);
#5044=LINE('',#94360,#8457);
#5045=LINE('',#94362,#8458);
#5046=LINE('',#94363,#8459);
#5047=LINE('',#94369,#8460);
#5048=LINE('',#94372,#8461);
#5049=LINE('',#94374,#8462);
#5050=LINE('',#94375,#8463);
#5051=LINE('',#94378,#8464);
#5052=LINE('',#94380,#8465);
#5053=LINE('',#94381,#8466);
#5054=LINE('',#94387,#8467);
#5055=LINE('',#94390,#8468);
#5056=LINE('',#94392,#8469);
#5057=LINE('',#94393,#8470);
#5058=LINE('',#94399,#8471);
#5059=LINE('',#94402,#8472);
#5060=LINE('',#94404,#8473);
#5061=LINE('',#94405,#8474);
#5062=LINE('',#94411,#8475);
#5063=LINE('',#94414,#8476);
#5064=LINE('',#94416,#8477);
#5065=LINE('',#94417,#8478);
#5066=LINE('',#94420,#8479);
#5067=LINE('',#94422,#8480);
#5068=LINE('',#94423,#8481);
#5069=LINE('',#94429,#8482);
#5070=LINE('',#94432,#8483);
#5071=LINE('',#94434,#8484);
#5072=LINE('',#94435,#8485);
#5073=LINE('',#94441,#8486);
#5074=LINE('',#94444,#8487);
#5075=LINE('',#94446,#8488);
#5076=LINE('',#94447,#8489);
#5077=LINE('',#94453,#8490);
#5078=LINE('',#94456,#8491);
#5079=LINE('',#94458,#8492);
#5080=LINE('',#94459,#8493);
#5081=LINE('',#94462,#8494);
#5082=LINE('',#94464,#8495);
#5083=LINE('',#94465,#8496);
#5084=LINE('',#94471,#8497);
#5085=LINE('',#94474,#8498);
#5086=LINE('',#94476,#8499);
#5087=LINE('',#94477,#8500);
#5088=LINE('',#94483,#8501);
#5089=LINE('',#94486,#8502);
#5090=LINE('',#94488,#8503);
#5091=LINE('',#94489,#8504);
#5092=LINE('',#94495,#8505);
#5093=LINE('',#94498,#8506);
#5094=LINE('',#94500,#8507);
#5095=LINE('',#94501,#8508);
#5096=LINE('',#94504,#8509);
#5097=LINE('',#94506,#8510);
#5098=LINE('',#94507,#8511);
#5099=LINE('',#94513,#8512);
#5100=LINE('',#94516,#8513);
#5101=LINE('',#94518,#8514);
#5102=LINE('',#94519,#8515);
#5103=LINE('',#94525,#8516);
#5104=LINE('',#94528,#8517);
#5105=LINE('',#94530,#8518);
#5106=LINE('',#94531,#8519);
#5107=LINE('',#94537,#8520);
#5108=LINE('',#94540,#8521);
#5109=LINE('',#94542,#8522);
#5110=LINE('',#94543,#8523);
#5111=LINE('',#94546,#8524);
#5112=LINE('',#94548,#8525);
#5113=LINE('',#94549,#8526);
#5114=LINE('',#94555,#8527);
#5115=LINE('',#94558,#8528);
#5116=LINE('',#94560,#8529);
#5117=LINE('',#94561,#8530);
#5118=LINE('',#94567,#8531);
#5119=LINE('',#94570,#8532);
#5120=LINE('',#94572,#8533);
#5121=LINE('',#94573,#8534);
#5122=LINE('',#94579,#8535);
#5123=LINE('',#94582,#8536);
#5124=LINE('',#94584,#8537);
#5125=LINE('',#94585,#8538);
#5126=LINE('',#94588,#8539);
#5127=LINE('',#94590,#8540);
#5128=LINE('',#94591,#8541);
#5129=LINE('',#94597,#8542);
#5130=LINE('',#94600,#8543);
#5131=LINE('',#94602,#8544);
#5132=LINE('',#94603,#8545);
#5133=LINE('',#94609,#8546);
#5134=LINE('',#94612,#8547);
#5135=LINE('',#94614,#8548);
#5136=LINE('',#94615,#8549);
#5137=LINE('',#94621,#8550);
#5138=LINE('',#94624,#8551);
#5139=LINE('',#94626,#8552);
#5140=LINE('',#94627,#8553);
#5141=LINE('',#94630,#8554);
#5142=LINE('',#94632,#8555);
#5143=LINE('',#94633,#8556);
#5144=LINE('',#94639,#8557);
#5145=LINE('',#94642,#8558);
#5146=LINE('',#94644,#8559);
#5147=LINE('',#94645,#8560);
#5148=LINE('',#94651,#8561);
#5149=LINE('',#94654,#8562);
#5150=LINE('',#94656,#8563);
#5151=LINE('',#94657,#8564);
#5152=LINE('',#94663,#8565);
#5153=LINE('',#94666,#8566);
#5154=LINE('',#94668,#8567);
#5155=LINE('',#94669,#8568);
#5156=LINE('',#94672,#8569);
#5157=LINE('',#94674,#8570);
#5158=LINE('',#94675,#8571);
#5159=LINE('',#94681,#8572);
#5160=LINE('',#94684,#8573);
#5161=LINE('',#94686,#8574);
#5162=LINE('',#94687,#8575);
#5163=LINE('',#94693,#8576);
#5164=LINE('',#94696,#8577);
#5165=LINE('',#94698,#8578);
#5166=LINE('',#94699,#8579);
#5167=LINE('',#94705,#8580);
#5168=LINE('',#94708,#8581);
#5169=LINE('',#94710,#8582);
#5170=LINE('',#94711,#8583);
#5171=LINE('',#94714,#8584);
#5172=LINE('',#94716,#8585);
#5173=LINE('',#94717,#8586);
#5174=LINE('',#94723,#8587);
#5175=LINE('',#94726,#8588);
#5176=LINE('',#94728,#8589);
#5177=LINE('',#94729,#8590);
#5178=LINE('',#94735,#8591);
#5179=LINE('',#94738,#8592);
#5180=LINE('',#94740,#8593);
#5181=LINE('',#94741,#8594);
#5182=LINE('',#94747,#8595);
#5183=LINE('',#94750,#8596);
#5184=LINE('',#94752,#8597);
#5185=LINE('',#94753,#8598);
#5186=LINE('',#94756,#8599);
#5187=LINE('',#94758,#8600);
#5188=LINE('',#94759,#8601);
#5189=LINE('',#94765,#8602);
#5190=LINE('',#94768,#8603);
#5191=LINE('',#94770,#8604);
#5192=LINE('',#94771,#8605);
#5193=LINE('',#94777,#8606);
#5194=LINE('',#94780,#8607);
#5195=LINE('',#94782,#8608);
#5196=LINE('',#94783,#8609);
#5197=LINE('',#94786,#8610);
#5198=LINE('',#94788,#8611);
#5199=LINE('',#94789,#8612);
#5200=LINE('',#94794,#8613);
#5201=LINE('',#94797,#8614);
#5202=LINE('',#94799,#8615);
#5203=LINE('',#94801,#8616);
#5204=LINE('',#94803,#8617);
#5205=LINE('',#94804,#8618);
#5206=LINE('',#94807,#8619);
#5207=LINE('',#94809,#8620);
#5208=LINE('',#94811,#8621);
#5209=LINE('',#94813,#8622);
#5210=LINE('',#94815,#8623);
#5211=LINE('',#94816,#8624);
#5212=LINE('',#94819,#8625);
#5213=LINE('',#94822,#8626);
#5214=LINE('',#94825,#8627);
#5215=LINE('',#94826,#8628);
#5216=LINE('',#94830,#8629);
#5217=LINE('',#94832,#8630);
#5218=LINE('',#94836,#8631);
#5219=LINE('',#94839,#8632);
#5220=LINE('',#94842,#8633);
#5221=LINE('',#94843,#8634);
#5222=LINE('',#94847,#8635);
#5223=LINE('',#94849,#8636);
#5224=LINE('',#94853,#8637);
#5225=LINE('',#94856,#8638);
#5226=LINE('',#94859,#8639);
#5227=LINE('',#94860,#8640);
#5228=LINE('',#94864,#8641);
#5229=LINE('',#94866,#8642);
#5230=LINE('',#94870,#8643);
#5231=LINE('',#94873,#8644);
#5232=LINE('',#94876,#8645);
#5233=LINE('',#94877,#8646);
#5234=LINE('',#94881,#8647);
#5235=LINE('',#94883,#8648);
#5236=LINE('',#94887,#8649);
#5237=LINE('',#94890,#8650);
#5238=LINE('',#94893,#8651);
#5239=LINE('',#94894,#8652);
#5240=LINE('',#94898,#8653);
#5241=LINE('',#94900,#8654);
#5242=LINE('',#94904,#8655);
#5243=LINE('',#94907,#8656);
#5244=LINE('',#94910,#8657);
#5245=LINE('',#94911,#8658);
#5246=LINE('',#94915,#8659);
#5247=LINE('',#94917,#8660);
#5248=LINE('',#94921,#8661);
#5249=LINE('',#94924,#8662);
#5250=LINE('',#94927,#8663);
#5251=LINE('',#94928,#8664);
#5252=LINE('',#94932,#8665);
#5253=LINE('',#94934,#8666);
#5254=LINE('',#94938,#8667);
#5255=LINE('',#94941,#8668);
#5256=LINE('',#94944,#8669);
#5257=LINE('',#94945,#8670);
#5258=LINE('',#94949,#8671);
#5259=LINE('',#94951,#8672);
#5260=LINE('',#94955,#8673);
#5261=LINE('',#94957,#8674);
#5262=LINE('',#94958,#8675);
#5263=LINE('',#94961,#8676);
#5264=LINE('',#94962,#8677);
#5265=LINE('',#94965,#8678);
#5266=LINE('',#94966,#8679);
[truncated: 5,750,952 more chars]
