# Supplementary material for: Multiparametric magnetic resonance imaging for radiation therapy response monitoring in soft tissue sarcomas: a histology and MRI co-registration algorithm
Source: Theranostics. 2023 Mar 5;13(5):1594–606. doi: 10.7150/thno.81938 (PMC10086213; doi:10.7150/thno.81938)
Supplement: Supplementary file 1 — Supplementary figures and files. [file thnov13p1594s1.zip › CuttingDevice.stp]

ISO-10303-21;
HEADER;
/* Generated by software containing ST-Developer
 * from STEP Tools, Inc. (www.steptools.com) 
 */

FILE_DESCRIPTION(
/* description */ (''),
/* implementation_level */ '2;1');

FILE_NAME(
/* name */ 
'Q:\\NEZ-T-WissWerkst\\Elektronik\\Projekte\\Winkelplatte Sarkom Studi
e (Runkel_Jung) P_KFR_368\\Inventor_Schneidevorrichtung\\Gesamtaufbau.
stp',
/* time_stamp */ '2023-01-13T14:08:34+01:00',
/* author */ ('rovedo'),
/* organization */ (''),
/* preprocessor_version */ 'ST-DEVELOPER v16.13',
/* originating_system */ 'Autodesk Inventor 2018',
/* authorisation */ '');

FILE_SCHEMA (('AUTOMOTIVE_DESIGN { 1 0 10303 214 3 1 1 }'));
ENDSEC;

DATA;
#10=MECHANICAL_DESIGN_GEOMETRIC_PRESENTATION_REPRESENTATION('',(#99,#96,
#97,#98,#94,#95,#100,#101,#102,#104,#103,#105,#106),#6269);
#11=ITEM_DEFINED_TRANSFORMATION($,$,#3801,#4196);
#12=ITEM_DEFINED_TRANSFORMATION($,$,#3898,#4197);
#13=ITEM_DEFINED_TRANSFORMATION($,$,#3917,#4198);
#14=ITEM_DEFINED_TRANSFORMATION($,$,#3924,#4199);
#15=ITEM_DEFINED_TRANSFORMATION($,$,#3963,#4200);
#16=ITEM_DEFINED_TRANSFORMATION($,$,#3985,#4201);
#17=ITEM_DEFINED_TRANSFORMATION($,$,#4020,#4202);
#18=ITEM_DEFINED_TRANSFORMATION($,$,#4020,#4203);
#19=ITEM_DEFINED_TRANSFORMATION($,$,#4030,#4204);
#20=ITEM_DEFINED_TRANSFORMATION($,$,#4063,#4205);
#21=ITEM_DEFINED_TRANSFORMATION($,$,#4084,#4206);
#22=ITEM_DEFINED_TRANSFORMATION($,$,#4091,#4207);
#23=ITEM_DEFINED_TRANSFORMATION($,$,#4101,#4208);
#24=ITEM_DEFINED_TRANSFORMATION($,$,#4132,#4209);
#25=(
REPRESENTATION_RELATIONSHIP($,$,#6317,#6316)
REPRESENTATION_RELATIONSHIP_WITH_TRANSFORMATION(#11)
SHAPE_REPRESENTATION_RELATIONSHIP()
);
#26=(
REPRESENTATION_RELATIONSHIP($,$,#6318,#6316)
REPRESENTATION_RELATIONSHIP_WITH_TRANSFORMATION(#12)
SHAPE_REPRESENTATION_RELATIONSHIP()
);
#27=(
REPRESENTATION_RELATIONSHIP($,$,#6319,#6316)
REPRESENTATION_RELATIONSHIP_WITH_TRANSFORMATION(#13)
SHAPE_REPRESENTATION_RELATIONSHIP()
);
#28=(
REPRESENTATION_RELATIONSHIP($,$,#6320,#6316)
REPRESENTATION_RELATIONSHIP_WITH_TRANSFORMATION(#14)
SHAPE_REPRESENTATION_RELATIONSHIP()
);
#29=(
REPRESENTATION_RELATIONSHIP($,$,#6321,#6316)
REPRESENTATION_RELATIONSHIP_WITH_TRANSFORMATION(#15)
SHAPE_REPRESENTATION_RELATIONSHIP()
);
#30=(
REPRESENTATION_RELATIONSHIP($,$,#6322,#6316)
REPRESENTATION_RELATIONSHIP_WITH_TRANSFORMATION(#16)
SHAPE_REPRESENTATION_RELATIONSHIP()
);
#31=(
REPRESENTATION_RELATIONSHIP($,$,#6323,#6316)
REPRESENTATION_RELATIONSHIP_WITH_TRANSFORMATION(#17)
SHAPE_REPRESENTATION_RELATIONSHIP()
);
#32=(
REPRESENTATION_RELATIONSHIP($,$,#6323,#6316)
REPRESENTATION_RELATIONSHIP_WITH_TRANSFORMATION(#18)
SHAPE_REPRESENTATION_RELATIONSHIP()
);
#33=(
REPRESENTATION_RELATIONSHIP($,$,#6324,#6316)
REPRESENTATION_RELATIONSHIP_WITH_TRANSFORMATION(#19)
SHAPE_REPRESENTATION_RELATIONSHIP()
);
#34=(
REPRESENTATION_RELATIONSHIP($,$,#6325,#6316)
REPRESENTATION_RELATIONSHIP_WITH_TRANSFORMATION(#20)
SHAPE_REPRESENTATION_RELATIONSHIP()
);
#35=(
REPRESENTATION_RELATIONSHIP($,$,#6326,#6316)
REPRESENTATION_RELATIONSHIP_WITH_TRANSFORMATION(#21)
SHAPE_REPRESENTATION_RELATIONSHIP()
);
#36=(
REPRESENTATION_RELATIONSHIP($,$,#6327,#6316)
REPRESENTATION_RELATIONSHIP_WITH_TRANSFORMATION(#22)
SHAPE_REPRESENTATION_RELATIONSHIP()
);
#37=(
REPRESENTATION_RELATIONSHIP($,$,#6328,#6316)
REPRESENTATION_RELATIONSHIP_WITH_TRANSFORMATION(#23)
SHAPE_REPRESENTATION_RELATIONSHIP()
);
#38=(
REPRESENTATION_RELATIONSHIP($,$,#6329,#6316)
REPRESENTATION_RELATIONSHIP_WITH_TRANSFORMATION(#24)
SHAPE_REPRESENTATION_RELATIONSHIP()
);
#39=CONTEXT_DEPENDENT_SHAPE_REPRESENTATION(#25,#6302);
#40=CONTEXT_DEPENDENT_SHAPE_REPRESENTATION(#26,#6303);
#41=CONTEXT_DEPENDENT_SHAPE_REPRESENTATION(#27,#6304);
#42=CONTEXT_DEPENDENT_SHAPE_REPRESENTATION(#28,#6305);
#43=CONTEXT_DEPENDENT_SHAPE_REPRESENTATION(#29,#6306);
#44=CONTEXT_DEPENDENT_SHAPE_REPRESENTATION(#30,#6307);
#45=CONTEXT_DEPENDENT_SHAPE_REPRESENTATION(#31,#6308);
#46=CONTEXT_DEPENDENT_SHAPE_REPRESENTATION(#32,#6309);
#47=CONTEXT_DEPENDENT_SHAPE_REPRESENTATION(#33,#6310);
#48=CONTEXT_DEPENDENT_SHAPE_REPRESENTATION(#34,#6311);
#49=CONTEXT_DEPENDENT_SHAPE_REPRESENTATION(#35,#6312);
#50=CONTEXT_DEPENDENT_SHAPE_REPRESENTATION(#36,#6313);
#51=CONTEXT_DEPENDENT_SHAPE_REPRESENTATION(#37,#6314);
#52=CONTEXT_DEPENDENT_SHAPE_REPRESENTATION(#38,#6315);
#53=NEXT_ASSEMBLY_USAGE_OCCURRENCE('Grundplatte:1','Grundplatte:1',
'Grundplatte:1',#6331,#6332,'Grundplatte:1');
#54=NEXT_ASSEMBLY_USAGE_OCCURRENCE('Festanschlag:1','Festanschlag:1',
'Festanschlag:1',#6331,#6333,'Festanschlag:1');
#55=NEXT_ASSEMBLY_USAGE_OCCURRENCE('AgaroseblockMax:1',
'AgaroseblockMax:1','AgaroseblockMax:1',#6331,#6334,'AgaroseblockMax:1');
#56=NEXT_ASSEMBLY_USAGE_OCCURRENCE('Anschlag:1','Anschlag:1',
'Anschlag:1',#6331,#6335,'Anschlag:1');
#57=NEXT_ASSEMBLY_USAGE_OCCURRENCE('VerfahrbarerAnschlag:1',
'VerfahrbarerAnschlag:1','VerfahrbarerAnschlag:1',#6331,#6336,
'VerfahrbarerAnschlag:1');
#58=NEXT_ASSEMBLY_USAGE_OCCURRENCE('VerfahrbarerAnschlagWinkelplatte:1',
'VerfahrbarerAnschlagWinkelplatte:1',
'VerfahrbarerAnschlagWinkelplatte:1',#6331,#6337,
'VerfahrbarerAnschlagWinkelplatte:1');
#59=NEXT_ASSEMBLY_USAGE_OCCURRENCE('Passstift:2','Passstift:2',
'Passstift:2',#6331,#6338,'Passstift:2');
#60=NEXT_ASSEMBLY_USAGE_OCCURRENCE('Passstift:3','Passstift:3',
'Passstift:3',#6331,#6338,'Passstift:3');
#61=NEXT_ASSEMBLY_USAGE_OCCURRENCE('Anschlag_klein_1:1',
'Anschlag_klein_1:1','Anschlag_klein_1:1',#6331,#6339,
'Anschlag_klein_1:1');
#62=NEXT_ASSEMBLY_USAGE_OCCURRENCE('Klemmgriff:1','Klemmgriff:1',
'Klemmgriff:1',#6331,#6340,'Klemmgriff:1');
#63=NEXT_ASSEMBLY_USAGE_OCCURRENCE('Anpressplatte:1','Anpressplatte:1',
'Anpressplatte:1',#6331,#6341,'Anpressplatte:1');
#64=NEXT_ASSEMBLY_USAGE_OCCURRENCE('GewindestangeM10:1',
'GewindestangeM10:1','GewindestangeM10:1',#6331,#6342,
'GewindestangeM10:1');
#65=NEXT_ASSEMBLY_USAGE_OCCURRENCE('GriffGro\X\DF:1','GriffGro\X\DF:1',
'GriffGro\X\DF:1',#6331,#6343,'GriffGro\X\DF:1');
#66=NEXT_ASSEMBLY_USAGE_OCCURRENCE('Platte2:1','Platte2:1','Platte2:1',
#6331,#6344,'Platte2:1');
#67=TOROIDAL_SURFACE('',#4122,9.25,2.);
#68=SHAPE_REPRESENTATION_RELATIONSHIP('SRR','None',#6317,#81);
#69=SHAPE_REPRESENTATION_RELATIONSHIP('SRR','None',#6318,#82);
#70=SHAPE_REPRESENTATION_RELATIONSHIP('SRR','None',#6319,#83);
#71=SHAPE_REPRESENTATION_RELATIONSHIP('SRR','None',#6320,#84);
#72=SHAPE_REPRESENTATION_RELATIONSHIP('SRR','None',#6321,#85);
#73=SHAPE_REPRESENTATION_RELATIONSHIP('SRR','None',#6322,#86);
#74=SHAPE_REPRESENTATION_RELATIONSHIP('SRR','None',#6323,#87);
#75=SHAPE_REPRESENTATION_RELATIONSHIP('SRR','None',#6324,#88);
#76=SHAPE_REPRESENTATION_RELATIONSHIP('SRR','None',#6325,#89);
#77=SHAPE_REPRESENTATION_RELATIONSHIP('SRR','None',#6326,#90);
#78=SHAPE_REPRESENTATION_RELATIONSHIP('SRR','None',#6327,#91);
#79=SHAPE_REPRESENTATION_RELATIONSHIP('SRR','None',#6328,#92);
#80=SHAPE_REPRESENTATION_RELATIONSHIP('SRR','None',#6329,#93);
#81=ADVANCED_BREP_SHAPE_REPRESENTATION('',(#107),#6256);
#82=ADVANCED_BREP_SHAPE_REPRESENTATION('',(#108),#6257);
#83=ADVANCED_BREP_SHAPE_REPRESENTATION('',(#109),#6258);
#84=ADVANCED_BREP_SHAPE_REPRESENTATION('',(#110),#6259);
#85=ADVANCED_BREP_SHAPE_REPRESENTATION('',(#111),#6260);
#86=ADVANCED_BREP_SHAPE_REPRESENTATION('',(#112),#6261);
#87=ADVANCED_BREP_SHAPE_REPRESENTATION('',(#113),#6262);
#88=ADVANCED_BREP_SHAPE_REPRESENTATION('',(#114),#6263);
#89=ADVANCED_BREP_SHAPE_REPRESENTATION('',(#115),#6264);
#90=ADVANCED_BREP_SHAPE_REPRESENTATION('',(#116),#6265);
#91=ADVANCED_BREP_SHAPE_REPRESENTATION('',(#117),#6266);
#92=ADVANCED_BREP_SHAPE_REPRESENTATION('',(#118),#6267);
#93=ADVANCED_BREP_SHAPE_REPRESENTATION('',(#119),#6268);
#94=STYLED_ITEM('',(#3681),#107);
#95=STYLED_ITEM('',(#3681),#108);
#96=STYLED_ITEM('',(#3682),#109);
#97=STYLED_ITEM('',(#3681),#110);
#98=STYLED_ITEM('',(#3681),#111);
#99=STYLED_ITEM('',(#3681),#112);
#100=STYLED_ITEM('',(#3683),#113);
#101=STYLED_ITEM('',(#3681),#114);
#102=STYLED_ITEM('',(#3684),#115);
#103=STYLED_ITEM('',(#3685),#116);
#104=STYLED_ITEM('',(#3681),#117);
#105=STYLED_ITEM('',(#3684),#118);
#106=STYLED_ITEM('',(#3681),#119);
#107=MANIFOLD_SOLID_BREP('Volumenk\X\F6rper1',#3524);
#108=MANIFOLD_SOLID_BREP('Volumenk\X\F6rper1',#3525);
#109=MANIFOLD_SOLID_BREP('Volumenk\X\F6rper1',#3526);
#110=MANIFOLD_SOLID_BREP('Volumenk\X\F6rper1',#3527);
#111=MANIFOLD_SOLID_BREP('Volumenk\X\F6rper1',#3528);
#112=MANIFOLD_SOLID_BREP('Volumenk\X\F6rper1',#3529);
#113=MANIFOLD_SOLID_BREP('Volumenk\X\F6rper1',#3530);
#114=MANIFOLD_SOLID_BREP('Volumenk\X\F6rper1',#3531);
#115=MANIFOLD_SOLID_BREP('Volumenk\X\F6rper1',#3532);
#116=MANIFOLD_SOLID_BREP('Volumenk\X\F6rper1',#3533);
#117=MANIFOLD_SOLID_BREP('Volumenk\X\F6rper1',#3534);
#118=MANIFOLD_SOLID_BREP('Volumenk\X\F6rper1',#3535);
#119=MANIFOLD_SOLID_BREP('Volumenk\X\F6rper1',#3536);
#120=LINE('',#5292,#365);
#121=LINE('',#5294,#366);
#122=LINE('',#5296,#367);
#123=LINE('',#5297,#368);
#124=LINE('',#5301,#369);
#125=LINE('',#5303,#370);
#126=LINE('',#5305,#371);
#127=LINE('',#5306,#372);
#128=LINE('',#5308,#373);
#129=LINE('',#5309,#374);
#130=LINE('',#5311,#375);
#131=LINE('',#5343,#376);
#132=LINE('',#5445,#377);
#133=LINE('',#5447,#378);
#134=LINE('',#5449,#379);
#135=LINE('',#5450,#380);
#136=LINE('',#5453,#381);
#137=LINE('',#5455,#382);
#138=LINE('',#5456,#383);
#139=LINE('',#5459,#384);
#140=LINE('',#5460,#385);
#141=LINE('',#5463,#386);
#142=LINE('',#5464,#387);
#143=LINE('',#5484,#388);
#144=LINE('',#5490,#389);
#145=LINE('',#5492,#390);
#146=LINE('',#5494,#391);
#147=LINE('',#5495,#392);
#148=LINE('',#5498,#393);
#149=LINE('',#5500,#394);
#150=LINE('',#5501,#395);
#151=LINE('',#5504,#396);
#152=LINE('',#5506,#397);
#153=LINE('',#5507,#398);
#154=LINE('',#5509,#399);
#155=LINE('',#5510,#400);
#156=LINE('',#5519,#401);
#157=LINE('',#5522,#402);
#158=LINE('',#5525,#403);
#159=LINE('',#5527,#404);
#160=LINE('',#5528,#405);
#161=LINE('',#5534,#406);
#162=LINE('',#5536,#407);
#163=LINE('',#5537,#408);
#164=LINE('',#5543,#409);
#165=LINE('',#5546,#410);
#166=LINE('',#5549,#411);
#167=LINE('',#5551,#412);
#168=LINE('',#5552,#413);
#169=LINE('',#5558,#414);
#170=LINE('',#5560,#415);
#171=LINE('',#5561,#416);
#172=LINE('',#5567,#417);
#173=LINE('',#5570,#418);
#174=LINE('',#5573,#419);
#175=LINE('',#5575,#420);
#176=LINE('',#5576,#421);
#177=LINE('',#5594,#422);
#178=LINE('',#5596,#423);
#179=LINE('',#5597,#424);
#180=LINE('',#5601,#425);
#181=LINE('',#5603,#426);
#182=LINE('',#5605,#427);
#183=LINE('',#5606,#428);
#184=LINE('',#5609,#429);
#185=LINE('',#5611,#430);
#186=LINE('',#5612,#431);
#187=LINE('',#5614,#432);
#188=LINE('',#5616,#433);
#189=LINE('',#5617,#434);
#190=LINE('',#5620,#435);
#191=LINE('',#5621,#436);
#192=LINE('',#5624,#437);
#193=LINE('',#5626,#438);
#194=LINE('',#5627,#439);
#195=LINE('',#5629,#440);
#196=LINE('',#5630,#441);
#197=LINE('',#5661,#442);
#198=LINE('',#5663,#443);
#199=LINE('',#5665,#444);
#200=LINE('',#5666,#445);
#201=LINE('',#5669,#446);
#202=LINE('',#5671,#447);
#203=LINE('',#5672,#448);
#204=LINE('',#5675,#449);
#205=LINE('',#5677,#450);
#206=LINE('',#5678,#451);
#207=LINE('',#5680,#452);
#208=LINE('',#5681,#453);
#209=LINE('',#5708,#454);
#210=LINE('',#5711,#455);
#211=LINE('',#5714,#456);
#212=LINE('',#5716,#457);
#213=LINE('',#5717,#458);
#214=LINE('',#5723,#459);
#215=LINE('',#5725,#460);
#216=LINE('',#5726,#461);
#217=LINE('',#5732,#462);
#218=LINE('',#5735,#463);
#219=LINE('',#5738,#464);
#220=LINE('',#5740,#465);
#221=LINE('',#5741,#466);
#222=LINE('',#5747,#467);
#223=LINE('',#5749,#468);
#224=LINE('',#5750,#469);
#225=LINE('',#5754,#470);
#226=LINE('',#5756,#471);
#227=LINE('',#5758,#472);
#228=LINE('',#5759,#473);
#229=LINE('',#5762,#474);
#230=LINE('',#5764,#475);
#231=LINE('',#5765,#476);
#232=LINE('',#5768,#477);
#233=LINE('',#5770,#478);
#234=LINE('',#5771,#479);
#235=LINE('',#5773,#480);
#236=LINE('',#5774,#481);
#237=LINE('',#5795,#482);
#238=LINE('',#5797,#483);
#239=LINE('',#5799,#484);
#240=LINE('',#5800,#485);
#241=LINE('',#5806,#486);
#242=LINE('',#5809,#487);
#243=LINE('',#5811,#488);
#244=LINE('',#5812,#489);
#245=LINE('',#5816,#490);
#246=LINE('',#5818,#491);
#247=LINE('',#5820,#492);
#248=LINE('',#5821,#493);
#249=LINE('',#5827,#494);
#250=LINE('',#5830,#495);
#251=LINE('',#5832,#496);
#252=LINE('',#5833,#497);
#253=LINE('',#5836,#498);
#254=LINE('',#5838,#499);
#255=LINE('',#5840,#500);
#256=LINE('',#5842,#501);
#257=LINE('',#5843,#502);
#258=LINE('',#5844,#503);
#259=LINE('',#5847,#504);
#260=LINE('',#5848,#505);
#261=LINE('',#5855,#506);
#262=LINE('',#5856,#507);
#263=LINE('',#5877,#508);
#264=LINE('',#5878,#509);
#265=LINE('',#5881,#510);
#266=LINE('',#5882,#511);
#267=LINE('',#5884,#512);
#268=LINE('',#5885,#513);
#269=LINE('',#5892,#514);
#270=LINE('',#5894,#515);
#271=LINE('',#5896,#516);
#272=LINE('',#5898,#517);
#273=LINE('',#5900,#518);
#274=LINE('',#5902,#519);
#275=LINE('',#5904,#520);
#276=LINE('',#5906,#521);
#277=LINE('',#5908,#522);
#278=LINE('',#5909,#523);
#279=LINE('',#5914,#524);
#280=LINE('',#5916,#525);
#281=LINE('',#5917,#526);
#282=LINE('',#5920,#527);
#283=LINE('',#5921,#528);
#284=LINE('',#5924,#529);
#285=LINE('',#5925,#530);
#286=LINE('',#5928,#531);
#287=LINE('',#5929,#532);
#288=LINE('',#5932,#533);
#289=LINE('',#5933,#534);
#290=LINE('',#5936,#535);
#291=LINE('',#5937,#536);
#292=LINE('',#5940,#537);
#293=LINE('',#5941,#538);
#294=LINE('',#5944,#539);
#295=LINE('',#5945,#540);
#296=LINE('',#5948,#541);
#297=LINE('',#5949,#542);
#298=LINE('',#5951,#543);
#299=LINE('',#5967,#544);
#300=LINE('',#5969,#545);
#301=LINE('',#5971,#546);
#302=LINE('',#5972,#547);
#303=LINE('',#5975,#548);
#304=LINE('',#5977,#549);
#305=LINE('',#5978,#550);
#306=LINE('',#5981,#551);
#307=LINE('',#5983,#552);
#308=LINE('',#5984,#553);
#309=LINE('',#5986,#554);
#310=LINE('',#5987,#555);
#311=LINE('',#6008,#556);
#312=LINE('',#6010,#557);
#313=LINE('',#6012,#558);
#314=LINE('',#6013,#559);
#315=LINE('',#6016,#560);
#316=LINE('',#6018,#561);
#317=LINE('',#6019,#562);
#318=LINE('',#6022,#563);
#319=LINE('',#6024,#564);
#320=LINE('',#6025,#565);
#321=LINE('',#6028,#566);
#322=LINE('',#6030,#567);
#323=LINE('',#6031,#568);
#324=LINE('',#6034,#569);
#325=LINE('',#6036,#570);
#326=LINE('',#6037,#571);
#327=LINE('',#6039,#572);
#328=LINE('',#6040,#573);
#329=LINE('',#6043,#574);
#330=LINE('',#6045,#575);
#331=LINE('',#6046,#576);
#332=LINE('',#6049,#577);
#333=LINE('',#6050,#578);
#334=LINE('',#6053,#579);
#335=LINE('',#6054,#580);
#336=LINE('',#6061,#581);
#337=LINE('',#6063,#582);
#338=LINE('',#6065,#583);
#339=LINE('',#6066,#584);
#340=LINE('',#6069,#585);
#341=LINE('',#6070,#586);
#342=LINE('',#6071,#587);
#343=LINE('',#6074,#588);
#344=LINE('',#6075,#589);
#345=LINE('',#6078,#590);
#346=LINE('',#6079,#591);
#347=LINE('',#6082,#592);
#348=LINE('',#6083,#593);
#349=LINE('',#6085,#594);
#350=LINE('',#6086,#595);
#351=LINE('',#6088,#596);
#352=LINE('',#6090,#597);
#353=LINE('',#6203,#598);
#354=LINE('',#6205,#599);
#355=LINE('',#6207,#600);
#356=LINE('',#6208,#601);
#357=LINE('',#6211,#602);
#358=LINE('',#6213,#603);
#359=LINE('',#6214,#604);
#360=LINE('',#6217,#605);
#361=LINE('',#6219,#606);
#362=LINE('',#6220,#607);
#363=LINE('',#6222,#608);
#364=LINE('',#6223,#609);
#365=VECTOR('',#4232,10.);
#366=VECTOR('',#4233,10.);
#367=VECTOR('',#4234,10.);
#368=VECTOR('',#4235,10.);
#369=VECTOR('',#4238,10.);
#370=VECTOR('',#4239,10.);
#371=VECTOR('',#4240,10.);
#372=VECTOR('',#4241,10.);
#373=VECTOR('',#4244,10.);
#374=VECTOR('',#4245,10.);
#375=VECTOR('',#4248,10.);
#376=VECTOR('',#4287,10.);
#377=VECTOR('',#4422,10.);
#378=VECTOR('',#4423,10.);
#379=VECTOR('',#4424,10.);
#380=VECTOR('',#4425,10.);
#381=VECTOR('',#4428,10.);
#382=VECTOR('',#4429,10.);
#383=VECTOR('',#4430,10.);
#384=VECTOR('',#4433,10.);
#385=VECTOR('',#4434,10.);
#386=VECTOR('',#4437,10.);
#387=VECTOR('',#4438,10.);
#388=VECTOR('',#4465,10.);
#389=VECTOR('',#4472,10.);
#390=VECTOR('',#4473,10.);
#391=VECTOR('',#4474,10.);
#392=VECTOR('',#4475,10.);
#393=VECTOR('',#4478,10.);
#394=VECTOR('',#4479,10.);
#395=VECTOR('',#4480,10.);
#396=VECTOR('',#4483,10.);
#397=VECTOR('',#4484,10.);
#398=VECTOR('',#4485,10.);
#399=VECTOR('',#4488,10.);
#400=VECTOR('',#4489,10.);
#401=VECTOR('',#4500,10.);
#402=VECTOR('',#4503,10.);
#403=VECTOR('',#4506,10.);
#404=VECTOR('',#4507,10.);
#405=VECTOR('',#4508,10.);
#406=VECTOR('',#4515,10.);
#407=VECTOR('',#4518,10.);
#408=VECTOR('',#4519,10.);
#409=VECTOR('',#4524,10.);
#410=VECTOR('',#4527,10.);
#411=VECTOR('',#4530,10.);
#412=VECTOR('',#4531,10.);
#413=VECTOR('',#4532,10.);
#414=VECTOR('',#4539,10.);
#415=VECTOR('',#4542,10.);
#416=VECTOR('',#4543,10.);
#417=VECTOR('',#4548,10.);
#418=VECTOR('',#4551,10.);
#419=VECTOR('',#4554,10.);
#420=VECTOR('',#4555,10.);
#421=VECTOR('',#4556,10.);
#422=VECTOR('',#4577,10.);
#423=VECTOR('',#4578,10.);
#424=VECTOR('',#4579,10.);
#425=VECTOR('',#4582,10.);
#426=VECTOR('',#4583,10.);
#427=VECTOR('',#4584,10.);
#428=VECTOR('',#4585,10.);
#429=VECTOR('',#4588,10.);
#430=VECTOR('',#4589,10.);
#431=VECTOR('',#4590,10.);
#432=VECTOR('',#4593,10.);
#433=VECTOR('',#4594,10.);
#434=VECTOR('',#4595,10.);
#435=VECTOR('',#4598,10.);
#436=VECTOR('',#4599,10.);
#437=VECTOR('',#4602,10.);
#438=VECTOR('',#4603,10.);
#439=VECTOR('',#4604,10.);
#440=VECTOR('',#4607,10.);
#441=VECTOR('',#4608,10.);
#442=VECTOR('',#4647,10.);
#443=VECTOR('',#4648,10.);
#444=VECTOR('',#4649,10.);
#445=VECTOR('',#4650,10.);
#446=VECTOR('',#4653,10.);
#447=VECTOR('',#4654,10.);
#448=VECTOR('',#4655,10.);
#449=VECTOR('',#4658,10.);
#450=VECTOR('',#4659,10.);
#451=VECTOR('',#4660,10.);
#452=VECTOR('',#4663,10.);
#453=VECTOR('',#4664,10.);
#454=VECTOR('',#4699,10.);
#455=VECTOR('',#4702,10.);
#456=VECTOR('',#4705,10.);
#457=VECTOR('',#4706,10.);
#458=VECTOR('',#4707,10.);
#459=VECTOR('',#4714,10.);
#460=VECTOR('',#4717,10.);
#461=VECTOR('',#4718,10.);
#462=VECTOR('',#4723,10.);
#463=VECTOR('',#4726,10.);
#464=VECTOR('',#4729,10.);
#465=VECTOR('',#4730,10.);
#466=VECTOR('',#4731,10.);
#467=VECTOR('',#4738,10.);
#468=VECTOR('',#4741,10.);
#469=VECTOR('',#4742,10.);
#470=VECTOR('',#4745,10.);
#471=VECTOR('',#4746,10.);
#472=VECTOR('',#4747,10.);
#473=VECTOR('',#4748,10.);
#474=VECTOR('',#4751,10.);
#475=VECTOR('',#4752,10.);
#476=VECTOR('',#4753,10.);
#477=VECTOR('',#4756,10.);
#478=VECTOR('',#4757,10.);
#479=VECTOR('',#4758,10.);
#480=VECTOR('',#4761,10.);
#481=VECTOR('',#4762,10.);
#482=VECTOR('',#4791,10.);
#483=VECTOR('',#4792,10.);
#484=VECTOR('',#4793,10.);
#485=VECTOR('',#4794,10.);
#486=VECTOR('',#4801,10.);
#487=VECTOR('',#4804,10.);
#488=VECTOR('',#4805,10.);
#489=VECTOR('',#4806,10.);
#490=VECTOR('',#4809,10.);
#491=VECTOR('',#4810,10.);
#492=VECTOR('',#4811,10.);
#493=VECTOR('',#4812,10.);
#494=VECTOR('',#4819,10.);
#495=VECTOR('',#4822,10.);
#496=VECTOR('',#4823,10.);
#497=VECTOR('',#4824,10.);
#498=VECTOR('',#4827,10.);
#499=VECTOR('',#4828,10.);
#500=VECTOR('',#4829,10.);
#501=VECTOR('',#4830,10.);
#502=VECTOR('',#4831,10.);
#503=VECTOR('',#4832,10.);
#504=VECTOR('',#4835,10.);
#505=VECTOR('',#4836,10.);
#506=VECTOR('',#4843,10.);
#507=VECTOR('',#4844,10.);
#508=VECTOR('',#4871,10.);
#509=VECTOR('',#4872,10.);
#510=VECTOR('',#4875,10.);
#511=VECTOR('',#4876,10.);
#512=VECTOR('',#4879,10.);
#513=VECTOR('',#4880,10.);
#514=VECTOR('',#4889,10.);
#515=VECTOR('',#4890,10.);
#516=VECTOR('',#4891,10.);
#517=VECTOR('',#4892,10.);
#518=VECTOR('',#4893,10.);
#519=VECTOR('',#4894,10.);
#520=VECTOR('',#4895,10.);
#521=VECTOR('',#4896,10.);
#522=VECTOR('',#4897,10.);
#523=VECTOR('',#4898,10.);
#524=VECTOR('',#4903,10.);
#525=VECTOR('',#4904,10.);
#526=VECTOR('',#4905,10.);
#527=VECTOR('',#4908,10.);
#528=VECTOR('',#4909,10.);
#529=VECTOR('',#4912,10.);
#530=VECTOR('',#4913,10.);
#531=VECTOR('',#4916,10.);
#532=VECTOR('',#4917,10.);
#533=VECTOR('',#4920,10.);
#534=VECTOR('',#4921,10.);
#535=VECTOR('',#4924,10.);
#536=VECTOR('',#4925,10.);
#537=VECTOR('',#4928,10.);
#538=VECTOR('',#4929,10.);
#539=VECTOR('',#4932,10.);
#540=VECTOR('',#4933,10.);
#541=VECTOR('',#4936,10.);
#542=VECTOR('',#4937,10.);
#543=VECTOR('',#4940,10.);
#544=VECTOR('',#4961,10.);
#545=VECTOR('',#4962,10.);
#546=VECTOR('',#4963,10.);
#547=VECTOR('',#4964,10.);
#548=VECTOR('',#4967,10.);
#549=VECTOR('',#4968,10.);
#550=VECTOR('',#4969,10.);
#551=VECTOR('',#4972,10.);
#552=VECTOR('',#4973,10.);
#553=VECTOR('',#4974,10.);
#554=VECTOR('',#4977,10.);
#555=VECTOR('',#4978,10.);
#556=VECTOR('',#5007,10.);
#557=VECTOR('',#5008,10.);
#558=VECTOR('',#5009,10.);
#559=VECTOR('',#5010,10.);
#560=VECTOR('',#5013,10.);
#561=VECTOR('',#5014,10.);
#562=VECTOR('',#5015,10.);
#563=VECTOR('',#5018,10.);
#564=VECTOR('',#5019,10.);
#565=VECTOR('',#5020,10.);
#566=VECTOR('',#5023,10.);
#567=VECTOR('',#5024,10.);
#568=VECTOR('',#5025,10.);
#569=VECTOR('',#5028,10.);
#570=VECTOR('',#5029,10.);
#571=VECTOR('',#5030,10.);
#572=VECTOR('',#5033,10.);
#573=VECTOR('',#5034,10.);
#574=VECTOR('',#5037,10.);
#575=VECTOR('',#5038,10.);
#576=VECTOR('',#5039,10.);
#577=VECTOR('',#5042,10.);
#578=VECTOR('',#5043,10.);
#579=VECTOR('',#5046,10.);
#580=VECTOR('',#5047,10.);
#581=VECTOR('',#5054,10.);
#582=VECTOR('',#5055,10.);
#583=VECTOR('',#5056,10.);
#584=VECTOR('',#5057,10.);
#585=VECTOR('',#5060,10.);
#586=VECTOR('',#5061,10.);
#587=VECTOR('',#5062,10.);
#588=VECTOR('',#5065,10.);
#589=VECTOR('',#5066,10.);
#590=VECTOR('',#5069,10.);
#591=VECTOR('',#5070,10.);
#592=VECTOR('',#5073,10.);
#593=VECTOR('',#5074,10.);
#594=VECTOR('',#5077,10.);
#595=VECTOR('',#5078,10.);
#596=VECTOR('',#5081,10.);
#597=VECTOR('',#5084,10.);
#598=VECTOR('',#5225,10.);
#599=VECTOR('',#5226,10.);
#600=VECTOR('',#5227,10.);
#601=VECTOR('',#5228,10.);
#602=VECTOR('',#5231,10.);
#603=VECTOR('',#5232,10.);
#604=VECTOR('',#5233,10.);
#605=VECTOR('',#5236,10.);
#606=VECTOR('',#5237,10.);
#607=VECTOR('',#5238,10.);
#608=VECTOR('',#5241,10.);
#609=VECTOR('',#5242,10.);
#610=PLANE('',#3810);
#611=PLANE('',#3811);
#612=PLANE('',#3812);
#613=PLANE('',#3813);
#614=PLANE('',#3832);
#615=PLANE('',#3833);
#616=PLANE('',#3899);
#617=PLANE('',#3900);
#618=PLANE('',#3901);
#619=PLANE('',#3902);
#620=PLANE('',#3915);
#621=PLANE('',#3916);
#622=PLANE('',#3918);
#623=PLANE('',#3919);
#624=PLANE('',#3920);
#625=PLANE('',#3921);
#626=PLANE('',#3922);
#627=PLANE('',#3923);
#628=PLANE('',#3928);
#629=PLANE('',#3932);
#630=PLANE('',#3936);
#631=PLANE('',#3940);
#632=PLANE('',#3944);
#633=PLANE('',#3954);
#634=PLANE('',#3955);
#635=PLANE('',#3956);
#636=PLANE('',#3957);
#637=PLANE('',#3958);
#638=PLANE('',#3959);
#639=PLANE('',#3960);
#640=PLANE('',#3961);
#641=PLANE('',#3962);
#642=PLANE('',#3979);
#643=PLANE('',#3980);
#644=PLANE('',#3981);
#645=PLANE('',#3982);
#646=PLANE('',#3983);
#647=PLANE('',#3984);
#648=PLANE('',#4001);
#649=PLANE('',#4005);
#650=PLANE('',#4009);
#651=PLANE('',#4013);
#652=PLANE('',#4014);
#653=PLANE('',#4015);
#654=PLANE('',#4016);
#655=PLANE('',#4017);
#656=PLANE('',#4018);
#657=PLANE('',#4019);
#658=PLANE('',#4026);
#659=PLANE('',#4029);
#660=PLANE('',#4031);
#661=PLANE('',#4035);
#662=PLANE('',#4036);
#663=PLANE('',#4040);
#664=PLANE('',#4041);
#665=PLANE('',#4042);
#666=PLANE('',#4045);
#667=PLANE('',#4046);
#668=PLANE('',#4052);
#669=PLANE('',#4058);
#670=PLANE('',#4059);
#671=PLANE('',#4060);
#672=PLANE('',#4061);
#673=PLANE('',#4062);
#674=PLANE('',#4064);
#675=PLANE('',#4066);
#676=PLANE('',#4067);
#677=PLANE('',#4068);
#678=PLANE('',#4069);
#679=PLANE('',#4070);
#680=PLANE('',#4071);
#681=PLANE('',#4072);
#682=PLANE('',#4073);
#683=PLANE('',#4074);
#684=PLANE('',#4075);
#685=PLANE('',#4076);
#686=PLANE('',#4083);
#687=PLANE('',#4085);
#688=PLANE('',#4086);
#689=PLANE('',#4087);
#690=PLANE('',#4088);
#691=PLANE('',#4089);
#692=PLANE('',#4090);
#693=PLANE('',#4097);
#694=PLANE('',#4100);
#695=PLANE('',#4102);
#696=PLANE('',#4103);
#697=PLANE('',#4104);
#698=PLANE('',#4105);
#699=PLANE('',#4106);
#700=PLANE('',#4107);
#701=PLANE('',#4108);
#702=PLANE('',#4109);
#703=PLANE('',#4110);
#704=PLANE('',#4111);
#705=PLANE('',#4113);
#706=PLANE('',#4114);
#707=PLANE('',#4115);
#708=PLANE('',#4116);
#709=PLANE('',#4117);
#710=PLANE('',#4118);
#711=PLANE('',#4119);
#712=PLANE('',#4120);
#713=PLANE('',#4121);
#714=PLANE('',#4126);
#715=PLANE('',#4131);
#716=PLANE('',#4190);
#717=PLANE('',#4191);
#718=PLANE('',#4192);
#719=PLANE('',#4193);
#720=PLANE('',#4194);
#721=PLANE('',#4195);
#722=FACE_BOUND('',#1191,.T.);
#723=FACE_BOUND('',#1194,.T.);
#724=FACE_BOUND('',#1199,.T.);
#725=FACE_BOUND('',#1200,.T.);
#726=FACE_BOUND('',#1201,.T.);
#727=FACE_BOUND('',#1202,.T.);
#728=FACE_BOUND('',#1203,.T.);
#729=FACE_BOUND('',#1204,.T.);
#730=FACE_BOUND('',#1206,.T.);
#731=FACE_BOUND('',#1208,.T.);
#732=FACE_BOUND('',#1210,.T.);
#733=FACE_BOUND('',#1212,.T.);
#734=FACE_BOUND('',#1214,.T.);
#735=FACE_BOUND('',#1216,.T.);
#736=FACE_BOUND('',#1219,.T.);
#737=FACE_BOUND('',#1220,.T.);
#738=FACE_BOUND('',#1221,.T.);
#739=FACE_BOUND('',#1222,.T.);
#740=FACE_BOUND('',#1223,.T.);
#741=FACE_BOUND('',#1224,.T.);
#742=FACE_BOUND('',#1225,.T.);
#743=FACE_BOUND('',#1226,.T.);
#744=FACE_BOUND('',#1227,.T.);
#745=FACE_BOUND('',#1228,.T.);
#746=FACE_BOUND('',#1229,.T.);
#747=FACE_BOUND('',#1230,.T.);
#748=FACE_BOUND('',#1231,.T.);
#749=FACE_BOUND('',#1232,.T.);
#750=FACE_BOUND('',#1233,.T.);
#751=FACE_BOUND('',#1234,.T.);
#752=FACE_BOUND('',#1235,.T.);
#753=FACE_BOUND('',#1236,.T.);
#754=FACE_BOUND('',#1237,.T.);
#755=FACE_BOUND('',#1238,.T.);
#756=FACE_BOUND('',#1239,.T.);
#757=FACE_BOUND('',#1241,.T.);
#758=FACE_BOUND('',#1243,.T.);
#759=FACE_BOUND('',#1245,.T.);
#760=FACE_BOUND('',#1247,.T.);
#761=FACE_BOUND('',#1249,.T.);
#762=FACE_BOUND('',#1251,.T.);
#763=FACE_BOUND('',#1254,.T.);
#764=FACE_BOUND('',#1257,.T.);
#765=FACE_BOUND('',#1260,.T.);
#766=FACE_BOUND('',#1263,.T.);
#767=FACE_BOUND('',#1266,.T.);
#768=FACE_BOUND('',#1269,.T.);
#769=FACE_BOUND('',#1272,.T.);
#770=FACE_BOUND('',#1275,.T.);
#771=FACE_BOUND('',#1278,.T.);
#772=FACE_BOUND('',#1281,.T.);
#773=FACE_BOUND('',#1284,.T.);
#774=FACE_BOUND('',#1287,.T.);
#775=FACE_BOUND('',#1290,.T.);
#776=FACE_BOUND('',#1297,.T.);
#777=FACE_BOUND('',#1300,.T.);
#778=FACE_BOUND('',#1303,.T.);
#779=FACE_BOUND('',#1306,.T.);
#780=FACE_BOUND('',#1307,.T.);
#781=FACE_BOUND('',#1308,.T.);
#782=FACE_BOUND('',#1325,.T.);
#783=FACE_BOUND('',#1327,.T.);
#784=FACE_BOUND('',#1329,.T.);
#785=FACE_BOUND('',#1331,.T.);
#786=FACE_BOUND('',#1334,.T.);
#787=FACE_BOUND('',#1335,.T.);
#788=FACE_BOUND('',#1336,.T.);
#789=FACE_BOUND('',#1337,.T.);
#790=FACE_BOUND('',#1340,.T.);
#791=FACE_BOUND('',#1341,.T.);
#792=FACE_BOUND('',#1342,.T.);
#793=FACE_BOUND('',#1343,.T.);
#794=FACE_BOUND('',#1349,.T.);
#795=FACE_BOUND('',#1351,.T.);
#796=FACE_BOUND('',#1353,.T.);
#797=FACE_BOUND('',#1355,.T.);
#798=FACE_BOUND('',#1357,.T.);
#799=FACE_BOUND('',#1359,.T.);
#800=FACE_BOUND('',#1361,.T.);
#801=FACE_BOUND('',#1367,.T.);
#802=FACE_BOUND('',#1368,.T.);
#803=FACE_BOUND('',#1369,.T.);
#804=FACE_BOUND('',#1371,.T.);
#805=FACE_BOUND('',#1372,.T.);
#806=FACE_BOUND('',#1373,.T.);
#807=FACE_BOUND('',#1376,.T.);
#808=FACE_BOUND('',#1379,.T.);
#809=FACE_BOUND('',#1382,.T.);
#810=FACE_BOUND('',#1392,.T.);
#811=FACE_BOUND('',#1393,.T.);
#812=FACE_BOUND('',#1396,.T.);
#813=FACE_BOUND('',#1397,.T.);
#814=FACE_BOUND('',#1401,.T.);
#815=FACE_BOUND('',#1402,.T.);
#816=FACE_BOUND('',#1403,.T.);
#817=FACE_BOUND('',#1405,.T.);
#818=FACE_BOUND('',#1407,.T.);
#819=FACE_BOUND('',#1410,.T.);
#820=FACE_BOUND('',#1420,.T.);
#821=FACE_BOUND('',#1421,.T.);
#822=FACE_BOUND('',#1424,.T.);
#823=FACE_BOUND('',#1426,.T.);
#824=FACE_BOUND('',#1428,.T.);
#825=FACE_BOUND('',#1430,.T.);
#826=FACE_BOUND('',#1432,.T.);
#827=FACE_BOUND('',#1434,.T.);
#828=FACE_BOUND('',#1439,.T.);
#829=FACE_BOUND('',#1440,.T.);
#830=FACE_BOUND('',#1443,.T.);
#831=FACE_BOUND('',#1457,.T.);
#832=FACE_BOUND('',#1459,.T.);
#833=FACE_BOUND('',#1461,.T.);
#834=FACE_BOUND('',#1469,.T.);
#835=FACE_BOUND('',#1471,.T.);
#836=FACE_BOUND('',#1474,.T.);
#837=FACE_BOUND('',#1486,.T.);
#838=FACE_BOUND('',#1497,.T.);
#839=FACE_BOUND('',#1499,.T.);
#840=FACE_BOUND('',#1501,.T.);
#841=FACE_BOUND('',#1504,.T.);
#842=FACE_BOUND('',#1507,.T.);
#843=FACE_BOUND('',#1509,.T.);
#844=FACE_BOUND('',#1511,.T.);
#845=FACE_BOUND('',#1513,.T.);
#846=FACE_BOUND('',#1515,.T.);
#847=FACE_BOUND('',#1517,.T.);
#848=FACE_BOUND('',#1519,.T.);
#849=FACE_BOUND('',#1521,.T.);
#850=FACE_BOUND('',#1523,.T.);
#851=FACE_BOUND('',#1525,.T.);
#852=FACE_BOUND('',#1527,.T.);
#853=FACE_BOUND('',#1529,.T.);
#854=FACE_BOUND('',#1531,.T.);
#855=FACE_BOUND('',#1533,.T.);
#856=FACE_BOUND('',#1535,.T.);
#857=FACE_BOUND('',#1538,.T.);
#858=FACE_BOUND('',#1541,.T.);
#859=FACE_BOUND('',#1544,.T.);
#860=FACE_BOUND('',#1548,.T.);
#861=FACE_BOUND('',#1549,.T.);
#862=FACE_BOUND('',#1550,.T.);
#863=FACE_BOUND('',#1553,.T.);
#864=FACE_BOUND('',#1554,.T.);
#865=FACE_BOUND('',#1555,.T.);
#866=FACE_BOUND('',#1556,.T.);
#867=FACE_BOUND('',#1557,.T.);
#868=FACE_BOUND('',#1558,.T.);
#869=FACE_BOUND('',#1559,.T.);
#870=FACE_BOUND('',#1560,.T.);
#871=FACE_BOUND('',#1561,.T.);
#872=FACE_BOUND('',#1562,.T.);
#873=FACE_BOUND('',#1563,.T.);
#874=FACE_BOUND('',#1564,.T.);
#875=FACE_BOUND('',#1565,.T.);
#876=FACE_BOUND('',#1566,.T.);
#877=FACE_BOUND('',#1567,.T.);
#878=FACE_BOUND('',#1569,.T.);
#879=FACE_BOUND('',#1570,.T.);
#880=FACE_BOUND('',#1571,.T.);
#881=FACE_BOUND('',#1572,.T.);
#882=FACE_BOUND('',#1573,.T.);
#883=FACE_BOUND('',#1574,.T.);
#884=FACE_BOUND('',#1575,.T.);
#885=FACE_BOUND('',#1576,.T.);
#886=FACE_BOUND('',#1577,.T.);
#887=FACE_BOUND('',#1578,.T.);
#888=FACE_BOUND('',#1579,.T.);
#889=FACE_BOUND('',#1580,.T.);
#890=FACE_BOUND('',#1581,.T.);
#891=FACE_BOUND('',#1582,.T.);
#892=FACE_BOUND('',#1583,.T.);
#893=CYLINDRICAL_SURFACE('',#3804,1.621);
#894=CYLINDRICAL_SURFACE('',#3808,1.621);
#895=CYLINDRICAL_SURFACE('',#3822,3.1);
#896=CYLINDRICAL_SURFACE('',#3826,3.1);
#897=CYLINDRICAL_SURFACE('',#3830,3.1);
#898=CYLINDRICAL_SURFACE('',#3852,3.1);
#899=CYLINDRICAL_SURFACE('',#3855,3.1);
#900=CYLINDRICAL_SURFACE('',#3858,3.1);
#901=CYLINDRICAL_SURFACE('',#3861,1.621);
#902=CYLINDRICAL_SURFACE('',#3864,1.95);
#903=CYLINDRICAL_SURFACE('',#3867,2.4585);
#904=CYLINDRICAL_SURFACE('',#3870,2.4585);
#905=CYLINDRICAL_SURFACE('',#3873,2.4585);
#906=CYLINDRICAL_SURFACE('',#3876,2.4585);
#907=CYLINDRICAL_SURFACE('',#3879,2.4585);
#908=CYLINDRICAL_SURFACE('',#3882,2.4585);
#909=CYLINDRICAL_SURFACE('',#3885,2.4585);
#910=CYLINDRICAL_SURFACE('',#3888,2.4585);
#911=CYLINDRICAL_SURFACE('',#3891,2.4585);
#912=CYLINDRICAL_SURFACE('',#3894,2.4585);
#913=CYLINDRICAL_SURFACE('',#3897,1.95);
#914=CYLINDRICAL_SURFACE('',#3905,2.4585);
#915=CYLINDRICAL_SURFACE('',#3909,2.4585);
#916=CYLINDRICAL_SURFACE('',#3913,2.4585);
#917=CYLINDRICAL_SURFACE('',#3925,2.10000000000004);
#918=CYLINDRICAL_SURFACE('',#3929,2.1);
#919=CYLINDRICAL_SURFACE('',#3933,2.09999999999996);
#920=CYLINDRICAL_SURFACE('',#3937,2.1);
#921=CYLINDRICAL_SURFACE('',#3941,6.);
#922=CYLINDRICAL_SURFACE('',#3946,1.621);
#923=CYLINDRICAL_SURFACE('',#3949,1.621);
#924=CYLINDRICAL_SURFACE('',#3952,6.5);
#925=CYLINDRICAL_SURFACE('',#3967,2.1);
#926=CYLINDRICAL_SURFACE('',#3972,2.1);
#927=CYLINDRICAL_SURFACE('',#3977,2.1);
#928=CYLINDRICAL_SURFACE('',#3988,1.621);
#929=CYLINDRICAL_SURFACE('',#3992,1.621);
#930=CYLINDRICAL_SURFACE('',#3996,1.621);
#931=CYLINDRICAL_SURFACE('',#3998,3.24999999999999);
#932=CYLINDRICAL_SURFACE('',#4002,3.24999999999999);
#933=CYLINDRICAL_SURFACE('',#4006,3.24999999999999);
#934=CYLINDRICAL_SURFACE('',#4010,3.24999999999999);
#935=CYLINDRICAL_SURFACE('',#4024,2.);
#936=CYLINDRICAL_SURFACE('',#4032,2.);
#937=CYLINDRICAL_SURFACE('',#4037,2.5);
#938=CYLINDRICAL_SURFACE('',#4049,4.);
#939=CYLINDRICAL_SURFACE('',#4051,2.25);
#940=CYLINDRICAL_SURFACE('',#4055,4.);
#941=CYLINDRICAL_SURFACE('',#4057,2.25);
#942=CYLINDRICAL_SURFACE('',#4079,1.621);
#943=CYLINDRICAL_SURFACE('',#4081,5.15);
#944=CYLINDRICAL_SURFACE('',#4095,5.);
#945=CYLINDRICAL_SURFACE('',#4125,11.25);
#946=CYLINDRICAL_SURFACE('',#4130,4.188);
#947=CYLINDRICAL_SURFACE('',#4133,4.188);
#948=CYLINDRICAL_SURFACE('',#4136,4.188);
#949=CYLINDRICAL_SURFACE('',#4139,4.188);
#950=CYLINDRICAL_SURFACE('',#4142,4.188);
#951=CYLINDRICAL_SURFACE('',#4145,4.188);
#952=CYLINDRICAL_SURFACE('',#4148,4.188);
#953=CYLINDRICAL_SURFACE('',#4151,4.188);
#954=CYLINDRICAL_SURFACE('',#4154,4.188);
#955=CYLINDRICAL_SURFACE('',#4157,4.188);
#956=CYLINDRICAL_SURFACE('',#4160,4.188);
#957=CYLINDRICAL_SURFACE('',#4163,4.188);
#958=CYLINDRICAL_SURFACE('',#4166,4.188);
#959=CYLINDRICAL_SURFACE('',#4169,4.188);
#960=CYLINDRICAL_SURFACE('',#4172,4.188);
#961=CYLINDRICAL_SURFACE('',#4175,4.188);
#962=CYLINDRICAL_SURFACE('',#4180,2.4585);
#963=CYLINDRICAL_SURFACE('',#4184,2.4585);
#964=CYLINDRICAL_SURFACE('',#4188,2.4585);
#965=FACE_OUTER_BOUND('',#1189,.T.);
#966=FACE_OUTER_BOUND('',#1190,.T.);
#967=FACE_OUTER_BOUND('',#1192,.T.);
#968=FACE_OUTER_BOUND('',#1193,.T.);
#969=FACE_OUTER_BOUND('',#1195,.T.);
#970=FACE_OUTER_BOUND('',#1196,.T.);
#971=FACE_OUTER_BOUND('',#1197,.T.);
#972=FACE_OUTER_BOUND('',#1198,.T.);
#973=FACE_OUTER_BOUND('',#1205,.T.);
#974=FACE_OUTER_BOUND('',#1207,.T.);
#975=FACE_OUTER_BOUND('',#1209,.T.);
#976=FACE_OUTER_BOUND('',#1211,.T.);
#977=FACE_OUTER_BOUND('',#1213,.T.);
#978=FACE_OUTER_BOUND('',#1215,.T.);
#979=FACE_OUTER_BOUND('',#1217,.T.);
#980=FACE_OUTER_BOUND('',#1218,.T.);
#981=FACE_OUTER_BOUND('',#1240,.T.);
#982=FACE_OUTER_BOUND('',#1242,.T.);
#983=FACE_OUTER_BOUND('',#1244,.T.);
#984=FACE_OUTER_BOUND('',#1246,.T.);
#985=FACE_OUTER_BOUND('',#1248,.T.);
#986=FACE_OUTER_BOUND('',#1250,.T.);
#987=FACE_OUTER_BOUND('',#1252,.T.);
#988=FACE_OUTER_BOUND('',#1253,.T.);
#989=FACE_OUTER_BOUND('',#1255,.T.);
#990=FACE_OUTER_BOUND('',#1256,.T.);
#991=FACE_OUTER_BOUND('',#1258,.T.);
#992=FACE_OUTER_BOUND('',#1259,.T.);
#993=FACE_OUTER_BOUND('',#1261,.T.);
#994=FACE_OUTER_BOUND('',#1262,.T.);
#995=FACE_OUTER_BOUND('',#1264,.T.);
#996=FACE_OUTER_BOUND('',#1265,.T.);
#997=FACE_OUTER_BOUND('',#1267,.T.);
#998=FACE_OUTER_BOUND('',#1268,.T.);
#999=FACE_OUTER_BOUND('',#1270,.T.);
#1000=FACE_OUTER_BOUND('',#1271,.T.);
#1001=FACE_OUTER_BOUND('',#1273,.T.);
#1002=FACE_OUTER_BOUND('',#1274,.T.);
#1003=FACE_OUTER_BOUND('',#1276,.T.);
#1004=FACE_OUTER_BOUND('',#1277,.T.);
#1005=FACE_OUTER_BOUND('',#1279,.T.);
#1006=FACE_OUTER_BOUND('',#1280,.T.);
#1007=FACE_OUTER_BOUND('',#1282,.T.);
#1008=FACE_OUTER_BOUND('',#1283,.T.);
#1009=FACE_OUTER_BOUND('',#1285,.T.);
#1010=FACE_OUTER_BOUND('',#1286,.T.);
#1011=FACE_OUTER_BOUND('',#1288,.T.);
#1012=FACE_OUTER_BOUND('',#1289,.T.);
#1013=FACE_OUTER_BOUND('',#1291,.T.);
#1014=FACE_OUTER_BOUND('',#1292,.T.);
#1015=FACE_OUTER_BOUND('',#1293,.T.);
#1016=FACE_OUTER_BOUND('',#1294,.T.);
#1017=FACE_OUTER_BOUND('',#1295,.T.);
#1018=FACE_OUTER_BOUND('',#1296,.T.);
#1019=FACE_OUTER_BOUND('',#1298,.T.);
#1020=FACE_OUTER_BOUND('',#1299,.T.);
#1021=FACE_OUTER_BOUND('',#1301,.T.);
#1022=FACE_OUTER_BOUND('',#1302,.T.);
#1023=FACE_OUTER_BOUND('',#1304,.T.);
#1024=FACE_OUTER_BOUND('',#1305,.T.);
#1025=FACE_OUTER_BOUND('',#1309,.T.);
#1026=FACE_OUTER_BOUND('',#1310,.T.);
#1027=FACE_OUTER_BOUND('',#1311,.T.);
#1028=FACE_OUTER_BOUND('',#1312,.T.);
#1029=FACE_OUTER_BOUND('',#1313,.T.);
#1030=FACE_OUTER_BOUND('',#1314,.T.);
#1031=FACE_OUTER_BOUND('',#1315,.T.);
#1032=FACE_OUTER_BOUND('',#1316,.T.);
#1033=FACE_OUTER_BOUND('',#1317,.T.);
#1034=FACE_OUTER_BOUND('',#1318,.T.);
#1035=FACE_OUTER_BOUND('',#1319,.T.);
#1036=FACE_OUTER_BOUND('',#1320,.T.);
#1037=FACE_OUTER_BOUND('',#1321,.T.);
#1038=FACE_OUTER_BOUND('',#1322,.T.);
#1039=FACE_OUTER_BOUND('',#1323,.T.);
#1040=FACE_OUTER_BOUND('',#1324,.T.);
#1041=FACE_OUTER_BOUND('',#1326,.T.);
#1042=FACE_OUTER_BOUND('',#1328,.T.);
#1043=FACE_OUTER_BOUND('',#1330,.T.);
#1044=FACE_OUTER_BOUND('',#1332,.T.);
#1045=FACE_OUTER_BOUND('',#1333,.T.);
#1046=FACE_OUTER_BOUND('',#1338,.T.);
#1047=FACE_OUTER_BOUND('',#1339,.T.);
#1048=FACE_OUTER_BOUND('',#1344,.T.);
#1049=FACE_OUTER_BOUND('',#1345,.T.);
#1050=FACE_OUTER_BOUND('',#1346,.T.);
#1051=FACE_OUTER_BOUND('',#1347,.T.);
#1052=FACE_OUTER_BOUND('',#1348,.T.);
#1053=FACE_OUTER_BOUND('',#1350,.T.);
#1054=FACE_OUTER_BOUND('',#1352,.T.);
#1055=FACE_OUTER_BOUND('',#1354,.T.);
#1056=FACE_OUTER_BOUND('',#1356,.T.);
#1057=FACE_OUTER_BOUND('',#1358,.T.);
#1058=FACE_OUTER_BOUND('',#1360,.T.);
#1059=FACE_OUTER_BOUND('',#1362,.T.);
#1060=FACE_OUTER_BOUND('',#1363,.T.);
#1061=FACE_OUTER_BOUND('',#1364,.T.);
#1062=FACE_OUTER_BOUND('',#1365,.T.);
#1063=FACE_OUTER_BOUND('',#1366,.T.);
#1064=FACE_OUTER_BOUND('',#1370,.T.);
#1065=FACE_OUTER_BOUND('',#1374,.T.);
#1066=FACE_OUTER_BOUND('',#1375,.T.);
#1067=FACE_OUTER_BOUND('',#1377,.T.);
#1068=FACE_OUTER_BOUND('',#1378,.T.);
#1069=FACE_OUTER_BOUND('',#1380,.T.);
#1070=FACE_OUTER_BOUND('',#1381,.T.);
#1071=FACE_OUTER_BOUND('',#1383,.T.);
#1072=FACE_OUTER_BOUND('',#1384,.T.);
#1073=FACE_OUTER_BOUND('',#1385,.T.);
#1074=FACE_OUTER_BOUND('',#1386,.T.);
#1075=FACE_OUTER_BOUND('',#1387,.T.);
#1076=FACE_OUTER_BOUND('',#1388,.T.);
#1077=FACE_OUTER_BOUND('',#1389,.T.);
#1078=FACE_OUTER_BOUND('',#1390,.T.);
#1079=FACE_OUTER_BOUND('',#1391,.T.);
#1080=FACE_OUTER_BOUND('',#1394,.T.);
#1081=FACE_OUTER_BOUND('',#1395,.T.);
#1082=FACE_OUTER_BOUND('',#1398,.T.);
#1083=FACE_OUTER_BOUND('',#1399,.T.);
#1084=FACE_OUTER_BOUND('',#1400,.T.);
#1085=FACE_OUTER_BOUND('',#1404,.T.);
#1086=FACE_OUTER_BOUND('',#1406,.T.);
#1087=FACE_OUTER_BOUND('',#1408,.T.);
#1088=FACE_OUTER_BOUND('',#1409,.T.);
#1089=FACE_OUTER_BOUND('',#1411,.T.);
#1090=FACE_OUTER_BOUND('',#1412,.T.);
#1091=FACE_OUTER_BOUND('',#1413,.T.);
#1092=FACE_OUTER_BOUND('',#1414,.T.);
#1093=FACE_OUTER_BOUND('',#1415,.T.);
#1094=FACE_OUTER_BOUND('',#1416,.T.);
#1095=FACE_OUTER_BOUND('',#1417,.T.);
#1096=FACE_OUTER_BOUND('',#1418,.T.);
#1097=FACE_OUTER_BOUND('',#1419,.T.);
#1098=FACE_OUTER_BOUND('',#1422,.T.);
#1099=FACE_OUTER_BOUND('',#1423,.T.);
#1100=FACE_OUTER_BOUND('',#1425,.T.);
#1101=FACE_OUTER_BOUND('',#1427,.T.);
#1102=FACE_OUTER_BOUND('',#1429,.T.);
#1103=FACE_OUTER_BOUND('',#1431,.T.);
#1104=FACE_OUTER_BOUND('',#1433,.T.);
#1105=FACE_OUTER_BOUND('',#1435,.T.);
#1106=FACE_OUTER_BOUND('',#1436,.T.);
#1107=FACE_OUTER_BOUND('',#1437,.T.);
#1108=FACE_OUTER_BOUND('',#1438,.T.);
#1109=FACE_OUTER_BOUND('',#1441,.T.);
#1110=FACE_OUTER_BOUND('',#1442,.T.);
#1111=FACE_OUTER_BOUND('',#1444,.T.);
#1112=FACE_OUTER_BOUND('',#1445,.T.);
#1113=FACE_OUTER_BOUND('',#1446,.T.);
#1114=FACE_OUTER_BOUND('',#1447,.T.);
#1115=FACE_OUTER_BOUND('',#1448,.T.);
#1116=FACE_OUTER_BOUND('',#1449,.T.);
#1117=FACE_OUTER_BOUND('',#1450,.T.);
#1118=FACE_OUTER_BOUND('',#1451,.T.);
#1119=FACE_OUTER_BOUND('',#1452,.T.);
#1120=FACE_OUTER_BOUND('',#1453,.T.);
#1121=FACE_OUTER_BOUND('',#1454,.T.);
#1122=FACE_OUTER_BOUND('',#1455,.T.);
#1123=FACE_OUTER_BOUND('',#1456,.T.);
#1124=FACE_OUTER_BOUND('',#1458,.T.);
#1125=FACE_OUTER_BOUND('',#1460,.T.);
#1126=FACE_OUTER_BOUND('',#1462,.T.);
#1127=FACE_OUTER_BOUND('',#1463,.T.);
#1128=FACE_OUTER_BOUND('',#1464,.T.);
#1129=FACE_OUTER_BOUND('',#1465,.T.);
#1130=FACE_OUTER_BOUND('',#1466,.T.);
#1131=FACE_OUTER_BOUND('',#1467,.T.);
#1132=FACE_OUTER_BOUND('',#1468,.T.);
#1133=FACE_OUTER_BOUND('',#1470,.T.);
#1134=FACE_OUTER_BOUND('',#1472,.T.);
#1135=FACE_OUTER_BOUND('',#1473,.T.);
#1136=FACE_OUTER_BOUND('',#1475,.T.);
#1137=FACE_OUTER_BOUND('',#1476,.T.);
#1138=FACE_OUTER_BOUND('',#1477,.T.);
#1139=FACE_OUTER_BOUND('',#1478,.T.);
#1140=FACE_OUTER_BOUND('',#1479,.T.);
#1141=FACE_OUTER_BOUND('',#1480,.T.);
#1142=FACE_OUTER_BOUND('',#1481,.T.);
#1143=FACE_OUTER_BOUND('',#1482,.T.);
#1144=FACE_OUTER_BOUND('',#1483,.T.);
#1145=FACE_OUTER_BOUND('',#1484,.T.);
#1146=FACE_OUTER_BOUND('',#1485,.T.);
#1147=FACE_OUTER_BOUND('',#1487,.T.);
#1148=FACE_OUTER_BOUND('',#1488,.T.);
#1149=FACE_OUTER_BOUND('',#1489,.T.);
#1150=FACE_OUTER_BOUND('',#1490,.T.);
#1151=FACE_OUTER_BOUND('',#1491,.T.);
#1152=FACE_OUTER_BOUND('',#1492,.T.);
#1153=FACE_OUTER_BOUND('',#1493,.T.);
#1154=FACE_OUTER_BOUND('',#1494,.T.);
#1155=FACE_OUTER_BOUND('',#1495,.T.);
#1156=FACE_OUTER_BOUND('',#1496,.T.);
#1157=FACE_OUTER_BOUND('',#1498,.T.);
#1158=FACE_OUTER_BOUND('',#1500,.T.);
#1159=FACE_OUTER_BOUND('',#1502,.T.);
#1160=FACE_OUTER_BOUND('',#1503,.T.);
#1161=FACE_OUTER_BOUND('',#1505,.T.);
#1162=FACE_OUTER_BOUND('',#1506,.T.);
#1163=FACE_OUTER_BOUND('',#1508,.T.);
#1164=FACE_OUTER_BOUND('',#1510,.T.);
#1165=FACE_OUTER_BOUND('',#1512,.T.);
#1166=FACE_OUTER_BOUND('',#1514,.T.);
#1167=FACE_OUTER_BOUND('',#1516,.T.);
#1168=FACE_OUTER_BOUND('',#1518,.T.);
#1169=FACE_OUTER_BOUND('',#1520,.T.);
#1170=FACE_OUTER_BOUND('',#1522,.T.);
#1171=FACE_OUTER_BOUND('',#1524,.T.);
#1172=FACE_OUTER_BOUND('',#1526,.T.);
#1173=FACE_OUTER_BOUND('',#1528,.T.);
#1174=FACE_OUTER_BOUND('',#1530,.T.);
#1175=FACE_OUTER_BOUND('',#1532,.T.);
#1176=FACE_OUTER_BOUND('',#1534,.T.);
#1177=FACE_OUTER_BOUND('',#1536,.T.);
#1178=FACE_OUTER_BOUND('',#1537,.T.);
#1179=FACE_OUTER_BOUND('',#1539,.T.);
#1180=FACE_OUTER_BOUND('',#1540,.T.);
#1181=FACE_OUTER_BOUND('',#1542,.T.);
#1182=FACE_OUTER_BOUND('',#1543,.T.);
#1183=FACE_OUTER_BOUND('',#1545,.T.);
#1184=FACE_OUTER_BOUND('',#1546,.T.);
#1185=FACE_OUTER_BOUND('',#1547,.T.);
#1186=FACE_OUTER_BOUND('',#1551,.T.);
#1187=FACE_OUTER_BOUND('',#1552,.T.);
#1188=FACE_OUTER_BOUND('',#1568,.T.);
#1189=EDGE_LOOP('',(#2455));
#1190=EDGE_LOOP('',(#2456));
#1191=EDGE_LOOP('',(#2457));
#1192=EDGE_LOOP('',(#2458));
#1193=EDGE_LOOP('',(#2459));
#1194=EDGE_LOOP('',(#2460));
#1195=EDGE_LOOP('',(#2461,#2462,#2463,#2464));
#1196=EDGE_LOOP('',(#2465,#2466,#2467,#2468));
#1197=EDGE_LOOP('',(#2469,#2470,#2471,#2472));
#1198=EDGE_LOOP('',(#2473,#2474,#2475,#2476));
#1199=EDGE_LOOP('',(#2477));
#1200=EDGE_LOOP('',(#2478));
#1201=EDGE_LOOP('',(#2479));
#1202=EDGE_LOOP('',(#2480));
#1203=EDGE_LOOP('',(#2481));
#1204=EDGE_LOOP('',(#2482));
#1205=EDGE_LOOP('',(#2483));
#1206=EDGE_LOOP('',(#2484));
#1207=EDGE_LOOP('',(#2485));
#1208=EDGE_LOOP('',(#2486));
#1209=EDGE_LOOP('',(#2487));
#1210=EDGE_LOOP('',(#2488));
#1211=EDGE_LOOP('',(#2489));
#1212=EDGE_LOOP('',(#2490));
#1213=EDGE_LOOP('',(#2491));
#1214=EDGE_LOOP('',(#2492));
#1215=EDGE_LOOP('',(#2493));
#1216=EDGE_LOOP('',(#2494));
#1217=EDGE_LOOP('',(#2495,#2496,#2497,#2498));
#1218=EDGE_LOOP('',(#2499,#2500,#2501,#2502));
#1219=EDGE_LOOP('',(#2503));
#1220=EDGE_LOOP('',(#2504));
#1221=EDGE_LOOP('',(#2505));
#1222=EDGE_LOOP('',(#2506));
#1223=EDGE_LOOP('',(#2507));
#1224=EDGE_LOOP('',(#2508));
#1225=EDGE_LOOP('',(#2509));
#1226=EDGE_LOOP('',(#2510));
#1227=EDGE_LOOP('',(#2511));
#1228=EDGE_LOOP('',(#2512));
#1229=EDGE_LOOP('',(#2513));
#1230=EDGE_LOOP('',(#2514));
#1231=EDGE_LOOP('',(#2515));
#1232=EDGE_LOOP('',(#2516));
#1233=EDGE_LOOP('',(#2517));
#1234=EDGE_LOOP('',(#2518));
#1235=EDGE_LOOP('',(#2519));
#1236=EDGE_LOOP('',(#2520));
#1237=EDGE_LOOP('',(#2521));
#1238=EDGE_LOOP('',(#2522));
#1239=EDGE_LOOP('',(#2523));
#1240=EDGE_LOOP('',(#2524));
#1241=EDGE_LOOP('',(#2525));
#1242=EDGE_LOOP('',(#2526));
#1243=EDGE_LOOP('',(#2527));
#1244=EDGE_LOOP('',(#2528));
#1245=EDGE_LOOP('',(#2529));
#1246=EDGE_LOOP('',(#2530));
#1247=EDGE_LOOP('',(#2531));
#1248=EDGE_LOOP('',(#2532));
#1249=EDGE_LOOP('',(#2533));
#1250=EDGE_LOOP('',(#2534));
#1251=EDGE_LOOP('',(#2535));
#1252=EDGE_LOOP('',(#2536));
#1253=EDGE_LOOP('',(#2537));
#1254=EDGE_LOOP('',(#2538));
#1255=EDGE_LOOP('',(#2539));
#1256=EDGE_LOOP('',(#2540));
#1257=EDGE_LOOP('',(#2541));
#1258=EDGE_LOOP('',(#2542));
#1259=EDGE_LOOP('',(#2543));
#1260=EDGE_LOOP('',(#2544));
#1261=EDGE_LOOP('',(#2545));
#1262=EDGE_LOOP('',(#2546));
#1263=EDGE_LOOP('',(#2547));
#1264=EDGE_LOOP('',(#2548));
#1265=EDGE_LOOP('',(#2549));
#1266=EDGE_LOOP('',(#2550));
#1267=EDGE_LOOP('',(#2551));
#1268=EDGE_LOOP('',(#2552));
#1269=EDGE_LOOP('',(#2553));
#1270=EDGE_LOOP('',(#2554));
#1271=EDGE_LOOP('',(#2555));
#1272=EDGE_LOOP('',(#2556));
#1273=EDGE_LOOP('',(#2557));
#1274=EDGE_LOOP('',(#2558));
#1275=EDGE_LOOP('',(#2559));
#1276=EDGE_LOOP('',(#2560));
#1277=EDGE_LOOP('',(#2561));
#1278=EDGE_LOOP('',(#2562));
#1279=EDGE_LOOP('',(#2563));
#1280=EDGE_LOOP('',(#2564));
#1281=EDGE_LOOP('',(#2565));
#1282=EDGE_LOOP('',(#2566));
#1283=EDGE_LOOP('',(#2567));
#1284=EDGE_LOOP('',(#2568));
#1285=EDGE_LOOP('',(#2569));
#1286=EDGE_LOOP('',(#2570));
#1287=EDGE_LOOP('',(#2571));
#1288=EDGE_LOOP('',(#2572));
#1289=EDGE_LOOP('',(#2573));
#1290=EDGE_LOOP('',(#2574));
#1291=EDGE_LOOP('',(#2575,#2576,#2577,#2578));
#1292=EDGE_LOOP('',(#2579,#2580,#2581,#2582));
#1293=EDGE_LOOP('',(#2583,#2584,#2585,#2586));
#1294=EDGE_LOOP('',(#2587,#2588,#2589,#2590));
#1295=EDGE_LOOP('',(#2591));
#1296=EDGE_LOOP('',(#2592));
#1297=EDGE_LOOP('',(#2593));
#1298=EDGE_LOOP('',(#2594));
#1299=EDGE_LOOP('',(#2595));
#1300=EDGE_LOOP('',(#2596));
#1301=EDGE_LOOP('',(#2597));
#1302=EDGE_LOOP('',(#2598));
#1303=EDGE_LOOP('',(#2599));
#1304=EDGE_LOOP('',(#2600,#2601,#2602,#2603));
#1305=EDGE_LOOP('',(#2604,#2605,#2606,#2607));
#1306=EDGE_LOOP('',(#2608));
#1307=EDGE_LOOP('',(#2609));
#1308=EDGE_LOOP('',(#2610));
#1309=EDGE_LOOP('',(#2611,#2612,#2613,#2614));
#1310=EDGE_LOOP('',(#2615,#2616,#2617,#2618));
#1311=EDGE_LOOP('',(#2619,#2620,#2621,#2622));
#1312=EDGE_LOOP('',(#2623,#2624,#2625,#2626));
#1313=EDGE_LOOP('',(#2627,#2628,#2629,#2630));
#1314=EDGE_LOOP('',(#2631,#2632,#2633,#2634));
#1315=EDGE_LOOP('',(#2635,#2636,#2637,#2638));
#1316=EDGE_LOOP('',(#2639,#2640,#2641,#2642));
#1317=EDGE_LOOP('',(#2643,#2644,#2645,#2646));
#1318=EDGE_LOOP('',(#2647,#2648,#2649,#2650));
#1319=EDGE_LOOP('',(#2651,#2652,#2653,#2654));
#1320=EDGE_LOOP('',(#2655,#2656,#2657,#2658));
#1321=EDGE_LOOP('',(#2659,#2660,#2661,#2662));
#1322=EDGE_LOOP('',(#2663,#2664,#2665,#2666));
#1323=EDGE_LOOP('',(#2667,#2668,#2669,#2670));
#1324=EDGE_LOOP('',(#2671,#2672,#2673,#2674));
#1325=EDGE_LOOP('',(#2675));
#1326=EDGE_LOOP('',(#2676));
#1327=EDGE_LOOP('',(#2677));
#1328=EDGE_LOOP('',(#2678));
#1329=EDGE_LOOP('',(#2679));
#1330=EDGE_LOOP('',(#2680));
#1331=EDGE_LOOP('',(#2681));
#1332=EDGE_LOOP('',(#2682,#2683,#2684,#2685));
#1333=EDGE_LOOP('',(#2686,#2687,#2688,#2689));
#1334=EDGE_LOOP('',(#2690,#2691,#2692,#2693));
#1335=EDGE_LOOP('',(#2694,#2695,#2696,#2697));
#1336=EDGE_LOOP('',(#2698));
#1337=EDGE_LOOP('',(#2699));
#1338=EDGE_LOOP('',(#2700,#2701,#2702,#2703));
#1339=EDGE_LOOP('',(#2704,#2705,#2706,#2707,#2708,#2709,#2710));
#1340=EDGE_LOOP('',(#2711,#2712,#2713,#2714));
#1341=EDGE_LOOP('',(#2715,#2716,#2717,#2718));
#1342=EDGE_LOOP('',(#2719));
#1343=EDGE_LOOP('',(#2720));
#1344=EDGE_LOOP('',(#2721,#2722,#2723,#2724));
#1345=EDGE_LOOP('',(#2725,#2726,#2727,#2728,#2729,#2730,#2731));
#1346=EDGE_LOOP('',(#2732,#2733,#2734,#2735));
#1347=EDGE_LOOP('',(#2736,#2737,#2738,#2739,#2740,#2741));
#1348=EDGE_LOOP('',(#2742,#2743,#2744,#2745,#2746,#2747));
#1349=EDGE_LOOP('',(#2748));
#1350=EDGE_LOOP('',(#2749));
#1351=EDGE_LOOP('',(#2750));
#1352=EDGE_LOOP('',(#2751));
#1353=EDGE_LOOP('',(#2752));
#1354=EDGE_LOOP('',(#2753));
#1355=EDGE_LOOP('',(#2754));
#1356=EDGE_LOOP('',(#2755));
#1357=EDGE_LOOP('',(#2756));
#1358=EDGE_LOOP('',(#2757));
#1359=EDGE_LOOP('',(#2758));
#1360=EDGE_LOOP('',(#2759));
#1361=EDGE_LOOP('',(#2760));
#1362=EDGE_LOOP('',(#2761,#2762,#2763,#2764));
#1363=EDGE_LOOP('',(#2765,#2766,#2767,#2768));
#1364=EDGE_LOOP('',(#2769,#2770,#2771,#2772));
#1365=EDGE_LOOP('',(#2773,#2774,#2775,#2776));
#1366=EDGE_LOOP('',(#2777,#2778,#2779,#2780));
#1367=EDGE_LOOP('',(#2781));
#1368=EDGE_LOOP('',(#2782));
#1369=EDGE_LOOP('',(#2783));
#1370=EDGE_LOOP('',(#2784,#2785,#2786,#2787));
#1371=EDGE_LOOP('',(#2788));
#1372=EDGE_LOOP('',(#2789));
#1373=EDGE_LOOP('',(#2790));
#1374=EDGE_LOOP('',(#2791));
#1375=EDGE_LOOP('',(#2792));
#1376=EDGE_LOOP('',(#2793));
#1377=EDGE_LOOP('',(#2794));
#1378=EDGE_LOOP('',(#2795));
#1379=EDGE_LOOP('',(#2796));
#1380=EDGE_LOOP('',(#2797));
#1381=EDGE_LOOP('',(#2798));
#1382=EDGE_LOOP('',(#2799));
#1383=EDGE_LOOP('',(#2800,#2801,#2802,#2803));
#1384=EDGE_LOOP('',(#2804,#2805,#2806,#2807));
#1385=EDGE_LOOP('',(#2808,#2809,#2810,#2811));
#1386=EDGE_LOOP('',(#2812,#2813,#2814,#2815));
#1387=EDGE_LOOP('',(#2816,#2817,#2818,#2819));
#1388=EDGE_LOOP('',(#2820,#2821,#2822,#2823));
#1389=EDGE_LOOP('',(#2824,#2825,#2826,#2827));
#1390=EDGE_LOOP('',(#2828,#2829,#2830,#2831));
#1391=EDGE_LOOP('',(#2832,#2833,#2834,#2835));
#1392=EDGE_LOOP('',(#2836,#2837,#2838,#2839));
#1393=EDGE_LOOP('',(#2840,#2841,#2842,#2843));
#1394=EDGE_LOOP('',(#2844,#2845,#2846,#2847));
#1395=EDGE_LOOP('',(#2848,#2849,#2850,#2851));
#1396=EDGE_LOOP('',(#2852,#2853,#2854,#2855));
#1397=EDGE_LOOP('',(#2856,#2857,#2858,#2859));
#1398=EDGE_LOOP('',(#2860,#2861,#2862,#2863));
#1399=EDGE_LOOP('',(#2864,#2865,#2866,#2867));
#1400=EDGE_LOOP('',(#2868,#2869,#2870,#2871));
#1401=EDGE_LOOP('',(#2872));
#1402=EDGE_LOOP('',(#2873));
#1403=EDGE_LOOP('',(#2874));
#1404=EDGE_LOOP('',(#2875));
#1405=EDGE_LOOP('',(#2876));
#1406=EDGE_LOOP('',(#2877));
#1407=EDGE_LOOP('',(#2878));
#1408=EDGE_LOOP('',(#2879));
#1409=EDGE_LOOP('',(#2880));
#1410=EDGE_LOOP('',(#2881));
#1411=EDGE_LOOP('',(#2882));
#1412=EDGE_LOOP('',(#2883,#2884,#2885,#2886));
#1413=EDGE_LOOP('',(#2887,#2888,#2889,#2890));
#1414=EDGE_LOOP('',(#2891,#2892,#2893,#2894));
#1415=EDGE_LOOP('',(#2895,#2896,#2897,#2898));
#1416=EDGE_LOOP('',(#2899,#2900,#2901,#2902));
#1417=EDGE_LOOP('',(#2903,#2904,#2905,#2906));
#1418=EDGE_LOOP('',(#2907,#2908,#2909,#2910,#2911,#2912,#2913,#2914,#2915,
#2916,#2917,#2918));
#1419=EDGE_LOOP('',(#2919,#2920,#2921,#2922));
#1420=EDGE_LOOP('',(#2923));
#1421=EDGE_LOOP('',(#2924));
#1422=EDGE_LOOP('',(#2925,#2926,#2927,#2928));
#1423=EDGE_LOOP('',(#2929));
#1424=EDGE_LOOP('',(#2930));
#1425=EDGE_LOOP('',(#2931));
#1426=EDGE_LOOP('',(#2932));
#1427=EDGE_LOOP('',(#2933));
#1428=EDGE_LOOP('',(#2934));
#1429=EDGE_LOOP('',(#2935));
#1430=EDGE_LOOP('',(#2936));
#1431=EDGE_LOOP('',(#2937));
#1432=EDGE_LOOP('',(#2938));
#1433=EDGE_LOOP('',(#2939));
#1434=EDGE_LOOP('',(#2940));
#1435=EDGE_LOOP('',(#2941,#2942,#2943,#2944));
#1436=EDGE_LOOP('',(#2945,#2946,#2947,#2948));
#1437=EDGE_LOOP('',(#2949,#2950,#2951,#2952,#2953,#2954,#2955,#2956,#2957,
#2958,#2959,#2960));
#1438=EDGE_LOOP('',(#2961,#2962,#2963,#2964));
#1439=EDGE_LOOP('',(#2965));
#1440=EDGE_LOOP('',(#2966));
#1441=EDGE_LOOP('',(#2967,#2968,#2969,#2970));
#1442=EDGE_LOOP('',(#2971,#2972,#2973,#2974,#2975,#2976,#2977,#2978,#2979,
#2980));
#1443=EDGE_LOOP('',(#2981));
#1444=EDGE_LOOP('',(#2982,#2983,#2984,#2985));
#1445=EDGE_LOOP('',(#2986,#2987,#2988,#2989));
#1446=EDGE_LOOP('',(#2990,#2991,#2992,#2993));
#1447=EDGE_LOOP('',(#2994,#2995,#2996,#2997));
#1448=EDGE_LOOP('',(#2998,#2999,#3000,#3001));
#1449=EDGE_LOOP('',(#3002,#3003,#3004,#3005));
#1450=EDGE_LOOP('',(#3006,#3007,#3008,#3009));
#1451=EDGE_LOOP('',(#3010,#3011,#3012,#3013));
#1452=EDGE_LOOP('',(#3014,#3015,#3016,#3017));
#1453=EDGE_LOOP('',(#3018,#3019,#3020,#3021));
#1454=EDGE_LOOP('',(#3022,#3023,#3024,#3025,#3026,#3027,#3028,#3029,#3030,
#3031));
#1455=EDGE_LOOP('',(#3032));
#1456=EDGE_LOOP('',(#3033));
#1457=EDGE_LOOP('',(#3034));
#1458=EDGE_LOOP('',(#3035));
#1459=EDGE_LOOP('',(#3036));
#1460=EDGE_LOOP('',(#3037));
#1461=EDGE_LOOP('',(#3038));
#1462=EDGE_LOOP('',(#3039,#3040,#3041,#3042));
#1463=EDGE_LOOP('',(#3043,#3044,#3045,#3046));
#1464=EDGE_LOOP('',(#3047,#3048,#3049,#3050));
#1465=EDGE_LOOP('',(#3051,#3052,#3053,#3054));
#1466=EDGE_LOOP('',(#3055,#3056,#3057,#3058));
#1467=EDGE_LOOP('',(#3059,#3060,#3061,#3062));
#1468=EDGE_LOOP('',(#3063));
#1469=EDGE_LOOP('',(#3064));
#1470=EDGE_LOOP('',(#3065));
#1471=EDGE_LOOP('',(#3066));
#1472=EDGE_LOOP('',(#3067));
#1473=EDGE_LOOP('',(#3068));
#1474=EDGE_LOOP('',(#3069));
#1475=EDGE_LOOP('',(#3070));
#1476=EDGE_LOOP('',(#3071,#3072,#3073,#3074));
#1477=EDGE_LOOP('',(#3075,#3076,#3077,#3078));
#1478=EDGE_LOOP('',(#3079,#3080,#3081,#3082));
#1479=EDGE_LOOP('',(#3083,#3084,#3085,#3086));
#1480=EDGE_LOOP('',(#3087,#3088,#3089,#3090));
#1481=EDGE_LOOP('',(#3091,#3092,#3093,#3094));
#1482=EDGE_LOOP('',(#3095,#3096,#3097,#3098));
#1483=EDGE_LOOP('',(#3099,#3100,#3101,#3102));
#1484=EDGE_LOOP('',(#3103,#3104,#3105,#3106));
#1485=EDGE_LOOP('',(#3107,#3108,#3109,#3110,#3111,#3112));
#1486=EDGE_LOOP('',(#3113));
#1487=EDGE_LOOP('',(#3114,#3115,#3116,#3117));
#1488=EDGE_LOOP('',(#3118,#3119,#3120,#3121));
#1489=EDGE_LOOP('',(#3122,#3123,#3124,#3125));
#1490=EDGE_LOOP('',(#3126,#3127,#3128,#3129));
#1491=EDGE_LOOP('',(#3130,#3131,#3132,#3133));
#1492=EDGE_LOOP('',(#3134,#3135,#3136,#3137));
#1493=EDGE_LOOP('',(#3138,#3139,#3140,#3141));
#1494=EDGE_LOOP('',(#3142,#3143,#3144,#3145));
#1495=EDGE_LOOP('',(#3146,#3147,#3148,#3149,#3150,#3151));
#1496=EDGE_LOOP('',(#3152));
#1497=EDGE_LOOP('',(#3153));
#1498=EDGE_LOOP('',(#3154));
#1499=EDGE_LOOP('',(#3155));
#1500=EDGE_LOOP('',(#3156));
#1501=EDGE_LOOP('',(#3157));
#1502=EDGE_LOOP('',(#3158));
#1503=EDGE_LOOP('',(#3159));
#1504=EDGE_LOOP('',(#3160));
#1505=EDGE_LOOP('',(#3161,#3162,#3163,#3164));
#1506=EDGE_LOOP('',(#3165));
#1507=EDGE_LOOP('',(#3166));
#1508=EDGE_LOOP('',(#3167));
#1509=EDGE_LOOP('',(#3168));
#1510=EDGE_LOOP('',(#3169));
#1511=EDGE_LOOP('',(#3170));
#1512=EDGE_LOOP('',(#3171));
#1513=EDGE_LOOP('',(#3172));
#1514=EDGE_LOOP('',(#3173));
#1515=EDGE_LOOP('',(#3174));
#1516=EDGE_LOOP('',(#3175));
#1517=EDGE_LOOP('',(#3176));
#1518=EDGE_LOOP('',(#3177));
#1519=EDGE_LOOP('',(#3178));
#1520=EDGE_LOOP('',(#3179));
#1521=EDGE_LOOP('',(#3180));
#1522=EDGE_LOOP('',(#3181));
#1523=EDGE_LOOP('',(#3182));
#1524=EDGE_LOOP('',(#3183));
#1525=EDGE_LOOP('',(#3184));
#1526=EDGE_LOOP('',(#3185));
#1527=EDGE_LOOP('',(#3186));
#1528=EDGE_LOOP('',(#3187));
#1529=EDGE_LOOP('',(#3188));
#1530=EDGE_LOOP('',(#3189));
#1531=EDGE_LOOP('',(#3190));
#1532=EDGE_LOOP('',(#3191));
#1533=EDGE_LOOP('',(#3192));
#1534=EDGE_LOOP('',(#3193));
#1535=EDGE_LOOP('',(#3194));
#1536=EDGE_LOOP('',(#3195));
#1537=EDGE_LOOP('',(#3196));
#1538=EDGE_LOOP('',(#3197));
#1539=EDGE_LOOP('',(#3198));
#1540=EDGE_LOOP('',(#3199));
#1541=EDGE_LOOP('',(#3200));
#1542=EDGE_LOOP('',(#3201));
#1543=EDGE_LOOP('',(#3202));
#1544=EDGE_LOOP('',(#3203));
#1545=EDGE_LOOP('',(#3204,#3205,#3206,#3207));
#1546=EDGE_LOOP('',(#3208,#3209,#3210,#3211));
#1547=EDGE_LOOP('',(#3212,#3213,#3214,#3215));
#1548=EDGE_LOOP('',(#3216));
#1549=EDGE_LOOP('',(#3217));
#1550=EDGE_LOOP('',(#3218));
#1551=EDGE_LOOP('',(#3219,#3220,#3221,#3222));
#1552=EDGE_LOOP('',(#3223,#3224,#3225,#3226));
#1553=EDGE_LOOP('',(#3227));
#1554=EDGE_LOOP('',(#3228));
#1555=EDGE_LOOP('',(#3229));
#1556=EDGE_LOOP('',(#3230));
#1557=EDGE_LOOP('',(#3231));
#1558=EDGE_LOOP('',(#3232));
#1559=EDGE_LOOP('',(#3233));
#1560=EDGE_LOOP('',(#3234));
#1561=EDGE_LOOP('',(#3235));
#1562=EDGE_LOOP('',(#3236));
#1563=EDGE_LOOP('',(#3237));
#1564=EDGE_LOOP('',(#3238));
#1565=EDGE_LOOP('',(#3239));
#1566=EDGE_LOOP('',(#3240));
#1567=EDGE_LOOP('',(#3241));
#1568=EDGE_LOOP('',(#3242,#3243,#3244,#3245));
#1569=EDGE_LOOP('',(#3246));
#1570=EDGE_LOOP('',(#3247));
#1571=EDGE_LOOP('',(#3248));
#1572=EDGE_LOOP('',(#3249));
#1573=EDGE_LOOP('',(#3250));
#1574=EDGE_LOOP('',(#3251));
#1575=EDGE_LOOP('',(#3252));
#1576=EDGE_LOOP('',(#3253));
#1577=EDGE_LOOP('',(#3254));
#1578=EDGE_LOOP('',(#3255));
#1579=EDGE_LOOP('',(#3256));
#1580=EDGE_LOOP('',(#3257));
#1581=EDGE_LOOP('',(#3258));
#1582=EDGE_LOOP('',(#3259));
#1583=EDGE_LOOP('',(#3260));
#1584=CIRCLE('',#3803,1.621);
#1585=CIRCLE('',#3805,1.621);
#1586=CIRCLE('',#3807,1.621);
#1587=CIRCLE('',#3809,1.621);
#1588=CIRCLE('',#3814,6.5);
#1589=CIRCLE('',#3815,6.5);
#1590=CIRCLE('',#3816,6.5);
#1591=CIRCLE('',#3817,6.5);
#1592=CIRCLE('',#3818,6.5);
#1593=CIRCLE('',#3819,6.5);
#1594=CIRCLE('',#3821,3.1);
#1595=CIRCLE('',#3823,3.1);
#1596=CIRCLE('',#3825,3.1);
#1597=CIRCLE('',#3827,3.1);
#1598=CIRCLE('',#3829,3.1);
#1599=CIRCLE('',#3831,3.1);
#1600=CIRCLE('',#3834,1.95);
#1601=CIRCLE('',#3835,2.4585);
#1602=CIRCLE('',#3836,2.4585);
#1603=CIRCLE('',#3837,2.4585);
#1604=CIRCLE('',#3838,2.4585);
#1605=CIRCLE('',#3839,2.4585);
#1606=CIRCLE('',#3840,2.4585);
#1607=CIRCLE('',#3841,2.4585);
#1608=CIRCLE('',#3842,2.4585);
#1609=CIRCLE('',#3843,2.4585);
#1610=CIRCLE('',#3844,2.4585);
#1611=CIRCLE('',#3845,1.95);
#1612=CIRCLE('',#3846,1.621);
#1613=CIRCLE('',#3847,3.1);
#1614=CIRCLE('',#3848,3.1);
#1615=CIRCLE('',#3849,3.1);
#1616=CIRCLE('',#3851,3.1);
#1617=CIRCLE('',#3854,3.1);
#1618=CIRCLE('',#3857,3.1);
#1619=CIRCLE('',#3860,1.621);
#1620=CIRCLE('',#3863,1.95);
#1621=CIRCLE('',#3866,2.4585);
#1622=CIRCLE('',#3869,2.4585);
#1623=CIRCLE('',#3872,2.4585);
#1624=CIRCLE('',#3875,2.4585);
#1625=CIRCLE('',#3878,2.4585);
#1626=CIRCLE('',#3881,2.4585);
#1627=CIRCLE('',#3884,2.4585);
#1628=CIRCLE('',#3887,2.4585);
#1629=CIRCLE('',#3890,2.4585);
#1630=CIRCLE('',#3893,2.4585);
#1631=CIRCLE('',#3896,1.95);
#1632=CIRCLE('',#3904,2.4585);
#1633=CIRCLE('',#3906,2.4585);
#1634=CIRCLE('',#3908,2.4585);
#1635=CIRCLE('',#3910,2.4585);
#1636=CIRCLE('',#3912,2.4585);
#1637=CIRCLE('',#3914,2.4585);
#1638=CIRCLE('',#3926,2.10000000000004);
#1639=CIRCLE('',#3927,2.10000000000004);
#1640=CIRCLE('',#3930,2.1);
#1641=CIRCLE('',#3931,2.1);
#1642=CIRCLE('',#3934,2.09999999999996);
#1643=CIRCLE('',#3935,2.09999999999996);
#1644=CIRCLE('',#3938,2.1);
#1645=CIRCLE('',#3939,2.1);
#1646=CIRCLE('',#3942,6.);
#1647=CIRCLE('',#3943,6.);
#1648=CIRCLE('',#3945,6.5);
#1649=CIRCLE('',#3947,1.621);
#1650=CIRCLE('',#3948,1.621);
#1651=CIRCLE('',#3950,1.621);
#1652=CIRCLE('',#3951,1.621);
#1653=CIRCLE('',#3953,6.5);
#1654=CIRCLE('',#3965,4.25);
#1655=CIRCLE('',#3966,2.1);
#1656=CIRCLE('',#3968,2.1);
#1657=CIRCLE('',#3970,4.25);
#1658=CIRCLE('',#3971,2.1);
#1659=CIRCLE('',#3973,2.1);
#1660=CIRCLE('',#3975,4.25);
#1661=CIRCLE('',#3976,2.1);
#1662=CIRCLE('',#3978,2.1);
#1663=CIRCLE('',#3987,1.621);
#1664=CIRCLE('',#3989,1.621);
#1665=CIRCLE('',#3991,1.621);
#1666=CIRCLE('',#3993,1.621);
#1667=CIRCLE('',#3995,1.621);
#1668=CIRCLE('',#3997,1.621);
#1669=CIRCLE('',#3999,3.24999999999999);
#1670=CIRCLE('',#4000,3.24999999999999);
#1671=CIRCLE('',#4003,3.24999999999999);
#1672=CIRCLE('',#4004,3.24999999999999);
#1673=CIRCLE('',#4007,3.24999999999999);
#1674=CIRCLE('',#4008,3.24999999999999);
#1675=CIRCLE('',#4011,3.24999999999999);
#1676=CIRCLE('',#4012,3.24999999999999);
#1677=CIRCLE('',#4022,2.);
#1678=CIRCLE('',#4023,1.8);
#1679=CIRCLE('',#4025,2.);
#1680=CIRCLE('',#4028,1.3);
#1681=CIRCLE('',#4033,2.);
#1682=CIRCLE('',#4034,2.);
#1683=CIRCLE('',#4038,2.5);
#1684=CIRCLE('',#4039,2.5);
#1685=CIRCLE('',#4043,2.25);
#1686=CIRCLE('',#4044,2.25);
#1687=CIRCLE('',#4047,4.);
#1688=CIRCLE('',#4048,2.25);
#1689=CIRCLE('',#4050,4.);
#1690=CIRCLE('',#4053,4.);
#1691=CIRCLE('',#4054,2.25);
#1692=CIRCLE('',#4056,4.);
#1693=CIRCLE('',#4065,5.15);
#1694=CIRCLE('',#4078,1.621);
#1695=CIRCLE('',#4080,1.621);
#1696=CIRCLE('',#4082,5.15);
#1697=CIRCLE('',#4093,5.);
#1698=CIRCLE('',#4094,4.);
#1699=CIRCLE('',#4096,5.);
#1700=CIRCLE('',#4099,4.);
#1701=CIRCLE('',#4112,11.25);
#1702=CIRCLE('',#4123,11.25);
#1703=CIRCLE('',#4124,9.25);
#1704=CIRCLE('',#4127,4.188);
#1705=CIRCLE('',#4129,4.188);
#1706=CIRCLE('',#4134,4.188);
#1707=CIRCLE('',#4135,4.188);
#1708=CIRCLE('',#4137,4.188);
#1709=CIRCLE('',#4138,4.188);
#1710=CIRCLE('',#4140,4.188);
#1711=CIRCLE('',#4141,4.188);
#1712=CIRCLE('',#4143,4.188);
#1713=CIRCLE('',#4144,4.188);
#1714=CIRCLE('',#4146,4.188);
#1715=CIRCLE('',#4147,4.188);
#1716=CIRCLE('',#4149,4.188);
#1717=CIRCLE('',#4150,4.188);
#1718=CIRCLE('',#4152,4.188);
#1719=CIRCLE('',#4153,4.188);
#1720=CIRCLE('',#4155,4.188);
#1721=CIRCLE('',#4156,4.188);
#1722=CIRCLE('',#4158,4.188);
#1723=CIRCLE('',#4159,4.188);
#1724=CIRCLE('',#4161,4.188);
#1725=CIRCLE('',#4162,4.188);
#1726=CIRCLE('',#4164,4.188);
#1727=CIRCLE('',#4165,4.188);
#1728=CIRCLE('',#4167,4.188);
#1729=CIRCLE('',#4168,4.188);
#1730=CIRCLE('',#4170,4.188);
#1731=CIRCLE('',#4171,4.188);
#1732=CIRCLE('',#4173,4.188);
#1733=CIRCLE('',#4174,4.188);
#1734=CIRCLE('',#4176,4.188);
#1735=CIRCLE('',#4177,4.188);
#1736=CIRCLE('',#4179,2.4585);
#1737=CIRCLE('',#4181,2.4585);
#1738=CIRCLE('',#4183,2.4585);
#1739=CIRCLE('',#4185,2.4585);
#1740=CIRCLE('',#4187,2.4585);
#1741=CIRCLE('',#4189,2.4585);
#1742=VERTEX_POINT('',#5278);
#1743=VERTEX_POINT('',#5281);
#1744=VERTEX_POINT('',#5284);
#1745=VERTEX_POINT('',#5287);
#1746=VERTEX_POINT('',#5290);
#1747=VERTEX_POINT('',#5291);
#1748=VERTEX_POINT('',#5293);
#1749=VERTEX_POINT('',#5295);
#1750=VERTEX_POINT('',#5299);
#1751=VERTEX_POINT('',#5300);
#1752=VERTEX_POINT('',#5302);
#1753=VERTEX_POINT('',#5304);
#1754=VERTEX_POINT('',#5312);
#1755=VERTEX_POINT('',#5314);
#1756=VERTEX_POINT('',#5316);
#1757=VERTEX_POINT('',#5318);
#1758=VERTEX_POINT('',#5320);
#1759=VERTEX_POINT('',#5322);
#1760=VERTEX_POINT('',#5325);
#1761=VERTEX_POINT('',#5328);
#1762=VERTEX_POINT('',#5331);
#1763=VERTEX_POINT('',#5334);
#1764=VERTEX_POINT('',#5337);
#1765=VERTEX_POINT('',#5340);
#1766=VERTEX_POINT('',#5345);
#1767=VERTEX_POINT('',#5347);
#1768=VERTEX_POINT('',#5349);
#1769=VERTEX_POINT('',#5351);
#1770=VERTEX_POINT('',#5353);
#1771=VERTEX_POINT('',#5355);
#1772=VERTEX_POINT('',#5357);
#1773=VERTEX_POINT('',#5359);
#1774=VERTEX_POINT('',#5361);
#1775=VERTEX_POINT('',#5363);
#1776=VERTEX_POINT('',#5365);
#1777=VERTEX_POINT('',#5367);
#1778=VERTEX_POINT('',#5369);
#1779=VERTEX_POINT('',#5371);
#1780=VERTEX_POINT('',#5373);
#1781=VERTEX_POINT('',#5375);
#1782=VERTEX_POINT('',#5378);
#1783=VERTEX_POINT('',#5382);
#1784=VERTEX_POINT('',#5386);
#1785=VERTEX_POINT('',#5390);
#1786=VERTEX_POINT('',#5394);
#1787=VERTEX_POINT('',#5398);
#1788=VERTEX_POINT('',#5402);
#1789=VERTEX_POINT('',#5406);
#1790=VERTEX_POINT('',#5410);
#1791=VERTEX_POINT('',#5414);
#1792=VERTEX_POINT('',#5418);
#1793=VERTEX_POINT('',#5422);
#1794=VERTEX_POINT('',#5426);
#1795=VERTEX_POINT('',#5430);
#1796=VERTEX_POINT('',#5434);
#1797=VERTEX_POINT('',#5438);
#1798=VERTEX_POINT('',#5443);
#1799=VERTEX_POINT('',#5444);
#1800=VERTEX_POINT('',#5446);
#1801=VERTEX_POINT('',#5448);
#1802=VERTEX_POINT('',#5452);
#1803=VERTEX_POINT('',#5454);
#1804=VERTEX_POINT('',#5458);
#1805=VERTEX_POINT('',#5462);
#1806=VERTEX_POINT('',#5466);
#1807=VERTEX_POINT('',#5469);
#1808=VERTEX_POINT('',#5472);
#1809=VERTEX_POINT('',#5475);
#1810=VERTEX_POINT('',#5478);
#1811=VERTEX_POINT('',#5481);
#1812=VERTEX_POINT('',#5488);
#1813=VERTEX_POINT('',#5489);
#1814=VERTEX_POINT('',#5491);
#1815=VERTEX_POINT('',#5493);
#1816=VERTEX_POINT('',#5497);
#1817=VERTEX_POINT('',#5499);
#1818=VERTEX_POINT('',#5503);
#1819=VERTEX_POINT('',#5505);
#1820=VERTEX_POINT('',#5515);
#1821=VERTEX_POINT('',#5516);
#1822=VERTEX_POINT('',#5518);
#1823=VERTEX_POINT('',#5520);
#1824=VERTEX_POINT('',#5524);
#1825=VERTEX_POINT('',#5526);
#1826=VERTEX_POINT('',#5530);
#1827=VERTEX_POINT('',#5532);
#1828=VERTEX_POINT('',#5539);
#1829=VERTEX_POINT('',#5540);
#1830=VERTEX_POINT('',#5542);
#1831=VERTEX_POINT('',#5544);
#1832=VERTEX_POINT('',#5548);
#1833=VERTEX_POINT('',#5550);
#1834=VERTEX_POINT('',#5554);
#1835=VERTEX_POINT('',#5556);
#1836=VERTEX_POINT('',#5563);
#1837=VERTEX_POINT('',#5564);
#1838=VERTEX_POINT('',#5566);
#1839=VERTEX_POINT('',#5568);
#1840=VERTEX_POINT('',#5572);
#1841=VERTEX_POINT('',#5574);
#1842=VERTEX_POINT('',#5577);
#1843=VERTEX_POINT('',#5580);
#1844=VERTEX_POINT('',#5582);
#1845=VERTEX_POINT('',#5585);
#1846=VERTEX_POINT('',#5587);
#1847=VERTEX_POINT('',#5590);
#1848=VERTEX_POINT('',#5593);
#1849=VERTEX_POINT('',#5595);
#1850=VERTEX_POINT('',#5599);
#1851=VERTEX_POINT('',#5600);
#1852=VERTEX_POINT('',#5602);
#1853=VERTEX_POINT('',#5604);
#1854=VERTEX_POINT('',#5608);
#1855=VERTEX_POINT('',#5610);
#1856=VERTEX_POINT('',#5615);
#1857=VERTEX_POINT('',#5619);
#1858=VERTEX_POINT('',#5623);
#1859=VERTEX_POINT('',#5625);
#1860=VERTEX_POINT('',#5635);
#1861=VERTEX_POINT('',#5637);
#1862=VERTEX_POINT('',#5640);
#1863=VERTEX_POINT('',#5643);
#1864=VERTEX_POINT('',#5645);
#1865=VERTEX_POINT('',#5648);
#1866=VERTEX_POINT('',#5651);
#1867=VERTEX_POINT('',#5653);
#1868=VERTEX_POINT('',#5656);
#1869=VERTEX_POINT('',#5659);
#1870=VERTEX_POINT('',#5660);
#1871=VERTEX_POINT('',#5662);
#1872=VERTEX_POINT('',#5664);
#1873=VERTEX_POINT('',#5668);
#1874=VERTEX_POINT('',#5670);
#1875=VERTEX_POINT('',#5674);
#1876=VERTEX_POINT('',#5676);
#1877=VERTEX_POINT('',#5686);
#1878=VERTEX_POINT('',#5689);
#1879=VERTEX_POINT('',#5692);
#1880=VERTEX_POINT('',#5695);
#1881=VERTEX_POINT('',#5698);
#1882=VERTEX_POINT('',#5701);
#1883=VERTEX_POINT('',#5704);
#1884=VERTEX_POINT('',#5705);
#1885=VERTEX_POINT('',#5707);
#1886=VERTEX_POINT('',#5709);
#1887=VERTEX_POINT('',#5713);
#1888=VERTEX_POINT('',#5715);
#1889=VERTEX_POINT('',#5719);
#1890=VERTEX_POINT('',#5721);
#1891=VERTEX_POINT('',#5728);
#1892=VERTEX_POINT('',#5729);
#1893=VERTEX_POINT('',#5731);
#1894=VERTEX_POINT('',#5733);
#1895=VERTEX_POINT('',#5737);
#1896=VERTEX_POINT('',#5739);
#1897=VERTEX_POINT('',#5743);
#1898=VERTEX_POINT('',#5745);
#1899=VERTEX_POINT('',#5752);
#1900=VERTEX_POINT('',#5753);
#1901=VERTEX_POINT('',#5755);
#1902=VERTEX_POINT('',#5757);
#1903=VERTEX_POINT('',#5761);
#1904=VERTEX_POINT('',#5763);
#1905=VERTEX_POINT('',#5767);
#1906=VERTEX_POINT('',#5769);
#1907=VERTEX_POINT('',#5779);
#1908=VERTEX_POINT('',#5781);
#1909=VERTEX_POINT('',#5784);
#1910=VERTEX_POINT('',#5788);
#1911=VERTEX_POINT('',#5793);
#1912=VERTEX_POINT('',#5794);
#1913=VERTEX_POINT('',#5796);
#1914=VERTEX_POINT('',#5798);
#1915=VERTEX_POINT('',#5802);
#1916=VERTEX_POINT('',#5804);
#1917=VERTEX_POINT('',#5808);
#1918=VERTEX_POINT('',#5810);
#1919=VERTEX_POINT('',#5814);
#1920=VERTEX_POINT('',#5815);
#1921=VERTEX_POINT('',#5817);
#1922=VERTEX_POINT('',#5819);
#1923=VERTEX_POINT('',#5823);
#1924=VERTEX_POINT('',#5825);
#1925=VERTEX_POINT('',#5829);
#1926=VERTEX_POINT('',#5831);
#1927=VERTEX_POINT('',#5835);
#1928=VERTEX_POINT('',#5837);
#1929=VERTEX_POINT('',#5839);
#1930=VERTEX_POINT('',#5841);
#1931=VERTEX_POINT('',#5846);
#1932=VERTEX_POINT('',#5849);
#1933=VERTEX_POINT('',#5851);
#1934=VERTEX_POINT('',#5854);
#1935=VERTEX_POINT('',#5858);
#1936=VERTEX_POINT('',#5860);
#1937=VERTEX_POINT('',#5863);
#1938=VERTEX_POINT('',#5867);
#1939=VERTEX_POINT('',#5869);
#1940=VERTEX_POINT('',#5872);
#1941=VERTEX_POINT('',#5876);
#1942=VERTEX_POINT('',#5880);
#1943=VERTEX_POINT('',#5890);
#1944=VERTEX_POINT('',#5891);
#1945=VERTEX_POINT('',#5893);
#1946=VERTEX_POINT('',#5895);
#1947=VERTEX_POINT('',#5897);
#1948=VERTEX_POINT('',#5899);
#1949=VERTEX_POINT('',#5901);
#1950=VERTEX_POINT('',#5903);
#1951=VERTEX_POINT('',#5905);
#1952=VERTEX_POINT('',#5907);
#1953=VERTEX_POINT('',#5910);
#1954=VERTEX_POINT('',#5913);
#1955=VERTEX_POINT('',#5915);
#1956=VERTEX_POINT('',#5919);
#1957=VERTEX_POINT('',#5923);
#1958=VERTEX_POINT('',#5927);
#1959=VERTEX_POINT('',#5931);
#1960=VERTEX_POINT('',#5935);
#1961=VERTEX_POINT('',#5939);
#1962=VERTEX_POINT('',#5943);
#1963=VERTEX_POINT('',#5947);
#1964=VERTEX_POINT('',#5954);
#1965=VERTEX_POINT('',#5957);
#1966=VERTEX_POINT('',#5960);
#1967=VERTEX_POINT('',#5965);
#1968=VERTEX_POINT('',#5966);
#1969=VERTEX_POINT('',#5968);
#1970=VERTEX_POINT('',#5970);
#1971=VERTEX_POINT('',#5974);
#1972=VERTEX_POINT('',#5976);
#1973=VERTEX_POINT('',#5980);
#1974=VERTEX_POINT('',#5982);
#1975=VERTEX_POINT('',#5992);
#1976=VERTEX_POINT('',#5994);
#1977=VERTEX_POINT('',#5997);
#1978=VERTEX_POINT('',#6001);
#1979=VERTEX_POINT('',#6006);
#1980=VERTEX_POINT('',#6007);
#1981=VERTEX_POINT('',#6009);
#1982=VERTEX_POINT('',#6011);
#1983=VERTEX_POINT('',#6015);
#1984=VERTEX_POINT('',#6017);
#1985=VERTEX_POINT('',#6021);
#1986=VERTEX_POINT('',#6023);
#1987=VERTEX_POINT('',#6027);
#1988=VERTEX_POINT('',#6029);
#1989=VERTEX_POINT('',#6033);
#1990=VERTEX_POINT('',#6035);
#1991=VERTEX_POINT('',#6042);
#1992=VERTEX_POINT('',#6044);
#1993=VERTEX_POINT('',#6048);
#1994=VERTEX_POINT('',#6052);
#1995=VERTEX_POINT('',#6056);
#1996=VERTEX_POINT('',#6059);
#1997=VERTEX_POINT('',#6060);
#1998=VERTEX_POINT('',#6062);
#1999=VERTEX_POINT('',#6064);
#2000=VERTEX_POINT('',#6068);
#2001=VERTEX_POINT('',#6073);
#2002=VERTEX_POINT('',#6077);
#2003=VERTEX_POINT('',#6081);
#2004=VERTEX_POINT('',#6093);
#2005=VERTEX_POINT('',#6095);
#2006=VERTEX_POINT('',#6099);
#2007=VERTEX_POINT('',#6102);
#2008=VERTEX_POINT('',#6108);
#2009=VERTEX_POINT('',#6110);
#2010=VERTEX_POINT('',#6113);
#2011=VERTEX_POINT('',#6115);
#2012=VERTEX_POINT('',#6118);
#2013=VERTEX_POINT('',#6120);
#2014=VERTEX_POINT('',#6123);
#2015=VERTEX_POINT('',#6125);
#2016=VERTEX_POINT('',#6128);
#2017=VERTEX_POINT('',#6130);
#2018=VERTEX_POINT('',#6133);
#2019=VERTEX_POINT('',#6135);
#2020=VERTEX_POINT('',#6138);
#2021=VERTEX_POINT('',#6140);
#2022=VERTEX_POINT('',#6143);
#2023=VERTEX_POINT('',#6145);
#2024=VERTEX_POINT('',#6148);
#2025=VERTEX_POINT('',#6150);
#2026=VERTEX_POINT('',#6153);
#2027=VERTEX_POINT('',#6155);
#2028=VERTEX_POINT('',#6158);
#2029=VERTEX_POINT('',#6160);
#2030=VERTEX_POINT('',#6163);
#2031=VERTEX_POINT('',#6165);
#2032=VERTEX_POINT('',#6168);
#2033=VERTEX_POINT('',#6170);
#2034=VERTEX_POINT('',#6173);
#2035=VERTEX_POINT('',#6175);
#2036=VERTEX_POINT('',#6178);
#2037=VERTEX_POINT('',#6180);
#2038=VERTEX_POINT('',#6183);
#2039=VERTEX_POINT('',#6186);
#2040=VERTEX_POINT('',#6189);
#2041=VERTEX_POINT('',#6192);
#2042=VERTEX_POINT('',#6195);
#2043=VERTEX_POINT('',#6198);
#2044=VERTEX_POINT('',#6201);
#2045=VERTEX_POINT('',#6202);
#2046=VERTEX_POINT('',#6204);
#2047=VERTEX_POINT('',#6206);
#2048=VERTEX_POINT('',#6210);
#2049=VERTEX_POINT('',#6212);
#2050=VERTEX_POINT('',#6216);
#2051=VERTEX_POINT('',#6218);
#2052=EDGE_CURVE('',#1742,#1742,#1584,.T.);
#2053=EDGE_CURVE('',#1743,#1743,#1585,.T.);
#2054=EDGE_CURVE('',#1744,#1744,#1586,.T.);
#2055=EDGE_CURVE('',#1745,#1745,#1587,.T.);
#2056=EDGE_CURVE('',#1746,#1747,#120,.T.);
#2057=EDGE_CURVE('',#1748,#1746,#121,.T.);
#2058=EDGE_CURVE('',#1749,#1748,#122,.T.);
#2059=EDGE_CURVE('',#1747,#1749,#123,.T.);
#2060=EDGE_CURVE('',#1750,#1751,#124,.T.);
#2061=EDGE_CURVE('',#1752,#1750,#125,.T.);
#2062=EDGE_CURVE('',#1753,#1752,#126,.T.);
#2063=EDGE_CURVE('',#1751,#1753,#127,.T.);
#2064=EDGE_CURVE('',#1750,#1747,#128,.T.);
#2065=EDGE_CURVE('',#1751,#1746,#129,.T.);
#2066=EDGE_CURVE('',#1749,#1752,#130,.T.);
#2067=EDGE_CURVE('',#1754,#1754,#1588,.T.);
#2068=EDGE_CURVE('',#1755,#1755,#1589,.T.);
#2069=EDGE_CURVE('',#1756,#1756,#1590,.T.);
#2070=EDGE_CURVE('',#1757,#1757,#1591,.T.);
#2071=EDGE_CURVE('',#1758,#1758,#1592,.T.);
#2072=EDGE_CURVE('',#1759,#1759,#1593,.T.);
#2073=EDGE_CURVE('',#1760,#1760,#1594,.T.);
#2074=EDGE_CURVE('',#1761,#1761,#1595,.T.);
#2075=EDGE_CURVE('',#1762,#1762,#1596,.T.);
#2076=EDGE_CURVE('',#1763,#1763,#1597,.T.);
#2077=EDGE_CURVE('',#1764,#1764,#1598,.T.);
#2078=EDGE_CURVE('',#1765,#1765,#1599,.T.);
#2079=EDGE_CURVE('',#1753,#1748,#131,.T.);
#2080=EDGE_CURVE('',#1766,#1766,#1600,.T.);
#2081=EDGE_CURVE('',#1767,#1767,#1601,.T.);
#2082=EDGE_CURVE('',#1768,#1768,#1602,.T.);
#2083=EDGE_CURVE('',#1769,#1769,#1603,.T.);
#2084=EDGE_CURVE('',#1770,#1770,#1604,.T.);
#2085=EDGE_CURVE('',#1771,#1771,#1605,.T.);
#2086=EDGE_CURVE('',#1772,#1772,#1606,.T.);
#2087=EDGE_CURVE('',#1773,#1773,#1607,.T.);
#2088=EDGE_CURVE('',#1774,#1774,#1608,.T.);
#2089=EDGE_CURVE('',#1775,#1775,#1609,.T.);
#2090=EDGE_CURVE('',#1776,#1776,#1610,.T.);
#2091=EDGE_CURVE('',#1777,#1777,#1611,.T.);
#2092=EDGE_CURVE('',#1778,#1778,#1612,.T.);
#2093=EDGE_CURVE('',#1779,#1779,#1613,.T.);
#2094=EDGE_CURVE('',#1780,#1780,#1614,.T.);
#2095=EDGE_CURVE('',#1781,#1781,#1615,.T.);
#2096=EDGE_CURVE('',#1782,#1782,#1616,.T.);
#2097=EDGE_CURVE('',#1783,#1783,#1617,.T.);
#2098=EDGE_CURVE('',#1784,#1784,#1618,.T.);
#2099=EDGE_CURVE('',#1785,#1785,#1619,.T.);
#2100=EDGE_CURVE('',#1786,#1786,#1620,.T.);
#2101=EDGE_CURVE('',#1787,#1787,#1621,.T.);
#2102=EDGE_CURVE('',#1788,#1788,#1622,.T.);
#2103=EDGE_CURVE('',#1789,#1789,#1623,.T.);
#2104=EDGE_CURVE('',#1790,#1790,#1624,.T.);
#2105=EDGE_CURVE('',#1791,#1791,#1625,.T.);
#2106=EDGE_CURVE('',#1792,#1792,#1626,.T.);
#2107=EDGE_CURVE('',#1793,#1793,#1627,.T.);
#2108=EDGE_CURVE('',#1794,#1794,#1628,.T.);
#2109=EDGE_CURVE('',#1795,#1795,#1629,.T.);
#2110=EDGE_CURVE('',#1796,#1796,#1630,.T.);
#2111=EDGE_CURVE('',#1797,#1797,#1631,.T.);
#2112=EDGE_CURVE('',#1798,#1799,#132,.T.);
#2113=EDGE_CURVE('',#1800,#1798,#133,.T.);
#2114=EDGE_CURVE('',#1801,#1800,#134,.T.);
#2115=EDGE_CURVE('',#1799,#1801,#135,.T.);
#2116=EDGE_CURVE('',#1798,#1802,#136,.T.);
#2117=EDGE_CURVE('',#1802,#1803,#137,.T.);
#2118=EDGE_CURVE('',#1800,#1803,#138,.T.);
#2119=EDGE_CURVE('',#1804,#1799,#139,.T.);
#2120=EDGE_CURVE('',#1804,#1802,#140,.T.);
#2121=EDGE_CURVE('',#1805,#1804,#141,.T.);
#2122=EDGE_CURVE('',#1803,#1805,#142,.T.);
#2123=EDGE_CURVE('',#1806,#1806,#1632,.T.);
#2124=EDGE_CURVE('',#1807,#1807,#1633,.T.);
#2125=EDGE_CURVE('',#1808,#1808,#1634,.T.);
#2126=EDGE_CURVE('',#1809,#1809,#1635,.T.);
#2127=EDGE_CURVE('',#1810,#1810,#1636,.T.);
#2128=EDGE_CURVE('',#1811,#1811,#1637,.T.);
#2129=EDGE_CURVE('',#1805,#1801,#143,.T.);
#2130=EDGE_CURVE('',#1812,#1813,#144,.T.);
#2131=EDGE_CURVE('',#1812,#1814,#145,.T.);
#2132=EDGE_CURVE('',#1815,#1814,#146,.T.);
#2133=EDGE_CURVE('',#1813,#1815,#147,.T.);
#2134=EDGE_CURVE('',#1813,#1816,#148,.T.);
#2135=EDGE_CURVE('',#1817,#1815,#149,.T.);
#2136=EDGE_CURVE('',#1816,#1817,#150,.T.);
#2137=EDGE_CURVE('',#1816,#1818,#151,.T.);
#2138=EDGE_CURVE('',#1819,#1817,#152,.T.);
#2139=EDGE_CURVE('',#1818,#1819,#153,.T.);
#2140=EDGE_CURVE('',#1818,#1812,#154,.T.);
#2141=EDGE_CURVE('',#1814,#1819,#155,.T.);
#2142=EDGE_CURVE('',#1820,#1821,#1638,.T.);
#2143=EDGE_CURVE('',#1822,#1820,#156,.T.);
#2144=EDGE_CURVE('',#1823,#1822,#1639,.T.);
#2145=EDGE_CURVE('',#1823,#1821,#157,.T.);
#2146=EDGE_CURVE('',#1821,#1824,#158,.T.);
#2147=EDGE_CURVE('',#1825,#1823,#159,.T.);
#2148=EDGE_CURVE('',#1825,#1824,#160,.T.);
#2149=EDGE_CURVE('',#1824,#1826,#1640,.T.);
#2150=EDGE_CURVE('',#1827,#1825,#1641,.T.);
#2151=EDGE_CURVE('',#1827,#1826,#161,.T.);
#2152=EDGE_CURVE('',#1826,#1820,#162,.T.);
#2153=EDGE_CURVE('',#1822,#1827,#163,.T.);
#2154=EDGE_CURVE('',#1828,#1829,#1642,.T.);
#2155=EDGE_CURVE('',#1830,#1828,#164,.T.);
#2156=EDGE_CURVE('',#1831,#1830,#1643,.T.);
#2157=EDGE_CURVE('',#1831,#1829,#165,.T.);
#2158=EDGE_CURVE('',#1829,#1832,#166,.T.);
#2159=EDGE_CURVE('',#1833,#1831,#167,.T.);
#2160=EDGE_CURVE('',#1833,#1832,#168,.T.);
#2161=EDGE_CURVE('',#1832,#1834,#1644,.T.);
#2162=EDGE_CURVE('',#1835,#1833,#1645,.T.);
#2163=EDGE_CURVE('',#1835,#1834,#169,.T.);
#2164=EDGE_CURVE('',#1834,#1828,#170,.T.);
#2165=EDGE_CURVE('',#1830,#1835,#171,.T.);
#2166=EDGE_CURVE('',#1836,#1837,#1646,.T.);
#2167=EDGE_CURVE('',#1837,#1838,#172,.T.);
#2168=EDGE_CURVE('',#1838,#1839,#1647,.T.);
#2169=EDGE_CURVE('',#1839,#1836,#173,.T.);
#2170=EDGE_CURVE('',#1837,#1840,#174,.T.);
#2171=EDGE_CURVE('',#1841,#1840,#175,.T.);
#2172=EDGE_CURVE('',#1838,#1841,#176,.T.);
#2173=EDGE_CURVE('',#1842,#1842,#1648,.T.);
#2174=EDGE_CURVE('',#1843,#1843,#1649,.T.);
#2175=EDGE_CURVE('',#1844,#1844,#1650,.T.);
#2176=EDGE_CURVE('',#1845,#1845,#1651,.T.);
#2177=EDGE_CURVE('',#1846,#1846,#1652,.T.);
#2178=EDGE_CURVE('',#1847,#1847,#1653,.T.);
#2179=EDGE_CURVE('',#1848,#1841,#177,.T.);
#2180=EDGE_CURVE('',#1840,#1849,#178,.T.);
#2181=EDGE_CURVE('',#1849,#1848,#179,.T.);
#2182=EDGE_CURVE('',#1850,#1851,#180,.T.);
#2183=EDGE_CURVE('',#1851,#1852,#181,.T.);
#2184=EDGE_CURVE('',#1853,#1852,#182,.T.);
#2185=EDGE_CURVE('',#1850,#1853,#183,.T.);
#2186=EDGE_CURVE('',#1854,#1850,#184,.T.);
#2187=EDGE_CURVE('',#1855,#1853,#185,.T.);
#2188=EDGE_CURVE('',#1854,#1855,#186,.T.);
#2189=EDGE_CURVE('',#1854,#1848,#187,.T.);
#2190=EDGE_CURVE('',#1856,#1855,#188,.T.);
#2191=EDGE_CURVE('',#1839,#1856,#189,.T.);
#2192=EDGE_CURVE('',#1857,#1856,#190,.T.);
#2193=EDGE_CURVE('',#1836,#1857,#191,.T.);
#2194=EDGE_CURVE('',#1858,#1849,#192,.T.);
#2195=EDGE_CURVE('',#1859,#1857,#193,.T.);
#2196=EDGE_CURVE('',#1858,#1859,#194,.T.);
#2197=EDGE_CURVE('',#1851,#1858,#195,.T.);
#2198=EDGE_CURVE('',#1852,#1859,#196,.T.);
#2199=EDGE_CURVE('',#1860,#1860,#1654,.T.);
#2200=EDGE_CURVE('',#1861,#1861,#1655,.T.);
#2201=EDGE_CURVE('',#1862,#1862,#1656,.T.);
#2202=EDGE_CURVE('',#1863,#1863,#1657,.T.);
#2203=EDGE_CURVE('',#1864,#1864,#1658,.T.);
#2204=EDGE_CURVE('',#1865,#1865,#1659,.T.);
#2205=EDGE_CURVE('',#1866,#1866,#1660,.T.);
#2206=EDGE_CURVE('',#1867,#1867,#1661,.T.);
#2207=EDGE_CURVE('',#1868,#1868,#1662,.T.);
#2208=EDGE_CURVE('',#1869,#1870,#197,.T.);
#2209=EDGE_CURVE('',#1870,#1871,#198,.T.);
#2210=EDGE_CURVE('',#1872,#1871,#199,.T.);
#2211=EDGE_CURVE('',#1869,#1872,#200,.T.);
#2212=EDGE_CURVE('',#1873,#1869,#201,.T.);
#2213=EDGE_CURVE('',#1874,#1872,#202,.T.);
#2214=EDGE_CURVE('',#1873,#1874,#203,.T.);
#2215=EDGE_CURVE('',#1875,#1873,#204,.T.);
#2216=EDGE_CURVE('',#1876,#1874,#205,.T.);
#2217=EDGE_CURVE('',#1875,#1876,#206,.T.);
#2218=EDGE_CURVE('',#1870,#1875,#207,.T.);
#2219=EDGE_CURVE('',#1871,#1876,#208,.T.);
#2220=EDGE_CURVE('',#1877,#1877,#1663,.T.);
#2221=EDGE_CURVE('',#1878,#1878,#1664,.T.);
#2222=EDGE_CURVE('',#1879,#1879,#1665,.T.);
#2223=EDGE_CURVE('',#1880,#1880,#1666,.T.);
#2224=EDGE_CURVE('',#1881,#1881,#1667,.T.);
#2225=EDGE_CURVE('',#1882,#1882,#1668,.T.);
#2226=EDGE_CURVE('',#1883,#1884,#1669,.T.);
#2227=EDGE_CURVE('',#1885,#1883,#209,.T.);
#2228=EDGE_CURVE('',#1886,#1885,#1670,.T.);
#2229=EDGE_CURVE('',#1886,#1884,#210,.T.);
#2230=EDGE_CURVE('',#1884,#1887,#211,.T.);
#2231=EDGE_CURVE('',#1888,#1886,#212,.T.);
#2232=EDGE_CURVE('',#1888,#1887,#213,.T.);
#2233=EDGE_CURVE('',#1887,#1889,#1671,.T.);
#2234=EDGE_CURVE('',#1890,#1888,#1672,.T.);
#2235=EDGE_CURVE('',#1890,#1889,#214,.T.);
#2236=EDGE_CURVE('',#1889,#1883,#215,.T.);
#2237=EDGE_CURVE('',#1885,#1890,#216,.T.);
#2238=EDGE_CURVE('',#1891,#1892,#1673,.T.);
#2239=EDGE_CURVE('',#1893,#1891,#217,.T.);
#2240=EDGE_CURVE('',#1894,#1893,#1674,.T.);
#2241=EDGE_CURVE('',#1894,#1892,#218,.T.);
#2242=EDGE_CURVE('',#1892,#1895,#219,.T.);
#2243=EDGE_CURVE('',#1896,#1894,#220,.T.);
#2244=EDGE_CURVE('',#1896,#1895,#221,.T.);
#2245=EDGE_CURVE('',#1895,#1897,#1675,.T.);
#2246=EDGE_CURVE('',#1898,#1896,#1676,.T.);
#2247=EDGE_CURVE('',#1898,#1897,#222,.T.);
#2248=EDGE_CURVE('',#1897,#1891,#223,.T.);
#2249=EDGE_CURVE('',#1893,#1898,#224,.T.);
#2250=EDGE_CURVE('',#1899,#1900,#225,.T.);
#2251=EDGE_CURVE('',#1900,#1901,#226,.T.);
#2252=EDGE_CURVE('',#1902,#1901,#227,.T.);
#2253=EDGE_CURVE('',#1899,#1902,#228,.T.);
#2254=EDGE_CURVE('',#1903,#1899,#229,.T.);
#2255=EDGE_CURVE('',#1904,#1902,#230,.T.);
#2256=EDGE_CURVE('',#1903,#1904,#231,.T.);
#2257=EDGE_CURVE('',#1905,#1903,#232,.T.);
#2258=EDGE_CURVE('',#1906,#1904,#233,.T.);
#2259=EDGE_CURVE('',#1905,#1906,#234,.T.);
#2260=EDGE_CURVE('',#1900,#1905,#235,.T.);
#2261=EDGE_CURVE('',#1901,#1906,#236,.T.);
#2262=EDGE_CURVE('',#1907,#1907,#1677,.T.);
#2263=EDGE_CURVE('',#1908,#1908,#1678,.T.);
#2264=EDGE_CURVE('',#1909,#1909,#1679,.T.);
#2265=EDGE_CURVE('',#1910,#1910,#1680,.T.);
#2266=EDGE_CURVE('',#1911,#1912,#237,.T.);
#2267=EDGE_CURVE('',#1913,#1911,#238,.T.);
#2268=EDGE_CURVE('',#1914,#1913,#239,.T.);
#2269=EDGE_CURVE('',#1914,#1912,#240,.T.);
#2270=EDGE_CURVE('',#1912,#1915,#1681,.T.);
#2271=EDGE_CURVE('',#1916,#1914,#1682,.T.);
#2272=EDGE_CURVE('',#1916,#1915,#241,.T.);
#2273=EDGE_CURVE('',#1915,#1917,#242,.T.);
#2274=EDGE_CURVE('',#1918,#1916,#243,.T.);
#2275=EDGE_CURVE('',#1917,#1918,#244,.T.);
#2276=EDGE_CURVE('',#1919,#1920,#245,.T.);
#2277=EDGE_CURVE('',#1921,#1919,#246,.T.);
#2278=EDGE_CURVE('',#1922,#1921,#247,.T.);
#2279=EDGE_CURVE('',#1922,#1920,#248,.T.);
#2280=EDGE_CURVE('',#1920,#1923,#1683,.T.);
#2281=EDGE_CURVE('',#1924,#1922,#1684,.T.);
#2282=EDGE_CURVE('',#1924,#1923,#249,.T.);
#2283=EDGE_CURVE('',#1923,#1925,#250,.T.);
#2284=EDGE_CURVE('',#1926,#1924,#251,.T.);
#2285=EDGE_CURVE('',#1925,#1926,#252,.T.);
#2286=EDGE_CURVE('',#1913,#1927,#253,.T.);
#2287=EDGE_CURVE('',#1927,#1928,#254,.T.);
#2288=EDGE_CURVE('',#1929,#1928,#255,.T.);
#2289=EDGE_CURVE('',#1930,#1929,#256,.T.);
#2290=EDGE_CURVE('',#1930,#1926,#257,.T.);
#2291=EDGE_CURVE('',#1921,#1918,#258,.T.);
#2292=EDGE_CURVE('',#1931,#1911,#259,.T.);
#2293=EDGE_CURVE('',#1927,#1931,#260,.T.);
#2294=EDGE_CURVE('',#1932,#1932,#1685,.T.);
#2295=EDGE_CURVE('',#1933,#1933,#1686,.T.);
#2296=EDGE_CURVE('',#1934,#1930,#261,.T.);
#2297=EDGE_CURVE('',#1925,#1934,#262,.T.);
#2298=EDGE_CURVE('',#1935,#1935,#1687,.T.);
#2299=EDGE_CURVE('',#1936,#1936,#1688,.T.);
#2300=EDGE_CURVE('',#1937,#1937,#1689,.T.);
#2301=EDGE_CURVE('',#1938,#1938,#1690,.T.);
#2302=EDGE_CURVE('',#1939,#1939,#1691,.T.);
#2303=EDGE_CURVE('',#1940,#1940,#1692,.T.);
#2304=EDGE_CURVE('',#1931,#1941,#263,.T.);
#2305=EDGE_CURVE('',#1928,#1941,#264,.T.);
#2306=EDGE_CURVE('',#1942,#1929,#265,.T.);
#2307=EDGE_CURVE('',#1934,#1942,#266,.T.);
#2308=EDGE_CURVE('',#1917,#1919,#267,.T.);
#2309=EDGE_CURVE('',#1941,#1942,#268,.T.);
#2310=EDGE_CURVE('',#1943,#1944,#269,.T.);
#2311=EDGE_CURVE('',#1944,#1945,#270,.T.);
#2312=EDGE_CURVE('',#1945,#1946,#271,.T.);
#2313=EDGE_CURVE('',#1946,#1947,#272,.T.);
#2314=EDGE_CURVE('',#1947,#1948,#273,.T.);
#2315=EDGE_CURVE('',#1948,#1949,#274,.T.);
#2316=EDGE_CURVE('',#1949,#1950,#275,.T.);
#2317=EDGE_CURVE('',#1950,#1951,#276,.T.);
#2318=EDGE_CURVE('',#1951,#1952,#277,.T.);
#2319=EDGE_CURVE('',#1952,#1943,#278,.T.);
#2320=EDGE_CURVE('',#1953,#1953,#1693,.T.);
#2321=EDGE_CURVE('',#1944,#1954,#279,.T.);
#2322=EDGE_CURVE('',#1955,#1954,#280,.T.);
#2323=EDGE_CURVE('',#1945,#1955,#281,.T.);
#2324=EDGE_CURVE('',#1956,#1955,#282,.T.);
#2325=EDGE_CURVE('',#1946,#1956,#283,.T.);
#2326=EDGE_CURVE('',#1957,#1956,#284,.T.);
#2327=EDGE_CURVE('',#1947,#1957,#285,.T.);
#2328=EDGE_CURVE('',#1958,#1957,#286,.T.);
#2329=EDGE_CURVE('',#1948,#1958,#287,.T.);
#2330=EDGE_CURVE('',#1959,#1958,#288,.T.);
#2331=EDGE_CURVE('',#1949,#1959,#289,.T.);
#2332=EDGE_CURVE('',#1960,#1959,#290,.T.);
#2333=EDGE_CURVE('',#1950,#1960,#291,.T.);
#2334=EDGE_CURVE('',#1961,#1960,#292,.T.);
#2335=EDGE_CURVE('',#1951,#1961,#293,.T.);
#2336=EDGE_CURVE('',#1962,#1961,#294,.T.);
#2337=EDGE_CURVE('',#1952,#1962,#295,.T.);
#2338=EDGE_CURVE('',#1963,#1962,#296,.T.);
#2339=EDGE_CURVE('',#1943,#1963,#297,.T.);
#2340=EDGE_CURVE('',#1954,#1963,#298,.T.);
#2341=EDGE_CURVE('',#1964,#1964,#1694,.T.);
#2342=EDGE_CURVE('',#1965,#1965,#1695,.T.);
#2343=EDGE_CURVE('',#1966,#1966,#1696,.T.);
#2344=EDGE_CURVE('',#1967,#1968,#299,.T.);
#2345=EDGE_CURVE('',#1968,#1969,#300,.T.);
#2346=EDGE_CURVE('',#1970,#1969,#301,.T.);
#2347=EDGE_CURVE('',#1967,#1970,#302,.T.);
#2348=EDGE_CURVE('',#1971,#1967,#303,.T.);
#2349=EDGE_CURVE('',#1972,#1970,#304,.T.);
#2350=EDGE_CURVE('',#1971,#1972,#305,.T.);
#2351=EDGE_CURVE('',#1973,#1971,#306,.T.);
#2352=EDGE_CURVE('',#1974,#1972,#307,.T.);
#2353=EDGE_CURVE('',#1973,#1974,#308,.T.);
#2354=EDGE_CURVE('',#1968,#1973,#309,.T.);
#2355=EDGE_CURVE('',#1969,#1974,#310,.T.);
#2356=EDGE_CURVE('',#1975,#1975,#1697,.T.);
#2357=EDGE_CURVE('',#1976,#1976,#1698,.T.);
#2358=EDGE_CURVE('',#1977,#1977,#1699,.T.);
#2359=EDGE_CURVE('',#1978,#1978,#1700,.T.);
#2360=EDGE_CURVE('',#1979,#1980,#311,.T.);
#2361=EDGE_CURVE('',#1980,#1981,#312,.T.);
#2362=EDGE_CURVE('',#1981,#1982,#313,.T.);
#2363=EDGE_CURVE('',#1982,#1979,#314,.T.);
#2364=EDGE_CURVE('',#1983,#1981,#315,.T.);
#2365=EDGE_CURVE('',#1980,#1984,#316,.T.);
#2366=EDGE_CURVE('',#1984,#1983,#317,.T.);
#2367=EDGE_CURVE('',#1985,#1983,#318,.T.);
#2368=EDGE_CURVE('',#1984,#1986,#319,.T.);
#2369=EDGE_CURVE('',#1986,#1985,#320,.T.);
#2370=EDGE_CURVE('',#1987,#1979,#321,.T.);
#2371=EDGE_CURVE('',#1982,#1988,#322,.T.);
#2372=EDGE_CURVE('',#1987,#1988,#323,.T.);
#2373=EDGE_CURVE('',#1989,#1985,#324,.T.);
#2374=EDGE_CURVE('',#1986,#1990,#325,.T.);
#2375=EDGE_CURVE('',#1990,#1989,#326,.T.);
#2376=EDGE_CURVE('',#1988,#1989,#327,.T.);
#2377=EDGE_CURVE('',#1990,#1987,#328,.T.);
#2378=EDGE_CURVE('',#1984,#1991,#329,.T.);
#2379=EDGE_CURVE('',#1992,#1991,#330,.T.);
#2380=EDGE_CURVE('',#1986,#1992,#331,.T.);
#2381=EDGE_CURVE('',#1980,#1993,#332,.T.);
#2382=EDGE_CURVE('',#1991,#1993,#333,.T.);
#2383=EDGE_CURVE('',#1979,#1994,#334,.T.);
#2384=EDGE_CURVE('',#1993,#1994,#335,.T.);
#2385=EDGE_CURVE('',#1995,#1995,#1701,.T.);
#2386=EDGE_CURVE('',#1996,#1997,#336,.T.);
#2387=EDGE_CURVE('',#1997,#1998,#337,.T.);
#2388=EDGE_CURVE('',#1998,#1999,#338,.T.);
#2389=EDGE_CURVE('',#1996,#1999,#339,.T.);
#2390=EDGE_CURVE('',#1997,#2000,#340,.T.);
#2391=EDGE_CURVE('',#2000,#1994,#341,.T.);
#2392=EDGE_CURVE('',#1994,#1998,#342,.T.);
#2393=EDGE_CURVE('',#2000,#2001,#343,.T.);
#2394=EDGE_CURVE('',#2001,#1993,#344,.T.);
#2395=EDGE_CURVE('',#2001,#2002,#345,.T.);
#2396=EDGE_CURVE('',#2002,#1991,#346,.T.);
#2397=EDGE_CURVE('',#2002,#2003,#347,.T.);
#2398=EDGE_CURVE('',#2003,#1992,#348,.T.);
#2399=EDGE_CURVE('',#1999,#1992,#349,.T.);
#2400=EDGE_CURVE('',#2003,#1996,#350,.T.);
#2401=EDGE_CURVE('',#1990,#1999,#351,.T.);
#2402=EDGE_CURVE('',#1987,#1998,#352,.T.);
#2403=EDGE_CURVE('',#2004,#2004,#1702,.T.);
#2404=EDGE_CURVE('',#2005,#2005,#1703,.T.);
#2405=EDGE_CURVE('',#2006,#2006,#1704,.T.);
#2406=EDGE_CURVE('',#2007,#2007,#1705,.T.);
#2407=EDGE_CURVE('',#2008,#2008,#1706,.T.);
#2408=EDGE_CURVE('',#2009,#2009,#1707,.T.);
#2409=EDGE_CURVE('',#2010,#2010,#1708,.T.);
#2410=EDGE_CURVE('',#2011,#2011,#1709,.T.);
#2411=EDGE_CURVE('',#2012,#2012,#1710,.T.);
#2412=EDGE_CURVE('',#2013,#2013,#1711,.T.);
#2413=EDGE_CURVE('',#2014,#2014,#1712,.T.);
#2414=EDGE_CURVE('',#2015,#2015,#1713,.T.);
#2415=EDGE_CURVE('',#2016,#2016,#1714,.T.);
#2416=EDGE_CURVE('',#2017,#2017,#1715,.T.);
#2417=EDGE_CURVE('',#2018,#2018,#1716,.T.);
#2418=EDGE_CURVE('',#2019,#2019,#1717,.T.);
#2419=EDGE_CURVE('',#2020,#2020,#1718,.T.);
#2420=EDGE_CURVE('',#2021,#2021,#1719,.T.);
#2421=EDGE_CURVE('',#2022,#2022,#1720,.T.);
#2422=EDGE_CURVE('',#2023,#2023,#1721,.T.);
#2423=EDGE_CURVE('',#2024,#2024,#1722,.T.);
#2424=EDGE_CURVE('',#2025,#2025,#1723,.T.);
#2425=EDGE_CURVE('',#2026,#2026,#1724,.T.);
#2426=EDGE_CURVE('',#2027,#2027,#1725,.T.);
#2427=EDGE_CURVE('',#2028,#2028,#1726,.T.);
#2428=EDGE_CURVE('',#2029,#2029,#1727,.T.);
#2429=EDGE_CURVE('',#2030,#2030,#1728,.T.);
#2430=EDGE_CURVE('',#2031,#2031,#1729,.T.);
#2431=EDGE_CURVE('',#2032,#2032,#1730,.T.);
#2432=EDGE_CURVE('',#2033,#2033,#1731,.T.);
#2433=EDGE_CURVE('',#2034,#2034,#1732,.T.);
#2434=EDGE_CURVE('',#2035,#2035,#1733,.T.);
#2435=EDGE_CURVE('',#2036,#2036,#1734,.T.);
#2436=EDGE_CURVE('',#2037,#2037,#1735,.T.);
#2437=EDGE_CURVE('',#2038,#2038,#1736,.T.);
#2438=EDGE_CURVE('',#2039,#2039,#1737,.T.);
#2439=EDGE_CURVE('',#2040,#2040,#1738,.T.);
#2440=EDGE_CURVE('',#2041,#2041,#1739,.T.);
#2441=EDGE_CURVE('',#2042,#2042,#1740,.T.);
#2442=EDGE_CURVE('',#2043,#2043,#1741,.T.);
#2443=EDGE_CURVE('',#2044,#2045,#353,.T.);
#2444=EDGE_CURVE('',#2044,#2046,#354,.T.);
#2445=EDGE_CURVE('',#2047,#2046,#355,.T.);
#2446=EDGE_CURVE('',#2045,#2047,#356,.T.);
#2447=EDGE_CURVE('',#2045,#2048,#357,.T.);
#2448=EDGE_CURVE('',#2049,#2047,#358,.T.);
#2449=EDGE_CURVE('',#2048,#2049,#359,.T.);
#2450=EDGE_CURVE('',#2048,#2050,#360,.T.);
#2451=EDGE_CURVE('',#2051,#2049,#361,.T.);
#2452=EDGE_CURVE('',#2050,#2051,#362,.T.);
#2453=EDGE_CURVE('',#2050,#2044,#363,.T.);
#2454=EDGE_CURVE('',#2046,#2051,#364,.T.);
#2455=ORIENTED_EDGE('',*,*,#2052,.T.);
#2456=ORIENTED_EDGE('',*,*,#2053,.F.);
#2457=ORIENTED_EDGE('',*,*,#2052,.F.);
#2458=ORIENTED_EDGE('',*,*,#2054,.T.);
#2459=ORIENTED_EDGE('',*,*,#2055,.F.);
#2460=ORIENTED_EDGE('',*,*,#2054,.F.);
#2461=ORIENTED_EDGE('',*,*,#2056,.F.);
#2462=ORIENTED_EDGE('',*,*,#2057,.F.);
#2463=ORIENTED_EDGE('',*,*,#2058,.F.);
#2464=ORIENTED_EDGE('',*,*,#2059,.F.);
#2465=ORIENTED_EDGE('',*,*,#2060,.F.);
#2466=ORIENTED_EDGE('',*,*,#2061,.F.);
#2467=ORIENTED_EDGE('',*,*,#2062,.F.);
#2468=ORIENTED_EDGE('',*,*,#2063,.F.);
#2469=ORIENTED_EDGE('',*,*,#2056,.T.);
#2470=ORIENTED_EDGE('',*,*,#2064,.F.);
#2471=ORIENTED_EDGE('',*,*,#2060,.T.);
#2472=ORIENTED_EDGE('',*,*,#2065,.T.);
#2473=ORIENTED_EDGE('',*,*,#2059,.T.);
#2474=ORIENTED_EDGE('',*,*,#2066,.T.);
#2475=ORIENTED_EDGE('',*,*,#2061,.T.);
#2476=ORIENTED_EDGE('',*,*,#2064,.T.);
#2477=ORIENTED_EDGE('',*,*,#2067,.T.);
#2478=ORIENTED_EDGE('',*,*,#2068,.T.);
#2479=ORIENTED_EDGE('',*,*,#2069,.T.);
#2480=ORIENTED_EDGE('',*,*,#2070,.T.);
#2481=ORIENTED_EDGE('',*,*,#2071,.T.);
#2482=ORIENTED_EDGE('',*,*,#2072,.T.);
#2483=ORIENTED_EDGE('',*,*,#2072,.F.);
#2484=ORIENTED_EDGE('',*,*,#2073,.F.);
#2485=ORIENTED_EDGE('',*,*,#2074,.F.);
#2486=ORIENTED_EDGE('',*,*,#2073,.T.);
#2487=ORIENTED_EDGE('',*,*,#2071,.F.);
#2488=ORIENTED_EDGE('',*,*,#2075,.F.);
#2489=ORIENTED_EDGE('',*,*,#2076,.F.);
#2490=ORIENTED_EDGE('',*,*,#2075,.T.);
#2491=ORIENTED_EDGE('',*,*,#2070,.F.);
#2492=ORIENTED_EDGE('',*,*,#2077,.F.);
#2493=ORIENTED_EDGE('',*,*,#2078,.F.);
#2494=ORIENTED_EDGE('',*,*,#2077,.T.);
#2495=ORIENTED_EDGE('',*,*,#2058,.T.);
#2496=ORIENTED_EDGE('',*,*,#2079,.F.);
#2497=ORIENTED_EDGE('',*,*,#2062,.T.);
#2498=ORIENTED_EDGE('',*,*,#2066,.F.);
#2499=ORIENTED_EDGE('',*,*,#2057,.T.);
#2500=ORIENTED_EDGE('',*,*,#2065,.F.);
#2501=ORIENTED_EDGE('',*,*,#2063,.T.);
#2502=ORIENTED_EDGE('',*,*,#2079,.T.);
#2503=ORIENTED_EDGE('',*,*,#2053,.T.);
#2504=ORIENTED_EDGE('',*,*,#2055,.T.);
#2505=ORIENTED_EDGE('',*,*,#2074,.T.);
#2506=ORIENTED_EDGE('',*,*,#2076,.T.);
#2507=ORIENTED_EDGE('',*,*,#2078,.T.);
#2508=ORIENTED_EDGE('',*,*,#2080,.T.);
#2509=ORIENTED_EDGE('',*,*,#2081,.T.);
#2510=ORIENTED_EDGE('',*,*,#2082,.T.);
#2511=ORIENTED_EDGE('',*,*,#2083,.T.);
#2512=ORIENTED_EDGE('',*,*,#2084,.T.);
#2513=ORIENTED_EDGE('',*,*,#2085,.T.);
#2514=ORIENTED_EDGE('',*,*,#2086,.T.);
#2515=ORIENTED_EDGE('',*,*,#2087,.T.);
#2516=ORIENTED_EDGE('',*,*,#2088,.T.);
#2517=ORIENTED_EDGE('',*,*,#2089,.T.);
#2518=ORIENTED_EDGE('',*,*,#2090,.T.);
#2519=ORIENTED_EDGE('',*,*,#2091,.T.);
#2520=ORIENTED_EDGE('',*,*,#2092,.T.);
#2521=ORIENTED_EDGE('',*,*,#2093,.T.);
#2522=ORIENTED_EDGE('',*,*,#2094,.T.);
#2523=ORIENTED_EDGE('',*,*,#2095,.T.);
#2524=ORIENTED_EDGE('',*,*,#2067,.F.);
#2525=ORIENTED_EDGE('',*,*,#2096,.F.);
#2526=ORIENTED_EDGE('',*,*,#2095,.F.);
#2527=ORIENTED_EDGE('',*,*,#2096,.T.);
#2528=ORIENTED_EDGE('',*,*,#2068,.F.);
#2529=ORIENTED_EDGE('',*,*,#2097,.F.);
#2530=ORIENTED_EDGE('',*,*,#2094,.F.);
#2531=ORIENTED_EDGE('',*,*,#2097,.T.);
#2532=ORIENTED_EDGE('',*,*,#2069,.F.);
#2533=ORIENTED_EDGE('',*,*,#2098,.F.);
#2534=ORIENTED_EDGE('',*,*,#2093,.F.);
#2535=ORIENTED_EDGE('',*,*,#2098,.T.);
#2536=ORIENTED_EDGE('',*,*,#2099,.T.);
#2537=ORIENTED_EDGE('',*,*,#2092,.F.);
#2538=ORIENTED_EDGE('',*,*,#2099,.F.);
#2539=ORIENTED_EDGE('',*,*,#2100,.T.);
#2540=ORIENTED_EDGE('',*,*,#2091,.F.);
#2541=ORIENTED_EDGE('',*,*,#2100,.F.);
#2542=ORIENTED_EDGE('',*,*,#2101,.T.);
#2543=ORIENTED_EDGE('',*,*,#2090,.F.);
#2544=ORIENTED_EDGE('',*,*,#2101,.F.);
#2545=ORIENTED_EDGE('',*,*,#2102,.T.);
#2546=ORIENTED_EDGE('',*,*,#2089,.F.);
#2547=ORIENTED_EDGE('',*,*,#2102,.F.);
#2548=ORIENTED_EDGE('',*,*,#2103,.T.);
#2549=ORIENTED_EDGE('',*,*,#2088,.F.);
#2550=ORIENTED_EDGE('',*,*,#2103,.F.);
#2551=ORIENTED_EDGE('',*,*,#2104,.T.);
#2552=ORIENTED_EDGE('',*,*,#2087,.F.);
#2553=ORIENTED_EDGE('',*,*,#2104,.F.);
#2554=ORIENTED_EDGE('',*,*,#2105,.T.);
#2555=ORIENTED_EDGE('',*,*,#2086,.F.);
#2556=ORIENTED_EDGE('',*,*,#2105,.F.);
#2557=ORIENTED_EDGE('',*,*,#2106,.T.);
#2558=ORIENTED_EDGE('',*,*,#2085,.F.);
#2559=ORIENTED_EDGE('',*,*,#2106,.F.);
#2560=ORIENTED_EDGE('',*,*,#2107,.T.);
#2561=ORIENTED_EDGE('',*,*,#2084,.F.);
#2562=ORIENTED_EDGE('',*,*,#2107,.F.);
#2563=ORIENTED_EDGE('',*,*,#2108,.T.);
#2564=ORIENTED_EDGE('',*,*,#2083,.F.);
#2565=ORIENTED_EDGE('',*,*,#2108,.F.);
#2566=ORIENTED_EDGE('',*,*,#2109,.T.);
#2567=ORIENTED_EDGE('',*,*,#2082,.F.);
#2568=ORIENTED_EDGE('',*,*,#2109,.F.);
#2569=ORIENTED_EDGE('',*,*,#2110,.T.);
#2570=ORIENTED_EDGE('',*,*,#2081,.F.);
#2571=ORIENTED_EDGE('',*,*,#2110,.F.);
#2572=ORIENTED_EDGE('',*,*,#2111,.T.);
#2573=ORIENTED_EDGE('',*,*,#2080,.F.);
#2574=ORIENTED_EDGE('',*,*,#2111,.F.);
#2575=ORIENTED_EDGE('',*,*,#2112,.F.);
#2576=ORIENTED_EDGE('',*,*,#2113,.F.);
#2577=ORIENTED_EDGE('',*,*,#2114,.F.);
#2578=ORIENTED_EDGE('',*,*,#2115,.F.);
#2579=ORIENTED_EDGE('',*,*,#2113,.T.);
#2580=ORIENTED_EDGE('',*,*,#2116,.T.);
#2581=ORIENTED_EDGE('',*,*,#2117,.T.);
#2582=ORIENTED_EDGE('',*,*,#2118,.F.);
#2583=ORIENTED_EDGE('',*,*,#2112,.T.);
#2584=ORIENTED_EDGE('',*,*,#2119,.F.);
#2585=ORIENTED_EDGE('',*,*,#2120,.T.);
#2586=ORIENTED_EDGE('',*,*,#2116,.F.);
#2587=ORIENTED_EDGE('',*,*,#2120,.F.);
#2588=ORIENTED_EDGE('',*,*,#2121,.F.);
#2589=ORIENTED_EDGE('',*,*,#2122,.F.);
#2590=ORIENTED_EDGE('',*,*,#2117,.F.);
#2591=ORIENTED_EDGE('',*,*,#2123,.T.);
#2592=ORIENTED_EDGE('',*,*,#2124,.F.);
#2593=ORIENTED_EDGE('',*,*,#2123,.F.);
#2594=ORIENTED_EDGE('',*,*,#2125,.T.);
#2595=ORIENTED_EDGE('',*,*,#2126,.F.);
#2596=ORIENTED_EDGE('',*,*,#2125,.F.);
#2597=ORIENTED_EDGE('',*,*,#2127,.T.);
#2598=ORIENTED_EDGE('',*,*,#2128,.F.);
#2599=ORIENTED_EDGE('',*,*,#2127,.F.);
#2600=ORIENTED_EDGE('',*,*,#2115,.T.);
#2601=ORIENTED_EDGE('',*,*,#2129,.F.);
#2602=ORIENTED_EDGE('',*,*,#2121,.T.);
#2603=ORIENTED_EDGE('',*,*,#2119,.T.);
#2604=ORIENTED_EDGE('',*,*,#2114,.T.);
#2605=ORIENTED_EDGE('',*,*,#2118,.T.);
#2606=ORIENTED_EDGE('',*,*,#2122,.T.);
#2607=ORIENTED_EDGE('',*,*,#2129,.T.);
#2608=ORIENTED_EDGE('',*,*,#2124,.T.);
#2609=ORIENTED_EDGE('',*,*,#2126,.T.);
#2610=ORIENTED_EDGE('',*,*,#2128,.T.);
#2611=ORIENTED_EDGE('',*,*,#2130,.F.);
#2612=ORIENTED_EDGE('',*,*,#2131,.T.);
#2613=ORIENTED_EDGE('',*,*,#2132,.F.);
#2614=ORIENTED_EDGE('',*,*,#2133,.F.);
#2615=ORIENTED_EDGE('',*,*,#2134,.F.);
#2616=ORIENTED_EDGE('',*,*,#2133,.T.);
#2617=ORIENTED_EDGE('',*,*,#2135,.F.);
#2618=ORIENTED_EDGE('',*,*,#2136,.F.);
#2619=ORIENTED_EDGE('',*,*,#2137,.F.);
#2620=ORIENTED_EDGE('',*,*,#2136,.T.);
#2621=ORIENTED_EDGE('',*,*,#2138,.F.);
#2622=ORIENTED_EDGE('',*,*,#2139,.F.);
#2623=ORIENTED_EDGE('',*,*,#2140,.F.);
#2624=ORIENTED_EDGE('',*,*,#2139,.T.);
#2625=ORIENTED_EDGE('',*,*,#2141,.F.);
#2626=ORIENTED_EDGE('',*,*,#2131,.F.);
#2627=ORIENTED_EDGE('',*,*,#2140,.T.);
#2628=ORIENTED_EDGE('',*,*,#2130,.T.);
#2629=ORIENTED_EDGE('',*,*,#2134,.T.);
#2630=ORIENTED_EDGE('',*,*,#2137,.T.);
#2631=ORIENTED_EDGE('',*,*,#2141,.T.);
#2632=ORIENTED_EDGE('',*,*,#2138,.T.);
#2633=ORIENTED_EDGE('',*,*,#2135,.T.);
#2634=ORIENTED_EDGE('',*,*,#2132,.T.);
#2635=ORIENTED_EDGE('',*,*,#2142,.F.);
#2636=ORIENTED_EDGE('',*,*,#2143,.F.);
#2637=ORIENTED_EDGE('',*,*,#2144,.F.);
#2638=ORIENTED_EDGE('',*,*,#2145,.T.);
#2639=ORIENTED_EDGE('',*,*,#2146,.F.);
#2640=ORIENTED_EDGE('',*,*,#2145,.F.);
#2641=ORIENTED_EDGE('',*,*,#2147,.F.);
#2642=ORIENTED_EDGE('',*,*,#2148,.T.);
#2643=ORIENTED_EDGE('',*,*,#2149,.F.);
#2644=ORIENTED_EDGE('',*,*,#2148,.F.);
#2645=ORIENTED_EDGE('',*,*,#2150,.F.);
#2646=ORIENTED_EDGE('',*,*,#2151,.T.);
#2647=ORIENTED_EDGE('',*,*,#2152,.F.);
#2648=ORIENTED_EDGE('',*,*,#2151,.F.);
#2649=ORIENTED_EDGE('',*,*,#2153,.F.);
#2650=ORIENTED_EDGE('',*,*,#2143,.T.);
#2651=ORIENTED_EDGE('',*,*,#2154,.F.);
#2652=ORIENTED_EDGE('',*,*,#2155,.F.);
#2653=ORIENTED_EDGE('',*,*,#2156,.F.);
#2654=ORIENTED_EDGE('',*,*,#2157,.T.);
#2655=ORIENTED_EDGE('',*,*,#2158,.F.);
#2656=ORIENTED_EDGE('',*,*,#2157,.F.);
#2657=ORIENTED_EDGE('',*,*,#2159,.F.);
#2658=ORIENTED_EDGE('',*,*,#2160,.T.);
#2659=ORIENTED_EDGE('',*,*,#2161,.F.);
#2660=ORIENTED_EDGE('',*,*,#2160,.F.);
#2661=ORIENTED_EDGE('',*,*,#2162,.F.);
#2662=ORIENTED_EDGE('',*,*,#2163,.T.);
#2663=ORIENTED_EDGE('',*,*,#2164,.F.);
#2664=ORIENTED_EDGE('',*,*,#2163,.F.);
#2665=ORIENTED_EDGE('',*,*,#2165,.F.);
#2666=ORIENTED_EDGE('',*,*,#2155,.T.);
#2667=ORIENTED_EDGE('',*,*,#2166,.T.);
#2668=ORIENTED_EDGE('',*,*,#2167,.T.);
#2669=ORIENTED_EDGE('',*,*,#2168,.T.);
#2670=ORIENTED_EDGE('',*,*,#2169,.T.);
#2671=ORIENTED_EDGE('',*,*,#2167,.F.);
#2672=ORIENTED_EDGE('',*,*,#2170,.T.);
#2673=ORIENTED_EDGE('',*,*,#2171,.F.);
#2674=ORIENTED_EDGE('',*,*,#2172,.F.);
#2675=ORIENTED_EDGE('',*,*,#2173,.T.);
#2676=ORIENTED_EDGE('',*,*,#2174,.F.);
#2677=ORIENTED_EDGE('',*,*,#2175,.F.);
#2678=ORIENTED_EDGE('',*,*,#2176,.F.);
#2679=ORIENTED_EDGE('',*,*,#2177,.F.);
#2680=ORIENTED_EDGE('',*,*,#2178,.F.);
#2681=ORIENTED_EDGE('',*,*,#2173,.F.);
#2682=ORIENTED_EDGE('',*,*,#2179,.T.);
#2683=ORIENTED_EDGE('',*,*,#2171,.T.);
#2684=ORIENTED_EDGE('',*,*,#2180,.T.);
#2685=ORIENTED_EDGE('',*,*,#2181,.T.);
#2686=ORIENTED_EDGE('',*,*,#2182,.T.);
#2687=ORIENTED_EDGE('',*,*,#2183,.T.);
#2688=ORIENTED_EDGE('',*,*,#2184,.F.);
#2689=ORIENTED_EDGE('',*,*,#2185,.F.);
#2690=ORIENTED_EDGE('',*,*,#2149,.T.);
#2691=ORIENTED_EDGE('',*,*,#2152,.T.);
#2692=ORIENTED_EDGE('',*,*,#2142,.T.);
#2693=ORIENTED_EDGE('',*,*,#2146,.T.);
#2694=ORIENTED_EDGE('',*,*,#2161,.T.);
#2695=ORIENTED_EDGE('',*,*,#2164,.T.);
#2696=ORIENTED_EDGE('',*,*,#2154,.T.);
#2697=ORIENTED_EDGE('',*,*,#2158,.T.);
#2698=ORIENTED_EDGE('',*,*,#2174,.T.);
#2699=ORIENTED_EDGE('',*,*,#2176,.T.);
#2700=ORIENTED_EDGE('',*,*,#2186,.T.);
#2701=ORIENTED_EDGE('',*,*,#2185,.T.);
#2702=ORIENTED_EDGE('',*,*,#2187,.F.);
#2703=ORIENTED_EDGE('',*,*,#2188,.F.);
#2704=ORIENTED_EDGE('',*,*,#2189,.F.);
#2705=ORIENTED_EDGE('',*,*,#2188,.T.);
#2706=ORIENTED_EDGE('',*,*,#2190,.F.);
#2707=ORIENTED_EDGE('',*,*,#2191,.F.);
#2708=ORIENTED_EDGE('',*,*,#2168,.F.);
#2709=ORIENTED_EDGE('',*,*,#2172,.T.);
#2710=ORIENTED_EDGE('',*,*,#2179,.F.);
#2711=ORIENTED_EDGE('',*,*,#2150,.T.);
#2712=ORIENTED_EDGE('',*,*,#2147,.T.);
#2713=ORIENTED_EDGE('',*,*,#2144,.T.);
#2714=ORIENTED_EDGE('',*,*,#2153,.T.);
#2715=ORIENTED_EDGE('',*,*,#2162,.T.);
#2716=ORIENTED_EDGE('',*,*,#2159,.T.);
#2717=ORIENTED_EDGE('',*,*,#2156,.T.);
#2718=ORIENTED_EDGE('',*,*,#2165,.T.);
#2719=ORIENTED_EDGE('',*,*,#2175,.T.);
#2720=ORIENTED_EDGE('',*,*,#2177,.T.);
#2721=ORIENTED_EDGE('',*,*,#2169,.F.);
#2722=ORIENTED_EDGE('',*,*,#2191,.T.);
#2723=ORIENTED_EDGE('',*,*,#2192,.F.);
#2724=ORIENTED_EDGE('',*,*,#2193,.F.);
#2725=ORIENTED_EDGE('',*,*,#2194,.T.);
#2726=ORIENTED_EDGE('',*,*,#2180,.F.);
#2727=ORIENTED_EDGE('',*,*,#2170,.F.);
#2728=ORIENTED_EDGE('',*,*,#2166,.F.);
#2729=ORIENTED_EDGE('',*,*,#2193,.T.);
#2730=ORIENTED_EDGE('',*,*,#2195,.F.);
#2731=ORIENTED_EDGE('',*,*,#2196,.F.);
#2732=ORIENTED_EDGE('',*,*,#2197,.T.);
#2733=ORIENTED_EDGE('',*,*,#2196,.T.);
#2734=ORIENTED_EDGE('',*,*,#2198,.F.);
#2735=ORIENTED_EDGE('',*,*,#2183,.F.);
#2736=ORIENTED_EDGE('',*,*,#2198,.T.);
#2737=ORIENTED_EDGE('',*,*,#2195,.T.);
#2738=ORIENTED_EDGE('',*,*,#2192,.T.);
#2739=ORIENTED_EDGE('',*,*,#2190,.T.);
#2740=ORIENTED_EDGE('',*,*,#2187,.T.);
#2741=ORIENTED_EDGE('',*,*,#2184,.T.);
#2742=ORIENTED_EDGE('',*,*,#2197,.F.);
#2743=ORIENTED_EDGE('',*,*,#2182,.F.);
#2744=ORIENTED_EDGE('',*,*,#2186,.F.);
#2745=ORIENTED_EDGE('',*,*,#2189,.T.);
#2746=ORIENTED_EDGE('',*,*,#2181,.F.);
#2747=ORIENTED_EDGE('',*,*,#2194,.F.);
#2748=ORIENTED_EDGE('',*,*,#2178,.T.);
#2749=ORIENTED_EDGE('',*,*,#2199,.F.);
#2750=ORIENTED_EDGE('',*,*,#2200,.F.);
#2751=ORIENTED_EDGE('',*,*,#2201,.F.);
#2752=ORIENTED_EDGE('',*,*,#2200,.T.);
#2753=ORIENTED_EDGE('',*,*,#2202,.F.);
#2754=ORIENTED_EDGE('',*,*,#2203,.F.);
#2755=ORIENTED_EDGE('',*,*,#2204,.F.);
#2756=ORIENTED_EDGE('',*,*,#2203,.T.);
#2757=ORIENTED_EDGE('',*,*,#2205,.F.);
#2758=ORIENTED_EDGE('',*,*,#2206,.F.);
#2759=ORIENTED_EDGE('',*,*,#2207,.F.);
#2760=ORIENTED_EDGE('',*,*,#2206,.T.);
#2761=ORIENTED_EDGE('',*,*,#2208,.T.);
#2762=ORIENTED_EDGE('',*,*,#2209,.T.);
#2763=ORIENTED_EDGE('',*,*,#2210,.F.);
#2764=ORIENTED_EDGE('',*,*,#2211,.F.);
#2765=ORIENTED_EDGE('',*,*,#2212,.T.);
#2766=ORIENTED_EDGE('',*,*,#2211,.T.);
#2767=ORIENTED_EDGE('',*,*,#2213,.F.);
#2768=ORIENTED_EDGE('',*,*,#2214,.F.);
#2769=ORIENTED_EDGE('',*,*,#2215,.T.);
#2770=ORIENTED_EDGE('',*,*,#2214,.T.);
#2771=ORIENTED_EDGE('',*,*,#2216,.F.);
#2772=ORIENTED_EDGE('',*,*,#2217,.F.);
#2773=ORIENTED_EDGE('',*,*,#2218,.T.);
#2774=ORIENTED_EDGE('',*,*,#2217,.T.);
#2775=ORIENTED_EDGE('',*,*,#2219,.F.);
#2776=ORIENTED_EDGE('',*,*,#2209,.F.);
#2777=ORIENTED_EDGE('',*,*,#2219,.T.);
#2778=ORIENTED_EDGE('',*,*,#2216,.T.);
#2779=ORIENTED_EDGE('',*,*,#2213,.T.);
#2780=ORIENTED_EDGE('',*,*,#2210,.T.);
#2781=ORIENTED_EDGE('',*,*,#2201,.T.);
#2782=ORIENTED_EDGE('',*,*,#2204,.T.);
#2783=ORIENTED_EDGE('',*,*,#2207,.T.);
#2784=ORIENTED_EDGE('',*,*,#2218,.F.);
#2785=ORIENTED_EDGE('',*,*,#2208,.F.);
#2786=ORIENTED_EDGE('',*,*,#2212,.F.);
#2787=ORIENTED_EDGE('',*,*,#2215,.F.);
#2788=ORIENTED_EDGE('',*,*,#2199,.T.);
#2789=ORIENTED_EDGE('',*,*,#2202,.T.);
#2790=ORIENTED_EDGE('',*,*,#2205,.T.);
#2791=ORIENTED_EDGE('',*,*,#2220,.T.);
#2792=ORIENTED_EDGE('',*,*,#2221,.F.);
#2793=ORIENTED_EDGE('',*,*,#2220,.F.);
#2794=ORIENTED_EDGE('',*,*,#2222,.T.);
#2795=ORIENTED_EDGE('',*,*,#2223,.F.);
#2796=ORIENTED_EDGE('',*,*,#2222,.F.);
#2797=ORIENTED_EDGE('',*,*,#2224,.T.);
#2798=ORIENTED_EDGE('',*,*,#2225,.F.);
#2799=ORIENTED_EDGE('',*,*,#2224,.F.);
#2800=ORIENTED_EDGE('',*,*,#2226,.F.);
#2801=ORIENTED_EDGE('',*,*,#2227,.F.);
#2802=ORIENTED_EDGE('',*,*,#2228,.F.);
#2803=ORIENTED_EDGE('',*,*,#2229,.T.);
#2804=ORIENTED_EDGE('',*,*,#2230,.F.);
#2805=ORIENTED_EDGE('',*,*,#2229,.F.);
#2806=ORIENTED_EDGE('',*,*,#2231,.F.);
#2807=ORIENTED_EDGE('',*,*,#2232,.T.);
#2808=ORIENTED_EDGE('',*,*,#2233,.F.);
#2809=ORIENTED_EDGE('',*,*,#2232,.F.);
#2810=ORIENTED_EDGE('',*,*,#2234,.F.);
#2811=ORIENTED_EDGE('',*,*,#2235,.T.);
#2812=ORIENTED_EDGE('',*,*,#2236,.F.);
#2813=ORIENTED_EDGE('',*,*,#2235,.F.);
#2814=ORIENTED_EDGE('',*,*,#2237,.F.);
#2815=ORIENTED_EDGE('',*,*,#2227,.T.);
#2816=ORIENTED_EDGE('',*,*,#2238,.F.);
#2817=ORIENTED_EDGE('',*,*,#2239,.F.);
#2818=ORIENTED_EDGE('',*,*,#2240,.F.);
#2819=ORIENTED_EDGE('',*,*,#2241,.T.);
#2820=ORIENTED_EDGE('',*,*,#2242,.F.);
#2821=ORIENTED_EDGE('',*,*,#2241,.F.);
#2822=ORIENTED_EDGE('',*,*,#2243,.F.);
#2823=ORIENTED_EDGE('',*,*,#2244,.T.);
#2824=ORIENTED_EDGE('',*,*,#2245,.F.);
#2825=ORIENTED_EDGE('',*,*,#2244,.F.);
#2826=ORIENTED_EDGE('',*,*,#2246,.F.);
#2827=ORIENTED_EDGE('',*,*,#2247,.T.);
#2828=ORIENTED_EDGE('',*,*,#2248,.F.);
#2829=ORIENTED_EDGE('',*,*,#2247,.F.);
#2830=ORIENTED_EDGE('',*,*,#2249,.F.);
#2831=ORIENTED_EDGE('',*,*,#2239,.T.);
#2832=ORIENTED_EDGE('',*,*,#2250,.T.);
#2833=ORIENTED_EDGE('',*,*,#2251,.T.);
#2834=ORIENTED_EDGE('',*,*,#2252,.F.);
#2835=ORIENTED_EDGE('',*,*,#2253,.F.);
#2836=ORIENTED_EDGE('',*,*,#2233,.T.);
#2837=ORIENTED_EDGE('',*,*,#2236,.T.);
#2838=ORIENTED_EDGE('',*,*,#2226,.T.);
#2839=ORIENTED_EDGE('',*,*,#2230,.T.);
#2840=ORIENTED_EDGE('',*,*,#2245,.T.);
#2841=ORIENTED_EDGE('',*,*,#2248,.T.);
#2842=ORIENTED_EDGE('',*,*,#2238,.T.);
#2843=ORIENTED_EDGE('',*,*,#2242,.T.);
#2844=ORIENTED_EDGE('',*,*,#2254,.T.);
#2845=ORIENTED_EDGE('',*,*,#2253,.T.);
#2846=ORIENTED_EDGE('',*,*,#2255,.F.);
#2847=ORIENTED_EDGE('',*,*,#2256,.F.);
#2848=ORIENTED_EDGE('',*,*,#2257,.T.);
#2849=ORIENTED_EDGE('',*,*,#2256,.T.);
#2850=ORIENTED_EDGE('',*,*,#2258,.F.);
#2851=ORIENTED_EDGE('',*,*,#2259,.F.);
#2852=ORIENTED_EDGE('',*,*,#2234,.T.);
#2853=ORIENTED_EDGE('',*,*,#2231,.T.);
#2854=ORIENTED_EDGE('',*,*,#2228,.T.);
#2855=ORIENTED_EDGE('',*,*,#2237,.T.);
#2856=ORIENTED_EDGE('',*,*,#2246,.T.);
#2857=ORIENTED_EDGE('',*,*,#2243,.T.);
#2858=ORIENTED_EDGE('',*,*,#2240,.T.);
#2859=ORIENTED_EDGE('',*,*,#2249,.T.);
#2860=ORIENTED_EDGE('',*,*,#2260,.T.);
#2861=ORIENTED_EDGE('',*,*,#2259,.T.);
#2862=ORIENTED_EDGE('',*,*,#2261,.F.);
#2863=ORIENTED_EDGE('',*,*,#2251,.F.);
#2864=ORIENTED_EDGE('',*,*,#2261,.T.);
#2865=ORIENTED_EDGE('',*,*,#2258,.T.);
#2866=ORIENTED_EDGE('',*,*,#2255,.T.);
#2867=ORIENTED_EDGE('',*,*,#2252,.T.);
#2868=ORIENTED_EDGE('',*,*,#2260,.F.);
#2869=ORIENTED_EDGE('',*,*,#2250,.F.);
#2870=ORIENTED_EDGE('',*,*,#2254,.F.);
#2871=ORIENTED_EDGE('',*,*,#2257,.F.);
#2872=ORIENTED_EDGE('',*,*,#2221,.T.);
#2873=ORIENTED_EDGE('',*,*,#2223,.T.);
#2874=ORIENTED_EDGE('',*,*,#2225,.T.);
#2875=ORIENTED_EDGE('',*,*,#2262,.T.);
#2876=ORIENTED_EDGE('',*,*,#2263,.T.);
#2877=ORIENTED_EDGE('',*,*,#2264,.F.);
#2878=ORIENTED_EDGE('',*,*,#2262,.F.);
#2879=ORIENTED_EDGE('',*,*,#2263,.F.);
#2880=ORIENTED_EDGE('',*,*,#2264,.T.);
#2881=ORIENTED_EDGE('',*,*,#2265,.T.);
#2882=ORIENTED_EDGE('',*,*,#2265,.F.);
#2883=ORIENTED_EDGE('',*,*,#2266,.F.);
#2884=ORIENTED_EDGE('',*,*,#2267,.F.);
#2885=ORIENTED_EDGE('',*,*,#2268,.F.);
#2886=ORIENTED_EDGE('',*,*,#2269,.T.);
#2887=ORIENTED_EDGE('',*,*,#2270,.F.);
#2888=ORIENTED_EDGE('',*,*,#2269,.F.);
#2889=ORIENTED_EDGE('',*,*,#2271,.F.);
#2890=ORIENTED_EDGE('',*,*,#2272,.T.);
#2891=ORIENTED_EDGE('',*,*,#2273,.F.);
#2892=ORIENTED_EDGE('',*,*,#2272,.F.);
#2893=ORIENTED_EDGE('',*,*,#2274,.F.);
#2894=ORIENTED_EDGE('',*,*,#2275,.F.);
#2895=ORIENTED_EDGE('',*,*,#2276,.F.);
#2896=ORIENTED_EDGE('',*,*,#2277,.F.);
#2897=ORIENTED_EDGE('',*,*,#2278,.F.);
#2898=ORIENTED_EDGE('',*,*,#2279,.T.);
#2899=ORIENTED_EDGE('',*,*,#2280,.F.);
#2900=ORIENTED_EDGE('',*,*,#2279,.F.);
#2901=ORIENTED_EDGE('',*,*,#2281,.F.);
#2902=ORIENTED_EDGE('',*,*,#2282,.T.);
#2903=ORIENTED_EDGE('',*,*,#2283,.F.);
#2904=ORIENTED_EDGE('',*,*,#2282,.F.);
#2905=ORIENTED_EDGE('',*,*,#2284,.F.);
#2906=ORIENTED_EDGE('',*,*,#2285,.F.);
#2907=ORIENTED_EDGE('',*,*,#2274,.T.);
#2908=ORIENTED_EDGE('',*,*,#2271,.T.);
#2909=ORIENTED_EDGE('',*,*,#2268,.T.);
#2910=ORIENTED_EDGE('',*,*,#2286,.T.);
#2911=ORIENTED_EDGE('',*,*,#2287,.T.);
#2912=ORIENTED_EDGE('',*,*,#2288,.F.);
#2913=ORIENTED_EDGE('',*,*,#2289,.F.);
#2914=ORIENTED_EDGE('',*,*,#2290,.T.);
#2915=ORIENTED_EDGE('',*,*,#2284,.T.);
#2916=ORIENTED_EDGE('',*,*,#2281,.T.);
#2917=ORIENTED_EDGE('',*,*,#2278,.T.);
#2918=ORIENTED_EDGE('',*,*,#2291,.T.);
#2919=ORIENTED_EDGE('',*,*,#2267,.T.);
#2920=ORIENTED_EDGE('',*,*,#2292,.F.);
#2921=ORIENTED_EDGE('',*,*,#2293,.F.);
#2922=ORIENTED_EDGE('',*,*,#2286,.F.);
#2923=ORIENTED_EDGE('',*,*,#2294,.T.);
#2924=ORIENTED_EDGE('',*,*,#2295,.T.);
#2925=ORIENTED_EDGE('',*,*,#2285,.T.);
#2926=ORIENTED_EDGE('',*,*,#2290,.F.);
#2927=ORIENTED_EDGE('',*,*,#2296,.F.);
#2928=ORIENTED_EDGE('',*,*,#2297,.F.);
#2929=ORIENTED_EDGE('',*,*,#2298,.T.);
#2930=ORIENTED_EDGE('',*,*,#2299,.F.);
#2931=ORIENTED_EDGE('',*,*,#2300,.F.);
#2932=ORIENTED_EDGE('',*,*,#2298,.F.);
#2933=ORIENTED_EDGE('',*,*,#2294,.F.);
#2934=ORIENTED_EDGE('',*,*,#2299,.T.);
#2935=ORIENTED_EDGE('',*,*,#2301,.T.);
#2936=ORIENTED_EDGE('',*,*,#2302,.F.);
#2937=ORIENTED_EDGE('',*,*,#2303,.F.);
#2938=ORIENTED_EDGE('',*,*,#2301,.F.);
#2939=ORIENTED_EDGE('',*,*,#2295,.F.);
#2940=ORIENTED_EDGE('',*,*,#2302,.T.);
#2941=ORIENTED_EDGE('',*,*,#2293,.T.);
#2942=ORIENTED_EDGE('',*,*,#2304,.T.);
#2943=ORIENTED_EDGE('',*,*,#2305,.F.);
#2944=ORIENTED_EDGE('',*,*,#2287,.F.);
#2945=ORIENTED_EDGE('',*,*,#2296,.T.);
#2946=ORIENTED_EDGE('',*,*,#2289,.T.);
#2947=ORIENTED_EDGE('',*,*,#2306,.F.);
#2948=ORIENTED_EDGE('',*,*,#2307,.F.);
#2949=ORIENTED_EDGE('',*,*,#2273,.T.);
#2950=ORIENTED_EDGE('',*,*,#2308,.T.);
#2951=ORIENTED_EDGE('',*,*,#2276,.T.);
#2952=ORIENTED_EDGE('',*,*,#2280,.T.);
#2953=ORIENTED_EDGE('',*,*,#2283,.T.);
#2954=ORIENTED_EDGE('',*,*,#2297,.T.);
#2955=ORIENTED_EDGE('',*,*,#2307,.T.);
#2956=ORIENTED_EDGE('',*,*,#2309,.F.);
#2957=ORIENTED_EDGE('',*,*,#2304,.F.);
#2958=ORIENTED_EDGE('',*,*,#2292,.T.);
#2959=ORIENTED_EDGE('',*,*,#2266,.T.);
#2960=ORIENTED_EDGE('',*,*,#2270,.T.);
#2961=ORIENTED_EDGE('',*,*,#2309,.T.);
#2962=ORIENTED_EDGE('',*,*,#2306,.T.);
#2963=ORIENTED_EDGE('',*,*,#2288,.T.);
#2964=ORIENTED_EDGE('',*,*,#2305,.T.);
#2965=ORIENTED_EDGE('',*,*,#2300,.T.);
#2966=ORIENTED_EDGE('',*,*,#2303,.T.);
#2967=ORIENTED_EDGE('',*,*,#2275,.T.);
#2968=ORIENTED_EDGE('',*,*,#2291,.F.);
#2969=ORIENTED_EDGE('',*,*,#2277,.T.);
#2970=ORIENTED_EDGE('',*,*,#2308,.F.);
#2971=ORIENTED_EDGE('',*,*,#2310,.T.);
#2972=ORIENTED_EDGE('',*,*,#2311,.T.);
#2973=ORIENTED_EDGE('',*,*,#2312,.T.);
#2974=ORIENTED_EDGE('',*,*,#2313,.T.);
#2975=ORIENTED_EDGE('',*,*,#2314,.T.);
#2976=ORIENTED_EDGE('',*,*,#2315,.T.);
#2977=ORIENTED_EDGE('',*,*,#2316,.T.);
#2978=ORIENTED_EDGE('',*,*,#2317,.T.);
#2979=ORIENTED_EDGE('',*,*,#2318,.T.);
#2980=ORIENTED_EDGE('',*,*,#2319,.T.);
#2981=ORIENTED_EDGE('',*,*,#2320,.T.);
#2982=ORIENTED_EDGE('',*,*,#2311,.F.);
#2983=ORIENTED_EDGE('',*,*,#2321,.T.);
#2984=ORIENTED_EDGE('',*,*,#2322,.F.);
#2985=ORIENTED_EDGE('',*,*,#2323,.F.);
#2986=ORIENTED_EDGE('',*,*,#2312,.F.);
#2987=ORIENTED_EDGE('',*,*,#2323,.T.);
#2988=ORIENTED_EDGE('',*,*,#2324,.F.);
#2989=ORIENTED_EDGE('',*,*,#2325,.F.);
#2990=ORIENTED_EDGE('',*,*,#2313,.F.);
#2991=ORIENTED_EDGE('',*,*,#2325,.T.);
#2992=ORIENTED_EDGE('',*,*,#2326,.F.);
#2993=ORIENTED_EDGE('',*,*,#2327,.F.);
#2994=ORIENTED_EDGE('',*,*,#2314,.F.);
#2995=ORIENTED_EDGE('',*,*,#2327,.T.);
#2996=ORIENTED_EDGE('',*,*,#2328,.F.);
#2997=ORIENTED_EDGE('',*,*,#2329,.F.);
#2998=ORIENTED_EDGE('',*,*,#2315,.F.);
#2999=ORIENTED_EDGE('',*,*,#2329,.T.);
#3000=ORIENTED_EDGE('',*,*,#2330,.F.);
#3001=ORIENTED_EDGE('',*,*,#2331,.F.);
#3002=ORIENTED_EDGE('',*,*,#2316,.F.);
#3003=ORIENTED_EDGE('',*,*,#2331,.T.);
#3004=ORIENTED_EDGE('',*,*,#2332,.F.);
#3005=ORIENTED_EDGE('',*,*,#2333,.F.);
#3006=ORIENTED_EDGE('',*,*,#2317,.F.);
#3007=ORIENTED_EDGE('',*,*,#2333,.T.);
#3008=ORIENTED_EDGE('',*,*,#2334,.F.);
#3009=ORIENTED_EDGE('',*,*,#2335,.F.);
#3010=ORIENTED_EDGE('',*,*,#2318,.F.);
#3011=ORIENTED_EDGE('',*,*,#2335,.T.);
#3012=ORIENTED_EDGE('',*,*,#2336,.F.);
#3013=ORIENTED_EDGE('',*,*,#2337,.F.);
#3014=ORIENTED_EDGE('',*,*,#2319,.F.);
#3015=ORIENTED_EDGE('',*,*,#2337,.T.);
#3016=ORIENTED_EDGE('',*,*,#2338,.F.);
#3017=ORIENTED_EDGE('',*,*,#2339,.F.);
#3018=ORIENTED_EDGE('',*,*,#2310,.F.);
#3019=ORIENTED_EDGE('',*,*,#2339,.T.);
#3020=ORIENTED_EDGE('',*,*,#2340,.F.);
#3021=ORIENTED_EDGE('',*,*,#2321,.F.);
#3022=ORIENTED_EDGE('',*,*,#2340,.T.);
#3023=ORIENTED_EDGE('',*,*,#2338,.T.);
#3024=ORIENTED_EDGE('',*,*,#2336,.T.);
#3025=ORIENTED_EDGE('',*,*,#2334,.T.);
#3026=ORIENTED_EDGE('',*,*,#2332,.T.);
#3027=ORIENTED_EDGE('',*,*,#2330,.T.);
#3028=ORIENTED_EDGE('',*,*,#2328,.T.);
#3029=ORIENTED_EDGE('',*,*,#2326,.T.);
#3030=ORIENTED_EDGE('',*,*,#2324,.T.);
#3031=ORIENTED_EDGE('',*,*,#2322,.T.);
#3032=ORIENTED_EDGE('',*,*,#2341,.T.);
#3033=ORIENTED_EDGE('',*,*,#2342,.F.);
#3034=ORIENTED_EDGE('',*,*,#2341,.F.);
#3035=ORIENTED_EDGE('',*,*,#2343,.F.);
#3036=ORIENTED_EDGE('',*,*,#2320,.F.);
#3037=ORIENTED_EDGE('',*,*,#2343,.T.);
#3038=ORIENTED_EDGE('',*,*,#2342,.T.);
#3039=ORIENTED_EDGE('',*,*,#2344,.T.);
#3040=ORIENTED_EDGE('',*,*,#2345,.T.);
#3041=ORIENTED_EDGE('',*,*,#2346,.F.);
#3042=ORIENTED_EDGE('',*,*,#2347,.F.);
#3043=ORIENTED_EDGE('',*,*,#2348,.T.);
#3044=ORIENTED_EDGE('',*,*,#2347,.T.);
#3045=ORIENTED_EDGE('',*,*,#2349,.F.);
#3046=ORIENTED_EDGE('',*,*,#2350,.F.);
#3047=ORIENTED_EDGE('',*,*,#2351,.T.);
#3048=ORIENTED_EDGE('',*,*,#2350,.T.);
#3049=ORIENTED_EDGE('',*,*,#2352,.F.);
#3050=ORIENTED_EDGE('',*,*,#2353,.F.);
#3051=ORIENTED_EDGE('',*,*,#2354,.T.);
#3052=ORIENTED_EDGE('',*,*,#2353,.T.);
#3053=ORIENTED_EDGE('',*,*,#2355,.F.);
#3054=ORIENTED_EDGE('',*,*,#2345,.F.);
#3055=ORIENTED_EDGE('',*,*,#2355,.T.);
#3056=ORIENTED_EDGE('',*,*,#2352,.T.);
#3057=ORIENTED_EDGE('',*,*,#2349,.T.);
#3058=ORIENTED_EDGE('',*,*,#2346,.T.);
#3059=ORIENTED_EDGE('',*,*,#2354,.F.);
#3060=ORIENTED_EDGE('',*,*,#2344,.F.);
#3061=ORIENTED_EDGE('',*,*,#2348,.F.);
#3062=ORIENTED_EDGE('',*,*,#2351,.F.);
#3063=ORIENTED_EDGE('',*,*,#2356,.T.);
#3064=ORIENTED_EDGE('',*,*,#2357,.T.);
#3065=ORIENTED_EDGE('',*,*,#2358,.F.);
#3066=ORIENTED_EDGE('',*,*,#2356,.F.);
#3067=ORIENTED_EDGE('',*,*,#2357,.F.);
#3068=ORIENTED_EDGE('',*,*,#2358,.T.);
#3069=ORIENTED_EDGE('',*,*,#2359,.T.);
#3070=ORIENTED_EDGE('',*,*,#2359,.F.);
#3071=ORIENTED_EDGE('',*,*,#2360,.T.);
#3072=ORIENTED_EDGE('',*,*,#2361,.T.);
#3073=ORIENTED_EDGE('',*,*,#2362,.T.);
#3074=ORIENTED_EDGE('',*,*,#2363,.T.);
#3075=ORIENTED_EDGE('',*,*,#2364,.T.);
#3076=ORIENTED_EDGE('',*,*,#2361,.F.);
#3077=ORIENTED_EDGE('',*,*,#2365,.T.);
#3078=ORIENTED_EDGE('',*,*,#2366,.T.);
#3079=ORIENTED_EDGE('',*,*,#2367,.T.);
#3080=ORIENTED_EDGE('',*,*,#2366,.F.);
#3081=ORIENTED_EDGE('',*,*,#2368,.T.);
#3082=ORIENTED_EDGE('',*,*,#2369,.T.);
#3083=ORIENTED_EDGE('',*,*,#2370,.T.);
#3084=ORIENTED_EDGE('',*,*,#2363,.F.);
#3085=ORIENTED_EDGE('',*,*,#2371,.T.);
#3086=ORIENTED_EDGE('',*,*,#2372,.F.);
#3087=ORIENTED_EDGE('',*,*,#2373,.T.);
#3088=ORIENTED_EDGE('',*,*,#2369,.F.);
#3089=ORIENTED_EDGE('',*,*,#2374,.T.);
#3090=ORIENTED_EDGE('',*,*,#2375,.T.);
#3091=ORIENTED_EDGE('',*,*,#2376,.T.);
#3092=ORIENTED_EDGE('',*,*,#2375,.F.);
#3093=ORIENTED_EDGE('',*,*,#2377,.T.);
#3094=ORIENTED_EDGE('',*,*,#2372,.T.);
#3095=ORIENTED_EDGE('',*,*,#2368,.F.);
#3096=ORIENTED_EDGE('',*,*,#2378,.T.);
#3097=ORIENTED_EDGE('',*,*,#2379,.F.);
#3098=ORIENTED_EDGE('',*,*,#2380,.F.);
#3099=ORIENTED_EDGE('',*,*,#2365,.F.);
#3100=ORIENTED_EDGE('',*,*,#2381,.T.);
#3101=ORIENTED_EDGE('',*,*,#2382,.F.);
#3102=ORIENTED_EDGE('',*,*,#2378,.F.);
#3103=ORIENTED_EDGE('',*,*,#2360,.F.);
#3104=ORIENTED_EDGE('',*,*,#2383,.T.);
#3105=ORIENTED_EDGE('',*,*,#2384,.F.);
#3106=ORIENTED_EDGE('',*,*,#2381,.F.);
#3107=ORIENTED_EDGE('',*,*,#2362,.F.);
#3108=ORIENTED_EDGE('',*,*,#2364,.F.);
#3109=ORIENTED_EDGE('',*,*,#2367,.F.);
#3110=ORIENTED_EDGE('',*,*,#2373,.F.);
#3111=ORIENTED_EDGE('',*,*,#2376,.F.);
#3112=ORIENTED_EDGE('',*,*,#2371,.F.);
#3113=ORIENTED_EDGE('',*,*,#2385,.T.);
#3114=ORIENTED_EDGE('',*,*,#2386,.T.);
#3115=ORIENTED_EDGE('',*,*,#2387,.T.);
#3116=ORIENTED_EDGE('',*,*,#2388,.T.);
#3117=ORIENTED_EDGE('',*,*,#2389,.F.);
#3118=ORIENTED_EDGE('',*,*,#2390,.T.);
#3119=ORIENTED_EDGE('',*,*,#2391,.T.);
#3120=ORIENTED_EDGE('',*,*,#2392,.T.);
#3121=ORIENTED_EDGE('',*,*,#2387,.F.);
#3122=ORIENTED_EDGE('',*,*,#2393,.T.);
#3123=ORIENTED_EDGE('',*,*,#2394,.T.);
#3124=ORIENTED_EDGE('',*,*,#2384,.T.);
#3125=ORIENTED_EDGE('',*,*,#2391,.F.);
#3126=ORIENTED_EDGE('',*,*,#2395,.T.);
#3127=ORIENTED_EDGE('',*,*,#2396,.T.);
#3128=ORIENTED_EDGE('',*,*,#2382,.T.);
#3129=ORIENTED_EDGE('',*,*,#2394,.F.);
#3130=ORIENTED_EDGE('',*,*,#2379,.T.);
#3131=ORIENTED_EDGE('',*,*,#2396,.F.);
#3132=ORIENTED_EDGE('',*,*,#2397,.T.);
#3133=ORIENTED_EDGE('',*,*,#2398,.T.);
#3134=ORIENTED_EDGE('',*,*,#2399,.T.);
#3135=ORIENTED_EDGE('',*,*,#2398,.F.);
#3136=ORIENTED_EDGE('',*,*,#2400,.T.);
#3137=ORIENTED_EDGE('',*,*,#2389,.T.);
#3138=ORIENTED_EDGE('',*,*,#2374,.F.);
#3139=ORIENTED_EDGE('',*,*,#2380,.T.);
#3140=ORIENTED_EDGE('',*,*,#2399,.F.);
#3141=ORIENTED_EDGE('',*,*,#2401,.F.);
#3142=ORIENTED_EDGE('',*,*,#2377,.F.);
#3143=ORIENTED_EDGE('',*,*,#2401,.T.);
#3144=ORIENTED_EDGE('',*,*,#2388,.F.);
#3145=ORIENTED_EDGE('',*,*,#2402,.F.);
#3146=ORIENTED_EDGE('',*,*,#2386,.F.);
#3147=ORIENTED_EDGE('',*,*,#2400,.F.);
#3148=ORIENTED_EDGE('',*,*,#2397,.F.);
#3149=ORIENTED_EDGE('',*,*,#2395,.F.);
#3150=ORIENTED_EDGE('',*,*,#2393,.F.);
#3151=ORIENTED_EDGE('',*,*,#2390,.F.);
#3152=ORIENTED_EDGE('',*,*,#2403,.T.);
#3153=ORIENTED_EDGE('',*,*,#2404,.T.);
#3154=ORIENTED_EDGE('',*,*,#2385,.F.);
#3155=ORIENTED_EDGE('',*,*,#2403,.F.);
#3156=ORIENTED_EDGE('',*,*,#2404,.F.);
#3157=ORIENTED_EDGE('',*,*,#2405,.T.);
#3158=ORIENTED_EDGE('',*,*,#2406,.T.);
#3159=ORIENTED_EDGE('',*,*,#2405,.F.);
#3160=ORIENTED_EDGE('',*,*,#2406,.F.);
#3161=ORIENTED_EDGE('',*,*,#2370,.F.);
#3162=ORIENTED_EDGE('',*,*,#2402,.T.);
#3163=ORIENTED_EDGE('',*,*,#2392,.F.);
#3164=ORIENTED_EDGE('',*,*,#2383,.F.);
#3165=ORIENTED_EDGE('',*,*,#2407,.F.);
#3166=ORIENTED_EDGE('',*,*,#2408,.F.);
#3167=ORIENTED_EDGE('',*,*,#2409,.F.);
#3168=ORIENTED_EDGE('',*,*,#2410,.F.);
#3169=ORIENTED_EDGE('',*,*,#2411,.F.);
#3170=ORIENTED_EDGE('',*,*,#2412,.F.);
#3171=ORIENTED_EDGE('',*,*,#2413,.F.);
#3172=ORIENTED_EDGE('',*,*,#2414,.F.);
#3173=ORIENTED_EDGE('',*,*,#2415,.F.);
#3174=ORIENTED_EDGE('',*,*,#2416,.F.);
#3175=ORIENTED_EDGE('',*,*,#2417,.F.);
#3176=ORIENTED_EDGE('',*,*,#2418,.F.);
#3177=ORIENTED_EDGE('',*,*,#2419,.F.);
#3178=ORIENTED_EDGE('',*,*,#2420,.F.);
#3179=ORIENTED_EDGE('',*,*,#2421,.F.);
#3180=ORIENTED_EDGE('',*,*,#2422,.F.);
#3181=ORIENTED_EDGE('',*,*,#2423,.F.);
#3182=ORIENTED_EDGE('',*,*,#2424,.F.);
#3183=ORIENTED_EDGE('',*,*,#2425,.F.);
#3184=ORIENTED_EDGE('',*,*,#2426,.F.);
#3185=ORIENTED_EDGE('',*,*,#2427,.F.);
#3186=ORIENTED_EDGE('',*,*,#2428,.F.);
#3187=ORIENTED_EDGE('',*,*,#2429,.F.);
#3188=ORIENTED_EDGE('',*,*,#2430,.F.);
#3189=ORIENTED_EDGE('',*,*,#2431,.F.);
#3190=ORIENTED_EDGE('',*,*,#2432,.F.);
#3191=ORIENTED_EDGE('',*,*,#2433,.F.);
#3192=ORIENTED_EDGE('',*,*,#2434,.F.);
#3193=ORIENTED_EDGE('',*,*,#2435,.F.);
#3194=ORIENTED_EDGE('',*,*,#2436,.F.);
#3195=ORIENTED_EDGE('',*,*,#2437,.T.);
#3196=ORIENTED_EDGE('',*,*,#2438,.F.);
#3197=ORIENTED_EDGE('',*,*,#2437,.F.);
#3198=ORIENTED_EDGE('',*,*,#2439,.T.);
#3199=ORIENTED_EDGE('',*,*,#2440,.F.);
#3200=ORIENTED_EDGE('',*,*,#2439,.F.);
#3201=ORIENTED_EDGE('',*,*,#2441,.T.);
#3202=ORIENTED_EDGE('',*,*,#2442,.F.);
#3203=ORIENTED_EDGE('',*,*,#2441,.F.);
#3204=ORIENTED_EDGE('',*,*,#2443,.F.);
#3205=ORIENTED_EDGE('',*,*,#2444,.T.);
#3206=ORIENTED_EDGE('',*,*,#2445,.F.);
#3207=ORIENTED_EDGE('',*,*,#2446,.F.);
#3208=ORIENTED_EDGE('',*,*,#2447,.F.);
#3209=ORIENTED_EDGE('',*,*,#2446,.T.);
#3210=ORIENTED_EDGE('',*,*,#2448,.F.);
#3211=ORIENTED_EDGE('',*,*,#2449,.F.);
#3212=ORIENTED_EDGE('',*,*,#2450,.F.);
#3213=ORIENTED_EDGE('',*,*,#2449,.T.);
#3214=ORIENTED_EDGE('',*,*,#2451,.F.);
#3215=ORIENTED_EDGE('',*,*,#2452,.F.);
#3216=ORIENTED_EDGE('',*,*,#2438,.T.);
#3217=ORIENTED_EDGE('',*,*,#2440,.T.);
#3218=ORIENTED_EDGE('',*,*,#2442,.T.);
#3219=ORIENTED_EDGE('',*,*,#2453,.F.);
#3220=ORIENTED_EDGE('',*,*,#2452,.T.);
#3221=ORIENTED_EDGE('',*,*,#2454,.F.);
#3222=ORIENTED_EDGE('',*,*,#2444,.F.);
#3223=ORIENTED_EDGE('',*,*,#2453,.T.);
#3224=ORIENTED_EDGE('',*,*,#2443,.T.);
#3225=ORIENTED_EDGE('',*,*,#2447,.T.);
#3226=ORIENTED_EDGE('',*,*,#2450,.T.);
#3227=ORIENTED_EDGE('',*,*,#2408,.T.);
#3228=ORIENTED_EDGE('',*,*,#2410,.T.);
#3229=ORIENTED_EDGE('',*,*,#2412,.T.);
#3230=ORIENTED_EDGE('',*,*,#2414,.T.);
#3231=ORIENTED_EDGE('',*,*,#2416,.T.);
#3232=ORIENTED_EDGE('',*,*,#2418,.T.);
#3233=ORIENTED_EDGE('',*,*,#2420,.T.);
#3234=ORIENTED_EDGE('',*,*,#2422,.T.);
#3235=ORIENTED_EDGE('',*,*,#2424,.T.);
#3236=ORIENTED_EDGE('',*,*,#2426,.T.);
#3237=ORIENTED_EDGE('',*,*,#2428,.T.);
#3238=ORIENTED_EDGE('',*,*,#2430,.T.);
#3239=ORIENTED_EDGE('',*,*,#2432,.T.);
#3240=ORIENTED_EDGE('',*,*,#2434,.T.);
#3241=ORIENTED_EDGE('',*,*,#2436,.T.);
#3242=ORIENTED_EDGE('',*,*,#2454,.T.);
#3243=ORIENTED_EDGE('',*,*,#2451,.T.);
#3244=ORIENTED_EDGE('',*,*,#2448,.T.);
#3245=ORIENTED_EDGE('',*,*,#2445,.T.);
#3246=ORIENTED_EDGE('',*,*,#2407,.T.);
#3247=ORIENTED_EDGE('',*,*,#2409,.T.);
#3248=ORIENTED_EDGE('',*,*,#2411,.T.);
#3249=ORIENTED_EDGE('',*,*,#2413,.T.);
#3250=ORIENTED_EDGE('',*,*,#2415,.T.);
#3251=ORIENTED_EDGE('',*,*,#2417,.T.);
#3252=ORIENTED_EDGE('',*,*,#2419,.T.);
#3253=ORIENTED_EDGE('',*,*,#2421,.T.);
#3254=ORIENTED_EDGE('',*,*,#2423,.T.);
#3255=ORIENTED_EDGE('',*,*,#2425,.T.);
#3256=ORIENTED_EDGE('',*,*,#2427,.T.);
#3257=ORIENTED_EDGE('',*,*,#2429,.T.);
#3258=ORIENTED_EDGE('',*,*,#2431,.T.);
#3259=ORIENTED_EDGE('',*,*,#2433,.T.);
#3260=ORIENTED_EDGE('',*,*,#2435,.T.);
#3261=CONICAL_SURFACE('',#3802,0.8105,1.02974425867665);
#3262=CONICAL_SURFACE('',#3806,0.8105,1.02974425867665);
#3263=CONICAL_SURFACE('',#3820,4.8,0.785398163397448);
#3264=CONICAL_SURFACE('',#3824,4.8,0.785398163397448);
#3265=CONICAL_SURFACE('',#3828,4.8,0.785398163397448);
#3266=CONICAL_SURFACE('',#3850,4.8,0.785398163397448);
#3267=CONICAL_SURFACE('',#3853,4.8,0.785398163397448);
#3268=CONICAL_SURFACE('',#3856,4.8,0.785398163397448);
#3269=CONICAL_SURFACE('',#3859,0.8105,1.02974425867665);
#3270=CONICAL_SURFACE('',#3862,0.975,1.02974425867665);
#3271=CONICAL_SURFACE('',#3865,1.22925,1.02974425867665);
#3272=CONICAL_SURFACE('',#3868,1.22925,1.02974425867665);
#3273=CONICAL_SURFACE('',#3871,1.22925,1.02974425867665);
#3274=CONICAL_SURFACE('',#3874,1.22925,1.02974425867665);
#3275=CONICAL_SURFACE('',#3877,1.22925,1.02974425867665);
#3276=CONICAL_SURFACE('',#3880,1.22925,1.02974425867665);
#3277=CONICAL_SURFACE('',#3883,1.22925,1.02974425867665);
#3278=CONICAL_SURFACE('',#3886,1.22925,1.02974425867665);
#3279=CONICAL_SURFACE('',#3889,1.22925,1.02974425867665);
#3280=CONICAL_SURFACE('',#3892,1.22925,1.02974425867665);
#3281=CONICAL_SURFACE('',#3895,0.975,1.02974425867665);
#3282=CONICAL_SURFACE('',#3903,1.22925,1.02974425867665);
#3283=CONICAL_SURFACE('',#3907,1.22925,1.02974425867665);
#3284=CONICAL_SURFACE('',#3911,1.22925,1.02974425867665);
#3285=CONICAL_SURFACE('',#3964,3.175,0.785398163397448);
#3286=CONICAL_SURFACE('',#3969,3.175,0.785398163397448);
#3287=CONICAL_SURFACE('',#3974,3.175,0.785398163397448);
#3288=CONICAL_SURFACE('',#3986,0.8105,1.02974425867665);
#3289=CONICAL_SURFACE('',#3990,0.8105,1.02974425867665);
#3290=CONICAL_SURFACE('',#3994,0.8105,1.02974425867665);
#3291=CONICAL_SURFACE('',#4021,1.9,0.785398163397449);
#3292=CONICAL_SURFACE('',#4027,1.65,0.785398163397448);
#3293=CONICAL_SURFACE('',#4077,0.8105,1.02974425867665);
#3294=CONICAL_SURFACE('',#4092,4.5,0.785398163397441);
#3295=CONICAL_SURFACE('',#4098,4.5,0.785398163397448);
#3296=CONICAL_SURFACE('',#4128,2.094,1.02974425867665);
#3297=CONICAL_SURFACE('',#4178,1.22925,1.02974425867665);
#3298=CONICAL_SURFACE('',#4182,1.22925,1.02974425867665);
#3299=CONICAL_SURFACE('',#4186,1.22925,1.02974425867665);
#3300=ADVANCED_FACE('',(#965),#3261,.F.);
#3301=ADVANCED_FACE('',(#966,#722),#893,.F.);
#3302=ADVANCED_FACE('',(#967),#3262,.F.);
#3303=ADVANCED_FACE('',(#968,#723),#894,.F.);
#3304=ADVANCED_FACE('',(#969),#610,.F.);
#3305=ADVANCED_FACE('',(#970),#611,.F.);
#3306=ADVANCED_FACE('',(#971),#612,.T.);
#3307=ADVANCED_FACE('',(#972,#724,#725,#726,#727,#728,#729),#613,.T.);
#3308=ADVANCED_FACE('',(#973,#730),#3263,.F.);
#3309=ADVANCED_FACE('',(#974,#731),#895,.F.);
#3310=ADVANCED_FACE('',(#975,#732),#3264,.F.);
#3311=ADVANCED_FACE('',(#976,#733),#896,.F.);
#3312=ADVANCED_FACE('',(#977,#734),#3265,.F.);
#3313=ADVANCED_FACE('',(#978,#735),#897,.F.);
#3314=ADVANCED_FACE('',(#979),#614,.F.);
#3315=ADVANCED_FACE('',(#980,#736,#737,#738,#739,#740,#741,#742,#743,#744,
#745,#746,#747,#748,#749,#750,#751,#752,#753,#754,#755,#756),#615,.T.);
#3316=ADVANCED_FACE('',(#981,#757),#3266,.F.);
#3317=ADVANCED_FACE('',(#982,#758),#898,.F.);
#3318=ADVANCED_FACE('',(#983,#759),#3267,.F.);
#3319=ADVANCED_FACE('',(#984,#760),#899,.F.);
#3320=ADVANCED_FACE('',(#985,#761),#3268,.F.);
#3321=ADVANCED_FACE('',(#986,#762),#900,.F.);
#3322=ADVANCED_FACE('',(#987),#3269,.F.);
#3323=ADVANCED_FACE('',(#988,#763),#901,.F.);
#3324=ADVANCED_FACE('',(#989),#3270,.F.);
#3325=ADVANCED_FACE('',(#990,#764),#902,.F.);
#3326=ADVANCED_FACE('',(#991),#3271,.F.);
#3327=ADVANCED_FACE('',(#992,#765),#903,.F.);
#3328=ADVANCED_FACE('',(#993),#3272,.F.);
#3329=ADVANCED_FACE('',(#994,#766),#904,.F.);
#3330=ADVANCED_FACE('',(#995),#3273,.F.);
#3331=ADVANCED_FACE('',(#996,#767),#905,.F.);
#3332=ADVANCED_FACE('',(#997),#3274,.F.);
#3333=ADVANCED_FACE('',(#998,#768),#906,.F.);
#3334=ADVANCED_FACE('',(#999),#3275,.F.);
#3335=ADVANCED_FACE('',(#1000,#769),#907,.F.);
#3336=ADVANCED_FACE('',(#1001),#3276,.F.);
#3337=ADVANCED_FACE('',(#1002,#770),#908,.F.);
#3338=ADVANCED_FACE('',(#1003),#3277,.F.);
#3339=ADVANCED_FACE('',(#1004,#771),#909,.F.);
#3340=ADVANCED_FACE('',(#1005),#3278,.F.);
#3341=ADVANCED_FACE('',(#1006,#772),#910,.F.);
#3342=ADVANCED_FACE('',(#1007),#3279,.F.);
#3343=ADVANCED_FACE('',(#1008,#773),#911,.F.);
#3344=ADVANCED_FACE('',(#1009),#3280,.F.);
#3345=ADVANCED_FACE('',(#1010,#774),#912,.F.);
#3346=ADVANCED_FACE('',(#1011),#3281,.F.);
#3347=ADVANCED_FACE('',(#1012,#775),#913,.F.);
#3348=ADVANCED_FACE('',(#1013),#616,.F.);
#3349=ADVANCED_FACE('',(#1014),#617,.T.);
#3350=ADVANCED_FACE('',(#1015),#618,.T.);
#3351=ADVANCED_FACE('',(#1016),#619,.F.);
#3352=ADVANCED_FACE('',(#1017),#3282,.F.);
#3353=ADVANCED_FACE('',(#1018,#776),#914,.F.);
#3354=ADVANCED_FACE('',(#1019),#3283,.F.);
#3355=ADVANCED_FACE('',(#1020,#777),#915,.F.);
#3356=ADVANCED_FACE('',(#1021),#3284,.F.);
#3357=ADVANCED_FACE('',(#1022,#778),#916,.F.);
#3358=ADVANCED_FACE('',(#1023),#620,.T.);
#3359=ADVANCED_FACE('',(#1024,#779,#780,#781),#621,.T.);
#3360=ADVANCED_FACE('',(#1025),#622,.T.);
#3361=ADVANCED_FACE('',(#1026),#623,.T.);
#3362=ADVANCED_FACE('',(#1027),#624,.T.);
#3363=ADVANCED_FACE('',(#1028),#625,.T.);
#3364=ADVANCED_FACE('',(#1029),#626,.F.);
#3365=ADVANCED_FACE('',(#1030),#627,.T.);
#3366=ADVANCED_FACE('',(#1031),#917,.F.);
#3367=ADVANCED_FACE('',(#1032),#628,.F.);
#3368=ADVANCED_FACE('',(#1033),#918,.F.);
#3369=ADVANCED_FACE('',(#1034),#629,.F.);
#3370=ADVANCED_FACE('',(#1035),#919,.F.);
#3371=ADVANCED_FACE('',(#1036),#630,.F.);
#3372=ADVANCED_FACE('',(#1037),#920,.F.);
#3373=ADVANCED_FACE('',(#1038),#631,.F.);
#3374=ADVANCED_FACE('',(#1039),#921,.F.);
#3375=ADVANCED_FACE('',(#1040,#782),#632,.T.);
#3376=ADVANCED_FACE('',(#1041,#783),#922,.F.);
#3377=ADVANCED_FACE('',(#1042,#784),#923,.F.);
#3378=ADVANCED_FACE('',(#1043,#785),#924,.F.);
#3379=ADVANCED_FACE('',(#1044),#633,.T.);
#3380=ADVANCED_FACE('',(#1045,#786,#787,#788,#789),#634,.T.);
#3381=ADVANCED_FACE('',(#1046),#635,.T.);
#3382=ADVANCED_FACE('',(#1047,#790,#791,#792,#793),#636,.T.);
#3383=ADVANCED_FACE('',(#1048),#637,.T.);
#3384=ADVANCED_FACE('',(#1049),#638,.T.);
#3385=ADVANCED_FACE('',(#1050),#639,.T.);
#3386=ADVANCED_FACE('',(#1051),#640,.T.);
#3387=ADVANCED_FACE('',(#1052,#794),#641,.F.);
#3388=ADVANCED_FACE('',(#1053,#795),#3285,.F.);
#3389=ADVANCED_FACE('',(#1054,#796),#925,.F.);
#3390=ADVANCED_FACE('',(#1055,#797),#3286,.F.);
#3391=ADVANCED_FACE('',(#1056,#798),#926,.F.);
#3392=ADVANCED_FACE('',(#1057,#799),#3287,.F.);
#3393=ADVANCED_FACE('',(#1058,#800),#927,.F.);
#3394=ADVANCED_FACE('',(#1059),#642,.T.);
#3395=ADVANCED_FACE('',(#1060),#643,.T.);
#3396=ADVANCED_FACE('',(#1061),#644,.T.);
#3397=ADVANCED_FACE('',(#1062),#645,.T.);
#3398=ADVANCED_FACE('',(#1063,#801,#802,#803),#646,.T.);
#3399=ADVANCED_FACE('',(#1064,#804,#805,#806),#647,.F.);
#3400=ADVANCED_FACE('',(#1065),#3288,.F.);
#3401=ADVANCED_FACE('',(#1066,#807),#928,.F.);
#3402=ADVANCED_FACE('',(#1067),#3289,.F.);
#3403=ADVANCED_FACE('',(#1068,#808),#929,.F.);
#3404=ADVANCED_FACE('',(#1069),#3290,.F.);
#3405=ADVANCED_FACE('',(#1070,#809),#930,.F.);
#3406=ADVANCED_FACE('',(#1071),#931,.F.);
#3407=ADVANCED_FACE('',(#1072),#648,.F.);
#3408=ADVANCED_FACE('',(#1073),#932,.F.);
#3409=ADVANCED_FACE('',(#1074),#649,.F.);
#3410=ADVANCED_FACE('',(#1075),#933,.F.);
#3411=ADVANCED_FACE('',(#1076),#650,.F.);
#3412=ADVANCED_FACE('',(#1077),#934,.F.);
#3413=ADVANCED_FACE('',(#1078),#651,.F.);
#3414=ADVANCED_FACE('',(#1079,#810,#811),#652,.T.);
#3415=ADVANCED_FACE('',(#1080),#653,.T.);
#3416=ADVANCED_FACE('',(#1081,#812,#813),#654,.T.);
#3417=ADVANCED_FACE('',(#1082),#655,.T.);
#3418=ADVANCED_FACE('',(#1083),#656,.T.);
#3419=ADVANCED_FACE('',(#1084,#814,#815,#816),#657,.F.);
#3420=ADVANCED_FACE('',(#1085,#817),#3291,.T.);
#3421=ADVANCED_FACE('',(#1086,#818),#935,.T.);
#3422=ADVANCED_FACE('',(#1087),#658,.F.);
#3423=ADVANCED_FACE('',(#1088,#819),#3292,.T.);
#3424=ADVANCED_FACE('',(#1089),#659,.T.);
#3425=ADVANCED_FACE('',(#1090),#660,.F.);
#3426=ADVANCED_FACE('',(#1091),#936,.F.);
#3427=ADVANCED_FACE('',(#1092),#661,.F.);
#3428=ADVANCED_FACE('',(#1093),#662,.F.);
#3429=ADVANCED_FACE('',(#1094),#937,.F.);
#3430=ADVANCED_FACE('',(#1095),#663,.F.);
#3431=ADVANCED_FACE('',(#1096),#664,.T.);
#3432=ADVANCED_FACE('',(#1097,#820,#821),#665,.F.);
#3433=ADVANCED_FACE('',(#1098),#666,.F.);
#3434=ADVANCED_FACE('',(#1099,#822),#667,.T.);
#3435=ADVANCED_FACE('',(#1100,#823),#938,.F.);
#3436=ADVANCED_FACE('',(#1101,#824),#939,.F.);
#3437=ADVANCED_FACE('',(#1102,#825),#668,.T.);
#3438=ADVANCED_FACE('',(#1103,#826),#940,.F.);
#3439=ADVANCED_FACE('',(#1104,#827),#941,.F.);
#3440=ADVANCED_FACE('',(#1105),#669,.T.);
#3441=ADVANCED_FACE('',(#1106),#670,.T.);
#3442=ADVANCED_FACE('',(#1107),#671,.T.);
#3443=ADVANCED_FACE('',(#1108,#828,#829),#672,.T.);
#3444=ADVANCED_FACE('',(#1109),#673,.F.);
#3445=ADVANCED_FACE('',(#1110,#830),#674,.F.);
#3446=ADVANCED_FACE('',(#1111),#675,.T.);
#3447=ADVANCED_FACE('',(#1112),#676,.T.);
#3448=ADVANCED_FACE('',(#1113),#677,.T.);
#3449=ADVANCED_FACE('',(#1114),#678,.T.);
#3450=ADVANCED_FACE('',(#1115),#679,.T.);
#3451=ADVANCED_FACE('',(#1116),#680,.T.);
#3452=ADVANCED_FACE('',(#1117),#681,.T.);
#3453=ADVANCED_FACE('',(#1118),#682,.T.);
#3454=ADVANCED_FACE('',(#1119),#683,.T.);
#3455=ADVANCED_FACE('',(#1120),#684,.T.);
#3456=ADVANCED_FACE('',(#1121),#685,.T.);
#3457=ADVANCED_FACE('',(#1122),#3293,.F.);
#3458=ADVANCED_FACE('',(#1123,#831),#942,.F.);
#3459=ADVANCED_FACE('',(#1124,#832),#943,.T.);
#3460=ADVANCED_FACE('',(#1125,#833),#686,.T.);
#3461=ADVANCED_FACE('',(#1126),#687,.T.);
#3462=ADVANCED_FACE('',(#1127),#688,.T.);
#3463=ADVANCED_FACE('',(#1128),#689,.T.);
#3464=ADVANCED_FACE('',(#1129),#690,.T.);
#3465=ADVANCED_FACE('',(#1130),#691,.T.);
#3466=ADVANCED_FACE('',(#1131),#692,.T.);
#3467=ADVANCED_FACE('',(#1132,#834),#3294,.T.);
#3468=ADVANCED_FACE('',(#1133,#835),#944,.T.);
#3469=ADVANCED_FACE('',(#1134),#693,.T.);
#3470=ADVANCED_FACE('',(#1135,#836),#3295,.T.);
#3471=ADVANCED_FACE('',(#1136),#694,.F.);
#3472=ADVANCED_FACE('',(#1137),#695,.T.);
#3473=ADVANCED_FACE('',(#1138),#696,.T.);
#3474=ADVANCED_FACE('',(#1139),#697,.T.);
#3475=ADVANCED_FACE('',(#1140),#698,.T.);
#3476=ADVANCED_FACE('',(#1141),#699,.T.);
#3477=ADVANCED_FACE('',(#1142),#700,.T.);
#3478=ADVANCED_FACE('',(#1143),#701,.T.);
#3479=ADVANCED_FACE('',(#1144),#702,.T.);
#3480=ADVANCED_FACE('',(#1145),#703,.T.);
#3481=ADVANCED_FACE('',(#1146,#837),#704,.F.);
#3482=ADVANCED_FACE('',(#1147),#705,.T.);
#3483=ADVANCED_FACE('',(#1148),#706,.T.);
#3484=ADVANCED_FACE('',(#1149),#707,.T.);
#3485=ADVANCED_FACE('',(#1150),#708,.T.);
#3486=ADVANCED_FACE('',(#1151),#709,.T.);
#3487=ADVANCED_FACE('',(#1152),#710,.T.);
#3488=ADVANCED_FACE('',(#1153),#711,.T.);
#3489=ADVANCED_FACE('',(#1154),#712,.T.);
#3490=ADVANCED_FACE('',(#1155),#713,.T.);
#3491=ADVANCED_FACE('',(#1156,#838),#67,.T.);
#3492=ADVANCED_FACE('',(#1157,#839),#945,.T.);
#3493=ADVANCED_FACE('',(#1158,#840),#714,.F.);
#3494=ADVANCED_FACE('',(#1159),#3296,.F.);
#3495=ADVANCED_FACE('',(#1160,#841),#946,.F.);
#3496=ADVANCED_FACE('',(#1161),#715,.T.);
#3497=ADVANCED_FACE('',(#1162,#842),#947,.F.);
#3498=ADVANCED_FACE('',(#1163,#843),#948,.F.);
#3499=ADVANCED_FACE('',(#1164,#844),#949,.F.);
#3500=ADVANCED_FACE('',(#1165,#845),#950,.F.);
#3501=ADVANCED_FACE('',(#1166,#846),#951,.F.);
#3502=ADVANCED_FACE('',(#1167,#847),#952,.F.);
#3503=ADVANCED_FACE('',(#1168,#848),#953,.F.);
#3504=ADVANCED_FACE('',(#1169,#849),#954,.F.);
#3505=ADVANCED_FACE('',(#1170,#850),#955,.F.);
#3506=ADVANCED_FACE('',(#1171,#851),#956,.F.);
#3507=ADVANCED_FACE('',(#1172,#852),#957,.F.);
#3508=ADVANCED_FACE('',(#1173,#853),#958,.F.);
#3509=ADVANCED_FACE('',(#1174,#854),#959,.F.);
#3510=ADVANCED_FACE('',(#1175,#855),#960,.F.);
#3511=ADVANCED_FACE('',(#1176,#856),#961,.F.);
#3512=ADVANCED_FACE('',(#1177),#3297,.F.);
#3513=ADVANCED_FACE('',(#1178,#857),#962,.F.);
#3514=ADVANCED_FACE('',(#1179),#3298,.F.);
#3515=ADVANCED_FACE('',(#1180,#858),#963,.F.);
#3516=ADVANCED_FACE('',(#1181),#3299,.F.);
#3517=ADVANCED_FACE('',(#1182,#859),#964,.F.);
#3518=ADVANCED_FACE('',(#1183),#716,.T.);
#3519=ADVANCED_FACE('',(#1184),#717,.T.);
#3520=ADVANCED_FACE('',(#1185,#860,#861,#862),#718,.T.);
#3521=ADVANCED_FACE('',(#1186),#719,.T.);
#3522=ADVANCED_FACE('',(#1187,#863,#864,#865,#866,#867,#868,#869,#870,#871,
#872,#873,#874,#875,#876,#877),#720,.F.);
#3523=ADVANCED_FACE('',(#1188,#878,#879,#880,#881,#882,#883,#884,#885,#886,
#887,#888,#889,#890,#891,#892),#721,.T.);
#3524=CLOSED_SHELL('',(#3300,#3301,#3302,#3303,#3304,#3305,#3306,#3307,
#3308,#3309,#3310,#3311,#3312,#3313,#3314,#3315,#3316,#3317,#3318,#3319,
#3320,#3321,#3322,#3323,#3324,#3325,#3326,#3327,#3328,#3329,#3330,#3331,
#3332,#3333,#3334,#3335,#3336,#3337,#3338,#3339,#3340,#3341,#3342,#3343,
#3344,#3345,#3346,#3347));
#3525=CLOSED_SHELL('',(#3348,#3349,#3350,#3351,#3352,#3353,#3354,#3355,
#3356,#3357,#3358,#3359));
#3526=CLOSED_SHELL('',(#3360,#3361,#3362,#3363,#3364,#3365));
#3527=CLOSED_SHELL('',(#3366,#3367,#3368,#3369,#3370,#3371,#3372,#3373,
#3374,#3375,#3376,#3377,#3378,#3379,#3380,#3381,#3382,#3383,#3384,#3385,
#3386,#3387));
#3528=CLOSED_SHELL('',(#3388,#3389,#3390,#3391,#3392,#3393,#3394,#3395,
#3396,#3397,#3398,#3399));
#3529=CLOSED_SHELL('',(#3400,#3401,#3402,#3403,#3404,#3405,#3406,#3407,
#3408,#3409,#3410,#3411,#3412,#3413,#3414,#3415,#3416,#3417,#3418,#3419));
#3530=CLOSED_SHELL('',(#3420,#3421,#3422,#3423,#3424));
#3531=CLOSED_SHELL('',(#3425,#3426,#3427,#3428,#3429,#3430,#3431,#3432,
#3433,#3434,#3435,#3436,#3437,#3438,#3439,#3440,#3441,#3442,#3443,#3444));
#3532=CLOSED_SHELL('',(#3445,#3446,#3447,#3448,#3449,#3450,#3451,#3452,
#3453,#3454,#3455,#3456,#3457,#3458,#3459,#3460));
#3533=CLOSED_SHELL('',(#3461,#3462,#3463,#3464,#3465,#3466));
#3534=CLOSED_SHELL('',(#3467,#3468,#3469,#3470,#3471));
#3535=CLOSED_SHELL('',(#3472,#3473,#3474,#3475,#3476,#3477,#3478,#3479,
#3480,#3481,#3482,#3483,#3484,#3485,#3486,#3487,#3488,#3489,#3490,#3491,
#3492,#3493,#3494,#3495,#3496));
#3536=CLOSED_SHELL('',(#3497,#3498,#3499,#3500,#3501,#3502,#3503,#3504,
#3505,#3506,#3507,#3508,#3509,#3510,#3511,#3512,#3513,#3514,#3515,#3516,
#3517,#3518,#3519,#3520,#3521,#3522,#3523));
#3537=DERIVED_UNIT_ELEMENT(#3563,0.);
#3538=DERIVED_UNIT_ELEMENT(#6271,0.);
#3539=DERIVED_UNIT_ELEMENT(#3563,0.);
#3540=DERIVED_UNIT_ELEMENT(#6271,0.);
#3541=DERIVED_UNIT_ELEMENT(#3563,0.);
#3542=DERIVED_UNIT_ELEMENT(#6271,0.);
#3543=DERIVED_UNIT_ELEMENT(#3563,0.);
#3544=DERIVED_UNIT_ELEMENT(#6271,0.);
#3545=DERIVED_UNIT_ELEMENT(#3563,0.);
#3546=DERIVED_UNIT_ELEMENT(#6271,0.);
#3547=DERIVED_UNIT_ELEMENT(#3563,0.);
#3548=DERIVED_UNIT_ELEMENT(#6271,0.);
#3549=DERIVED_UNIT_ELEMENT(#3563,0.);
#3550=DERIVED_UNIT_ELEMENT(#6271,0.);
#3551=DERIVED_UNIT_ELEMENT(#3563,0.);
#3552=DERIVED_UNIT_ELEMENT(#6271,0.);
#3553=DERIVED_UNIT_ELEMENT(#3563,0.);
#3554=DERIVED_UNIT_ELEMENT(#6271,0.);
#3555=DERIVED_UNIT_ELEMENT(#3563,0.);
#3556=DERIVED_UNIT_ELEMENT(#6271,0.);
#3557=DERIVED_UNIT_ELEMENT(#3563,0.);
#3558=DERIVED_UNIT_ELEMENT(#6271,0.);
#3559=DERIVED_UNIT_ELEMENT(#3563,0.);
#3560=DERIVED_UNIT_ELEMENT(#6271,0.);
#3561=DERIVED_UNIT_ELEMENT(#3563,0.);
#3562=DERIVED_UNIT_ELEMENT(#6271,0.);
#3563=(
MASS_UNIT()
NAMED_UNIT(*)
SI_UNIT($,.GRAM.)
);
#3564=DERIVED_UNIT((#3537,#3538));
#3565=DERIVED_UNIT((#3539,#3540));
#3566=DERIVED_UNIT((#3541,#3542));
#3567=DERIVED_UNIT((#3543,#3544));
#3568=DERIVED_UNIT((#3545,#3546));
#3569=DERIVED_UNIT((#3547,#3548));
#3570=DERIVED_UNIT((#3549,#3550));
#3571=DERIVED_UNIT((#3551,#3552));
#3572=DERIVED_UNIT((#3553,#3554));
#3573=DERIVED_UNIT((#3555,#3556));
#3574=DERIVED_UNIT((#3557,#3558));
#3575=DERIVED_UNIT((#3559,#3560));
#3576=DERIVED_UNIT((#3561,#3562));
#3577=MEASURE_REPRESENTATION_ITEM('density measure',
POSITIVE_RATIO_MEASURE(1.),#3564);
#3578=MEASURE_REPRESENTATION_ITEM('density measure',
POSITIVE_RATIO_MEASURE(1.),#3565);
#3579=MEASURE_REPRESENTATION_ITEM('density measure',
POSITIVE_RATIO_MEASURE(1.),#3566);
#3580=MEASURE_REPRESENTATION_ITEM('density measure',
POSITIVE_RATIO_MEASURE(1.),#3567);
#3581=MEASURE_REPRESENTATION_ITEM('density measure',
POSITIVE_RATIO_MEASURE(1.),#3568);
#3582=MEASURE_REPRESENTATION_ITEM('density measure',
POSITIVE_RATIO_MEASURE(1.),#3569);
#3583=MEASURE_REPRESENTATION_ITEM('density measure',
POSITIVE_RATIO_MEASURE(1.),#3570);
#3584=MEASURE_REPRESENTATION_ITEM('density measure',
POSITIVE_RATIO_MEASURE(1.),#3571);
#3585=MEASURE_REPRESENTATION_ITEM('density measure',
POSITIVE_RATIO_MEASURE(1.),#3572);
#3586=MEASURE_REPRESENTATION_ITEM('density measure',
POSITIVE_RATIO_MEASURE(1.),#3573);
#3587=MEASURE_REPRESENTATION_ITEM('density measure',
POSITIVE_RATIO_MEASURE(1.),#3574);
#3588=MEASURE_REPRESENTATION_ITEM('density measure',
POSITIVE_RATIO_MEASURE(1.),#3575);
#3589=MEASURE_REPRESENTATION_ITEM('density measure',
POSITIVE_RATIO_MEASURE(1.),#3576);
#3590=PROPERTY_DEFINITION_REPRESENTATION(#3655,#3616);
#3591=PROPERTY_DEFINITION_REPRESENTATION(#3656,#3617);
#3592=PROPERTY_DEFINITION_REPRESENTATION(#3657,#3618);
#3593=PROPERTY_DEFINITION_REPRESENTATION(#3658,#3619);
#3594=PROPERTY_DEFINITION_REPRESENTATION(#3659,#3620);
#3595=PROPERTY_DEFINITION_REPRESENTATION(#3660,#3621);
#3596=PROPERTY_DEFINITION_REPRESENTATION(#3661,#3622);
#3597=PROPERTY_DEFINITION_REPRESENTATION(#3662,#3623);
#3598=PROPERTY_DEFINITION_REPRESENTATION(#3663,#3624);
#3599=PROPERTY_DEFINITION_REPRESENTATION(#3664,#3625);
#3600=PROPERTY_DEFINITION_REPRESENTATION(#3665,#3626);
#3601=PROPERTY_DEFINITION_REPRESENTATION(#3666,#3627);
#3602=PROPERTY_DEFINITION_REPRESENTATION(#3667,#3628);
#3603=PROPERTY_DEFINITION_REPRESENTATION(#3668,#3629);
#3604=PROPERTY_DEFINITION_REPRESENTATION(#3669,#3630);
#3605=PROPERTY_DEFINITION_REPRESENTATION(#3670,#3631);
#3606=PROPERTY_DEFINITION_REPRESENTATION(#3671,#3632);
#3607=PROPERTY_DEFINITION_REPRESENTATION(#3672,#3633);
#3608=PROPERTY_DEFINITION_REPRESENTATION(#3673,#3634);
#3609=PROPERTY_DEFINITION_REPRESENTATION(#3674,#3635);
#3610=PROPERTY_DEFINITION_REPRESENTATION(#3675,#3636);
#3611=PROPERTY_DEFINITION_REPRESENTATION(#3676,#3637);
#3612=PROPERTY_DEFINITION_REPRESENTATION(#3677,#3638);
#3613=PROPERTY_DEFINITION_REPRESENTATION(#3678,#3639);
#3614=PROPERTY_DEFINITION_REPRESENTATION(#3679,#3640);
#3615=PROPERTY_DEFINITION_REPRESENTATION(#3680,#3641);
#3616=REPRESENTATION('material name',(#3642),#6256);
#3617=REPRESENTATION('density',(#3577),#6256);
#3618=REPRESENTATION('material name',(#3643),#6257);
#3619=REPRESENTATION('density',(#3578),#6257);
#3620=REPRESENTATION('material name',(#3644),#6258);
#3621=REPRESENTATION('density',(#3579),#6258);
#3622=REPRESENTATION('material name',(#3645),#6259);
#3623=REPRESENTATION('density',(#3580),#6259);
#3624=REPRESENTATION('material name',(#3646),#6260);
#3625=REPRESENTATION('density',(#3581),#6260);
#3626=REPRESENTATION('material name',(#3647),#6261);
#3627=REPRESENTATION('density',(#3582),#6261);
#3628=REPRESENTATION('material name',(#3648),#6262);
#3629=REPRESENTATION('density',(#3583),#6262);
#3630=REPRESENTATION('material name',(#3649),#6263);
#3631=REPRESENTATION('density',(#3584),#6263);
#3632=REPRESENTATION('material name',(#3650),#6264);
#3633=REPRESENTATION('density',(#3585),#6264);
#3634=REPRESENTATION('material name',(#3651),#6265);
#3635=REPRESENTATION('density',(#3586),#6265);
#3636=REPRESENTATION('material name',(#3652),#6266);
#3637=REPRESENTATION('density',(#3587),#6266);
#3638=REPRESENTATION('material name',(#3653),#6267);
#3639=REPRESENTATION('density',(#3588),#6267);
#3640=REPRESENTATION('material name',(#3654),#6268);
#3641=REPRESENTATION('density',(#3589),#6268);
#3642=DESCRIPTIVE_REPRESENTATION_ITEM('Generisch','Generisch');
#3643=DESCRIPTIVE_REPRESENTATION_ITEM('Generisch','Generisch');
#3644=DESCRIPTIVE_REPRESENTATION_ITEM('Generisch','Generisch');
#3645=DESCRIPTIVE_REPRESENTATION_ITEM('Generisch','Generisch');
#3646=DESCRIPTIVE_REPRESENTATION_ITEM('Generisch','Generisch');
#3647=DESCRIPTIVE_REPRESENTATION_ITEM('Generisch','Generisch');
#3648=DESCRIPTIVE_REPRESENTATION_ITEM('Generisch','Generisch');
#3649=DESCRIPTIVE_REPRESENTATION_ITEM('Generisch','Generisch');
#3650=DESCRIPTIVE_REPRESENTATION_ITEM('Generisch','Generisch');
#3651=DESCRIPTIVE_REPRESENTATION_ITEM('Generisch','Generisch');
#3652=DESCRIPTIVE_REPRESENTATION_ITEM('Generisch','Generisch');
#3653=DESCRIPTIVE_REPRESENTATION_ITEM('Generisch','Generisch');
#3654=DESCRIPTIVE_REPRESENTATION_ITEM('Generisch','Generisch');
#3655=PROPERTY_DEFINITION('material property','material name',#6332);
#3656=PROPERTY_DEFINITION('material property','density of part',#6332);
#3657=PROPERTY_DEFINITION('material property','material name',#6333);
#3658=PROPERTY_DEFINITION('material property','density of part',#6333);
#3659=PROPERTY_DEFINITION('material property','material name',#6334);
#3660=PROPERTY_DEFINITION('material property','density of part',#6334);
#3661=PROPERTY_DEFINITION('material property','material name',#6335);
#3662=PROPERTY_DEFINITION('material property','density of part',#6335);
#3663=PROPERTY_DEFINITION('material property','material name',#6336);
#3664=PROPERTY_DEFINITION('material property','density of part',#6336);
#3665=PROPERTY_DEFINITION('material property','material name',#6337);
#3666=PROPERTY_DEFINITION('material property','density of part',#6337);
#3667=PROPERTY_DEFINITION('material property','material name',#6338);
#3668=PROPERTY_DEFINITION('material property','density of part',#6338);
#3669=PROPERTY_DEFINITION('material property','material name',#6339);
#3670=PROPERTY_DEFINITION('material property','density of part',#6339);
#3671=PROPERTY_DEFINITION('material property','material name',#6340);
#3672=PROPERTY_DEFINITION('material property','density of part',#6340);
#3673=PROPERTY_DEFINITION('material property','material name',#6341);
#3674=PROPERTY_DEFINITION('material property','density of part',#6341);
#3675=PROPERTY_DEFINITION('material property','material name',#6342);
#3676=PROPERTY_DEFINITION('material property','density of part',#6342);
#3677=PROPERTY_DEFINITION('material property','material name',#6343);
#3678=PROPERTY_DEFINITION('material property','density of part',#6343);
#3679=PROPERTY_DEFINITION('material property','material name',#6344);
#3680=PROPERTY_DEFINITION('material property','density of part',#6344);
#3681=PRESENTATION_STYLE_ASSIGNMENT((#3686));
#3682=PRESENTATION_STYLE_ASSIGNMENT((#3687));
#3683=PRESENTATION_STYLE_ASSIGNMENT((#3688));
#3684=PRESENTATION_STYLE_ASSIGNMENT((#3689));
#3685=PRESENTATION_STYLE_ASSIGNMENT((#3690));
#3686=SURFACE_STYLE_USAGE(.BOTH.,#3691);
#3687=SURFACE_STYLE_USAGE(.BOTH.,#3692);
#3688=SURFACE_STYLE_USAGE(.BOTH.,#3693);
#3689=SURFACE_STYLE_USAGE(.BOTH.,#3694);
#3690=SURFACE_STYLE_USAGE(.BOTH.,#3695);
#3691=SURFACE_SIDE_STYLE('',(#3696));
#3692=SURFACE_SIDE_STYLE('',(#3697));
#3693=SURFACE_SIDE_STYLE('',(#3698));
#3694=SURFACE_SIDE_STYLE('',(#3699));
#3695=SURFACE_SIDE_STYLE('',(#3700));
#3696=SURFACE_STYLE_FILL_AREA(#3701);
#3697=SURFACE_STYLE_FILL_AREA(#3702);
#3698=SURFACE_STYLE_FILL_AREA(#3703);
#3699=SURFACE_STYLE_FILL_AREA(#3704);
#3700=SURFACE_STYLE_FILL_AREA(#3705);
#3701=FILL_AREA_STYLE('',(#3706));
#3702=FILL_AREA_STYLE('',(#3707));
#3703=FILL_AREA_STYLE('',(#3708));
#3704=FILL_AREA_STYLE('',(#3709));
#3705=FILL_AREA_STYLE('',(#3710));
#3706=FILL_AREA_STYLE_COLOUR('',#3711);
#3707=FILL_AREA_STYLE_COLOUR('',#3712);
#3708=FILL_AREA_STYLE_COLOUR('',#3713);
#3709=FILL_AREA_STYLE_COLOUR('',#3714);
#3710=FILL_AREA_STYLE_COLOUR('',#3715);
#3711=COLOUR_RGB('',0.749019607843137,0.749019607843137,0.749019607843137);
#3712=COLOUR_RGB('',0.0627450980392157,0.670588235294118,0.290196078431373);
#3713=COLOUR_RGB('',0.956862745098039,0.956862745098039,0.956862745098039);
#3714=COLOUR_RGB('',0.211764705882353,0.211764705882353,0.211764705882353);
#3715=COLOUR_RGB('',0.831372549019608,0.76078431372549,0.6);
#3716=DATE_TIME_ROLE('creation_date');
#3717=DATE_TIME_ROLE('creation_date');
#3718=DATE_TIME_ROLE('creation_date');
#3719=DATE_TIME_ROLE('creation_date');
#3720=DATE_TIME_ROLE('creation_date');
#3721=DATE_TIME_ROLE('creation_date');
#3722=DATE_TIME_ROLE('creation_date');
#3723=DATE_TIME_ROLE('creation_date');
#3724=DATE_TIME_ROLE('creation_date');
#3725=DATE_TIME_ROLE('creation_date');
#3726=DATE_TIME_ROLE('creation_date');
#3727=DATE_TIME_ROLE('creation_date');
#3728=DATE_TIME_ROLE('creation_date');
#3729=DATE_TIME_ROLE('creation_date');
#3730=APPLIED_DATE_AND_TIME_ASSIGNMENT(#3744,#3716,(#6331));
#3731=APPLIED_DATE_AND_TIME_ASSIGNMENT(#3745,#3717,(#6332));
#3732=APPLIED_DATE_AND_TIME_ASSIGNMENT(#3746,#3718,(#6333));
#3733=APPLIED_DATE_AND_TIME_ASSIGNMENT(#3747,#3719,(#6334));
#3734=APPLIED_DATE_AND_TIME_ASSIGNMENT(#3748,#3720,(#6335));
#3735=APPLIED_DATE_AND_TIME_ASSIGNMENT(#3749,#3721,(#6336));
#3736=APPLIED_DATE_AND_TIME_ASSIGNMENT(#3750,#3722,(#6337));
#3737=APPLIED_DATE_AND_TIME_ASSIGNMENT(#3751,#3723,(#6338));
#3738=APPLIED_DATE_AND_TIME_ASSIGNMENT(#3752,#3724,(#6339));
#3739=APPLIED_DATE_AND_TIME_ASSIGNMENT(#3753,#3725,(#6340));
#3740=APPLIED_DATE_AND_TIME_ASSIGNMENT(#3754,#3726,(#6341));
#3741=APPLIED_DATE_AND_TIME_ASSIGNMENT(#3755,#3727,(#6342));
#3742=APPLIED_DATE_AND_TIME_ASSIGNMENT(#3756,#3728,(#6343));
#3743=APPLIED_DATE_AND_TIME_ASSIGNMENT(#3757,#3729,(#6344));
#3744=DATE_AND_TIME(#3758,#3772);
#3745=DATE_AND_TIME(#3759,#3773);
#3746=DATE_AND_TIME(#3760,#3774);
#3747=DATE_AND_TIME(#3761,#3775);
#3748=DATE_AND_TIME(#3762,#3776);
#3749=DATE_AND_TIME(#3763,#3777);
#3750=DATE_AND_TIME(#3764,#3778);
#3751=DATE_AND_TIME(#3765,#3779);
#3752=DATE_AND_TIME(#3766,#3780);
#3753=DATE_AND_TIME(#3767,#3781);
#3754=DATE_AND_TIME(#3768,#3782);
#3755=DATE_AND_TIME(#3769,#3783);
#3756=DATE_AND_TIME(#3770,#3784);
#3757=DATE_AND_TIME(#3771,#3785);
#3758=CALENDAR_DATE(2021,10,12);
#3759=CALENDAR_DATE(2021,9,12);
#3760=CALENDAR_DATE(2021,10,12);
#3761=CALENDAR_DATE(2021,22,12);
#3762=CALENDAR_DATE(2021,22,12);
#3763=CALENDAR_DATE(2021,22,12);
#3764=CALENDAR_DATE(2022,8,2);
#3765=CALENDAR_DATE(2022,8,2);
#3766=CALENDAR_DATE(2022,8,2);
#3767=CALENDAR_DATE(2022,8,2);
#3768=CALENDAR_DATE(2022,9,2);
#3769=CALENDAR_DATE(2022,9,2);
#3770=CALENDAR_DATE(2022,9,2);
#3771=CALENDAR_DATE(2022,15,2);
#3772=LOCAL_TIME(7,0,56.,#3786);
#3773=LOCAL_TIME(14,6,11.,#3787);
#3774=LOCAL_TIME(6,58,22.,#3788);
#3775=LOCAL_TIME(9,6,20.,#3789);
#3776=LOCAL_TIME(10,46,15.,#3790);
#3777=LOCAL_TIME(13,29,10.,#3791);
#3778=LOCAL_TIME(6,59,16.,#3792);
#3779=LOCAL_TIME(9,1,52.,#3793);
#3780=LOCAL_TIME(10,30,24.,#3794);
#3781=LOCAL_TIME(14,14,56.,#3795);
#3782=LOCAL_TIME(9,24,8.,#3796);
#3783=LOCAL_TIME(9,28,10.,#3797);
#3784=LOCAL_TIME(10,30,55.,#3798);
#3785=LOCAL_TIME(10,16,7.,#3799);
#3786=COORDINATED_UNIVERSAL_TIME_OFFSET(0,0,.BEHIND.);
#3787=COORDINATED_UNIVERSAL_TIME_OFFSET(0,0,.BEHIND.);
#3788=COORDINATED_UNIVERSAL_TIME_OFFSET(0,0,.BEHIND.);
#3789=COORDINATED_UNIVERSAL_TIME_OFFSET(0,0,.BEHIND.);
#3790=COORDINATED_UNIVERSAL_TIME_OFFSET(0,0,.BEHIND.);
#3791=COORDINATED_UNIVERSAL_TIME_OFFSET(0,0,.BEHIND.);
#3792=COORDINATED_UNIVERSAL_TIME_OFFSET(0,0,.BEHIND.);
#3793=COORDINATED_UNIVERSAL_TIME_OFFSET(0,0,.BEHIND.);
#3794=COORDINATED_UNIVERSAL_TIME_OFFSET(0,0,.BEHIND.);
#3795=COORDINATED_UNIVERSAL_TIME_OFFSET(0,0,.BEHIND.);
#3796=COORDINATED_UNIVERSAL_TIME_OFFSET(0,0,.BEHIND.);
#3797=COORDINATED_UNIVERSAL_TIME_OFFSET(0,0,.BEHIND.);
#3798=COORDINATED_UNIVERSAL_TIME_OFFSET(0,0,.BEHIND.);
#3799=COORDINATED_UNIVERSAL_TIME_OFFSET(0,0,.BEHIND.);
#3800=AXIS2_PLACEMENT_3D('placement',#5275,#4210,#4211);
#3801=AXIS2_PLACEMENT_3D('placement',#5276,#4212,#4213);
#3802=AXIS2_PLACEMENT_3D('',#5277,#4214,#4215);
#3803=AXIS2_PLACEMENT_3D('',#5279,#4216,#4217);
#3804=AXIS2_PLACEMENT_3D('',#5280,#4218,#4219);
#3805=AXIS2_PLACEMENT_3D('',#5282,#4220,#4221);
#3806=AXIS2_PLACEMENT_3D('',#5283,#4222,#4223);
#3807=AXIS2_PLACEMENT_3D('',#5285,#4224,#4225);
#3808=AXIS2_PLACEMENT_3D('',#5286,#4226,#4227);
#3809=AXIS2_PLACEMENT_3D('',#5288,#4228,#4229);
#3810=AXIS2_PLACEMENT_3D('',#5289,#4230,#4231);
#3811=AXIS2_PLACEMENT_3D('',#5298,#4236,#4237);
#3812=AXIS2_PLACEMENT_3D('',#5307,#4242,#4243);
#3813=AXIS2_PLACEMENT_3D('',#5310,#4246,#4247);
#3814=AXIS2_PLACEMENT_3D('',#5313,#4249,#4250);
#3815=AXIS2_PLACEMENT_3D('',#5315,#4251,#4252);
#3816=AXIS2_PLACEMENT_3D('',#5317,#4253,#4254);
#3817=AXIS2_PLACEMENT_3D('',#5319,#4255,#4256);
#3818=AXIS2_PLACEMENT_3D('',#5321,#4257,#4258);
#3819=AXIS2_PLACEMENT_3D('',#5323,#4259,#4260);
#3820=AXIS2_PLACEMENT_3D('',#5324,#4261,#4262);
#3821=AXIS2_PLACEMENT_3D('',#5326,#4263,#4264);
#3822=AXIS2_PLACEMENT_3D('',#5327,#4265,#4266);
#3823=AXIS2_PLACEMENT_3D('',#5329,#4267,#4268);
#3824=AXIS2_PLACEMENT_3D('',#5330,#4269,#4270);
#3825=AXIS2_PLACEMENT_3D('',#5332,#4271,#4272);
#3826=AXIS2_PLACEMENT_3D('',#5333,#4273,#4274);
#3827=AXIS2_PLACEMENT_3D('',#5335,#4275,#4276);
#3828=AXIS2_PLACEMENT_3D('',#5336,#4277,#4278);
#3829=AXIS2_PLACEMENT_3D('',#5338,#4279,#4280);
#3830=AXIS2_PLACEMENT_3D('',#5339,#4281,#4282);
#3831=AXIS2_PLACEMENT_3D('',#5341,#4283,#4284);
#3832=AXIS2_PLACEMENT_3D('',#5342,#4285,#4286);
#3833=AXIS2_PLACEMENT_3D('',#5344,#4288,#4289);
#3834=AXIS2_PLACEMENT_3D('',#5346,#4290,#4291);
#3835=AXIS2_PLACEMENT_3D('',#5348,#4292,#4293);
#3836=AXIS2_PLACEMENT_3D('',#5350,#4294,#4295);
#3837=AXIS2_PLACEMENT_3D('',#5352,#4296,#4297);
#3838=AXIS2_PLACEMENT_3D('',#5354,#4298,#4299);
#3839=AXIS2_PLACEMENT_3D('',#5356,#4300,#4301);
#3840=AXIS2_PLACEMENT_3D('',#5358,#4302,#4303);
#3841=AXIS2_PLACEMENT_3D('',#5360,#4304,#4305);
#3842=AXIS2_PLACEMENT_3D('',#5362,#4306,#4307);
#3843=AXIS2_PLACEMENT_3D('',#5364,#4308,#4309);
#3844=AXIS2_PLACEMENT_3D('',#5366,#4310,#4311);
#3845=AXIS2_PLACEMENT_3D('',#5368,#4312,#4313);
#3846=AXIS2_PLACEMENT_3D('',#5370,#4314,#4315);
#3847=AXIS2_PLACEMENT_3D('',#5372,#4316,#4317);
#3848=AXIS2_PLACEMENT_3D('',#5374,#4318,#4319);
#3849=AXIS2_PLACEMENT_3D('',#5376,#4320,#4321);
#3850=AXIS2_PLACEMENT_3D('',#5377,#4322,#4323);
#3851=AXIS2_PLACEMENT_3D('',#5379,#4324,#4325);
#3852=AXIS2_PLACEMENT_3D('',#5380,#4326,#4327);
#3853=AXIS2_PLACEMENT_3D('',#5381,#4328,#4329);
#3854=AXIS2_PLACEMENT_3D('',#5383,#4330,#4331);
#3855=AXIS2_PLACEMENT_3D('',#5384,#4332,#4333);
#3856=AXIS2_PLACEMENT_3D('',#5385,#4334,#4335);
#3857=AXIS2_PLACEMENT_3D('',#5387,#4336,#4337);
#3858=AXIS2_PLACEMENT_3D('',#5388,#4338,#4339);
#3859=AXIS2_PLACEMENT_3D('',#5389,#4340,#4341);
#3860=AXIS2_PLACEMENT_3D('',#5391,#4342,#4343);
#3861=AXIS2_PLACEMENT_3D('',#5392,#4344,#4345);
#3862=AXIS2_PLACEMENT_3D('',#5393,#4346,#4347);
#3863=AXIS2_PLACEMENT_3D('',#5395,#4348,#4349);
#3864=AXIS2_PLACEMENT_3D('',#5396,#4350,#4351);
#3865=AXIS2_PLACEMENT_3D('',#5397,#4352,#4353);
#3866=AXIS2_PLACEMENT_3D('',#5399,#4354,#4355);
#3867=AXIS2_PLACEMENT_3D('',#5400,#4356,#4357);
#3868=AXIS2_PLACEMENT_3D('',#5401,#4358,#4359);
#3869=AXIS2_PLACEMENT_3D('',#5403,#4360,#4361);
#3870=AXIS2_PLACEMENT_3D('',#5404,#4362,#4363);
#3871=AXIS2_PLACEMENT_3D('',#5405,#4364,#4365);
#3872=AXIS2_PLACEMENT_3D('',#5407,#4366,#4367);
#3873=AXIS2_PLACEMENT_3D('',#5408,#4368,#4369);
#3874=AXIS2_PLACEMENT_3D('',#5409,#4370,#4371);
#3875=AXIS2_PLACEMENT_3D('',#5411,#4372,#4373);
#3876=AXIS2_PLACEMENT_3D('',#5412,#4374,#4375);
#3877=AXIS2_PLACEMENT_3D('',#5413,#4376,#4377);
#3878=AXIS2_PLACEMENT_3D('',#5415,#4378,#4379);
#3879=AXIS2_PLACEMENT_3D('',#5416,#4380,#4381);
#3880=AXIS2_PLACEMENT_3D('',#5417,#4382,#4383);
#3881=AXIS2_PLACEMENT_3D('',#5419,#4384,#4385);
#3882=AXIS2_PLACEMENT_3D('',#5420,#4386,#4387);
#3883=AXIS2_PLACEMENT_3D('',#5421,#4388,#4389);
#3884=AXIS2_PLACEMENT_3D('',#5423,#4390,#4391);
#3885=AXIS2_PLACEMENT_3D('',#5424,#4392,#4393);
#3886=AXIS2_PLACEMENT_3D('',#5425,#4394,#4395);
#3887=AXIS2_PLACEMENT_3D('',#5427,#4396,#4397);
#3888=AXIS2_PLACEMENT_3D('',#5428,#4398,#4399);
#3889=AXIS2_PLACEMENT_3D('',#5429,#4400,#4401);
#3890=AXIS2_PLACEMENT_3D('',#5431,#4402,#4403);
#3891=AXIS2_PLACEMENT_3D('',#5432,#4404,#4405);
#3892=AXIS2_PLACEMENT_3D('',#5433,#4406,#4407);
#3893=AXIS2_PLACEMENT_3D('',#5435,#4408,#4409);
#3894=AXIS2_PLACEMENT_3D('',#5436,#4410,#4411);
#3895=AXIS2_PLACEMENT_3D('',#5437,#4412,#4413);
#3896=AXIS2_PLACEMENT_3D('',#5439,#4414,#4415);
#3897=AXIS2_PLACEMENT_3D('',#5440,#4416,#4417);
#3898=AXIS2_PLACEMENT_3D('placement',#5441,#4418,#4419);
#3899=AXIS2_PLACEMENT_3D('',#5442,#4420,#4421);
#3900=AXIS2_PLACEMENT_3D('',#5451,#4426,#4427);
#3901=AXIS2_PLACEMENT_3D('',#5457,#4431,#4432);
#3902=AXIS2_PLACEMENT_3D('',#5461,#4435,#4436);
#3903=AXIS2_PLACEMENT_3D('',#5465,#4439,#4440);
#3904=AXIS2_PLACEMENT_3D('',#5467,#4441,#4442);
#3905=AXIS2_PLACEMENT_3D('',#5468,#4443,#4444);
#3906=AXIS2_PLACEMENT_3D('',#5470,#4445,#4446);
#3907=AXIS2_PLACEMENT_3D('',#5471,#4447,#4448);
#3908=AXIS2_PLACEMENT_3D('',#5473,#4449,#4450);
#3909=AXIS2_PLACEMENT_3D('',#5474,#4451,#4452);
#3910=AXIS2_PLACEMENT_3D('',#5476,#4453,#4454);
#3911=AXIS2_PLACEMENT_3D('',#5477,#4455,#4456);
#3912=AXIS2_PLACEMENT_3D('',#5479,#4457,#4458);
#3913=AXIS2_PLACEMENT_3D('',#5480,#4459,#4460);
#3914=AXIS2_PLACEMENT_3D('',#5482,#4461,#4462);
#3915=AXIS2_PLACEMENT_3D('',#5483,#4463,#4464);
#3916=AXIS2_PLACEMENT_3D('',#5485,#4466,#4467);
#3917=AXIS2_PLACEMENT_3D('placement',#5486,#4468,#4469);
#3918=AXIS2_PLACEMENT_3D('',#5487,#4470,#4471);
#3919=AXIS2_PLACEMENT_3D('',#5496,#4476,#4477);
#3920=AXIS2_PLACEMENT_3D('',#5502,#4481,#4482);
#3921=AXIS2_PLACEMENT_3D('',#5508,#4486,#4487);
#3922=AXIS2_PLACEMENT_3D('',#5511,#4490,#4491);
#3923=AXIS2_PLACEMENT_3D('',#5512,#4492,#4493);
#3924=AXIS2_PLACEMENT_3D('placement',#5513,#4494,#4495);
#3925=AXIS2_PLACEMENT_3D('',#5514,#4496,#4497);
#3926=AXIS2_PLACEMENT_3D('',#5517,#4498,#4499);
#3927=AXIS2_PLACEMENT_3D('',#5521,#4501,#4502);
#3928=AXIS2_PLACEMENT_3D('',#5523,#4504,#4505);
#3929=AXIS2_PLACEMENT_3D('',#5529,#4509,#4510);
#3930=AXIS2_PLACEMENT_3D('',#5531,#4511,#4512);
#3931=AXIS2_PLACEMENT_3D('',#5533,#4513,#4514);
#3932=AXIS2_PLACEMENT_3D('',#5535,#4516,#4517);
#3933=AXIS2_PLACEMENT_3D('',#5538,#4520,#4521);
#3934=AXIS2_PLACEMENT_3D('',#5541,#4522,#4523);
#3935=AXIS2_PLACEMENT_3D('',#5545,#4525,#4526);
#3936=AXIS2_PLACEMENT_3D('',#5547,#4528,#4529);
#3937=AXIS2_PLACEMENT_3D('',#5553,#4533,#4534);
#3938=AXIS2_PLACEMENT_3D('',#5555,#4535,#4536);
#3939=AXIS2_PLACEMENT_3D('',#5557,#4537,#4538);
#3940=AXIS2_PLACEMENT_3D('',#5559,#4540,#4541);
#3941=AXIS2_PLACEMENT_3D('',#5562,#4544,#4545);
#3942=AXIS2_PLACEMENT_3D('',#5565,#4546,#4547);
#3943=AXIS2_PLACEMENT_3D('',#5569,#4549,#4550);
#3944=AXIS2_PLACEMENT_3D('',#5571,#4552,#4553);
#3945=AXIS2_PLACEMENT_3D('',#5578,#4557,#4558);
#3946=AXIS2_PLACEMENT_3D('',#5579,#4559,#4560);
#3947=AXIS2_PLACEMENT_3D('',#5581,#4561,#4562);
#3948=AXIS2_PLACEMENT_3D('',#5583,#4563,#4564);
#3949=AXIS2_PLACEMENT_3D('',#5584,#4565,#4566);
#3950=AXIS2_PLACEMENT_3D('',#5586,#4567,#4568);
#3951=AXIS2_PLACEMENT_3D('',#5588,#4569,#4570);
#3952=AXIS2_PLACEMENT_3D('',#5589,#4571,#4572);
#3953=AXIS2_PLACEMENT_3D('',#5591,#4573,#4574);
#3954=AXIS2_PLACEMENT_3D('',#5592,#4575,#4576);
#3955=AXIS2_PLACEMENT_3D('',#5598,#4580,#4581);
#3956=AXIS2_PLACEMENT_3D('',#5607,#4586,#4587);
#3957=AXIS2_PLACEMENT_3D('',#5613,#4591,#4592);
#3958=AXIS2_PLACEMENT_3D('',#5618,#4596,#4597);
#3959=AXIS2_PLACEMENT_3D('',#5622,#4600,#4601);
#3960=AXIS2_PLACEMENT_3D('',#5628,#4605,#4606);
#3961=AXIS2_PLACEMENT_3D('',#5631,#4609,#4610);
#3962=AXIS2_PLACEMENT_3D('',#5632,#4611,#4612);
#3963=AXIS2_PLACEMENT_3D('placement',#5633,#4613,#4614);
#3964=AXIS2_PLACEMENT_3D('',#5634,#4615,#4616);
#3965=AXIS2_PLACEMENT_3D('',#5636,#4617,#4618);
#3966=AXIS2_PLACEMENT_3D('',#5638,#4619,#4620);
#3967=AXIS2_PLACEMENT_3D('',#5639,#4621,#4622);
#3968=AXIS2_PLACEMENT_3D('',#5641,#4623,#4624);
#3969=AXIS2_PLACEMENT_3D('',#5642,#4625,#4626);
#3970=AXIS2_PLACEMENT_3D('',#5644,#4627,#4628);
#3971=AXIS2_PLACEMENT_3D('',#5646,#4629,#4630);
#3972=AXIS2_PLACEMENT_3D('',#5647,#4631,#4632);
#3973=AXIS2_PLACEMENT_3D('',#5649,#4633,#4634);
#3974=AXIS2_PLACEMENT_3D('',#5650,#4635,#4636);
#3975=AXIS2_PLACEMENT_3D('',#5652,#4637,#4638);
#3976=AXIS2_PLACEMENT_3D('',#5654,#4639,#4640);
#3977=AXIS2_PLACEMENT_3D('',#5655,#4641,#4642);
#3978=AXIS2_PLACEMENT_3D('',#5657,#4643,#4644);
#3979=AXIS2_PLACEMENT_3D('',#5658,#4645,#4646);
#3980=AXIS2_PLACEMENT_3D('',#5667,#4651,#4652);
#3981=AXIS2_PLACEMENT_3D('',#5673,#4656,#4657);
#3982=AXIS2_PLACEMENT_3D('',#5679,#4661,#4662);
#3983=AXIS2_PLACEMENT_3D('',#5682,#4665,#4666);
#3984=AXIS2_PLACEMENT_3D('',#5683,#4667,#4668);
#3985=AXIS2_PLACEMENT_3D('placement',#5684,#4669,#4670);
#3986=AXIS2_PLACEMENT_3D('',#5685,#4671,#4672);
#3987=AXIS2_PLACEMENT_3D('',#5687,#4673,#4674);
#3988=AXIS2_PLACEMENT_3D('',#5688,#4675,#4676);
#3989=AXIS2_PLACEMENT_3D('',#5690,#4677,#4678);
#3990=AXIS2_PLACEMENT_3D('',#5691,#4679,#4680);
#3991=AXIS2_PLACEMENT_3D('',#5693,#4681,#4682);
#3992=AXIS2_PLACEMENT_3D('',#5694,#4683,#4684);
#3993=AXIS2_PLACEMENT_3D('',#5696,#4685,#4686);
#3994=AXIS2_PLACEMENT_3D('',#5697,#4687,#4688);
#3995=AXIS2_PLACEMENT_3D('',#5699,#4689,#4690);
#3996=AXIS2_PLACEMENT_3D('',#5700,#4691,#4692);
#3997=AXIS2_PLACEMENT_3D('',#5702,#4693,#4694);
#3998=AXIS2_PLACEMENT_3D('',#5703,#4695,#4696);
#3999=AXIS2_PLACEMENT_3D('',#5706,#4697,#4698);
#4000=AXIS2_PLACEMENT_3D('',#5710,#4700,#4701);
#4001=AXIS2_PLACEMENT_3D('',#5712,#4703,#4704);
#4002=AXIS2_PLACEMENT_3D('',#5718,#4708,#4709);
#4003=AXIS2_PLACEMENT_3D('',#5720,#4710,#4711);
#4004=AXIS2_PLACEMENT_3D('',#5722,#4712,#4713);
#4005=AXIS2_PLACEMENT_3D('',#5724,#4715,#4716);
#4006=AXIS2_PLACEMENT_3D('',#5727,#4719,#4720);
#4007=AXIS2_PLACEMENT_3D('',#5730,#4721,#4722);
#4008=AXIS2_PLACEMENT_3D('',#5734,#4724,#4725);
#4009=AXIS2_PLACEMENT_3D('',#5736,#4727,#4728);
#4010=AXIS2_PLACEMENT_3D('',#5742,#4732,#4733);
#4011=AXIS2_PLACEMENT_3D('',#5744,#4734,#4735);
#4012=AXIS2_PLACEMENT_3D('',#5746,#4736,#4737);
#4013=AXIS2_PLACEMENT_3D('',#5748,#4739,#4740);
#4014=AXIS2_PLACEMENT_3D('',#5751,#4743,#4744);
#4015=AXIS2_PLACEMENT_3D('',#5760,#4749,#4750);
#4016=AXIS2_PLACEMENT_3D('',#5766,#4754,#4755);
#4017=AXIS2_PLACEMENT_3D('',#5772,#4759,#4760);
#4018=AXIS2_PLACEMENT_3D('',#5775,#4763,#4764);
#4019=AXIS2_PLACEMENT_3D('',#5776,#4765,#4766);
#4020=AXIS2_PLACEMENT_3D('placement',#5777,#4767,#4768);
#4021=AXIS2_PLACEMENT_3D('',#5778,#4769,#4770);
#4022=AXIS2_PLACEMENT_3D('',#5780,#4771,#4772);
#4023=AXIS2_PLACEMENT_3D('',#5782,#4773,#4774);
#4024=AXIS2_PLACEMENT_3D('',#5783,#4775,#4776);
#4025=AXIS2_PLACEMENT_3D('',#5785,#4777,#4778);
#4026=AXIS2_PLACEMENT_3D('',#5786,#4779,#4780);
#4027=AXIS2_PLACEMENT_3D('',#5787,#4781,#4782);
#4028=AXIS2_PLACEMENT_3D('',#5789,#4783,#4784);
#4029=AXIS2_PLACEMENT_3D('',#5790,#4785,#4786);
#4030=AXIS2_PLACEMENT_3D('placement',#5791,#4787,#4788);
#4031=AXIS2_PLACEMENT_3D('',#5792,#4789,#4790);
#4032=AXIS2_PLACEMENT_3D('',#5801,#4795,#4796);
#4033=AXIS2_PLACEMENT_3D('',#5803,#4797,#4798);
#4034=AXIS2_PLACEMENT_3D('',#5805,#4799,#4800);
#4035=AXIS2_PLACEMENT_3D('',#5807,#4802,#4803);
#4036=AXIS2_PLACEMENT_3D('',#5813,#4807,#4808);
#4037=AXIS2_PLACEMENT_3D('',#5822,#4813,#4814);
#4038=AXIS2_PLACEMENT_3D('',#5824,#4815,#4816);
#4039=AXIS2_PLACEMENT_3D('',#5826,#4817,#4818);
#4040=AXIS2_PLACEMENT_3D('',#5828,#4820,#4821);
#4041=AXIS2_PLACEMENT_3D('',#5834,#4825,#4826);
#4042=AXIS2_PLACEMENT_3D('',#5845,#4833,#4834);
#4043=AXIS2_PLACEMENT_3D('',#5850,#4837,#4838);
#4044=AXIS2_PLACEMENT_3D('',#5852,#4839,#4840);
#4045=AXIS2_PLACEMENT_3D('',#5853,#4841,#4842);
#4046=AXIS2_PLACEMENT_3D('',#5857,#4845,#4846);
#4047=AXIS2_PLACEMENT_3D('',#5859,#4847,#4848);
#4048=AXIS2_PLACEMENT_3D('',#5861,#4849,#4850);
#4049=AXIS2_PLACEMENT_3D('',#5862,#4851,#4852);
#4050=AXIS2_PLACEMENT_3D('',#5864,#4853,#4854);
#4051=AXIS2_PLACEMENT_3D('',#5865,#4855,#4856);
#4052=AXIS2_PLACEMENT_3D('',#5866,#4857,#4858);
#4053=AXIS2_PLACEMENT_3D('',#5868,#4859,#4860);
#4054=AXIS2_PLACEMENT_3D('',#5870,#4861,#4862);
#4055=AXIS2_PLACEMENT_3D('',#5871,#4863,#4864);
#4056=AXIS2_PLACEMENT_3D('',#5873,#4865,#4866);
#4057=AXIS2_PLACEMENT_3D('',#5874,#4867,#4868);
#4058=AXIS2_PLACEMENT_3D('',#5875,#4869,#4870);
#4059=AXIS2_PLACEMENT_3D('',#5879,#4873,#4874);
#4060=AXIS2_PLACEMENT_3D('',#5883,#4877,#4878);
#4061=AXIS2_PLACEMENT_3D('',#5886,#4881,#4882);
#4062=AXIS2_PLACEMENT_3D('',#5887,#4883,#4884);
#4063=AXIS2_PLACEMENT_3D('placement',#5888,#4885,#4886);
#4064=AXIS2_PLACEMENT_3D('',#5889,#4887,#4888);
#4065=AXIS2_PLACEMENT_3D('',#5911,#4899,#4900);
#4066=AXIS2_PLACEMENT_3D('',#5912,#4901,#4902);
#4067=AXIS2_PLACEMENT_3D('',#5918,#4906,#4907);
#4068=AXIS2_PLACEMENT_3D('',#5922,#4910,#4911);
#4069=AXIS2_PLACEMENT_3D('',#5926,#4914,#4915);
#4070=AXIS2_PLACEMENT_3D('',#5930,#4918,#4919);
#4071=AXIS2_PLACEMENT_3D('',#5934,#4922,#4923);
#4072=AXIS2_PLACEMENT_3D('',#5938,#4926,#4927);
#4073=AXIS2_PLACEMENT_3D('',#5942,#4930,#4931);
#4074=AXIS2_PLACEMENT_3D('',#5946,#4934,#4935);
#4075=AXIS2_PLACEMENT_3D('',#5950,#4938,#4939);
#4076=AXIS2_PLACEMENT_3D('',#5952,#4941,#4942);
#4077=AXIS2_PLACEMENT_3D('',#5953,#4943,#4944);
#4078=AXIS2_PLACEMENT_3D('',#5955,#4945,#4946);
#4079=AXIS2_PLACEMENT_3D('',#5956,#4947,#4948);
#4080=AXIS2_PLACEMENT_3D('',#5958,#4949,#4950);
#4081=AXIS2_PLACEMENT_3D('',#5959,#4951,#4952);
#4082=AXIS2_PLACEMENT_3D('',#5961,#4953,#4954);
#4083=AXIS2_PLACEMENT_3D('',#5962,#4955,#4956);
#4084=AXIS2_PLACEMENT_3D('placement',#5963,#4957,#4958);
#4085=AXIS2_PLACEMENT_3D('',#5964,#4959,#4960);
#4086=AXIS2_PLACEMENT_3D('',#5973,#4965,#4966);
#4087=AXIS2_PLACEMENT_3D('',#5979,#4970,#4971);
#4088=AXIS2_PLACEMENT_3D('',#5985,#4975,#4976);
#4089=AXIS2_PLACEMENT_3D('',#5988,#4979,#4980);
#4090=AXIS2_PLACEMENT_3D('',#5989,#4981,#4982);
#4091=AXIS2_PLACEMENT_3D('placement',#5990,#4983,#4984);
#4092=AXIS2_PLACEMENT_3D('',#5991,#4985,#4986);
#4093=AXIS2_PLACEMENT_3D('',#5993,#4987,#4988);
#4094=AXIS2_PLACEMENT_3D('',#5995,#4989,#4990);
#4095=AXIS2_PLACEMENT_3D('',#5996,#4991,#4992);
#4096=AXIS2_PLACEMENT_3D('',#5998,#4993,#4994);
#4097=AXIS2_PLACEMENT_3D('',#5999,#4995,#4996);
#4098=AXIS2_PLACEMENT_3D('',#6000,#4997,#4998);
#4099=AXIS2_PLACEMENT_3D('',#6002,#4999,#5000);
#4100=AXIS2_PLACEMENT_3D('',#6003,#5001,#5002);
#4101=AXIS2_PLACEMENT_3D('placement',#6004,#5003,#5004);
#4102=AXIS2_PLACEMENT_3D('',#6005,#5005,#5006);
#4103=AXIS2_PLACEMENT_3D('',#6014,#5011,#5012);
#4104=AXIS2_PLACEMENT_3D('',#6020,#5016,#5017);
#4105=AXIS2_PLACEMENT_3D('',#6026,#5021,#5022);
#4106=AXIS2_PLACEMENT_3D('',#6032,#5026,#5027);
#4107=AXIS2_PLACEMENT_3D('',#6038,#5031,#5032);
#4108=AXIS2_PLACEMENT_3D('',#6041,#5035,#5036);
#4109=AXIS2_PLACEMENT_3D('',#6047,#5040,#5041);
#4110=AXIS2_PLACEMENT_3D('',#6051,#5044,#5045);
#4111=AXIS2_PLACEMENT_3D('',#6055,#5048,#5049);
#4112=AXIS2_PLACEMENT_3D('',#6057,#5050,#5051);
#4113=AXIS2_PLACEMENT_3D('',#6058,#5052,#5053);
#4114=AXIS2_PLACEMENT_3D('',#6067,#5058,#5059);
#4115=AXIS2_PLACEMENT_3D('',#6072,#5063,#5064);
#4116=AXIS2_PLACEMENT_3D('',#6076,#5067,#5068);
#4117=AXIS2_PLACEMENT_3D('',#6080,#5071,#5072);
#4118=AXIS2_PLACEMENT_3D('',#6084,#5075,#5076);
#4119=AXIS2_PLACEMENT_3D('',#6087,#5079,#5080);
#4120=AXIS2_PLACEMENT_3D('',#6089,#5082,#5083);
#4121=AXIS2_PLACEMENT_3D('',#6091,#5085,#5086);
#4122=AXIS2_PLACEMENT_3D('',#6092,#5087,#5088);
#4123=AXIS2_PLACEMENT_3D('',#6094,#5089,#5090);
#4124=AXIS2_PLACEMENT_3D('',#6096,#5091,#5092);
#4125=AXIS2_PLACEMENT_3D('',#6097,#5093,#5094);
#4126=AXIS2_PLACEMENT_3D('',#6098,#5095,#5096);
#4127=AXIS2_PLACEMENT_3D('',#6100,#5097,#5098);
#4128=AXIS2_PLACEMENT_3D('',#6101,#5099,#5100);
#4129=AXIS2_PLACEMENT_3D('',#6103,#5101,#5102);
#4130=AXIS2_PLACEMENT_3D('',#6104,#5103,#5104);
#4131=AXIS2_PLACEMENT_3D('',#6105,#5105,#5106);
#4132=AXIS2_PLACEMENT_3D('placement',#6106,#5107,#5108);
#4133=AXIS2_PLACEMENT_3D('',#6107,#5109,#5110);
#4134=AXIS2_PLACEMENT_3D('',#6109,#5111,#5112);
#4135=AXIS2_PLACEMENT_3D('',#6111,#5113,#5114);
#4136=AXIS2_PLACEMENT_3D('',#6112,#5115,#5116);
#4137=AXIS2_PLACEMENT_3D('',#6114,#5117,#5118);
#4138=AXIS2_PLACEMENT_3D('',#6116,#5119,#5120);
#4139=AXIS2_PLACEMENT_3D('',#6117,#5121,#5122);
#4140=AXIS2_PLACEMENT_3D('',#6119,#5123,#5124);
#4141=AXIS2_PLACEMENT_3D('',#6121,#5125,#5126);
#4142=AXIS2_PLACEMENT_3D('',#6122,#5127,#5128);
#4143=AXIS2_PLACEMENT_3D('',#6124,#5129,#5130);
#4144=AXIS2_PLACEMENT_3D('',#6126,#5131,#5132);
#4145=AXIS2_PLACEMENT_3D('',#6127,#5133,#5134);
#4146=AXIS2_PLACEMENT_3D('',#6129,#5135,#5136);
#4147=AXIS2_PLACEMENT_3D('',#6131,#5137,#5138);
#4148=AXIS2_PLACEMENT_3D('',#6132,#5139,#5140);
#4149=AXIS2_PLACEMENT_3D('',#6134,#5141,#5142);
#4150=AXIS2_PLACEMENT_3D('',#6136,#5143,#5144);
#4151=AXIS2_PLACEMENT_3D('',#6137,#5145,#5146);
#4152=AXIS2_PLACEMENT_3D('',#6139,#5147,#5148);
#4153=AXIS2_PLACEMENT_3D('',#6141,#5149,#5150);
#4154=AXIS2_PLACEMENT_3D('',#6142,#5151,#5152);
#4155=AXIS2_PLACEMENT_3D('',#6144,#5153,#5154);
#4156=AXIS2_PLACEMENT_3D('',#6146,#5155,#5156);
#4157=AXIS2_PLACEMENT_3D('',#6147,#5157,#5158);
#4158=AXIS2_PLACEMENT_3D('',#6149,#5159,#5160);
#4159=AXIS2_PLACEMENT_3D('',#6151,#5161,#5162);
#4160=AXIS2_PLACEMENT_3D('',#6152,#5163,#5164);
#4161=AXIS2_PLACEMENT_3D('',#6154,#5165,#5166);
#4162=AXIS2_PLACEMENT_3D('',#6156,#5167,#5168);
#4163=AXIS2_PLACEMENT_3D('',#6157,#5169,#5170);
#4164=AXIS2_PLACEMENT_3D('',#6159,#5171,#5172);
#4165=AXIS2_PLACEMENT_3D('',#6161,#5173,#5174);
#4166=AXIS2_PLACEMENT_3D('',#6162,#5175,#5176);
#4167=AXIS2_PLACEMENT_3D('',#6164,#5177,#5178);
#4168=AXIS2_PLACEMENT_3D('',#6166,#5179,#5180);
#4169=AXIS2_PLACEMENT_3D('',#6167,#5181,#5182);
#4170=AXIS2_PLACEMENT_3D('',#6169,#5183,#5184);
#4171=AXIS2_PLACEMENT_3D('',#6171,#5185,#5186);
#4172=AXIS2_PLACEMENT_3D('',#6172,#5187,#5188);
#4173=AXIS2_PLACEMENT_3D('',#6174,#5189,#5190);
#4174=AXIS2_PLACEMENT_3D('',#6176,#5191,#5192);
#4175=AXIS2_PLACEMENT_3D('',#6177,#5193,#5194);
#4176=AXIS2_PLACEMENT_3D('',#6179,#5195,#5196);
#4177=AXIS2_PLACEMENT_3D('',#6181,#5197,#5198);
#4178=AXIS2_PLACEMENT_3D('',#6182,#5199,#5200);
#4179=AXIS2_PLACEMENT_3D('',#6184,#5201,#5202);
#4180=AXIS2_PLACEMENT_3D('',#6185,#5203,#5204);
#4181=AXIS2_PLACEMENT_3D('',#6187,#5205,#5206);
#4182=AXIS2_PLACEMENT_3D('',#6188,#5207,#5208);
#4183=AXIS2_PLACEMENT_3D('',#6190,#5209,#5210);
#4184=AXIS2_PLACEMENT_3D('',#6191,#5211,#5212);
#4185=AXIS2_PLACEMENT_3D('',#6193,#5213,#5214);
#4186=AXIS2_PLACEMENT_3D('',#6194,#5215,#5216);
#4187=AXIS2_PLACEMENT_3D('',#6196,#5217,#5218);
#4188=AXIS2_PLACEMENT_3D('',#6197,#5219,#5220);
#4189=AXIS2_PLACEMENT_3D('',#6199,#5221,#5222);
#4190=AXIS2_PLACEMENT_3D('',#6200,#5223,#5224);
#4191=AXIS2_PLACEMENT_3D('',#6209,#5229,#5230);
#4192=AXIS2_PLACEMENT_3D('',#6215,#5234,#5235);
#4193=AXIS2_PLACEMENT_3D('',#6221,#5239,#5240);
#4194=AXIS2_PLACEMENT_3D('',#6224,#5243,#5244);
#4195=AXIS2_PLACEMENT_3D('',#6225,#5245,#5246);
#4196=AXIS2_PLACEMENT_3D('',#6226,#5247,#5248);
#4197=AXIS2_PLACEMENT_3D('',#6227,#5249,#5250);
#4198=AXIS2_PLACEMENT_3D('',#6228,#5251,#5252);
#4199=AXIS2_PLACEMENT_3D('',#6229,#5253,#5254);
#4200=AXIS2_PLACEMENT_3D('',#6230,#5255,#5256);
#4201=AXIS2_PLACEMENT_3D('',#6231,#5257,#5258);
#4202=AXIS2_PLACEMENT_3D('',#6232,#5259,#5260);
#4203=AXIS2_PLACEMENT_3D('',#6233,#5261,#5262);
#4204=AXIS2_PLACEMENT_3D('',#6234,#5263,#5264);
#4205=AXIS2_PLACEMENT_3D('',#6235,#5265,#5266);
#4206=AXIS2_PLACEMENT_3D('',#6236,#5267,#5268);
#4207=AXIS2_PLACEMENT_3D('',#6237,#5269,#5270);
#4208=AXIS2_PLACEMENT_3D('',#6238,#5271,#5272);
#4209=AXIS2_PLACEMENT_3D('',#6239,#5273,#5274);
#4210=DIRECTION('axis',(0.,0.,1.));
#4211=DIRECTION('refdir',(1.,0.,0.));
#4212=DIRECTION('axis',(0.,0.,1.));
#4213=DIRECTION('refdir',(1.,0.,0.));
#4214=DIRECTION('center_axis',(0.,-1.,0.));
#4215=DIRECTION('ref_axis',(1.,0.,0.));
#4216=DIRECTION('center_axis',(0.,-1.,0.));
#4217=DIRECTION('ref_axis',(1.,0.,0.));
#4218=DIRECTION('center_axis',(0.,-1.,0.));
#4219=DIRECTION('ref_axis',(1.,0.,0.));
#4220=DIRECTION('center_axis',(0.,1.,0.));
#4221=DIRECTION('ref_axis',(1.,0.,0.));
#4222=DIRECTION('center_axis',(0.,-1.,0.));
#4223=DIRECTION('ref_axis',(1.,0.,0.));
#4224=DIRECTION('center_axis',(0.,-1.,0.));
#4225=DIRECTION('ref_axis',(1.,0.,0.));
#4226=DIRECTION('center_axis',(0.,-1.,0.));
#4227=DIRECTION('ref_axis',(1.,0.,0.));
#4228=DIRECTION('center_axis',(0.,1.,0.));
#4229=DIRECTION('ref_axis',(1.,0.,0.));
#4230=DIRECTION('center_axis',(-1.,0.,-1.69796470863822E-16));
#4231=DIRECTION('ref_axis',(-1.69796470863822E-16,0.,1.));
#4232=DIRECTION('',(0.,1.,0.));
#4233=DIRECTION('',(-1.69796470863822E-16,0.,1.));
#4234=DIRECTION('',(0.,-1.,0.));
#4235=DIRECTION('',(1.69796470863822E-16,0.,-1.));
#4236=DIRECTION('center_axis',(1.,0.,9.8306158310292E-17));
#4237=DIRECTION('ref_axis',(9.8306158310292E-17,0.,-1.));
#4238=DIRECTION('',(0.,-1.,0.));
#4239=DIRECTION('',(-9.8306158310292E-17,0.,1.));
#4240=DIRECTION('',(0.,1.,0.));
#4241=DIRECTION('',(9.8306158310292E-17,0.,-1.));
#4242=DIRECTION('center_axis',(0.,0.,1.));
#4243=DIRECTION('ref_axis',(1.,0.,0.));
#4244=DIRECTION('',(1.,0.,0.));
#4245=DIRECTION('',(1.,0.,0.));
#4246=DIRECTION('center_axis',(0.,1.,0.));
#4247=DIRECTION('ref_axis',(0.,0.,1.));
#4248=DIRECTION('',(-1.,0.,0.));
#4249=DIRECTION('center_axis',(0.,-1.,0.));
#4250=DIRECTION('ref_axis',(1.,0.,0.));
#4251=DIRECTION('center_axis',(0.,-1.,0.));
#4252=DIRECTION('ref_axis',(1.,0.,0.));
#4253=DIRECTION('center_axis',(0.,-1.,0.));
#4254=DIRECTION('ref_axis',(1.,0.,0.));
#4255=DIRECTION('center_axis',(0.,-1.,0.));
#4256=DIRECTION('ref_axis',(1.,0.,0.));
#4257=DIRECTION('center_axis',(0.,-1.,0.));
#4258=DIRECTION('ref_axis',(1.,0.,0.));
#4259=DIRECTION('center_axis',(0.,-1.,0.));
#4260=DIRECTION('ref_axis',(1.,0.,0.));
#4261=DIRECTION('center_axis',(0.,1.,0.));
#4262=DIRECTION('ref_axis',(1.,0.,0.));
#4263=DIRECTION('center_axis',(0.,1.,0.));
#4264=DIRECTION('ref_axis',(1.,0.,0.));
#4265=DIRECTION('center_axis',(0.,1.,0.));
#4266=DIRECTION('ref_axis',(1.,0.,0.));
#4267=DIRECTION('center_axis',(0.,1.,0.));
#4268=DIRECTION('ref_axis',(1.,0.,0.));
#4269=DIRECTION('center_axis',(0.,1.,0.));
#4270=DIRECTION('ref_axis',(1.,0.,0.));
#4271=DIRECTION('center_axis',(0.,1.,0.));
#4272=DIRECTION('ref_axis',(1.,0.,0.));
#4273=DIRECTION('center_axis',(0.,1.,0.));
#4274=DIRECTION('ref_axis',(1.,0.,0.));
#4275=DIRECTION('center_axis',(0.,1.,0.));
#4276=DIRECTION('ref_axis',(1.,0.,0.));
#4277=DIRECTION('center_axis',(0.,1.,0.));
#4278=DIRECTION('ref_axis',(1.,0.,0.));
#4279=DIRECTION('center_axis',(0.,1.,0.));
#4280=DIRECTION('ref_axis',(1.,0.,0.));
#4281=DIRECTION('center_axis',(0.,1.,0.));
#4282=DIRECTION('ref_axis',(1.,0.,0.));
#4283=DIRECTION('center_axis',(0.,1.,0.));
#4284=DIRECTION('ref_axis',(1.,0.,0.));
#4285=DIRECTION('center_axis',(0.,0.,1.));
#4286=DIRECTION('ref_axis',(1.,0.,0.));
#4287=DIRECTION('',(1.,0.,0.));
#4288=DIRECTION('center_axis',(0.,-1.,0.));
#4289=DIRECTION('ref_axis',(0.,0.,-1.));
#4290=DIRECTION('center_axis',(0.,1.,0.));
#4291=DIRECTION('ref_axis',(1.,0.,0.));
#4292=DIRECTION('center_axis',(0.,1.,0.));
#4293=DIRECTION('ref_axis',(1.,0.,0.));
#4294=DIRECTION('center_axis',(0.,1.,0.));
#4295=DIRECTION('ref_axis',(1.,0.,0.));
#4296=DIRECTION('center_axis',(0.,1.,0.));
#4297=DIRECTION('ref_axis',(1.,0.,0.));
#4298=DIRECTION('center_axis',(0.,1.,0.));
#4299=DIRECTION('ref_axis',(1.,0.,0.));
#4300=DIRECTION('center_axis',(0.,1.,0.));
#4301=DIRECTION('ref_axis',(1.,0.,0.));
#4302=DIRECTION('center_axis',(0.,1.,0.));
#4303=DIRECTION('ref_axis',(1.,0.,0.));
#4304=DIRECTION('center_axis',(0.,1.,0.));
#4305=DIRECTION('ref_axis',(1.,0.,0.));
#4306=DIRECTION('center_axis',(0.,1.,0.));
#4307=DIRECTION('ref_axis',(1.,0.,0.));
#4308=DIRECTION('center_axis',(0.,1.,0.));
#4309=DIRECTION('ref_axis',(1.,0.,0.));
#4310=DIRECTION('center_axis',(0.,1.,0.));
#4311=DIRECTION('ref_axis',(1.,0.,0.));
#4312=DIRECTION('center_axis',(0.,1.,0.));
#4313=DIRECTION('ref_axis',(1.,0.,0.));
#4314=DIRECTION('center_axis',(0.,1.,0.));
#4315=DIRECTION('ref_axis',(1.,0.,0.));
#4316=DIRECTION('center_axis',(0.,1.,0.));
#4317=DIRECTION('ref_axis',(1.,0.,0.));
#4318=DIRECTION('center_axis',(0.,1.,0.));
#4319=DIRECTION('ref_axis',(1.,0.,0.));
#4320=DIRECTION('center_axis',(0.,1.,0.));
#4321=DIRECTION('ref_axis',(1.,0.,0.));
#4322=DIRECTION('center_axis',(0.,1.,0.));
#4323=DIRECTION('ref_axis',(1.,0.,0.));
#4324=DIRECTION('center_axis',(0.,1.,0.));
#4325=DIRECTION('ref_axis',(1.,0.,0.));
#4326=DIRECTION('center_axis',(0.,1.,0.));
#4327=DIRECTION('ref_axis',(1.,0.,0.));
#4328=DIRECTION('center_axis',(0.,1.,0.));
#4329=DIRECTION('ref_axis',(1.,0.,0.));
#4330=DIRECTION('center_axis',(0.,1.,0.));
#4331=DIRECTION('ref_axis',(1.,0.,0.));
#4332=DIRECTION('center_axis',(0.,1.,0.));
#4333=DIRECTION('ref_axis',(1.,0.,0.));
#4334=DIRECTION('center_axis',(0.,1.,0.));
#4335=DIRECTION('ref_axis',(1.,0.,0.));
#4336=DIRECTION('center_axis',(0.,1.,0.));
#4337=DIRECTION('ref_axis',(1.,0.,0.));
#4338=DIRECTION('center_axis',(0.,1.,0.));
#4339=DIRECTION('ref_axis',(1.,0.,0.));
#4340=DIRECTION('center_axis',(0.,-1.,0.));
#4341=DIRECTION('ref_axis',(1.,0.,0.));
#4342=DIRECTION('center_axis',(0.,-1.,0.));
#4343=DIRECTION('ref_axis',(1.,0.,0.));
#4344=DIRECTION('center_axis',(0.,-1.,0.));
#4345=DIRECTION('ref_axis',(1.,0.,0.));
#4346=DIRECTION('center_axis',(0.,-1.,0.));
#4347=DIRECTION('ref_axis',(1.,0.,0.));
#4348=DIRECTION('center_axis',(0.,-1.,0.));
#4349=DIRECTION('ref_axis',(1.,0.,0.));
#4350=DIRECTION('center_axis',(0.,-1.,0.));
#4351=DIRECTION('ref_axis',(1.,0.,0.));
#4352=DIRECTION('center_axis',(0.,-1.,0.));
#4353=DIRECTION('ref_axis',(1.,0.,0.));
#4354=DIRECTION('center_axis',(0.,-1.,0.));
#4355=DIRECTION('ref_axis',(1.,0.,0.));
#4356=DIRECTION('center_axis',(0.,-1.,0.));
#4357=DIRECTION('ref_axis',(1.,0.,0.));
#4358=DIRECTION('center_axis',(0.,-1.,0.));
#4359=DIRECTION('ref_axis',(1.,0.,0.));
#4360=DIRECTION('center_axis',(0.,-1.,0.));
#4361=DIRECTION('ref_axis',(1.,0.,0.));
#4362=DIRECTION('center_axis',(0.,-1.,0.));
#4363=DIRECTION('ref_axis',(1.,0.,0.));
#4364=DIRECTION('center_axis',(0.,-1.,0.));
#4365=DIRECTION('ref_axis',(1.,0.,0.));
#4366=DIRECTION('center_axis',(0.,-1.,0.));
#4367=DIRECTION('ref_axis',(1.,0.,0.));
#4368=DIRECTION('center_axis',(0.,-1.,0.));
#4369=DIRECTION('ref_axis',(1.,0.,0.));
#4370=DIRECTION('center_axis',(0.,-1.,0.));
#4371=DIRECTION('ref_axis',(1.,0.,0.));
#4372=DIRECTION('center_axis',(0.,-1.,0.));
#4373=DIRECTION('ref_axis',(1.,0.,0.));
#4374=DIRECTION('center_axis',(0.,-1.,0.));
#4375=DIRECTION('ref_axis',(1.,0.,0.));
#4376=DIRECTION('center_axis',(0.,-1.,0.));
#4377=DIRECTION('ref_axis',(1.,0.,0.));
#4378=DIRECTION('center_axis',(0.,-1.,0.));
#4379=DIRECTION('ref_axis',(1.,0.,0.));
#4380=DIRECTION('center_axis',(0.,-1.,0.));
#4381=DIRECTION('ref_axis',(1.,0.,0.));
#4382=DIRECTION('center_axis',(0.,-1.,0.));
#4383=DIRECTION('ref_axis',(1.,0.,0.));
#4384=DIRECTION('center_axis',(0.,-1.,0.));
#4385=DIRECTION('ref_axis',(1.,0.,0.));
#4386=DIRECTION('center_axis',(0.,-1.,0.));
#4387=DIRECTION('ref_axis',(1.,0.,0.));
#4388=DIRECTION('center_axis',(0.,-1.,0.));
#4389=DIRECTION('ref_axis',(1.,0.,0.));
#4390=DIRECTION('center_axis',(0.,-1.,0.));
#4391=DIRECTION('ref_axis',(1.,0.,0.));
#4392=DIRECTION('center_axis',(0.,-1.,0.));
#4393=DIRECTION('ref_axis',(1.,0.,0.));
#4394=DIRECTION('center_axis',(0.,-1.,0.));
#4395=DIRECTION('ref_axis',(1.,0.,0.));
#4396=DIRECTION('center_axis',(0.,-1.,0.));
#4397=DIRECTION('ref_axis',(1.,0.,0.));
#4398=DIRECTION('center_axis',(0.,-1.,0.));
#4399=DIRECTION('ref_axis',(1.,0.,0.));
#4400=DIRECTION('center_axis',(0.,-1.,0.));
#4401=DIRECTION('ref_axis',(1.,0.,0.));
#4402=DIRECTION('center_axis',(0.,-1.,0.));
#4403=DIRECTION('ref_axis',(1.,0.,0.));
#4404=DIRECTION('center_axis',(0.,-1.,0.));
#4405=DIRECTION('ref_axis',(1.,0.,0.));
#4406=DIRECTION('center_axis',(0.,-1.,0.));
#4407=DIRECTION('ref_axis',(1.,0.,0.));
#4408=DIRECTION('center_axis',(0.,-1.,0.));
#4409=DIRECTION('ref_axis',(1.,0.,0.));
#4410=DIRECTION('center_axis',(0.,-1.,0.));
#4411=DIRECTION('ref_axis',(1.,0.,0.));
#4412=DIRECTION('center_axis',(0.,-1.,0.));
#4413=DIRECTION('ref_axis',(1.,0.,0.));
#4414=DIRECTION('center_axis',(0.,-1.,0.));
#4415=DIRECTION('ref_axis',(1.,0.,0.));
#4416=DIRECTION('center_axis',(0.,-1.,0.));
#4417=DIRECTION('ref_axis',(1.,0.,0.));
#4418=DIRECTION('axis',(0.,0.,1.));
#4419=DIRECTION('refdir',(1.,0.,0.));
#4420=DIRECTION('center_axis',(0.,0.,-1.));
#4421=DIRECTION('ref_axis',(-1.,0.,0.));
#4422=DIRECTION('',(-1.,0.,0.));
#4423=DIRECTION('',(0.,-1.,0.));
#4424=DIRECTION('',(1.,0.,0.));
#4425=DIRECTION('',(0.,1.,0.));
#4426=DIRECTION('center_axis',(1.,0.,-3.04518315325757E-16));
#4427=DIRECTION('ref_axis',(-3.04518315325757E-16,0.,-1.));
#4428=DIRECTION('',(-3.04518315325757E-16,0.,-1.));
#4429=DIRECTION('',(0.,1.,0.));
#4430=DIRECTION('',(-3.04518315325757E-16,0.,-1.));
#4431=DIRECTION('center_axis',(0.,-1.,0.));
#4432=DIRECTION('ref_axis',(0.,0.,-1.));
#4433=DIRECTION('',(1.83979815509312E-16,0.,1.));
#4434=DIRECTION('',(1.,0.,0.));
#4435=DIRECTION('center_axis',(0.,0.,1.));
#4436=DIRECTION('ref_axis',(1.,0.,0.));
#4437=DIRECTION('',(0.,-1.,0.));
#4438=DIRECTION('',(-1.,0.,0.));
#4439=DIRECTION('center_axis',(0.,1.,0.));
#4440=DIRECTION('ref_axis',(1.,0.,0.));
#4441=DIRECTION('center_axis',(0.,1.,0.));
#4442=DIRECTION('ref_axis',(1.,0.,0.));
#4443=DIRECTION('center_axis',(0.,1.,0.));
#4444=DIRECTION('ref_axis',(1.,0.,0.));
#4445=DIRECTION('center_axis',(0.,-1.,0.));
#4446=DIRECTION('ref_axis',(1.,0.,0.));
#4447=DIRECTION('center_axis',(0.,1.,0.));
#4448=DIRECTION('ref_axis',(1.,0.,0.));
#4449=DIRECTION('center_axis',(0.,1.,0.));
#4450=DIRECTION('ref_axis',(1.,0.,0.));
#4451=DIRECTION('center_axis',(0.,1.,0.));
#4452=DIRECTION('ref_axis',(1.,0.,0.));
#4453=DIRECTION('center_axis',(0.,-1.,0.));
#4454=DIRECTION('ref_axis',(1.,0.,0.));
#4455=DIRECTION('center_axis',(0.,1.,0.));
#4456=DIRECTION('ref_axis',(1.,0.,0.));
#4457=DIRECTION('center_axis',(0.,1.,0.));
#4458=DIRECTION('ref_axis',(1.,0.,0.));
#4459=DIRECTION('center_axis',(0.,1.,0.));
#4460=DIRECTION('ref_axis',(1.,0.,0.));
#4461=DIRECTION('center_axis',(0.,-1.,0.));
#4462=DIRECTION('ref_axis',(1.,0.,0.));
#4463=DIRECTION('center_axis',(-1.,0.,1.83979815509312E-16));
#4464=DIRECTION('ref_axis',(1.83979815509312E-16,0.,1.));
#4465=DIRECTION('',(1.83979815509312E-16,0.,1.));
#4466=DIRECTION('center_axis',(0.,1.,0.));
#4467=DIRECTION('ref_axis',(0.,0.,1.));
#4468=DIRECTION('axis',(0.,0.,1.));
#4469=DIRECTION('refdir',(1.,0.,0.));
#4470=DIRECTION('center_axis',(1.,0.,0.));
#4471=DIRECTION('ref_axis',(0.,0.,-1.));
#4472=DIRECTION('',(0.,0.,1.));
#4473=DIRECTION('',(0.,1.,0.));
#4474=DIRECTION('',(0.,0.,-1.));
#4475=DIRECTION('',(0.,1.,0.));
#4476=DIRECTION('center_axis',(0.,0.,1.));
#4477=DIRECTION('ref_axis',(1.,0.,0.));
#4478=DIRECTION('',(-1.,0.,0.));
#4479=DIRECTION('',(1.,0.,0.));
#4480=DIRECTION('',(0.,1.,0.));
#4481=DIRECTION('center_axis',(-1.,0.,0.));
#4482=DIRECTION('ref_axis',(0.,0.,1.));
#4483=DIRECTION('',(0.,0.,-1.));
#4484=DIRECTION('',(0.,0.,1.));
#4485=DIRECTION('',(0.,1.,0.));
#4486=DIRECTION('center_axis',(0.,0.,-1.));
#4487=DIRECTION('ref_axis',(-1.,0.,0.));
#4488=DIRECTION('',(1.,0.,0.));
#4489=DIRECTION('',(-1.,0.,0.));
#4490=DIRECTION('center_axis',(0.,1.,0.));
#4491=DIRECTION('ref_axis',(0.,0.,1.));
#4492=DIRECTION('center_axis',(0.,1.,0.));
#4493=DIRECTION('ref_axis',(0.,0.,1.));
#4494=DIRECTION('axis',(0.,0.,1.));
#4495=DIRECTION('refdir',(1.,0.,0.));
#4496=DIRECTION('center_axis',(1.,0.,0.));
#4497=DIRECTION('ref_axis',(0.,0.,-1.));
#4498=DIRECTION('center_axis',(-1.,-2.88057865848689E-16,0.));
#4499=DIRECTION('ref_axis',(0.,0.,-1.));
#4500=DIRECTION('',(1.,0.,0.));
#4501=DIRECTION('center_axis',(1.,1.86984930463184E-16,0.));
#4502=DIRECTION('ref_axis',(0.,0.,-1.));
#4503=DIRECTION('',(1.,0.,0.));
#4504=DIRECTION('center_axis',(0.,0.,1.));
#4505=DIRECTION('ref_axis',(1.86984930463184E-16,-1.,0.));
#4506=DIRECTION('',(-2.88057865848689E-16,1.,0.));
#4507=DIRECTION('',(1.86984930463184E-16,-1.,0.));
#4508=DIRECTION('',(1.,0.,0.));
#4509=DIRECTION('center_axis',(1.,0.,0.));
#4510=DIRECTION('ref_axis',(0.,0.,1.));
#4511=DIRECTION('center_axis',(-1.,-2.88057865848689E-16,0.));
#4512=DIRECTION('ref_axis',(0.,0.,1.));
#4513=DIRECTION('center_axis',(1.,1.86984930463184E-16,0.));
#4514=DIRECTION('ref_axis',(0.,0.,1.));
#4515=DIRECTION('',(1.,0.,0.));
#4516=DIRECTION('center_axis',(0.,0.,-1.));
#4517=DIRECTION('ref_axis',(-1.86984930463184E-16,1.,0.));
#4518=DIRECTION('',(2.88057865848689E-16,-1.,0.));
#4519=DIRECTION('',(-1.86984930463184E-16,1.,0.));
#4520=DIRECTION('center_axis',(1.,0.,0.));
#4521=DIRECTION('ref_axis',(0.,0.,-1.));
#4522=DIRECTION('center_axis',(-1.,-2.88057865848689E-16,0.));
#4523=DIRECTION('ref_axis',(0.,0.,-1.));
#4524=DIRECTION('',(1.,0.,0.));
#4525=DIRECTION('center_axis',(1.,1.86984930463184E-16,0.));
#4526=DIRECTION('ref_axis',(0.,0.,-1.));
#4527=DIRECTION('',(1.,0.,0.));
#4528=DIRECTION('center_axis',(0.,2.4980018054066E-16,1.));
#4529=DIRECTION('ref_axis',(1.86984930463184E-16,-1.,2.4980018054066E-16));
#4530=DIRECTION('',(-2.88057865848689E-16,1.,-2.4980018054066E-16));
#4531=DIRECTION('',(1.86984930463184E-16,-1.,2.4980018054066E-16));
#4532=DIRECTION('',(1.,0.,0.));
#4533=DIRECTION('center_axis',(1.,0.,0.));
#4534=DIRECTION('ref_axis',(0.,0.,1.));
#4535=DIRECTION('center_axis',(-1.,-2.88057865848689E-16,0.));
#4536=DIRECTION('ref_axis',(0.,0.,1.));
#4537=DIRECTION('center_axis',(1.,1.86984930463184E-16,0.));
#4538=DIRECTION('ref_axis',(0.,0.,1.));
#4539=DIRECTION('',(1.,0.,0.));
#4540=DIRECTION('center_axis',(0.,-1.38777878078145E-16,-1.));
#4541=DIRECTION('ref_axis',(-1.86984930463184E-16,1.,-1.38777878078145E-16));
#4542=DIRECTION('',(2.88057865848689E-16,-1.,1.38777878078145E-16));
#4543=DIRECTION('',(-1.86984930463184E-16,1.,-1.38777878078145E-16));
#4544=DIRECTION('center_axis',(-1.,0.,1.11022302462516E-16));
#4545=DIRECTION('ref_axis',(0.,-0.707106781186548,-0.707106781186547));
#4546=DIRECTION('center_axis',(1.,3.5527136788005E-15,0.));
#4547=DIRECTION('ref_axis',(0.,-0.707106781186548,-0.707106781186547));
#4548=DIRECTION('',(-1.,0.,1.11022302462516E-16));
#4549=DIRECTION('center_axis',(-1.,-1.86984930463184E-16,0.));
#4550=DIRECTION('ref_axis',(0.,-0.707106781186548,-0.707106781186547));
#4551=DIRECTION('',(1.,0.,-1.11022302462516E-16));
#4552=DIRECTION('center_axis',(1.11022302462516E-16,0.,1.));
#4553=DIRECTION('ref_axis',(1.,0.,-1.11022302462516E-16));
#4554=DIRECTION('',(0.,1.,0.));
#4555=DIRECTION('',(1.,0.,-1.11022302462516E-16));
#4556=DIRECTION('',(0.,1.,0.));
#4557=DIRECTION('center_axis',(-1.11022302462516E-16,0.,-1.));
#4558=DIRECTION('ref_axis',(-1.,0.,0.));
#4559=DIRECTION('center_axis',(-1.,-1.86984930463184E-16,0.));
#4560=DIRECTION('ref_axis',(0.,0.,1.));
#4561=DIRECTION('center_axis',(-1.,-2.88057865848689E-16,0.));
#4562=DIRECTION('ref_axis',(0.,0.,1.));
#4563=DIRECTION('center_axis',(1.,1.86984930463184E-16,0.));
#4564=DIRECTION('ref_axis',(0.,0.,1.));
#4565=DIRECTION('center_axis',(-1.,-1.86984930463184E-16,0.));
#4566=DIRECTION('ref_axis',(0.,0.,1.));
#4567=DIRECTION('center_axis',(-1.,-2.88057865848689E-16,0.));
#4568=DIRECTION('ref_axis',(0.,0.,1.));
#4569=DIRECTION('center_axis',(1.,1.86984930463184E-16,0.));
#4570=DIRECTION('ref_axis',(0.,0.,1.));
#4571=DIRECTION('center_axis',(0.,0.,-1.));
#4572=DIRECTION('ref_axis',(-1.,0.,0.));
#4573=DIRECTION('center_axis',(0.,0.,1.));
#4574=DIRECTION('ref_axis',(-1.,0.,0.));
#4575=DIRECTION('center_axis',(0.,1.,0.));
#4576=DIRECTION('ref_axis',(0.,0.,1.));
#4577=DIRECTION('',(1.85037170770859E-16,0.,1.));
#4578=DIRECTION('',(0.,0.,-1.));
#4579=DIRECTION('',(-1.,0.,0.));
#4580=DIRECTION('center_axis',(1.,2.88057865848689E-16,0.));
#4581=DIRECTION('ref_axis',(-2.88057865848689E-16,1.,0.));
#4582=DIRECTION('',(-2.88057865848689E-16,1.,0.));
#4583=DIRECTION('',(0.,0.,1.));
#4584=DIRECTION('',(-2.88057865848689E-16,1.,0.));
#4585=DIRECTION('',(0.,0.,1.));
#4586=DIRECTION('center_axis',(0.,-1.,0.));
#4587=DIRECTION('ref_axis',(1.,0.,0.));
#4588=DIRECTION('',(1.,0.,0.));
#4589=DIRECTION('',(1.,0.,0.));
#4590=DIRECTION('',(0.,0.,1.));
#4591=DIRECTION('center_axis',(-1.,-1.86984930463184E-16,0.));
#4592=DIRECTION('ref_axis',(1.86984930463184E-16,-1.,0.));
#4593=DIRECTION('',(0.,1.,0.));
#4594=DIRECTION('',(1.86984930463184E-16,-1.,0.));
#4595=DIRECTION('',(0.,0.,1.));
#4596=DIRECTION('center_axis',(0.,1.,0.));
#4597=DIRECTION('ref_axis',(-1.,0.,0.));
#4598=DIRECTION('',(-1.,0.,0.));
#4599=DIRECTION('',(0.,0.,1.));
#4600=DIRECTION('center_axis',(1.,3.5527136788005E-15,0.));
#4601=DIRECTION('ref_axis',(-3.5527136788005E-15,1.,0.));
#4602=DIRECTION('',(-3.5527136788005E-15,1.,0.));
#4603=DIRECTION('',(-3.5527136788005E-15,1.,0.));
#4604=DIRECTION('',(0.,0.,1.));
#4605=DIRECTION('center_axis',(8.88178419700128E-15,-1.,0.));
#4606=DIRECTION('ref_axis',(1.,8.88178419700128E-15,0.));
#4607=DIRECTION('',(1.,8.88178419700128E-15,0.));
#4608=DIRECTION('',(1.,8.88178419700128E-15,0.));
#4609=DIRECTION('center_axis',(0.,0.,1.));
#4610=DIRECTION('ref_axis',(1.,0.,0.));
#4611=DIRECTION('center_axis',(0.,0.,1.));
#4612=DIRECTION('ref_axis',(1.,0.,0.));
#4613=DIRECTION('axis',(0.,0.,1.));
#4614=DIRECTION('refdir',(1.,0.,0.));
#4615=DIRECTION('center_axis',(0.,0.,-1.));
#4616=DIRECTION('ref_axis',(-1.,0.,0.));
#4617=DIRECTION('center_axis',(0.,0.,1.));
#4618=DIRECTION('ref_axis',(-1.,0.,0.));
#4619=DIRECTION('center_axis',(0.,0.,-1.));
#4620=DIRECTION('ref_axis',(-1.,0.,0.));
#4621=DIRECTION('center_axis',(0.,0.,-1.));
#4622=DIRECTION('ref_axis',(-1.,0.,0.));
#4623=DIRECTION('center_axis',(0.,0.,-1.));
#4624=DIRECTION('ref_axis',(-1.,0.,0.));
#4625=DIRECTION('center_axis',(0.,0.,-1.));
#4626=DIRECTION('ref_axis',(-1.,0.,0.));
#4627=DIRECTION('center_axis',(0.,0.,1.));
#4628=DIRECTION('ref_axis',(-1.,0.,0.));
#4629=DIRECTION('center_axis',(0.,0.,-1.));
#4630=DIRECTION('ref_axis',(-1.,0.,0.));
#4631=DIRECTION('center_axis',(0.,0.,-1.));
#4632=DIRECTION('ref_axis',(-1.,0.,0.));
#4633=DIRECTION('center_axis',(0.,0.,-1.));
#4634=DIRECTION('ref_axis',(-1.,0.,0.));
#4635=DIRECTION('center_axis',(0.,0.,-1.));
#4636=DIRECTION('ref_axis',(-1.,0.,0.));
#4637=DIRECTION('center_axis',(0.,0.,1.));
#4638=DIRECTION('ref_axis',(-1.,0.,0.));
#4639=DIRECTION('center_axis',(0.,0.,-1.));
#4640=DIRECTION('ref_axis',(-1.,0.,0.));
#4641=DIRECTION('center_axis',(0.,0.,-1.));
#4642=DIRECTION('ref_axis',(-1.,0.,0.));
#4643=DIRECTION('center_axis',(0.,0.,-1.));
#4644=DIRECTION('ref_axis',(-1.,0.,0.));
#4645=DIRECTION('center_axis',(-1.,-2.87708986607674E-16,0.));
#4646=DIRECTION('ref_axis',(2.87708986607674E-16,-1.,0.));
#4647=DIRECTION('',(2.87708986607674E-16,-1.,0.));
#4648=DIRECTION('',(0.,0.,1.));
#4649=DIRECTION('',(2.87708986607674E-16,-1.,0.));
#4650=DIRECTION('',(0.,0.,1.));
#4651=DIRECTION('center_axis',(1.01869926273849E-16,1.,0.));
#4652=DIRECTION('ref_axis',(-1.,1.01869926273849E-16,0.));
#4653=DIRECTION('',(-1.,1.01869926273849E-16,0.));
#4654=DIRECTION('',(-1.,1.01869926273849E-16,0.));
#4655=DIRECTION('',(0.,0.,1.));
#4656=DIRECTION('center_axis',(1.,7.105427357601E-16,0.));
#4657=DIRECTION('ref_axis',(-7.105427357601E-16,1.,0.));
#4658=DIRECTION('',(-7.105427357601E-16,1.,0.));
#4659=DIRECTION('',(-7.105427357601E-16,1.,0.));
#4660=DIRECTION('',(0.,0.,1.));
#4661=DIRECTION('center_axis',(0.,-1.,0.));
#4662=DIRECTION('ref_axis',(1.,0.,0.));
#4663=DIRECTION('',(1.,0.,0.));
#4664=DIRECTION('',(1.,0.,0.));
#4665=DIRECTION('center_axis',(0.,0.,1.));
#4666=DIRECTION('ref_axis',(1.,0.,0.));
#4667=DIRECTION('center_axis',(0.,0.,1.));
#4668=DIRECTION('ref_axis',(1.,0.,0.));
#4669=DIRECTION('axis',(0.,0.,1.));
#4670=DIRECTION('refdir',(1.,0.,0.));
#4671=DIRECTION('center_axis',(0.,0.,-1.));
#4672=DIRECTION('ref_axis',(-1.,0.,0.));
#4673=DIRECTION('center_axis',(0.,0.,-1.));
#4674=DIRECTION('ref_axis',(-1.,0.,0.));
#4675=DIRECTION('center_axis',(0.,0.,-1.));
#4676=DIRECTION('ref_axis',(-1.,0.,0.));
#4677=DIRECTION('center_axis',(0.,0.,1.));
#4678=DIRECTION('ref_axis',(-1.,0.,0.));
#4679=DIRECTION('center_axis',(0.,0.,-1.));
#4680=DIRECTION('ref_axis',(-1.,0.,0.));
#4681=DIRECTION('center_axis',(0.,0.,-1.));
#4682=DIRECTION('ref_axis',(-1.,0.,0.));
#4683=DIRECTION('center_axis',(0.,0.,-1.));
#4684=DIRECTION('ref_axis',(-1.,0.,0.));
#4685=DIRECTION('center_axis',(0.,0.,1.));
#4686=DIRECTION('ref_axis',(-1.,0.,0.));
#4687=DIRECTION('center_axis',(0.,0.,-1.));
#4688=DIRECTION('ref_axis',(-1.,0.,0.));
#4689=DIRECTION('center_axis',(0.,0.,-1.));
#4690=DIRECTION('ref_axis',(-1.,0.,0.));
#4691=DIRECTION('center_axis',(0.,0.,-1.));
#4692=DIRECTION('ref_axis',(-1.,0.,0.));
#4693=DIRECTION('center_axis',(0.,0.,1.));
#4694=DIRECTION('ref_axis',(-1.,0.,0.));
#4695=DIRECTION('center_axis',(0.,-1.,0.));
#4696=DIRECTION('ref_axis',(1.,0.,0.));
#4697=DIRECTION('center_axis',(1.0186992627385E-16,1.,0.));
#4698=DIRECTION('ref_axis',(1.,0.,0.));
#4699=DIRECTION('',(0.,-1.,0.));
#4700=DIRECTION('center_axis',(1.01957631763539E-16,-1.,0.));
#4701=DIRECTION('ref_axis',(1.,0.,0.));
#4702=DIRECTION('',(0.,-1.,0.));
#4703=DIRECTION('center_axis',(-1.,0.,0.));
#4704=DIRECTION('ref_axis',(0.,0.,-1.));
#4705=DIRECTION('',(0.,0.,1.));
#4706=DIRECTION('',(0.,0.,-1.));
#4707=DIRECTION('',(0.,-1.,0.));
#4708=DIRECTION('center_axis',(0.,-1.,0.));
#4709=DIRECTION('ref_axis',(-1.,0.,0.));
#4710=DIRECTION('center_axis',(1.0186992627385E-16,1.,0.));
#4711=DIRECTION('ref_axis',(-1.,0.,0.));
#4712=DIRECTION('center_axis',(1.01957631763539E-16,-1.,0.));
#4713=DIRECTION('ref_axis',(-1.,0.,0.));
#4714=DIRECTION('',(0.,-1.,0.));
#4715=DIRECTION('center_axis',(1.,0.,-3.33066907387547E-16));
#4716=DIRECTION('ref_axis',(3.33066907387547E-16,3.39587130960404E-32,1.));
#4717=DIRECTION('',(-3.33066907387547E-16,3.39295012998287E-32,-1.));
#4718=DIRECTION('',(3.33066907387547E-16,3.39587130960404E-32,1.));
#4719=DIRECTION('center_axis',(0.,-1.,0.));
#4720=DIRECTION('ref_axis',(1.,0.,0.));
#4721=DIRECTION('center_axis',(1.0186992627385E-16,1.,0.));
#4722=DIRECTION('ref_axis',(1.,0.,0.));
#4723=DIRECTION('',(0.,-1.,0.));
#4724=DIRECTION('center_axis',(1.01957631763539E-16,-1.,0.));
#4725=DIRECTION('ref_axis',(1.,0.,0.));
#4726=DIRECTION('',(0.,-1.,0.));
#4727=DIRECTION('center_axis',(-1.,0.,0.));
#4728=DIRECTION('ref_axis',(0.,0.,-1.));
#4729=DIRECTION('',(0.,0.,1.));
#4730=DIRECTION('',(0.,0.,-1.));
#4731=DIRECTION('',(0.,-1.,0.));
#4732=DIRECTION('center_axis',(0.,-1.,0.));
#4733=DIRECTION('ref_axis',(-1.,0.,0.));
#4734=DIRECTION('center_axis',(1.0186992627385E-16,1.,0.));
#4735=DIRECTION('ref_axis',(-1.,0.,0.));
#4736=DIRECTION('center_axis',(1.01957631763539E-16,-1.,0.));
#4737=DIRECTION('ref_axis',(-1.,0.,0.));
#4738=DIRECTION('',(0.,-1.,0.));
#4739=DIRECTION('center_axis',(1.,0.,0.));
#4740=DIRECTION('ref_axis',(0.,0.,1.));
#4741=DIRECTION('',(0.,0.,-1.));
#4742=DIRECTION('',(0.,0.,1.));
#4743=DIRECTION('center_axis',(-1.0186992627385E-16,-1.,0.));
#4744=DIRECTION('ref_axis',(1.,-1.0186992627385E-16,0.));
#4745=DIRECTION('',(1.,-1.0186992627385E-16,0.));
#4746=DIRECTION('',(0.,0.,1.));
#4747=DIRECTION('',(1.,-1.0186992627385E-16,0.));
#4748=DIRECTION('',(0.,0.,1.));
#4749=DIRECTION('center_axis',(-1.,-3.55271367880051E-16,0.));
#4750=DIRECTION('ref_axis',(3.55271367880051E-16,-1.,0.));
#4751=DIRECTION('',(3.55271367880051E-16,-1.,0.));
#4752=DIRECTION('',(3.55271367880051E-16,-1.,0.));
#4753=DIRECTION('',(0.,0.,1.));
#4754=DIRECTION('center_axis',(-1.01957631763539E-16,1.,0.));
#4755=DIRECTION('ref_axis',(-1.,-1.01957631763539E-16,0.));
#4756=DIRECTION('',(-1.,-1.01957631763539E-16,0.));
#4757=DIRECTION('',(-1.,-1.01957631763539E-16,0.));
#4758=DIRECTION('',(0.,0.,1.));
#4759=DIRECTION('center_axis',(1.,9.47390314346809E-16,0.));
#4760=DIRECTION('ref_axis',(-9.47390314346809E-16,1.,0.));
#4761=DIRECTION('',(-9.47390314346809E-16,1.,0.));
#4762=DIRECTION('',(-9.47390314346809E-16,1.,0.));
#4763=DIRECTION('center_axis',(0.,0.,1.));
#4764=DIRECTION('ref_axis',(1.,0.,0.));
#4765=DIRECTION('center_axis',(0.,0.,1.));
#4766=DIRECTION('ref_axis',(1.,0.,0.));
#4767=DIRECTION('axis',(0.,0.,1.));
#4768=DIRECTION('refdir',(1.,0.,0.));
#4769=DIRECTION('center_axis',(0.,1.,0.));
#4770=DIRECTION('ref_axis',(1.,0.,0.));
#4771=DIRECTION('center_axis',(0.,-1.,0.));
#4772=DIRECTION('ref_axis',(1.,0.,0.));
#4773=DIRECTION('center_axis',(0.,1.,0.));
#4774=DIRECTION('ref_axis',(1.,0.,0.));
#4775=DIRECTION('center_axis',(0.,1.,0.));
#4776=DIRECTION('ref_axis',(1.,0.,0.));
#4777=DIRECTION('center_axis',(0.,1.,0.));
#4778=DIRECTION('ref_axis',(1.,0.,0.));
#4779=DIRECTION('center_axis',(0.,1.,0.));
#4780=DIRECTION('ref_axis',(0.,0.,1.));
#4781=DIRECTION('center_axis',(0.,-1.,0.));
#4782=DIRECTION('ref_axis',(1.,0.,0.));
#4783=DIRECTION('center_axis',(0.,-1.,0.));
#4784=DIRECTION('ref_axis',(1.,0.,0.));
#4785=DIRECTION('center_axis',(0.,1.,0.));
#4786=DIRECTION('ref_axis',(0.,0.,1.));
#4787=DIRECTION('axis',(0.,0.,1.));
#4788=DIRECTION('refdir',(1.,0.,0.));
#4789=DIRECTION('center_axis',(-0.92847669088526,0.,0.371390676354103));
#4790=DIRECTION('ref_axis',(-0.371390676354103,-3.09244860014576E-17,-0.928476690885259));
#4791=DIRECTION('',(0.371390676354103,1.14331935664133E-31,0.928476690885259));
#4792=DIRECTION('',(0.,-1.,0.));
#4793=DIRECTION('',(-0.371390676354103,-3.09244860014576E-17,-0.928476690885259));
#4794=DIRECTION('',(0.,-1.,0.));
#4795=DIRECTION('center_axis',(0.,-1.,0.));
#4796=DIRECTION('ref_axis',(-1.,0.,5.55111512312578E-16));
#4797=DIRECTION('center_axis',(-3.07848158135029E-31,1.,0.));
#4798=DIRECTION('ref_axis',(-1.,0.,5.55111512312578E-16));
#4799=DIRECTION('center_axis',(8.32667268468867E-17,-1.,0.));
#4800=DIRECTION('ref_axis',(-1.,0.,5.55111512312578E-16));
#4801=DIRECTION('',(0.,-1.,0.));
#4802=DIRECTION('center_axis',(0.928476690885259,0.,0.371390676354104));
#4803=DIRECTION('ref_axis',(-0.371390676354104,-3.09244860014577E-17,0.928476690885259));
#4804=DIRECTION('',(0.371390676354104,1.14331935664133E-31,-0.928476690885259));
#4805=DIRECTION('',(-0.371390676354104,-3.09244860014577E-17,0.928476690885259));
#4806=DIRECTION('',(0.,1.,0.));
#4807=DIRECTION('center_axis',(-0.948683298050514,0.,0.316227766016838));
#4808=DIRECTION('ref_axis',(-0.316227766016838,-2.63312510143253E-17,-0.948683298050514));
#4809=DIRECTION('',(0.316227766016838,9.73501353194384E-32,0.948683298050514));
#4810=DIRECTION('',(0.,-1.,0.));
#4811=DIRECTION('',(-0.316227766016838,-2.63312510143253E-17,-0.948683298050514));
#4812=DIRECTION('',(0.,-1.,0.));
#4813=DIRECTION('center_axis',(0.,-1.,0.));
#4814=DIRECTION('ref_axis',(-1.,0.,0.));
#4815=DIRECTION('center_axis',(-3.07848158135029E-31,1.,0.));
#4816=DIRECTION('ref_axis',(-1.,0.,0.));
#4817=DIRECTION('center_axis',(8.32667268468867E-17,-1.,0.));
#4818=DIRECTION('ref_axis',(-1.,0.,0.));
#4819=DIRECTION('',(0.,-1.,0.));
#4820=DIRECTION('center_axis',(0.948683298050514,0.,0.316227766016838));
#4821=DIRECTION('ref_axis',(-0.316227766016838,-2.63312510143253E-17,0.948683298050514));
#4822=DIRECTION('',(0.316227766016838,9.73501353194384E-32,-0.948683298050514));
#4823=DIRECTION('',(-0.316227766016838,-2.63312510143253E-17,0.948683298050514));
#4824=DIRECTION('',(0.,1.,0.));
#4825=DIRECTION('center_axis',(-8.32667268468867E-17,1.,0.));
#4826=DIRECTION('ref_axis',(-1.,-8.32667268468867E-17,0.));
#4827=DIRECTION('',(-1.,-8.32667268468867E-17,0.));
#4828=DIRECTION('',(0.,0.,1.));
#4829=DIRECTION('',(-1.,-8.32667268468867E-17,0.));
#4830=DIRECTION('',(0.,0.,1.));
#4831=DIRECTION('',(-1.,-8.32667268468867E-17,0.));
#4832=DIRECTION('',(-1.,-8.32667268468867E-17,0.));
#4833=DIRECTION('center_axis',(0.,0.,1.));
#4834=DIRECTION('ref_axis',(1.,0.,0.));
#4835=DIRECTION('',(1.,3.07848158135029E-31,0.));
#4836=DIRECTION('',(-1.1842378929335E-14,-1.,0.));
#4837=DIRECTION('center_axis',(0.,0.,1.));
#4838=DIRECTION('ref_axis',(1.,0.,0.));
#4839=DIRECTION('center_axis',(0.,0.,1.));
#4840=DIRECTION('ref_axis',(1.,0.,0.));
#4841=DIRECTION('center_axis',(0.,0.,1.));
#4842=DIRECTION('ref_axis',(1.,0.,0.));
#4843=DIRECTION('',(1.1842378929335E-14,1.,0.));
#4844=DIRECTION('',(1.,3.07848158135029E-31,0.));
#4845=DIRECTION('center_axis',(0.,0.,1.));
#4846=DIRECTION('ref_axis',(1.,0.,0.));
#4847=DIRECTION('center_axis',(0.,0.,1.));
#4848=DIRECTION('ref_axis',(1.,0.,0.));
#4849=DIRECTION('center_axis',(0.,0.,1.));
#4850=DIRECTION('ref_axis',(1.,0.,0.));
#4851=DIRECTION('center_axis',(0.,0.,1.));
#4852=DIRECTION('ref_axis',(1.,0.,0.));
#4853=DIRECTION('center_axis',(0.,0.,-1.));
#4854=DIRECTION('ref_axis',(1.,0.,0.));
#4855=DIRECTION('center_axis',(0.,0.,1.));
#4856=DIRECTION('ref_axis',(1.,0.,0.));
#4857=DIRECTION('center_axis',(0.,0.,1.));
#4858=DIRECTION('ref_axis',(1.,0.,0.));
#4859=DIRECTION('center_axis',(0.,0.,1.));
#4860=DIRECTION('ref_axis',(1.,0.,0.));
#4861=DIRECTION('center_axis',(0.,0.,1.));
#4862=DIRECTION('ref_axis',(1.,0.,0.));
#4863=DIRECTION('center_axis',(0.,0.,1.));
#4864=DIRECTION('ref_axis',(1.,0.,0.));
#4865=DIRECTION('center_axis',(0.,0.,-1.));
#4866=DIRECTION('ref_axis',(1.,0.,0.));
#4867=DIRECTION('center_axis',(0.,0.,1.));
#4868=DIRECTION('ref_axis',(1.,0.,0.));
#4869=DIRECTION('center_axis',(-1.,1.1842378929335E-14,0.));
#4870=DIRECTION('ref_axis',(-1.1842378929335E-14,-1.,0.));
#4871=DIRECTION('',(0.,0.,1.));
#4872=DIRECTION('',(-1.1842378929335E-14,-1.,0.));
#4873=DIRECTION('center_axis',(1.,-1.1842378929335E-14,0.));
#4874=DIRECTION('ref_axis',(1.1842378929335E-14,1.,0.));
#4875=DIRECTION('',(1.1842378929335E-14,1.,0.));
#4876=DIRECTION('',(0.,0.,1.));
#4877=DIRECTION('center_axis',(3.07848158135029E-31,-1.,0.));
#4878=DIRECTION('ref_axis',(1.,3.07848158135029E-31,0.));
#4879=DIRECTION('',(1.,3.07848158135029E-31,0.));
#4880=DIRECTION('',(1.,3.07848158135029E-31,0.));
#4881=DIRECTION('center_axis',(0.,0.,1.));
#4882=DIRECTION('ref_axis',(1.,0.,0.));
#4883=DIRECTION('center_axis',(0.,0.,1.));
#4884=DIRECTION('ref_axis',(1.,0.,0.));
#4885=DIRECTION('axis',(0.,0.,1.));
#4886=DIRECTION('refdir',(1.,0.,0.));
#4887=DIRECTION('center_axis',(0.,-1.,0.));
#4888=DIRECTION('ref_axis',(0.,0.,-1.));
#4889=DIRECTION('',(0.723731348569308,0.,-0.690081832175034));
#4890=DIRECTION('',(0.179891036527015,0.,-0.983686543049785));
#4891=DIRECTION('',(-0.432661537197149,0.,-0.901556428755405));
#4892=DIRECTION('',(-0.879952109336779,0.,-0.475062401452434));
#4893=DIRECTION('',(-0.991130884181923,0.,0.13288931642822));
#4894=DIRECTION('',(-0.723731348569308,0.,0.690081832175033));
#4895=DIRECTION('',(-0.179891036527015,0.,0.983686543049785));
#4896=DIRECTION('',(0.432661537197149,0.,0.901556428755405));
#4897=DIRECTION('',(0.879952109336779,0.,0.475062401452433));
#4898=DIRECTION('',(0.991130884181923,0.,-0.13288931642822));
#4899=DIRECTION('center_axis',(0.,-1.,0.));
#4900=DIRECTION('ref_axis',(1.,0.,0.));
#4901=DIRECTION('center_axis',(0.983686543049785,0.,0.179891036527015));
#4902=DIRECTION('ref_axis',(-0.179891036527015,0.,0.983686543049785));
#4903=DIRECTION('',(0.,-1.,0.));
#4904=DIRECTION('',(-0.179891036527015,0.,0.983686543049785));
#4905=DIRECTION('',(0.,-1.,0.));
#4906=DIRECTION('center_axis',(0.901556428755405,0.,-0.432661537197149));
#4907=DIRECTION('ref_axis',(0.432661537197149,0.,0.901556428755405));
#4908=DIRECTION('',(0.432661537197149,0.,0.901556428755405));
#4909=DIRECTION('',(0.,-1.,0.));
#4910=DIRECTION('center_axis',(0.475062401452434,0.,-0.879952109336779));
#4911=DIRECTION('ref_axis',(0.879952109336779,0.,0.475062401452434));
#4912=DIRECTION('',(0.879952109336779,0.,0.475062401452434));
#4913=DIRECTION('',(0.,-1.,0.));
#4914=DIRECTION('center_axis',(-0.13288931642822,0.,-0.991130884181923));
#4915=DIRECTION('ref_axis',(0.991130884181923,0.,-0.13288931642822));
#4916=DIRECTION('',(0.991130884181923,0.,-0.13288931642822));
#4917=DIRECTION('',(0.,-1.,0.));
#4918=DIRECTION('center_axis',(-0.690081832175034,0.,-0.723731348569308));
#4919=DIRECTION('ref_axis',(0.723731348569308,0.,-0.690081832175033));
#4920=DIRECTION('',(0.723731348569308,0.,-0.690081832175033));
#4921=DIRECTION('',(0.,-1.,0.));
#4922=DIRECTION('center_axis',(-0.983686543049785,0.,-0.179891036527015));
#4923=DIRECTION('ref_axis',(0.179891036527015,0.,-0.983686543049785));
#4924=DIRECTION('',(0.179891036527015,0.,-0.983686543049785));
#4925=DIRECTION('',(0.,-1.,0.));
#4926=DIRECTION('center_axis',(-0.901556428755405,0.,0.432661537197149));
#4927=DIRECTION('ref_axis',(-0.432661537197149,0.,-0.901556428755405));
#4928=DIRECTION('',(-0.432661537197149,0.,-0.901556428755405));
#4929=DIRECTION('',(0.,-1.,0.));
#4930=DIRECTION('center_axis',(-0.475062401452433,0.,0.879952109336779));
#4931=DIRECTION('ref_axis',(-0.879952109336779,0.,-0.475062401452433));
#4932=DIRECTION('',(-0.879952109336779,0.,-0.475062401452433));
#4933=DIRECTION('',(0.,-1.,0.));
#4934=DIRECTION('center_axis',(0.13288931642822,0.,0.991130884181923));
#4935=DIRECTION('ref_axis',(-0.991130884181923,0.,0.13288931642822));
#4936=DIRECTION('',(-0.991130884181923,0.,0.13288931642822));
#4937=DIRECTION('',(0.,-1.,0.));
#4938=DIRECTION('center_axis',(0.690081832175034,0.,0.723731348569308));
#4939=DIRECTION('ref_axis',(-0.723731348569308,0.,0.690081832175034));
#4940=DIRECTION('',(-0.723731348569308,0.,0.690081832175034));
#4941=DIRECTION('center_axis',(0.,-1.,0.));
#4942=DIRECTION('ref_axis',(0.,0.,-1.));
#4943=DIRECTION('center_axis',(0.,1.,0.));
#4944=DIRECTION('ref_axis',(1.,0.,0.));
#4945=DIRECTION('center_axis',(0.,1.,0.));
#4946=DIRECTION('ref_axis',(1.,0.,0.));
#4947=DIRECTION('center_axis',(0.,1.,0.));
#4948=DIRECTION('ref_axis',(1.,0.,0.));
#4949=DIRECTION('center_axis',(0.,-1.,0.));
#4950=DIRECTION('ref_axis',(1.,0.,0.));
#4951=DIRECTION('center_axis',(0.,1.,0.));
#4952=DIRECTION('ref_axis',(1.,0.,0.));
#4953=DIRECTION('center_axis',(0.,1.,0.));
#4954=DIRECTION('ref_axis',(1.,0.,0.));
#4955=DIRECTION('center_axis',(0.,1.,0.));
#4956=DIRECTION('ref_axis',(0.,0.,1.));
#4957=DIRECTION('axis',(0.,0.,1.));
#4958=DIRECTION('refdir',(1.,0.,0.));
#4959=DIRECTION('center_axis',(-1.,0.,1.1842378929335E-16));
#4960=DIRECTION('ref_axis',(1.1842378929335E-16,0.,1.));
#4961=DIRECTION('',(1.1842378929335E-16,0.,1.));
#4962=DIRECTION('',(0.,1.,0.));
#4963=DIRECTION('',(1.1842378929335E-16,0.,1.));
#4964=DIRECTION('',(0.,1.,0.));
#4965=DIRECTION('center_axis',(-2.1316282072803E-16,0.,-1.));
#4966=DIRECTION('ref_axis',(-1.,0.,2.1316282072803E-16));
#4967=DIRECTION('',(-1.,0.,2.1316282072803E-16));
#4968=DIRECTION('',(-1.,0.,2.1316282072803E-16));
#4969=DIRECTION('',(0.,1.,0.));
#4970=DIRECTION('center_axis',(1.,0.,-1.1842378929335E-16));
#4971=DIRECTION('ref_axis',(-1.1842378929335E-16,0.,-1.));
#4972=DIRECTION('',(-1.1842378929335E-16,0.,-1.));
#4973=DIRECTION('',(-1.1842378929335E-16,0.,-1.));
#4974=DIRECTION('',(0.,1.,0.));
#4975=DIRECTION('center_axis',(7.105427357601E-17,0.,1.));
#4976=DIRECTION('ref_axis',(1.,0.,-7.105427357601E-17));
#4977=DIRECTION('',(1.,0.,-7.105427357601E-17));
#4978=DIRECTION('',(1.,0.,-7.105427357601E-17));
#4979=DIRECTION('center_axis',(0.,1.,0.));
#4980=DIRECTION('ref_axis',(0.,0.,1.));
#4981=DIRECTION('center_axis',(-5.55111512312578E-17,-1.,0.));
#4982=DIRECTION('ref_axis',(0.,0.,-1.));
#4983=DIRECTION('axis',(0.,0.,1.));
#4984=DIRECTION('refdir',(1.,0.,0.));
#4985=DIRECTION('center_axis',(0.,-1.,0.));
#4986=DIRECTION('ref_axis',(1.,0.,0.));
#4987=DIRECTION('center_axis',(0.,1.,0.));
#4988=DIRECTION('ref_axis',(1.,0.,0.));
#4989=DIRECTION('center_axis',(0.,-1.,0.));
#4990=DIRECTION('ref_axis',(1.,0.,0.));
#4991=DIRECTION('center_axis',(0.,1.,0.));
#4992=DIRECTION('ref_axis',(1.,0.,0.));
#4993=DIRECTION('center_axis',(0.,-1.,0.));
#4994=DIRECTION('ref_axis',(1.,0.,0.));
#4995=DIRECTION('center_axis',(0.,1.,0.));
#4996=DIRECTION('ref_axis',(0.,0.,1.));
#4997=DIRECTION('center_axis',(0.,1.,0.));
#4998=DIRECTION('ref_axis',(1.,0.,0.));
#4999=DIRECTION('center_axis',(0.,1.,0.));
#5000=DIRECTION('ref_axis',(1.,0.,0.));
#5001=DIRECTION('center_axis',(0.,1.,0.));
#5002=DIRECTION('ref_axis',(0.,0.,1.));
#5003=DIRECTION('axis',(0.,0.,1.));
#5004=DIRECTION('refdir',(1.,0.,0.));
#5005=DIRECTION('center_axis',(0.353553390593274,-0.707106781186547,-0.612372435695795));
#5006=DIRECTION('ref_axis',(-0.866025403784439,0.,-0.5));
#5007=DIRECTION('',(0.866025403784439,0.,0.5));
#5008=DIRECTION('',(-0.654653670707977,-0.654653670707977,0.377964473009227));
#5009=DIRECTION('',(-0.866025403784439,0.,-0.5));
#5010=DIRECTION('',(6.57746395761989E-17,0.654653670707977,-0.755928946018455));
#5011=DIRECTION('center_axis',(0.707106781186547,-0.707106781186548,-1.25607396694702E-16));
#5012=DIRECTION('ref_axis',(-1.77635683940025E-16,0.,-1.));
#5013=DIRECTION('',(-1.77635683940025E-16,0.,-1.));
#5014=DIRECTION('',(1.77635683940025E-16,0.,1.));
#5015=DIRECTION('',(-0.654653670707977,-0.654653670707977,-0.377964473009227));
#5016=DIRECTION('center_axis',(0.353553390593275,-0.707106781186547,0.612372435695795));
#5017=DIRECTION('ref_axis',(0.866025403784438,0.,-0.5));
#5018=DIRECTION('',(0.866025403784438,0.,-0.5));
#5019=DIRECTION('',(-0.866025403784438,0.,0.5));
#5020=DIRECTION('',(1.15654467486409E-15,-0.654653670707978,-0.755928946018454));
#5021=DIRECTION('center_axis',(-0.353553390593274,-0.707106781186547,-0.612372435695795));
#5022=DIRECTION('ref_axis',(-0.866025403784439,0.,0.5));
#5023=DIRECTION('',(0.866025403784439,0.,-0.5));
#5024=DIRECTION('',(-0.866025403784439,0.,0.5));
#5025=DIRECTION('',(0.654653670707976,-0.654653670707977,0.377964473009228));
#5026=DIRECTION('center_axis',(-0.353553390593274,-0.707106781186547,0.612372435695795));
#5027=DIRECTION('ref_axis',(0.866025403784439,0.,0.5));
#5028=DIRECTION('',(0.866025403784439,0.,0.5));
#5029=DIRECTION('',(-0.866025403784439,0.,-0.5));
#5030=DIRECTION('',(0.654653670707977,-0.654653670707977,-0.377964473009227));
#5031=DIRECTION('center_axis',(-0.707106781186548,-0.707106781186547,-1.25607396694702E-16));
#5032=DIRECTION('ref_axis',(-1.77635683940025E-16,0.,1.));
#5033=DIRECTION('',(-1.77635683940025E-16,0.,1.));
#5034=DIRECTION('',(1.77635683940025E-16,0.,-1.));
#5035=DIRECTION('center_axis',(0.5,0.,0.866025403784438));
#5036=DIRECTION('ref_axis',(0.866025403784438,0.,-0.5));
#5037=DIRECTION('',(0.,1.,0.));
#5038=DIRECTION('',(0.866025403784438,0.,-0.5));
#5039=DIRECTION('',(0.,1.,0.));
#5040=DIRECTION('center_axis',(1.,0.,-1.77635683940025E-16));
#5041=DIRECTION('ref_axis',(-1.77635683940025E-16,0.,-1.));
#5042=DIRECTION('',(0.,1.,0.));
#5043=DIRECTION('',(-1.77635683940025E-16,0.,-1.));
#5044=DIRECTION('center_axis',(0.5,0.,-0.866025403784439));
#5045=DIRECTION('ref_axis',(-0.866025403784439,0.,-0.5));
#5046=DIRECTION('',(0.,1.,0.));
#5047=DIRECTION('',(-0.866025403784439,0.,-0.5));
#5048=DIRECTION('center_axis',(0.,1.,0.));
#5049=DIRECTION('ref_axis',(0.,0.,1.));
#5050=DIRECTION('center_axis',(0.,1.,0.));
#5051=DIRECTION('ref_axis',(-1.,0.,0.));
#5052=DIRECTION('center_axis',(-0.707106781186548,0.707106781186547,-1.25607396694702E-16));
#5053=DIRECTION('ref_axis',(-1.77635683940025E-16,0.,1.));
#5054=DIRECTION('',(1.77635683940025E-16,0.,-1.));
#5055=DIRECTION('',(-0.654653670707977,-0.654653670707977,-0.377964473009228));
#5056=DIRECTION('',(-1.77635683940025E-16,0.,1.));
#5057=DIRECTION('',(-0.654653670707977,-0.654653670707977,0.377964473009227));
#5058=DIRECTION('center_axis',(-0.353553390593274,0.707106781186547,-0.612372435695795));
#5059=DIRECTION('ref_axis',(-0.866025403784439,0.,0.5));
#5060=DIRECTION('',(0.866025403784439,0.,-0.5));
#5061=DIRECTION('',(-4.7933404420533E-16,-0.654653670707977,-0.755928946018455));
#5062=DIRECTION('',(-0.866025403784439,0.,0.5));
#5063=DIRECTION('center_axis',(0.353553390593274,0.707106781186547,-0.612372435695795));
#5064=DIRECTION('ref_axis',(-0.866025403784439,0.,-0.5));
#5065=DIRECTION('',(0.866025403784439,0.,0.5));
#5066=DIRECTION('',(0.654653670707977,-0.654653670707977,-0.377964473009227));
#5067=DIRECTION('center_axis',(0.707106781186547,0.707106781186548,-1.25607396694702E-16));
#5068=DIRECTION('ref_axis',(-1.77635683940025E-16,0.,-1.));
#5069=DIRECTION('',(1.77635683940025E-16,0.,1.));
#5070=DIRECTION('',(0.654653670707977,-0.654653670707977,0.377964473009227));
#5071=DIRECTION('center_axis',(0.353553390593274,0.707106781186547,0.612372435695795));
#5072=DIRECTION('ref_axis',(0.866025403784438,0.,-0.5));
#5073=DIRECTION('',(-0.866025403784438,0.,0.5));
#5074=DIRECTION('',(-1.88335625323946E-15,-0.654653670707978,0.755928946018454));
#5075=DIRECTION('center_axis',(-0.353553390593274,0.707106781186548,0.612372435695794));
#5076=DIRECTION('ref_axis',(0.866025403784439,0.,0.5));
#5077=DIRECTION('',(0.866025403784439,0.,0.5));
#5078=DIRECTION('',(-0.866025403784439,0.,-0.5));
#5079=DIRECTION('center_axis',(-0.5,0.,0.866025403784439));
#5080=DIRECTION('ref_axis',(0.866025403784439,0.,0.5));
#5081=DIRECTION('',(0.,1.,0.));
#5082=DIRECTION('center_axis',(-1.,0.,-1.77635683940025E-16));
#5083=DIRECTION('ref_axis',(-1.77635683940025E-16,0.,1.));
#5084=DIRECTION('',(0.,1.,0.));
#5085=DIRECTION('center_axis',(0.,1.,0.));
#5086=DIRECTION('ref_axis',(0.,0.,1.));
#5087=DIRECTION('center_axis',(0.,-1.,0.));
#5088=DIRECTION('ref_axis',(0.,0.,-1.));
#5089=DIRECTION('center_axis',(0.,-1.,0.));
#5090=DIRECTION('ref_axis',(-1.,0.,0.));
#5091=DIRECTION('center_axis',(0.,1.,0.));
#5092=DIRECTION('ref_axis',(-1.,0.,0.));
#5093=DIRECTION('center_axis',(0.,-1.,0.));
#5094=DIRECTION('ref_axis',(-1.,0.,0.));
#5095=DIRECTION('center_axis',(0.,1.,0.));
#5096=DIRECTION('ref_axis',(0.,0.,1.));
#5097=DIRECTION('center_axis',(0.,1.,0.));
#5098=DIRECTION('ref_axis',(1.,0.,0.));
#5099=DIRECTION('center_axis',(0.,-1.,0.));
#5100=DIRECTION('ref_axis',(1.,0.,0.));
#5101=DIRECTION('center_axis',(0.,-1.,0.));
#5102=DIRECTION('ref_axis',(1.,0.,0.));
#5103=DIRECTION('center_axis',(0.,-1.,0.));
#5104=DIRECTION('ref_axis',(1.,0.,0.));
#5105=DIRECTION('center_axis',(-0.5,0.,-0.866025403784439));
#5106=DIRECTION('ref_axis',(-0.866025403784439,0.,0.5));
#5107=DIRECTION('axis',(0.,0.,1.));
#5108=DIRECTION('refdir',(1.,0.,0.));
#5109=DIRECTION('center_axis',(5.55111512312578E-17,-1.,0.));
#5110=DIRECTION('ref_axis',(1.,5.55111512312578E-17,0.));
#5111=DIRECTION('center_axis',(0.,-1.,0.));
#5112=DIRECTION('ref_axis',(1.,5.55111512312578E-17,0.));
#5113=DIRECTION('center_axis',(-5.55111512312578E-17,1.,0.));
#5114=DIRECTION('ref_axis',(1.,5.55111512312578E-17,0.));
#5115=DIRECTION('center_axis',(5.55111512312578E-17,-1.,0.));
#5116=DIRECTION('ref_axis',(1.,5.55111512312578E-17,0.));
#5117=DIRECTION('center_axis',(0.,-1.,0.));
#5118=DIRECTION('ref_axis',(1.,5.55111512312578E-17,0.));
#5119=DIRECTION('center_axis',(-5.55111512312578E-17,1.,0.));
#5120=DIRECTION('ref_axis',(1.,5.55111512312578E-17,0.));
#5121=DIRECTION('center_axis',(5.55111512312578E-17,-1.,0.));
#5122=DIRECTION('ref_axis',(1.,5.55111512312578E-17,0.));
#5123=DIRECTION('center_axis',(0.,-1.,0.));
#5124=DIRECTION('ref_axis',(1.,5.55111512312578E-17,0.));
#5125=DIRECTION('center_axis',(-5.55111512312578E-17,1.,0.));
#5126=DIRECTION('ref_axis',(1.,5.55111512312578E-17,0.));
#5127=DIRECTION('center_axis',(5.55111512312578E-17,-1.,0.));
#5128=DIRECTION('ref_axis',(1.,5.55111512312578E-17,0.));
#5129=DIRECTION('center_axis',(0.,-1.,0.));
#5130=DIRECTION('ref_axis',(1.,5.55111512312578E-17,0.));
#5131=DIRECTION('center_axis',(-5.55111512312578E-17,1.,0.));
#5132=DIRECTION('ref_axis',(1.,5.55111512312578E-17,0.));
#5133=DIRECTION('center_axis',(5.55111512312578E-17,-1.,0.));
#5134=DIRECTION('ref_axis',(1.,5.55111512312578E-17,0.));
#5135=DIRECTION('center_axis',(0.,-1.,0.));
#5136=DIRECTION('ref_axis',(1.,5.55111512312578E-17,0.));
#5137=DIRECTION('center_axis',(-5.55111512312578E-17,1.,0.));
#5138=DIRECTION('ref_axis',(1.,5.55111512312578E-17,0.));
#5139=DIRECTION('center_axis',(5.55111512312578E-17,-1.,0.));
#5140=DIRECTION('ref_axis',(1.,5.55111512312578E-17,0.));
#5141=DIRECTION('center_axis',(0.,-1.,0.));
#5142=DIRECTION('ref_axis',(1.,5.55111512312578E-17,0.));
#5143=DIRECTION('center_axis',(-5.55111512312578E-17,1.,0.));
#5144=DIRECTION('ref_axis',(1.,5.55111512312578E-17,0.));
#5145=DIRECTION('center_axis',(5.55111512312578E-17,-1.,0.));
#5146=DIRECTION('ref_axis',(1.,5.55111512312578E-17,0.));
#5147=DIRECTION('center_axis',(0.,-1.,0.));
#5148=DIRECTION('ref_axis',(1.,5.55111512312578E-17,0.));
#5149=DIRECTION('center_axis',(-5.55111512312578E-17,1.,0.));
#5150=DIRECTION('ref_axis',(1.,5.55111512312578E-17,0.));
#5151=DIRECTION('center_axis',(5.55111512312578E-17,-1.,0.));
#5152=DIRECTION('ref_axis',(1.,5.55111512312578E-17,0.));
#5153=DIRECTION('center_axis',(0.,-1.,0.));
#5154=DIRECTION('ref_axis',(1.,5.55111512312578E-17,0.));
#5155=DIRECTION('center_axis',(-5.55111512312578E-17,1.,0.));
#5156=DIRECTION('ref_axis',(1.,5.55111512312578E-17,0.));
#5157=DIRECTION('center_axis',(5.55111512312578E-17,-1.,0.));
#5158=DIRECTION('ref_axis',(1.,5.55111512312578E-17,0.));
#5159=DIRECTION('center_axis',(0.,-1.,0.));
#5160=DIRECTION('ref_axis',(1.,5.55111512312578E-17,0.));
#5161=DIRECTION('center_axis',(-5.55111512312578E-17,1.,0.));
#5162=DIRECTION('ref_axis',(1.,5.55111512312578E-17,0.));
#5163=DIRECTION('center_axis',(5.55111512312578E-17,-1.,0.));
#5164=DIRECTION('ref_axis',(1.,5.55111512312578E-17,0.));
#5165=DIRECTION('center_axis',(0.,-1.,0.));
#5166=DIRECTION('ref_axis',(1.,5.55111512312578E-17,0.));
#5167=DIRECTION('center_axis',(-5.55111512312578E-17,1.,0.));
#5168=DIRECTION('ref_axis',(1.,5.55111512312578E-17,0.));
#5169=DIRECTION('center_axis',(5.55111512312578E-17,-1.,0.));
#5170=DIRECTION('ref_axis',(1.,5.55111512312578E-17,0.));
#5171=DIRECTION('center_axis',(0.,-1.,0.));
#5172=DIRECTION('ref_axis',(1.,5.55111512312578E-17,0.));
#5173=DIRECTION('center_axis',(-5.55111512312578E-17,1.,0.));
#5174=DIRECTION('ref_axis',(1.,5.55111512312578E-17,0.));
#5175=DIRECTION('center_axis',(5.55111512312578E-17,-1.,0.));
#5176=DIRECTION('ref_axis',(1.,5.55111512312578E-17,0.));
#5177=DIRECTION('center_axis',(0.,-1.,0.));
#5178=DIRECTION('ref_axis',(1.,5.55111512312578E-17,0.));
#5179=DIRECTION('center_axis',(-5.55111512312578E-17,1.,0.));
#5180=DIRECTION('ref_axis',(1.,5.55111512312578E-17,0.));
#5181=DIRECTION('center_axis',(5.55111512312578E-17,-1.,0.));
#5182=DIRECTION('ref_axis',(1.,5.55111512312578E-17,0.));
#5183=DIRECTION('center_axis',(0.,-1.,0.));
#5184=DIRECTION('ref_axis',(1.,5.55111512312578E-17,0.));
#5185=DIRECTION('center_axis',(-5.55111512312578E-17,1.,0.));
#5186=DIRECTION('ref_axis',(1.,5.55111512312578E-17,0.));
#5187=DIRECTION('center_axis',(5.55111512312578E-17,-1.,0.));
#5188=DIRECTION('ref_axis',(1.,5.55111512312578E-17,0.));
#5189=DIRECTION('center_axis',(0.,-1.,0.));
#5190=DIRECTION('ref_axis',(1.,5.55111512312578E-17,0.));
#5191=DIRECTION('center_axis',(-5.55111512312578E-17,1.,0.));
#5192=DIRECTION('ref_axis',(1.,5.55111512312578E-17,0.));
#5193=DIRECTION('center_axis',(5.55111512312578E-17,-1.,0.));
#5194=DIRECTION('ref_axis',(1.,5.55111512312578E-17,0.));
#5195=DIRECTION('center_axis',(0.,-1.,0.));
#5196=DIRECTION('ref_axis',(1.,5.55111512312578E-17,0.));
#5197=DIRECTION('center_axis',(-5.55111512312578E-17,1.,0.));
#5198=DIRECTION('ref_axis',(1.,5.55111512312578E-17,0.));
#5199=DIRECTION('center_axis',(1.,0.,0.));
#5200=DIRECTION('ref_axis',(0.,0.,-1.));
#5201=DIRECTION('center_axis',(1.,0.,0.));
#5202=DIRECTION('ref_axis',(0.,0.,-1.));
#5203=DIRECTION('center_axis',(1.,0.,0.));
#5204=DIRECTION('ref_axis',(0.,0.,-1.));
#5205=DIRECTION('center_axis',(-1.,0.,0.));
#5206=DIRECTION('ref_axis',(0.,0.,-1.));
#5207=DIRECTION('center_axis',(1.,0.,0.));
#5208=DIRECTION('ref_axis',(0.,0.,-1.));
#5209=DIRECTION('center_axis',(1.,0.,0.));
#5210=DIRECTION('ref_axis',(0.,0.,-1.));
#5211=DIRECTION('center_axis',(1.,0.,0.));
#5212=DIRECTION('ref_axis',(0.,0.,-1.));
#5213=DIRECTION('center_axis',(-1.,0.,0.));
#5214=DIRECTION('ref_axis',(0.,0.,-1.));
#5215=DIRECTION('center_axis',(1.,0.,0.));
#5216=DIRECTION('ref_axis',(0.,0.,-1.));
#5217=DIRECTION('center_axis',(1.,0.,0.));
#5218=DIRECTION('ref_axis',(0.,0.,-1.));
#5219=DIRECTION('center_axis',(1.,0.,0.));
#5220=DIRECTION('ref_axis',(0.,0.,-1.));
#5221=DIRECTION('center_axis',(-1.,0.,0.));
#5222=DIRECTION('ref_axis',(0.,0.,-1.));
#5223=DIRECTION('center_axis',(-1.,0.,9.34924652315921E-17));
#5224=DIRECTION('ref_axis',(9.34924652315921E-17,0.,1.));
#5225=DIRECTION('',(-9.34924652315921E-17,0.,-1.));
#5226=DIRECTION('',(0.,1.,0.));
#5227=DIRECTION('',(9.34924652315921E-17,0.,1.));
#5228=DIRECTION('',(0.,1.,0.));
#5229=DIRECTION('center_axis',(0.,0.,-1.));
#5230=DIRECTION('ref_axis',(-1.,0.,0.));
#5231=DIRECTION('',(1.,0.,0.));
#5232=DIRECTION('',(-1.,0.,0.));
#5233=DIRECTION('',(0.,1.,0.));
#5234=DIRECTION('center_axis',(1.,0.,0.));
#5235=DIRECTION('ref_axis',(0.,0.,-1.));
#5236=DIRECTION('',(0.,0.,1.));
#5237=DIRECTION('',(0.,0.,-1.));
#5238=DIRECTION('',(0.,1.,0.));
#5239=DIRECTION('center_axis',(3.94430452610506E-32,0.,1.));
#5240=DIRECTION('ref_axis',(1.,0.,-3.94430452610506E-32));
#5241=DIRECTION('',(-1.,0.,3.94430452610506E-32));
#5242=DIRECTION('',(1.,0.,-3.94430452610506E-32));
#5243=DIRECTION('center_axis',(-5.55111512312578E-17,1.,0.));
#5244=DIRECTION('ref_axis',(0.,0.,1.));
#5245=DIRECTION('center_axis',(0.,1.,0.));
#5246=DIRECTION('ref_axis',(0.,0.,1.));
#5247=DIRECTION('',(-9.81357996781086E-16,-1.16772298627259E-15,1.));
#5248=DIRECTION('',(1.,1.11022302462516E-15,9.81357996781087E-16));
#5249=DIRECTION('',(1.,2.2261672379764E-15,2.41426950408763E-15));
#5250=DIRECTION('',(2.41426950408762E-15,1.59793967408594E-15,-1.));
#5251=DIRECTION('',(-1.38288865735358E-15,-1.59793967408593E-15,1.));
#5252=DIRECTION('',(1.,2.22616723797641E-15,1.38288865735358E-15));
#5253=DIRECTION('',(2.22632413409645E-15,-1.,-1.59793967408594E-15));
#5254=DIRECTION('',(1.,2.22632413409645E-15,6.64394742129841E-16));
#5255=DIRECTION('',(8.69185881131639E-16,1.59793967408594E-15,-1.));
#5256=DIRECTION('',(1.,1.11022302462516E-15,8.69185881131641E-16));
#5257=DIRECTION('',(8.58893316866332E-16,1.59793967408594E-15,-1.));
#5258=DIRECTION('',(1.,1.00835309835131E-15,8.58893316866333E-16));
#5259=DIRECTION('',(2.22782406690115E-30,-1.59793967408593E-15,1.));
#5260=DIRECTION('',(1.,-1.02743590564907E-47,-2.22782406690115E-30));
#5261=DIRECTION('',(-2.79290479632259E-16,-2.70377852576568E-15,1.));
#5262=DIRECTION('',(1.,-2.08166817117224E-17,2.79290479632258E-16));
#5263=DIRECTION('',(-1.,-2.45417847298293E-15,-7.68112945746138E-16));
#5264=DIRECTION('',(7.68112945746136E-16,9.17995892742987E-16,-1.));
#5265=DIRECTION('',(-0.615571709993742,-2.88494524498432E-16,-0.788080877737419));
#5266=DIRECTION('',(-0.788080877737419,-4.41457860358957E-15,0.615571709993742));
#5267=DIRECTION('',(2.22616723797641E-15,-1.,-1.38477685335791E-15));
#5268=DIRECTION('',(1.4368389880685E-15,1.38477685335791E-15,-1.));
#5269=DIRECTION('',(1.4025402336526E-15,-0.703085843248939,-0.711104983123398));
#5270=DIRECTION('',(6.2508105248757E-16,0.711104983123398,-0.703085843248939));
#5271=DIRECTION('',(-1.47640946230673E-15,0.00834073366823821,0.999965215475956));
#5272=DIRECTION('',(2.1520151337258E-15,-0.999965215475956,0.00834073366823821));
#5273=DIRECTION('',(-6.64394742129838E-16,-1.59793967408593E-15,1.));
#5274=DIRECTION('',(-1.11022302462515E-15,1.,1.59793967408593E-15));
#5275=CARTESIAN_POINT('',(0.,0.,0.));
#5276=CARTESIAN_POINT('',(0.,0.,0.));
#5277=CARTESIAN_POINT('Origin',(-203.2,12.2869975317218,190.));
#5278=CARTESIAN_POINT('',(-201.579,11.8,190.));
#5279=CARTESIAN_POINT('Origin',(-203.2,11.8,190.));
#5280=CARTESIAN_POINT('Origin',(-203.2,5.9,190.));
#5281=CARTESIAN_POINT('',(-201.579,0.,190.));
#5282=CARTESIAN_POINT('Origin',(-203.2,0.,190.));
#5283=CARTESIAN_POINT('Origin',(-203.2,12.2869975317218,-30.0000000000004));
#5284=CARTESIAN_POINT('',(-201.579,11.8,-30.0000000000004));
#5285=CARTESIAN_POINT('Origin',(-203.2,11.8,-30.0000000000004));
#5286=CARTESIAN_POINT('Origin',(-203.2,5.9,-30.0000000000004));
#5287=CARTESIAN_POINT('',(-201.579,0.,-30.0000000000004));
#5288=CARTESIAN_POINT('Origin',(-203.2,0.,-30.0000000000004));
#5289=CARTESIAN_POINT('Origin',(281.549999999998,0.,-426.230996591933));
#5290=CARTESIAN_POINT('',(281.549999999998,0.,300.));
#5291=CARTESIAN_POINT('',(281.549999999998,15.,300.));
#5292=CARTESIAN_POINT('',(281.549999999998,0.,300.));
#5293=CARTESIAN_POINT('',(281.549999999998,0.,-240.));
#5294=CARTESIAN_POINT('',(281.549999999998,0.,-213.115498295967));
#5295=CARTESIAN_POINT('',(281.549999999998,15.,-240.));
#5296=CARTESIAN_POINT('',(281.549999999998,3.75,-240.));
#5297=CARTESIAN_POINT('',(281.549999999998,15.,-213.115498295967));
#5298=CARTESIAN_POINT('Origin',(-298.500000000001,0.,377.164912034551));
#5299=CARTESIAN_POINT('',(-298.500000000001,15.,300.));
#5300=CARTESIAN_POINT('',(-298.500000000001,0.,300.));
#5301=CARTESIAN_POINT('',(-298.500000000001,0.,300.));
#5302=CARTESIAN_POINT('',(-298.500000000001,15.,-240.));
#5303=CARTESIAN_POINT('',(-298.500000000001,15.,188.582456017276));
#5304=CARTESIAN_POINT('',(-298.500000000001,0.,-240.));
#5305=CARTESIAN_POINT('',(-298.500000000001,3.75,-240.));
#5306=CARTESIAN_POINT('',(-298.500000000001,0.,188.582456017276));
#5307=CARTESIAN_POINT('Origin',(-300.,0.,300.));
#5308=CARTESIAN_POINT('',(-300.,15.,300.));
#5309=CARTESIAN_POINT('',(-300.,0.,300.));
#5310=CARTESIAN_POINT('Origin',(3.5527136788005E-14,15.,-3.5527136788005E-14));
#5311=CARTESIAN_POINT('',(-1.41249999999999,15.,-240.));
#5312=CARTESIAN_POINT('',(3.99999999999847,15.,235.));
#5313=CARTESIAN_POINT('Origin',(-2.50000000000153,15.,235.));
#5314=CARTESIAN_POINT('',(-146.000000000001,15.,235.));
#5315=CARTESIAN_POINT('Origin',(-152.500000000001,15.,235.));
#5316=CARTESIAN_POINT('',(153.999999999998,15.,235.));
#5317=CARTESIAN_POINT('Origin',(147.499999999998,15.,235.));
#5318=CARTESIAN_POINT('',(183.049999999998,15.,215.));
#5319=CARTESIAN_POINT('Origin',(176.549999999998,15.,215.));
#5320=CARTESIAN_POINT('',(183.049999999998,15.,-115.));
#5321=CARTESIAN_POINT('Origin',(176.549999999998,15.,-115.));
#5322=CARTESIAN_POINT('',(183.049999999998,15.,49.9999999999999));
#5323=CARTESIAN_POINT('Origin',(176.549999999998,15.,49.9999999999999));
#5324=CARTESIAN_POINT('Origin',(176.549999999998,13.3,49.9999999999999));
#5325=CARTESIAN_POINT('',(179.649999999998,11.6,49.9999999999999));
#5326=CARTESIAN_POINT('Origin',(176.549999999998,11.6,49.9999999999999));
#5327=CARTESIAN_POINT('Origin',(176.549999999998,-788.166808639401,49.9999999999999));
#5328=CARTESIAN_POINT('',(173.449999999998,0.,49.9999999999999));
#5329=CARTESIAN_POINT('Origin',(176.549999999998,0.,49.9999999999999));
#5330=CARTESIAN_POINT('Origin',(176.549999999998,13.3,-115.));
#5331=CARTESIAN_POINT('',(179.649999999998,11.6,-115.));
#5332=CARTESIAN_POINT('Origin',(176.549999999998,11.6,-115.));
#5333=CARTESIAN_POINT('Origin',(176.549999999998,-788.166808639401,-115.));
#5334=CARTESIAN_POINT('',(173.449999999998,0.,-115.));
#5335=CARTESIAN_POINT('Origin',(176.549999999998,0.,-115.));
#5336=CARTESIAN_POINT('Origin',(176.549999999998,13.3,215.));
#5337=CARTESIAN_POINT('',(179.649999999998,11.6,215.));
#5338=CARTESIAN_POINT('Origin',(176.549999999998,11.6,215.));
#5339=CARTESIAN_POINT('Origin',(176.549999999998,-788.166808639401,215.));
#5340=CARTESIAN_POINT('',(173.449999999998,0.,215.));
#5341=CARTESIAN_POINT('Origin',(176.549999999998,0.,215.));
#5342=CARTESIAN_POINT('Origin',(-2.82500000000002,7.5,-240.));
#5343=CARTESIAN_POINT('',(-1.4125,0.,-240.));
#5344=CARTESIAN_POINT('Origin',(2.8421709430404E-14,0.,-5.15143483426073E-14));
#5345=CARTESIAN_POINT('',(-186.55,0.,258.));
#5346=CARTESIAN_POINT('Origin',(-188.5,0.,258.));
#5347=CARTESIAN_POINT('',(103.708499999995,0.,-120.));
#5348=CARTESIAN_POINT('Origin',(101.249999999995,0.,-120.));
#5349=CARTESIAN_POINT('',(-105.041500000001,0.,-120.));
#5350=CARTESIAN_POINT('Origin',(-107.500000000001,0.,-120.));
#5351=CARTESIAN_POINT('',(103.708499999995,0.,-60.0000000000001));
#5352=CARTESIAN_POINT('Origin',(101.249999999995,0.,-60.0000000000001));
#5353=CARTESIAN_POINT('',(-105.041500000001,0.,-60.));
#5354=CARTESIAN_POINT('Origin',(-107.500000000001,0.,-60.));
#5355=CARTESIAN_POINT('',(103.708499999995,0.,-5.32907051820075E-14));
#5356=CARTESIAN_POINT('Origin',(101.249999999995,0.,-5.32907051820075E-14));
#5357=CARTESIAN_POINT('',(-105.041500000001,0.,-1.77635683940025E-14));
#5358=CARTESIAN_POINT('Origin',(-107.500000000001,0.,-1.77635683940025E-14));
#5359=CARTESIAN_POINT('',(103.708499999995,0.,59.9999999999999));
#5360=CARTESIAN_POINT('Origin',(101.249999999995,0.,59.9999999999999));
#5361=CARTESIAN_POINT('',(-105.041500000001,0.,60.));
#5362=CARTESIAN_POINT('Origin',(-107.500000000001,0.,60.));
#5363=CARTESIAN_POINT('',(103.708499999995,0.,120.));
#5364=CARTESIAN_POINT('Origin',(101.249999999995,0.,120.));
#5365=CARTESIAN_POINT('',(-105.041500000001,0.,120.));
#5366=CARTESIAN_POINT('Origin',(-107.500000000001,0.,120.));
#5367=CARTESIAN_POINT('',(-204.050000000001,0.,-148.000000000003));
#5368=CARTESIAN_POINT('Origin',(-206.000000000001,0.,-148.000000000003));
#5369=CARTESIAN_POINT('',(-204.379000000001,0.,-166.000000000003));
#5370=CARTESIAN_POINT('Origin',(-206.000000000001,0.,-166.000000000003));
#5371=CARTESIAN_POINT('',(144.399999999998,0.,235.));
#5372=CARTESIAN_POINT('Origin',(147.499999999998,0.,235.));
#5373=CARTESIAN_POINT('',(-155.600000000001,0.,235.));
#5374=CARTESIAN_POINT('Origin',(-152.500000000001,0.,235.));
#5375=CARTESIAN_POINT('',(-5.60000000000153,0.,235.));
#5376=CARTESIAN_POINT('Origin',(-2.50000000000153,0.,235.));
#5377=CARTESIAN_POINT('Origin',(-2.50000000000153,13.3,235.));
#5378=CARTESIAN_POINT('',(0.599999999998473,11.6,235.));
#5379=CARTESIAN_POINT('Origin',(-2.50000000000153,11.6,235.));
#5380=CARTESIAN_POINT('Origin',(-2.50000000000153,-833.660709588938,235.));
#5381=CARTESIAN_POINT('Origin',(-152.500000000001,13.3,235.));
#5382=CARTESIAN_POINT('',(-149.400000000001,11.6,235.));
#5383=CARTESIAN_POINT('Origin',(-152.500000000001,11.6,235.));
#5384=CARTESIAN_POINT('Origin',(-152.500000000001,-833.660709588938,235.));
#5385=CARTESIAN_POINT('Origin',(147.499999999998,13.3,235.));
#5386=CARTESIAN_POINT('',(150.599999999998,11.6,235.));
#5387=CARTESIAN_POINT('Origin',(147.499999999998,11.6,235.));
#5388=CARTESIAN_POINT('Origin',(147.499999999998,-833.660709588938,235.));
#5389=CARTESIAN_POINT('Origin',(-206.000000000001,12.2869975317218,-166.000000000003));
#5390=CARTESIAN_POINT('',(-204.379000000001,11.8,-166.000000000003));
#5391=CARTESIAN_POINT('Origin',(-206.000000000001,11.8,-166.000000000003));
#5392=CARTESIAN_POINT('Origin',(-206.000000000001,5.9,-166.000000000003));
#5393=CARTESIAN_POINT('Origin',(-206.000000000001,10.5858391035519,-148.000000000003));
#5394=CARTESIAN_POINT('',(-204.050000000001,10.,-148.000000000003));
#5395=CARTESIAN_POINT('Origin',(-206.000000000001,10.,-148.000000000003));
#5396=CARTESIAN_POINT('Origin',(-206.000000000001,5.,-148.000000000003));
#5397=CARTESIAN_POINT('Origin',(-107.500000000001,12.7386079159396,120.));
#5398=CARTESIAN_POINT('',(-105.041500000001,12.,120.));
#5399=CARTESIAN_POINT('Origin',(-107.500000000001,12.,120.));
#5400=CARTESIAN_POINT('Origin',(-107.500000000001,6.,120.));
#5401=CARTESIAN_POINT('Origin',(101.249999999995,12.7386079159396,120.));
#5402=CARTESIAN_POINT('',(103.708499999995,12.,120.));
#5403=CARTESIAN_POINT('Origin',(101.249999999995,12.,120.));
#5404=CARTESIAN_POINT('Origin',(101.249999999995,6.,120.));
#5405=CARTESIAN_POINT('Origin',(-107.500000000001,12.7386079159396,60.));
#5406=CARTESIAN_POINT('',(-105.041500000001,12.,60.));
#5407=CARTESIAN_POINT('Origin',(-107.500000000001,12.,60.));
#5408=CARTESIAN_POINT('Origin',(-107.500000000001,6.,60.));
#5409=CARTESIAN_POINT('Origin',(101.249999999995,12.7386079159396,59.9999999999999));
#5410=CARTESIAN_POINT('',(103.708499999995,12.,59.9999999999999));
#5411=CARTESIAN_POINT('Origin',(101.249999999995,12.,59.9999999999999));
#5412=CARTESIAN_POINT('Origin',(101.249999999995,6.,59.9999999999999));
#5413=CARTESIAN_POINT('Origin',(-107.500000000001,12.7386079159396,-1.77635683940025E-14));
#5414=CARTESIAN_POINT('',(-105.041500000001,12.,-1.77635683940025E-14));
#5415=CARTESIAN_POINT('Origin',(-107.500000000001,12.,-1.77635683940025E-14));
#5416=CARTESIAN_POINT('Origin',(-107.500000000001,6.,-1.77635683940025E-14));
#5417=CARTESIAN_POINT('Origin',(101.249999999995,12.7386079159396,-5.32907051820075E-14));
#5418=CARTESIAN_POINT('',(103.708499999995,12.,-5.32907051820075E-14));
#5419=CARTESIAN_POINT('Origin',(101.249999999995,12.,-5.32907051820075E-14));
#5420=CARTESIAN_POINT('Origin',(101.249999999995,6.,-5.32907051820075E-14));
#5421=CARTESIAN_POINT('Origin',(-107.500000000001,12.7386079159396,-60.));
#5422=CARTESIAN_POINT('',(-105.041500000001,12.,-60.));
#5423=CARTESIAN_POINT('Origin',(-107.500000000001,12.,-60.));
#5424=CARTESIAN_POINT('Origin',(-107.500000000001,6.,-60.));
#5425=CARTESIAN_POINT('Origin',(101.249999999995,12.7386079159396,-60.0000000000001));
#5426=CARTESIAN_POINT('',(103.708499999995,12.,-60.0000000000001));
#5427=CARTESIAN_POINT('Origin',(101.249999999995,12.,-60.0000000000001));
#5428=CARTESIAN_POINT('Origin',(101.249999999995,6.,-60.0000000000001));
#5429=CARTESIAN_POINT('Origin',(-107.500000000001,12.7386079159396,-120.));
#5430=CARTESIAN_POINT('',(-105.041500000001,12.,-120.));
#5431=CARTESIAN_POINT('Origin',(-107.500000000001,12.,-120.));
#5432=CARTESIAN_POINT('Origin',(-107.500000000001,6.,-120.));
#5433=CARTESIAN_POINT('Origin',(101.249999999995,12.7386079159396,-120.));
#5434=CARTESIAN_POINT('',(103.708499999995,12.,-120.));
#5435=CARTESIAN_POINT('Origin',(101.249999999995,12.,-120.));
#5436=CARTESIAN_POINT('Origin',(101.249999999995,6.,-120.));
#5437=CARTESIAN_POINT('Origin',(-188.5,10.5858391035519,258.));
#5438=CARTESIAN_POINT('',(-186.55,10.,258.));
#5439=CARTESIAN_POINT('Origin',(-188.5,10.,258.));
#5440=CARTESIAN_POINT('Origin',(-188.5,5.,258.));
#5441=CARTESIAN_POINT('',(0.,0.,0.));
#5442=CARTESIAN_POINT('Origin',(-4.99999999999989,100.,349.05));
#5443=CARTESIAN_POINT('',(1.06581410364015E-13,0.,349.05));
#5444=CARTESIAN_POINT('',(-9.99999999999989,0.,349.05));
#5445=CARTESIAN_POINT('',(-4.99999999999991,0.,349.05));
#5446=CARTESIAN_POINT('',(1.06581410364015E-13,200.,349.05));
#5447=CARTESIAN_POINT('',(1.06303854607859E-13,50.,349.05));
#5448=CARTESIAN_POINT('',(-9.99999999999989,200.,349.05));
#5449=CARTESIAN_POINT('',(-4.99999999999991,200.,349.05));
#5450=CARTESIAN_POINT('',(-9.99999999999989,50.,349.05));
#5451=CARTESIAN_POINT('Origin',(1.06581410364015E-13,0.,350.));
#5452=CARTESIAN_POINT('',(0.,0.,0.3));
#5453=CARTESIAN_POINT('',(1.06581410364015E-13,0.,350.));
#5454=CARTESIAN_POINT('',(0.,200.,0.3));
#5455=CARTESIAN_POINT('',(-2.77555756156289E-16,50.,0.300000000000011));
#5456=CARTESIAN_POINT('',(1.06581410364015E-13,200.,350.));
#5457=CARTESIAN_POINT('Origin',(-4.99999999999994,0.,175.));
#5458=CARTESIAN_POINT('',(-9.99999999999996,0.,0.3));
#5459=CARTESIAN_POINT('',(-9.99999999999996,0.,0.));
#5460=CARTESIAN_POINT('',(-4.99999999999996,0.,0.300000000000011));
#5461=CARTESIAN_POINT('Origin',(-4.99999999999998,100.,0.3));
#5462=CARTESIAN_POINT('',(-9.99999999999996,200.,0.3));
#5463=CARTESIAN_POINT('',(-9.99999999999996,50.,0.3));
#5464=CARTESIAN_POINT('',(-4.99999999999996,200.,0.300000000000011));
#5465=CARTESIAN_POINT('Origin',(-4.99999999999995,182.16139208406,175.));
#5466=CARTESIAN_POINT('',(-2.54149999999995,182.9,175.));
#5467=CARTESIAN_POINT('Origin',(-4.99999999999995,182.9,175.));
#5468=CARTESIAN_POINT('Origin',(-4.99999999999995,191.45,175.));
#5469=CARTESIAN_POINT('',(-2.54149999999995,200.,175.));
#5470=CARTESIAN_POINT('Origin',(-4.99999999999995,200.,175.));
#5471=CARTESIAN_POINT('Origin',(-4.9999999999999,182.16139208406,325.));
#5472=CARTESIAN_POINT('',(-2.5414999999999,182.9,325.));
#5473=CARTESIAN_POINT('Origin',(-4.9999999999999,182.9,325.));
#5474=CARTESIAN_POINT('Origin',(-4.9999999999999,191.45,325.));
#5475=CARTESIAN_POINT('',(-2.5414999999999,200.,325.));
#5476=CARTESIAN_POINT('Origin',(-4.9999999999999,200.,325.));
#5477=CARTESIAN_POINT('Origin',(-4.99999999999999,182.16139208406,25.));
#5478=CARTESIAN_POINT('',(-2.54149999999999,182.9,25.));
#5479=CARTESIAN_POINT('Origin',(-4.99999999999999,182.9,25.));
#5480=CARTESIAN_POINT('Origin',(-4.99999999999999,191.45,25.));
#5481=CARTESIAN_POINT('',(-2.54149999999999,200.,25.));
#5482=CARTESIAN_POINT('Origin',(-4.99999999999999,200.,25.));
#5483=CARTESIAN_POINT('Origin',(-9.99999999999996,0.,0.));
#5484=CARTESIAN_POINT('',(-9.99999999999996,200.,0.));
#5485=CARTESIAN_POINT('Origin',(-4.99999999999994,200.,175.));
#5486=CARTESIAN_POINT('',(0.,0.,0.));
#5487=CARTESIAN_POINT('Origin',(150.,0.,150.));
#5488=CARTESIAN_POINT('',(150.,0.,-150.));
#5489=CARTESIAN_POINT('',(150.,0.,150.));
#5490=CARTESIAN_POINT('',(150.,0.,-150.));
#5491=CARTESIAN_POINT('',(150.,150.,-150.));
#5492=CARTESIAN_POINT('',(150.,0.,-150.));
#5493=CARTESIAN_POINT('',(150.,150.,150.));
#5494=CARTESIAN_POINT('',(150.,150.,-150.));
#5495=CARTESIAN_POINT('',(150.,0.,150.));
#5496=CARTESIAN_POINT('Origin',(-150.,0.,150.));
#5497=CARTESIAN_POINT('',(-150.,0.,150.));
#5498=CARTESIAN_POINT('',(150.,0.,150.));
#5499=CARTESIAN_POINT('',(-150.,150.,150.));
#5500=CARTESIAN_POINT('',(150.,150.,150.));
#5501=CARTESIAN_POINT('',(-150.,0.,150.));
#5502=CARTESIAN_POINT('Origin',(-150.,0.,-150.));
#5503=CARTESIAN_POINT('',(-150.,0.,-150.));
#5504=CARTESIAN_POINT('',(-150.,0.,150.));
#5505=CARTESIAN_POINT('',(-150.,150.,-150.));
#5506=CARTESIAN_POINT('',(-150.,150.,150.));
#5507=CARTESIAN_POINT('',(-150.,0.,-150.));
#5508=CARTESIAN_POINT('Origin',(150.,0.,-150.));
#5509=CARTESIAN_POINT('',(-150.,0.,-150.));
#5510=CARTESIAN_POINT('',(-150.,150.,-150.));
#5511=CARTESIAN_POINT('Origin',(0.,0.,0.));
#5512=CARTESIAN_POINT('Origin',(0.,150.,0.));
#5513=CARTESIAN_POINT('',(0.,0.,0.));
#5514=CARTESIAN_POINT('Origin',(-261.65,-110.000000000001,40.));
#5515=CARTESIAN_POINT('',(-245.65,-110.000000000001,37.9));
#5516=CARTESIAN_POINT('',(-245.65,-110.000000000001,42.1));
#5517=CARTESIAN_POINT('Origin',(-245.65,-110.000000000001,40.));
#5518=CARTESIAN_POINT('',(-261.65,-110.000000000001,37.9));
#5519=CARTESIAN_POINT('',(-261.65,-110.000000000001,37.9));
#5520=CARTESIAN_POINT('',(-261.65,-110.000000000001,42.1));
#5521=CARTESIAN_POINT('Origin',(-261.65,-110.000000000001,40.));
#5522=CARTESIAN_POINT('',(-261.65,-110.000000000001,42.1));
#5523=CARTESIAN_POINT('Origin',(-261.65,209.999999999999,42.1));
#5524=CARTESIAN_POINT('',(-245.65,209.999999999999,42.1));
#5525=CARTESIAN_POINT('',(-245.65,34.9999999999994,42.1));
#5526=CARTESIAN_POINT('',(-261.65,209.999999999999,42.1));
#5527=CARTESIAN_POINT('',(-261.65,224.999999999999,42.1));
#5528=CARTESIAN_POINT('',(-261.65,209.999999999999,42.1));
#5529=CARTESIAN_POINT('Origin',(-261.65,209.999999999999,40.));
#5530=CARTESIAN_POINT('',(-245.65,209.999999999999,37.9));
#5531=CARTESIAN_POINT('Origin',(-245.65,209.999999999999,40.));
#5532=CARTESIAN_POINT('',(-261.65,209.999999999999,37.9));
#5533=CARTESIAN_POINT('Origin',(-261.65,209.999999999999,40.));
#5534=CARTESIAN_POINT('',(-261.65,209.999999999999,37.9));
#5535=CARTESIAN_POINT('Origin',(-261.65,-110.000000000001,37.9));
#5536=CARTESIAN_POINT('',(-245.65,-125.000000000001,37.9));
#5537=CARTESIAN_POINT('',(-261.65,64.9999999999994,37.9));
#5538=CARTESIAN_POINT('Origin',(-261.65,-110.000000000001,160.));
#5539=CARTESIAN_POINT('',(-245.65,-110.000000000001,157.9));
#5540=CARTESIAN_POINT('',(-245.65,-110.000000000001,162.1));
#5541=CARTESIAN_POINT('Origin',(-245.65,-110.000000000001,160.));
#5542=CARTESIAN_POINT('',(-261.65,-110.000000000001,157.9));
#5543=CARTESIAN_POINT('',(-261.65,-110.000000000001,157.9));
#5544=CARTESIAN_POINT('',(-261.65,-110.000000000001,162.1));
#5545=CARTESIAN_POINT('Origin',(-261.65,-110.000000000001,160.));
#5546=CARTESIAN_POINT('',(-261.65,-110.000000000001,162.1));
#5547=CARTESIAN_POINT('Origin',(-261.65,209.999999999999,162.1));
#5548=CARTESIAN_POINT('',(-245.65,209.999999999999,162.1));
#5549=CARTESIAN_POINT('',(-245.65,34.9999999999994,162.1));
#5550=CARTESIAN_POINT('',(-261.65,209.999999999999,162.1));
#5551=CARTESIAN_POINT('',(-261.65,224.999999999999,162.1));
#5552=CARTESIAN_POINT('',(-261.65,209.999999999999,162.1));
#5553=CARTESIAN_POINT('Origin',(-261.65,209.999999999999,160.));
#5554=CARTESIAN_POINT('',(-245.65,209.999999999999,157.9));
#5555=CARTESIAN_POINT('Origin',(-245.65,209.999999999999,160.));
#5556=CARTESIAN_POINT('',(-261.65,209.999999999999,157.9));
#5557=CARTESIAN_POINT('Origin',(-261.65,209.999999999999,160.));
#5558=CARTESIAN_POINT('',(-261.65,209.999999999999,157.9));
#5559=CARTESIAN_POINT('Origin',(-261.65,-110.000000000001,157.9));
#5560=CARTESIAN_POINT('',(-245.65,-125.000000000001,157.9));
#5561=CARTESIAN_POINT('',(-261.65,64.9999999999994,157.9));
#5562=CARTESIAN_POINT('Origin',(-251.65,245.999999999999,18.));
#5563=CARTESIAN_POINT('',(-241.65,239.999999999999,18.));
#5564=CARTESIAN_POINT('',(-241.65,245.999999999999,12.));
#5565=CARTESIAN_POINT('Origin',(-241.65,245.999999999999,18.));
#5566=CARTESIAN_POINT('',(-261.65,245.999999999999,12.));
#5567=CARTESIAN_POINT('',(-251.65,245.999999999999,12.));
#5568=CARTESIAN_POINT('',(-261.65,239.999999999999,18.));
#5569=CARTESIAN_POINT('Origin',(-261.65,245.999999999999,18.));
#5570=CARTESIAN_POINT('',(-251.65,239.999999999999,18.));
#5571=CARTESIAN_POINT('Origin',(-261.65,239.999999999999,12.));
#5572=CARTESIAN_POINT('',(-241.65,269.999999999999,12.));
#5573=CARTESIAN_POINT('',(-241.65,239.999999999999,12.));
#5574=CARTESIAN_POINT('',(-261.65,269.999999999999,12.));
#5575=CARTESIAN_POINT('',(-261.65,269.999999999999,12.));
#5576=CARTESIAN_POINT('',(-261.65,239.999999999999,12.));
#5577=CARTESIAN_POINT('',(-245.15,257.999999999999,12.));
#5578=CARTESIAN_POINT('Origin',(-251.65,257.999999999999,12.));
#5579=CARTESIAN_POINT('Origin',(194.968002273235,-106.000000000001,6.00000000000001));
#5580=CARTESIAN_POINT('',(-245.65,-106.000000000001,4.37900000000001));
#5581=CARTESIAN_POINT('Origin',(-245.65,-106.000000000001,6.00000000000001));
#5582=CARTESIAN_POINT('',(-261.65,-106.000000000001,7.62100000000001));
#5583=CARTESIAN_POINT('Origin',(-261.65,-106.000000000001,6.00000000000001));
#5584=CARTESIAN_POINT('Origin',(194.968002273235,-130.000000000001,6.00000000000001));
#5585=CARTESIAN_POINT('',(-245.65,-130.000000000001,4.37900000000001));
#5586=CARTESIAN_POINT('Origin',(-245.65,-130.000000000001,6.00000000000001));
#5587=CARTESIAN_POINT('',(-261.65,-130.000000000001,7.62100000000001));
#5588=CARTESIAN_POINT('Origin',(-261.65,-130.000000000001,6.00000000000001));
#5589=CARTESIAN_POINT('Origin',(-251.65,257.999999999999,12.));
#5590=CARTESIAN_POINT('',(-245.15,257.999999999999,0.));
#5591=CARTESIAN_POINT('Origin',(-251.65,257.999999999999,0.));
#5592=CARTESIAN_POINT('Origin',(-251.65,269.999999999999,6.));
#5593=CARTESIAN_POINT('',(-261.65,269.999999999999,0.));
#5594=CARTESIAN_POINT('',(-261.65,269.999999999999,0.));
#5595=CARTESIAN_POINT('',(-241.65,269.999999999999,0.));
#5596=CARTESIAN_POINT('',(-241.65,269.999999999999,12.));
#5597=CARTESIAN_POINT('',(-241.65,269.999999999999,0.));
#5598=CARTESIAN_POINT('Origin',(-245.65,-140.000000000001,0.));
#5599=CARTESIAN_POINT('',(-245.65,-140.000000000001,0.));
#5600=CARTESIAN_POINT('',(-245.65,229.999999999999,0.));
#5601=CARTESIAN_POINT('',(-245.65,-140.000000000001,0.));
#5602=CARTESIAN_POINT('',(-245.65,229.999999999999,200.));
#5603=CARTESIAN_POINT('',(-245.65,229.999999999999,0.));
#5604=CARTESIAN_POINT('',(-245.65,-140.000000000001,200.));
#5605=CARTESIAN_POINT('',(-245.65,-140.000000000001,200.));
#5606=CARTESIAN_POINT('',(-245.65,-140.000000000001,0.));
#5607=CARTESIAN_POINT('Origin',(-261.65,-140.000000000001,0.));
#5608=CARTESIAN_POINT('',(-261.65,-140.000000000001,0.));
#5609=CARTESIAN_POINT('',(-261.65,-140.000000000001,0.));
#5610=CARTESIAN_POINT('',(-261.65,-140.000000000001,200.));
#5611=CARTESIAN_POINT('',(-261.65,-140.000000000001,200.));
#5612=CARTESIAN_POINT('',(-261.65,-140.000000000001,0.));
#5613=CARTESIAN_POINT('Origin',(-261.65,239.999999999999,0.));
#5614=CARTESIAN_POINT('',(-261.65,239.999999999999,0.));
#5615=CARTESIAN_POINT('',(-261.65,239.999999999999,200.));
#5616=CARTESIAN_POINT('',(-261.65,239.999999999999,200.));
#5617=CARTESIAN_POINT('',(-261.65,239.999999999999,0.));
#5618=CARTESIAN_POINT('Origin',(-241.65,239.999999999999,0.));
#5619=CARTESIAN_POINT('',(-241.65,239.999999999999,200.));
#5620=CARTESIAN_POINT('',(-241.65,239.999999999999,200.));
#5621=CARTESIAN_POINT('',(-241.65,239.999999999999,0.));
#5622=CARTESIAN_POINT('Origin',(-241.65,229.999999999999,0.));
#5623=CARTESIAN_POINT('',(-241.65,229.999999999999,0.));
#5624=CARTESIAN_POINT('',(-241.65,229.999999999999,0.));
#5625=CARTESIAN_POINT('',(-241.65,229.999999999999,200.));
#5626=CARTESIAN_POINT('',(-241.65,229.999999999999,200.));
#5627=CARTESIAN_POINT('',(-241.65,229.999999999999,0.));
#5628=CARTESIAN_POINT('Origin',(-245.65,229.999999999999,0.));
#5629=CARTESIAN_POINT('',(-245.65,229.999999999999,0.));
#5630=CARTESIAN_POINT('',(-245.65,229.999999999999,200.));
#5631=CARTESIAN_POINT('Origin',(-253.5,51.8499999999994,200.));
#5632=CARTESIAN_POINT('Origin',(-253.5,51.8499999999994,0.));
#5633=CARTESIAN_POINT('',(0.,0.,0.));
#5634=CARTESIAN_POINT('Origin',(174.074999999999,5.00000000000005,1.075));
#5635=CARTESIAN_POINT('',(169.824999999999,5.00000000000005,0.));
#5636=CARTESIAN_POINT('Origin',(174.074999999999,5.00000000000005,0.));
#5637=CARTESIAN_POINT('',(171.974999999999,5.00000000000005,2.15));
#5638=CARTESIAN_POINT('Origin',(174.074999999999,5.00000000000005,2.15000000000003));
#5639=CARTESIAN_POINT('Origin',(174.074999999999,5.00000000000005,402.152412028077));
#5640=CARTESIAN_POINT('',(176.174999999999,5.00000000000005,10.));
#5641=CARTESIAN_POINT('Origin',(174.074999999999,5.00000000000005,10.));
#5642=CARTESIAN_POINT('Origin',(308.449999999997,5.00000000000003,1.075));
#5643=CARTESIAN_POINT('',(304.199999999997,5.00000000000003,0.));
#5644=CARTESIAN_POINT('Origin',(308.449999999997,5.00000000000003,0.));
#5645=CARTESIAN_POINT('',(306.349999999997,5.00000000000003,2.15));
#5646=CARTESIAN_POINT('Origin',(308.449999999997,5.00000000000003,2.15000000000003));
#5647=CARTESIAN_POINT('Origin',(308.449999999997,5.00000000000003,402.152412028077));
#5648=CARTESIAN_POINT('',(310.549999999997,5.00000000000003,10.));
#5649=CARTESIAN_POINT('Origin',(308.449999999997,5.00000000000003,10.));
#5650=CARTESIAN_POINT('Origin',(39.9999999999999,5.00000000000005,1.075));
#5651=CARTESIAN_POINT('',(35.7499999999999,5.00000000000005,0.));
#5652=CARTESIAN_POINT('Origin',(39.9999999999999,5.00000000000005,0.));
#5653=CARTESIAN_POINT('',(37.8999999999998,5.00000000000005,2.15));
#5654=CARTESIAN_POINT('Origin',(39.9999999999999,5.00000000000005,2.15000000000003));
#5655=CARTESIAN_POINT('Origin',(39.9999999999999,5.00000000000005,402.152412028077));
#5656=CARTESIAN_POINT('',(42.0999999999999,5.00000000000005,10.));
#5657=CARTESIAN_POINT('Origin',(39.9999999999999,5.00000000000005,10.));
#5658=CARTESIAN_POINT('Origin',(-5.75417973215348E-14,200.,0.));
#5659=CARTESIAN_POINT('',(-5.75417973215348E-14,200.,0.));
#5660=CARTESIAN_POINT('',(0.,0.,0.));
#5661=CARTESIAN_POINT('',(-5.75417973215348E-14,200.,0.));
#5662=CARTESIAN_POINT('',(0.,0.,10.));
#5663=CARTESIAN_POINT('',(0.,0.,0.));
#5664=CARTESIAN_POINT('',(-5.75417973215348E-14,200.,10.));
#5665=CARTESIAN_POINT('',(-5.75417973215348E-14,200.,10.));
#5666=CARTESIAN_POINT('',(-5.75417973215348E-14,200.,0.));
#5667=CARTESIAN_POINT('Origin',(348.75,200.,0.));
#5668=CARTESIAN_POINT('',(348.75,200.,0.));
#5669=CARTESIAN_POINT('',(348.75,200.,0.));
#5670=CARTESIAN_POINT('',(348.75,200.,10.));
#5671=CARTESIAN_POINT('',(348.75,200.,10.));
#5672=CARTESIAN_POINT('',(348.75,200.,0.));
#5673=CARTESIAN_POINT('Origin',(348.75,0.,0.));
#5674=CARTESIAN_POINT('',(348.75,0.,0.));
#5675=CARTESIAN_POINT('',(348.75,0.,0.));
#5676=CARTESIAN_POINT('',(348.75,0.,10.));
#5677=CARTESIAN_POINT('',(348.75,0.,10.));
#5678=CARTESIAN_POINT('',(348.75,0.,0.));
#5679=CARTESIAN_POINT('Origin',(0.,0.,0.));
#5680=CARTESIAN_POINT('',(0.,0.,0.));
#5681=CARTESIAN_POINT('',(0.,0.,10.));
#5682=CARTESIAN_POINT('Origin',(174.375,100.,10.));
#5683=CARTESIAN_POINT('Origin',(174.375,100.,0.));
#5684=CARTESIAN_POINT('',(0.,0.,0.));
#5685=CARTESIAN_POINT('Origin',(-134.699999999999,-69.9999999999996,12.2869975317218));
#5686=CARTESIAN_POINT('',(-136.320999999999,-69.9999999999996,11.8));
#5687=CARTESIAN_POINT('Origin',(-134.699999999999,-69.9999999999996,11.8));
#5688=CARTESIAN_POINT('Origin',(-134.699999999999,-69.9999999999996,5.9));
#5689=CARTESIAN_POINT('',(-136.320999999999,-69.9999999999996,0.));
#5690=CARTESIAN_POINT('Origin',(-134.699999999999,-69.9999999999996,0.));
#5691=CARTESIAN_POINT('Origin',(133.749999999998,-69.9999999999996,12.2869975317218));
#5692=CARTESIAN_POINT('',(132.128999999998,-69.9999999999996,11.8));
#5693=CARTESIAN_POINT('Origin',(133.749999999998,-69.9999999999996,11.8));
#5694=CARTESIAN_POINT('Origin',(133.749999999998,-69.9999999999996,5.9));
#5695=CARTESIAN_POINT('',(132.128999999998,-69.9999999999996,0.));
#5696=CARTESIAN_POINT('Origin',(133.749999999998,-69.9999999999996,0.));
#5697=CARTESIAN_POINT('Origin',(-0.625000000000462,-69.9999999999996,12.2869975317218));
#5698=CARTESIAN_POINT('',(-2.24600000000046,-69.9999999999996,11.8));
#5699=CARTESIAN_POINT('Origin',(-0.625000000000462,-69.9999999999996,11.8));
#5700=CARTESIAN_POINT('Origin',(-0.625000000000462,-69.9999999999996,5.9));
#5701=CARTESIAN_POINT('',(-2.24600000000046,-69.9999999999996,0.));
#5702=CARTESIAN_POINT('Origin',(-0.625000000000462,-69.9999999999996,0.));
#5703=CARTESIAN_POINT('Origin',(-104.699999999999,-64.9999999999996,20.));
#5704=CARTESIAN_POINT('',(-101.449999999999,-74.9999999999996,20.));
#5705=CARTESIAN_POINT('',(-107.949999999999,-74.9999999999996,20.));
#5706=CARTESIAN_POINT('Origin',(-104.699999999999,-74.9999999999996,20.));
#5707=CARTESIAN_POINT('',(-101.449999999999,-64.9999999999996,20.));
#5708=CARTESIAN_POINT('',(-101.449999999999,-64.9999999999996,20.));
#5709=CARTESIAN_POINT('',(-107.949999999999,-64.9999999999996,20.));
#5710=CARTESIAN_POINT('Origin',(-104.699999999999,-64.9999999999996,20.));
#5711=CARTESIAN_POINT('',(-107.949999999999,-64.9999999999996,20.));
#5712=CARTESIAN_POINT('Origin',(-107.949999999999,-64.9999999999996,100.));
#5713=CARTESIAN_POINT('',(-107.949999999999,-74.9999999999996,100.));
#5714=CARTESIAN_POINT('',(-107.949999999999,-74.9999999999996,50.));
#5715=CARTESIAN_POINT('',(-107.949999999999,-64.9999999999996,100.));
#5716=CARTESIAN_POINT('',(-107.949999999999,-64.9999999999996,50.));
#5717=CARTESIAN_POINT('',(-107.949999999999,-64.9999999999996,100.));
#5718=CARTESIAN_POINT('Origin',(-104.699999999999,-64.9999999999996,100.));
#5719=CARTESIAN_POINT('',(-101.449999999999,-74.9999999999996,100.));
#5720=CARTESIAN_POINT('Origin',(-104.699999999999,-74.9999999999996,100.));
#5721=CARTESIAN_POINT('',(-101.449999999999,-64.9999999999996,100.));
#5722=CARTESIAN_POINT('Origin',(-104.699999999999,-64.9999999999996,100.));
#5723=CARTESIAN_POINT('',(-101.449999999999,-64.9999999999996,100.));
#5724=CARTESIAN_POINT('Origin',(-101.449999999999,-64.9999999999996,20.));
#5725=CARTESIAN_POINT('',(-101.449999999999,-74.9999999999996,9.99999999999999));
#5726=CARTESIAN_POINT('',(-101.449999999999,-64.9999999999996,10.));
#5727=CARTESIAN_POINT('Origin',(103.749999999998,-64.9999999999996,20.));
#5728=CARTESIAN_POINT('',(106.999999999998,-74.9999999999996,20.));
#5729=CARTESIAN_POINT('',(100.499999999998,-74.9999999999996,20.));
#5730=CARTESIAN_POINT('Origin',(103.749999999998,-74.9999999999996,20.));
#5731=CARTESIAN_POINT('',(106.999999999998,-64.9999999999996,20.));
#5732=CARTESIAN_POINT('',(106.999999999998,-64.9999999999996,20.));
#5733=CARTESIAN_POINT('',(100.499999999998,-64.9999999999996,20.));
#5734=CARTESIAN_POINT('Origin',(103.749999999998,-64.9999999999996,20.));
#5735=CARTESIAN_POINT('',(100.499999999998,-64.9999999999996,20.));
#5736=CARTESIAN_POINT('Origin',(100.499999999998,-64.9999999999996,100.));
#5737=CARTESIAN_POINT('',(100.499999999998,-74.9999999999996,100.));
#5738=CARTESIAN_POINT('',(100.499999999998,-74.9999999999996,50.));
#5739=CARTESIAN_POINT('',(100.499999999998,-64.9999999999996,100.));
#5740=CARTESIAN_POINT('',(100.499999999998,-64.9999999999996,50.));
#5741=CARTESIAN_POINT('',(100.499999999998,-64.9999999999996,100.));
#5742=CARTESIAN_POINT('Origin',(103.749999999998,-64.9999999999996,100.));
#5743=CARTESIAN_POINT('',(106.999999999998,-74.9999999999996,100.));
#5744=CARTESIAN_POINT('Origin',(103.749999999998,-74.9999999999996,100.));
#5745=CARTESIAN_POINT('',(106.999999999998,-64.9999999999996,100.));
#5746=CARTESIAN_POINT('Origin',(103.749999999998,-64.9999999999996,100.));
#5747=CARTESIAN_POINT('',(106.999999999998,-64.9999999999996,100.));
#5748=CARTESIAN_POINT('Origin',(106.999999999998,-64.9999999999996,20.));
#5749=CARTESIAN_POINT('',(106.999999999998,-74.9999999999996,10.));
#5750=CARTESIAN_POINT('',(106.999999999998,-64.9999999999996,10.));
#5751=CARTESIAN_POINT('Origin',(-174.699999999999,-74.9999999999996,0.));
#5752=CARTESIAN_POINT('',(-174.699999999999,-74.9999999999996,0.));
#5753=CARTESIAN_POINT('',(173.749999999998,-74.9999999999996,0.));
#5754=CARTESIAN_POINT('',(-174.999999999999,-74.9999999999996,0.));
#5755=CARTESIAN_POINT('',(173.749999999998,-74.9999999999996,120.));
#5756=CARTESIAN_POINT('',(173.749999999998,-74.9999999999996,0.));
#5757=CARTESIAN_POINT('',(-174.699999999999,-74.9999999999996,120.));
#5758=CARTESIAN_POINT('',(-174.999999999999,-74.9999999999996,120.));
#5759=CARTESIAN_POINT('',(-174.699999999999,-74.9999999999996,0.));
#5760=CARTESIAN_POINT('Origin',(-174.699999999999,-64.9999999999996,0.));
#5761=CARTESIAN_POINT('',(-174.699999999999,-64.9999999999996,0.));
#5762=CARTESIAN_POINT('',(-174.699999999999,125.,0.));
#5763=CARTESIAN_POINT('',(-174.699999999999,-64.9999999999996,120.));
#5764=CARTESIAN_POINT('',(-174.699999999999,125.,120.));
#5765=CARTESIAN_POINT('',(-174.699999999999,-64.9999999999996,0.));
#5766=CARTESIAN_POINT('Origin',(173.749999999998,-64.9999999999996,0.));
#5767=CARTESIAN_POINT('',(173.749999999998,-64.9999999999996,0.));
#5768=CARTESIAN_POINT('',(173.749999999998,-64.9999999999996,0.));
#5769=CARTESIAN_POINT('',(173.749999999998,-64.9999999999996,120.));
#5770=CARTESIAN_POINT('',(173.749999999998,-64.9999999999996,120.));
#5771=CARTESIAN_POINT('',(173.749999999998,-64.9999999999996,0.));
#5772=CARTESIAN_POINT('Origin',(173.749999999998,-74.9999999999996,0.));
#5773=CARTESIAN_POINT('',(173.749999999998,-74.9999999999996,0.));
#5774=CARTESIAN_POINT('',(173.749999999998,-74.9999999999996,120.));
#5775=CARTESIAN_POINT('Origin',(-0.475000000000421,-69.9999999999996,120.));
#5776=CARTESIAN_POINT('Origin',(-0.475000000000403,-69.9999999999996,0.));
#5777=CARTESIAN_POINT('',(0.,0.,0.));
#5778=CARTESIAN_POINT('Origin',(0.,0.1,0.));
#5779=CARTESIAN_POINT('',(-2.,0.2,-2.44929359829471E-16));
#5780=CARTESIAN_POINT('Origin',(0.,0.2,0.));
#5781=CARTESIAN_POINT('',(-1.8,0.,2.20436423846524E-16));
#5782=CARTESIAN_POINT('Origin',(0.,0.,0.));
#5783=CARTESIAN_POINT('Origin',(0.,0.,0.));
#5784=CARTESIAN_POINT('',(-2.,19.3,2.44929359829471E-16));
#5785=CARTESIAN_POINT('Origin',(0.,19.3,0.));
#5786=CARTESIAN_POINT('Origin',(1.9388312758347E-16,0.,-2.89120579329468E-17));
#5787=CARTESIAN_POINT('Origin',(0.,19.65,0.));
#5788=CARTESIAN_POINT('',(-1.3,20.,-1.59204083889156E-16));
#5789=CARTESIAN_POINT('Origin',(0.,20.,0.));
#5790=CARTESIAN_POINT('Origin',(1.9388312758347E-16,20.,-2.89120579329468E-17));
#5791=CARTESIAN_POINT('',(0.,0.,0.));
#5792=CARTESIAN_POINT('Origin',(388.,12.,7.5));
#5793=CARTESIAN_POINT('',(385.,0.,0.));
#5794=CARTESIAN_POINT('',(388.,0.,7.5));
#5795=CARTESIAN_POINT('',(383.396551724138,0.,-4.00862068965519));
#5796=CARTESIAN_POINT('',(385.,12.,0.));
#5797=CARTESIAN_POINT('',(385.,9.00000000000001,-5.55111512312578E-16));
#5798=CARTESIAN_POINT('',(388.,12.,7.5));
#5799=CARTESIAN_POINT('',(388.913793103449,12.,9.78448275862069));
#5800=CARTESIAN_POINT('',(388.,12.,7.5));
#5801=CARTESIAN_POINT('Origin',(390.,12.,7.5));
#5802=CARTESIAN_POINT('',(392.,0.,7.5));
#5803=CARTESIAN_POINT('Origin',(390.,0.,7.5));
#5804=CARTESIAN_POINT('',(392.,12.,7.5));
#5805=CARTESIAN_POINT('Origin',(390.,12.,7.5));
#5806=CARTESIAN_POINT('',(392.,12.,7.5));
#5807=CARTESIAN_POINT('Origin',(395.,12.,8.88178419700125E-15));
#5808=CARTESIAN_POINT('',(395.,0.,0.));
#5809=CARTESIAN_POINT('',(391.206896551724,0.,9.48275862068968));
#5810=CARTESIAN_POINT('',(395.,12.,0.));
#5811=CARTESIAN_POINT('',(396.724137931035,12.,-4.3103448275862));
#5812=CARTESIAN_POINT('',(395.,9.00000000000001,5.55111512312578E-16));
#5813=CARTESIAN_POINT('Origin',(405.5,12.,7.5));
#5814=CARTESIAN_POINT('',(403.,0.,0.));
#5815=CARTESIAN_POINT('',(405.5,0.,7.5));
#5816=CARTESIAN_POINT('',(401.1,0.,-5.70000000000002));
#5817=CARTESIAN_POINT('',(403.,12.,0.));
#5818=CARTESIAN_POINT('',(403.,9.00000000000001,0.));
#5819=CARTESIAN_POINT('',(405.5,12.,7.5));
#5820=CARTESIAN_POINT('',(405.1,12.,6.30000000000001));
#5821=CARTESIAN_POINT('',(405.5,12.,7.5));
#5822=CARTESIAN_POINT('Origin',(408.,12.,7.5));
#5823=CARTESIAN_POINT('',(410.5,0.,7.5));
#5824=CARTESIAN_POINT('Origin',(408.,0.,7.5));
#5825=CARTESIAN_POINT('',(410.5,12.,7.5));
#5826=CARTESIAN_POINT('Origin',(408.,12.,7.5));
#5827=CARTESIAN_POINT('',(410.5,12.,7.5));
#5828=CARTESIAN_POINT('Origin',(413.,12.,-1.11022302462516E-15));
#5829=CARTESIAN_POINT('',(413.,0.,0.));
#5830=CARTESIAN_POINT('',(409.35,0.,10.95));
#5831=CARTESIAN_POINT('',(413.,12.,0.));
#5832=CARTESIAN_POINT('',(413.35,12.,-1.05));
#5833=CARTESIAN_POINT('',(413.,9.00000000000001,0.));
#5834=CARTESIAN_POINT('Origin',(420.,12.,0.));
#5835=CARTESIAN_POINT('',(340.,12.,0.));
#5836=CARTESIAN_POINT('',(420.,12.,0.));
#5837=CARTESIAN_POINT('',(340.,12.,15.));
#5838=CARTESIAN_POINT('',(340.,12.,0.));
#5839=CARTESIAN_POINT('',(420.,12.,15.));
#5840=CARTESIAN_POINT('',(420.,12.,15.));
#5841=CARTESIAN_POINT('',(420.,12.,0.));
#5842=CARTESIAN_POINT('',(420.,12.,0.));
#5843=CARTESIAN_POINT('',(420.,12.,0.));
#5844=CARTESIAN_POINT('',(420.,12.,0.));
#5845=CARTESIAN_POINT('Origin',(380.,6.,0.));
#5846=CARTESIAN_POINT('',(340.,-2.46278526508023E-29,0.));
#5847=CARTESIAN_POINT('',(340.,-2.46278526508023E-29,0.));
#5848=CARTESIAN_POINT('',(340.,12.,0.));
#5849=CARTESIAN_POINT('',(345.75,6.,0.));
#5850=CARTESIAN_POINT('Origin',(348.,6.,0.));
#5851=CARTESIAN_POINT('',(369.75,6.,0.));
#5852=CARTESIAN_POINT('Origin',(372.,6.,0.));
#5853=CARTESIAN_POINT('Origin',(380.,6.,0.));
#5854=CARTESIAN_POINT('',(420.,0.,0.));
#5855=CARTESIAN_POINT('',(420.,0.,0.));
#5856=CARTESIAN_POINT('',(340.,-2.46278526508023E-29,0.));
#5857=CARTESIAN_POINT('Origin',(348.,6.,11.));
#5858=CARTESIAN_POINT('',(352.,6.,11.));
#5859=CARTESIAN_POINT('Origin',(348.,6.,11.));
#5860=CARTESIAN_POINT('',(345.75,6.,11.));
#5861=CARTESIAN_POINT('Origin',(348.,6.,11.));
#5862=CARTESIAN_POINT('Origin',(348.,6.,13.));
#5863=CARTESIAN_POINT('',(352.,6.,15.));
#5864=CARTESIAN_POINT('Origin',(348.,6.,15.));
#5865=CARTESIAN_POINT('Origin',(348.,6.,-67.2739326883067));
#5866=CARTESIAN_POINT('Origin',(372.,6.,11.));
#5867=CARTESIAN_POINT('',(376.,6.,11.));
#5868=CARTESIAN_POINT('Origin',(372.,6.,11.));
#5869=CARTESIAN_POINT('',(369.75,6.,11.));
#5870=CARTESIAN_POINT('Origin',(372.,6.,11.));
#5871=CARTESIAN_POINT('Origin',(372.,6.,13.));
#5872=CARTESIAN_POINT('',(376.,6.,15.));
#5873=CARTESIAN_POINT('Origin',(372.,6.,15.));
#5874=CARTESIAN_POINT('Origin',(372.,6.,-67.2739326883067));
#5875=CARTESIAN_POINT('Origin',(340.,12.,0.));
#5876=CARTESIAN_POINT('',(340.,-2.46278526508023E-29,15.));
#5877=CARTESIAN_POINT('',(340.,-2.46278526508023E-29,0.));
#5878=CARTESIAN_POINT('',(340.,12.,15.));
#5879=CARTESIAN_POINT('Origin',(420.,0.,0.));
#5880=CARTESIAN_POINT('',(420.,0.,15.));
#5881=CARTESIAN_POINT('',(420.,0.,15.));
#5882=CARTESIAN_POINT('',(420.,0.,0.));
#5883=CARTESIAN_POINT('Origin',(340.,-2.46278526508023E-29,0.));
#5884=CARTESIAN_POINT('',(340.,-2.46278526508023E-29,0.));
#5885=CARTESIAN_POINT('',(340.,-2.46278526508023E-29,15.));
#5886=CARTESIAN_POINT('Origin',(380.,6.,15.));
#5887=CARTESIAN_POINT('Origin',(380.,6.,0.));
#5888=CARTESIAN_POINT('',(0.,0.,0.));
#5889=CARTESIAN_POINT('Origin',(2.46412148472242E-16,0.,-6.83383025096352E-15));
#5890=CARTESIAN_POINT('',(4.43554080687571,0.,9.2425371465908));
#5891=CARTESIAN_POINT('',(9.02105492053744,0.,4.87022415051069));
#5892=CARTESIAN_POINT('',(4.43554080687571,0.,9.2425371465908));
#5893=CARTESIAN_POINT('',(10.1608326689334,0.,-1.36234893823392));
#5894=CARTESIAN_POINT('',(9.02105492053744,0.,4.87022415051069));
#5895=CARTESIAN_POINT('',(7.41951769179704,0.,-7.0745510371105));
#5896=CARTESIAN_POINT('',(10.1608326689334,0.,-1.36234893823392));
#5897=CARTESIAN_POINT('',(1.84419913652542,0.,-10.0845150949567));
#5898=CARTESIAN_POINT('',(7.41951769179704,0.,-7.0745510371105));
#5899=CARTESIAN_POINT('',(-4.43554080687571,0.,-9.24253714659081));
#5900=CARTESIAN_POINT('',(1.84419913652542,0.,-10.0845150949567));
#5901=CARTESIAN_POINT('',(-9.02105492053744,0.,-4.8702241505107));
#5902=CARTESIAN_POINT('',(-4.43554080687571,0.,-9.24253714659081));
#5903=CARTESIAN_POINT('',(-10.1608326689334,0.,1.36234893823391));
#5904=CARTESIAN_POINT('',(-9.02105492053744,0.,-4.8702241505107));
#5905=CARTESIAN_POINT('',(-7.41951769179704,0.,7.07455103711049));
#5906=CARTESIAN_POINT('',(-10.1608326689334,0.,1.36234893823391));
#5907=CARTESIAN_POINT('',(-1.84419913652542,0.,10.0845150949567));
#5908=CARTESIAN_POINT('',(-7.41951769179704,0.,7.07455103711049));
#5909=CARTESIAN_POINT('',(-1.84419913652542,0.,10.0845150949567));
#5910=CARTESIAN_POINT('',(-5.15,0.,6.30693101560887E-16));
#5911=CARTESIAN_POINT('Origin',(0.,0.,0.));
#5912=CARTESIAN_POINT('Origin',(10.1608326689334,0.,-1.36234893823392));
#5913=CARTESIAN_POINT('',(9.02105492053744,-6.2,4.87022415051069));
#5914=CARTESIAN_POINT('',(9.02105492053744,0.,4.87022415051069));
#5915=CARTESIAN_POINT('',(10.1608326689334,-6.2,-1.36234893823392));
#5916=CARTESIAN_POINT('',(9.02105492053744,-6.2,4.87022415051069));
#5917=CARTESIAN_POINT('',(10.1608326689334,0.,-1.36234893823392));
#5918=CARTESIAN_POINT('Origin',(7.41951769179704,0.,-7.0745510371105));
#5919=CARTESIAN_POINT('',(7.41951769179704,-6.2,-7.0745510371105));
#5920=CARTESIAN_POINT('',(10.1608326689334,-6.2,-1.36234893823392));
#5921=CARTESIAN_POINT('',(7.41951769179704,0.,-7.0745510371105));
#5922=CARTESIAN_POINT('Origin',(1.84419913652542,0.,-10.0845150949567));
#5923=CARTESIAN_POINT('',(1.84419913652542,-6.2,-10.0845150949567));
#5924=CARTESIAN_POINT('',(7.41951769179704,-6.2,-7.0745510371105));
#5925=CARTESIAN_POINT('',(1.84419913652542,0.,-10.0845150949567));
#5926=CARTESIAN_POINT('Origin',(-4.43554080687571,0.,-9.24253714659081));
#5927=CARTESIAN_POINT('',(-4.43554080687571,-6.2,-9.24253714659081));
#5928=CARTESIAN_POINT('',(1.84419913652542,-6.2,-10.0845150949567));
#5929=CARTESIAN_POINT('',(-4.43554080687571,0.,-9.24253714659081));
#5930=CARTESIAN_POINT('Origin',(-9.02105492053744,0.,-4.8702241505107));
#5931=CARTESIAN_POINT('',(-9.02105492053744,-6.2,-4.8702241505107));
#5932=CARTESIAN_POINT('',(-4.43554080687571,-6.2,-9.24253714659081));
#5933=CARTESIAN_POINT('',(-9.02105492053744,0.,-4.8702241505107));
#5934=CARTESIAN_POINT('Origin',(-10.1608326689334,0.,1.3623489382339));
#5935=CARTESIAN_POINT('',(-10.1608326689334,-6.2,1.36234893823391));
#5936=CARTESIAN_POINT('',(-9.02105492053744,-6.2,-4.8702241505107));
#5937=CARTESIAN_POINT('',(-10.1608326689334,0.,1.36234893823391));
#5938=CARTESIAN_POINT('Origin',(-7.41951769179704,0.,7.07455103711049));
#5939=CARTESIAN_POINT('',(-7.41951769179704,-6.2,7.07455103711049));
#5940=CARTESIAN_POINT('',(-10.1608326689334,-6.2,1.36234893823391));
#5941=CARTESIAN_POINT('',(-7.41951769179704,0.,7.07455103711049));
#5942=CARTESIAN_POINT('Origin',(-1.84419913652542,0.,10.0845150949567));
#5943=CARTESIAN_POINT('',(-1.84419913652541,-6.2,10.0845150949567));
#5944=CARTESIAN_POINT('',(-7.41951769179704,-6.2,7.07455103711049));
#5945=CARTESIAN_POINT('',(-1.84419913652542,0.,10.0845150949567));
#5946=CARTESIAN_POINT('Origin',(4.43554080687571,0.,9.2425371465908));
#5947=CARTESIAN_POINT('',(4.43554080687571,-6.2,9.2425371465908));
#5948=CARTESIAN_POINT('',(-1.84419913652542,-6.2,10.0845150949567));
#5949=CARTESIAN_POINT('',(4.43554080687571,0.,9.2425371465908));
#5950=CARTESIAN_POINT('Origin',(9.02105492053744,0.,4.87022415051069));
#5951=CARTESIAN_POINT('',(4.43554080687571,-6.2,9.2425371465908));
#5952=CARTESIAN_POINT('Origin',(0.,-6.2,-6.66133814775094E-15));
#5953=CARTESIAN_POINT('Origin',(0.,1.81300246827816,0.));
#5954=CARTESIAN_POINT('',(1.621,2.3,0.));
#5955=CARTESIAN_POINT('Origin',(0.,2.3,0.));
#5956=CARTESIAN_POINT('Origin',(0.,6.3,0.));
#5957=CARTESIAN_POINT('',(1.621,10.3,0.));
#5958=CARTESIAN_POINT('Origin',(0.,10.3,0.));
#5959=CARTESIAN_POINT('Origin',(0.,0.,0.));
#5960=CARTESIAN_POINT('',(-5.15,10.3,6.30693101560887E-16));
#5961=CARTESIAN_POINT('Origin',(0.,10.3,0.));
#5962=CARTESIAN_POINT('Origin',(2.32205497075892E-16,10.3,0.));
#5963=CARTESIAN_POINT('',(0.,0.,0.));
#5964=CARTESIAN_POINT('Origin',(-125.,0.,-75.));
#5965=CARTESIAN_POINT('',(-125.,0.,-75.));
#5966=CARTESIAN_POINT('',(-125.,0.,75.));
#5967=CARTESIAN_POINT('',(-125.,0.,-75.));
#5968=CARTESIAN_POINT('',(-125.,10.,75.));
#5969=CARTESIAN_POINT('',(-125.,0.,75.));
#5970=CARTESIAN_POINT('',(-125.,10.,-75.));
#5971=CARTESIAN_POINT('',(-125.,10.,-75.));
#5972=CARTESIAN_POINT('',(-125.,0.,-75.));
#5973=CARTESIAN_POINT('Origin',(125.,0.,-75.));
#5974=CARTESIAN_POINT('',(125.,0.,-75.));
#5975=CARTESIAN_POINT('',(125.,0.,-75.));
#5976=CARTESIAN_POINT('',(125.,10.,-75.));
#5977=CARTESIAN_POINT('',(125.,10.,-75.));
#5978=CARTESIAN_POINT('',(125.,0.,-75.));
#5979=CARTESIAN_POINT('Origin',(125.,0.,75.));
#5980=CARTESIAN_POINT('',(125.,0.,75.));
#5981=CARTESIAN_POINT('',(125.,0.,75.));
#5982=CARTESIAN_POINT('',(125.,10.,75.));
#5983=CARTESIAN_POINT('',(125.,10.,75.));
#5984=CARTESIAN_POINT('',(125.,0.,75.));
#5985=CARTESIAN_POINT('Origin',(-125.,0.,75.));
#5986=CARTESIAN_POINT('',(-125.,0.,75.));
#5987=CARTESIAN_POINT('',(-125.,10.,75.));
#5988=CARTESIAN_POINT('Origin',(1.77635683940025E-14,10.,0.));
#5989=CARTESIAN_POINT('Origin',(1.33226762955019E-14,0.,6.66133814775093E-16));
#5990=CARTESIAN_POINT('',(0.,0.,0.));
#5991=CARTESIAN_POINT('Origin',(0.,359.5,0.));
#5992=CARTESIAN_POINT('',(-5.,359.,6.12323399573677E-16));
#5993=CARTESIAN_POINT('Origin',(0.,359.,0.));
#5994=CARTESIAN_POINT('',(-4.,360.,-4.89858719658941E-16));
#5995=CARTESIAN_POINT('Origin',(0.,360.,0.));
#5996=CARTESIAN_POINT('Origin',(0.,0.,0.));
#5997=CARTESIAN_POINT('',(-5.,1.,-6.12323399573677E-16));
#5998=CARTESIAN_POINT('Origin',(0.,1.,0.));
#5999=CARTESIAN_POINT('Origin',(2.36064120735332E-16,360.,0.));
#6000=CARTESIAN_POINT('Origin',(0.,0.5,0.));
#6001=CARTESIAN_POINT('',(-4.,0.,4.89858719658941E-16));
#6002=CARTESIAN_POINT('Origin',(0.,0.,0.));
#6003=CARTESIAN_POINT('Origin',(2.36064120735332E-16,0.,0.));
#6004=CARTESIAN_POINT('',(0.,0.,0.));
#6005=CARTESIAN_POINT('Origin',(15.7379763209582,1.,-14.7589745962156));
#6006=CARTESIAN_POINT('',(-1.46438969382682E-15,2.,-25.));
#6007=CARTESIAN_POINT('',(21.650635094611,2.,-12.5));
#6008=CARTESIAN_POINT('',(16.2379763209582,2.,-15.625));
#6009=CARTESIAN_POINT('',(19.650635094611,0.,-11.3452994616208));
#6010=CARTESIAN_POINT('',(21.650635094611,2.,-12.5));
#6011=CARTESIAN_POINT('',(-1.66533453693773E-15,0.,-22.6905989232415));
#6012=CARTESIAN_POINT('',(15.2379763209582,0.,-13.8929491924311));
#6013=CARTESIAN_POINT('',(-1.66533453693773E-15,0.,-22.6905989232415));
#6014=CARTESIAN_POINT('Origin',(20.650635094611,1.,6.24999999999999));
#6015=CARTESIAN_POINT('',(19.650635094611,0.,11.3452994616207));
#6016=CARTESIAN_POINT('',(19.650635094611,0.,6.24999999999999));
#6017=CARTESIAN_POINT('',(21.650635094611,2.,12.5));
#6018=CARTESIAN_POINT('',(21.650635094611,2.,6.24999999999999));
#6019=CARTESIAN_POINT('',(21.650635094611,2.,12.5));
#6020=CARTESIAN_POINT('Origin',(4.91265877365274,1.,21.0089745962156));
#6021=CARTESIAN_POINT('',(4.9960036108132E-15,0.,22.6905989232415));
#6022=CARTESIAN_POINT('',(4.41265877365274,0.,20.1429491924311));
#6023=CARTESIAN_POINT('',(3.12803580297575E-15,2.,25.));
#6024=CARTESIAN_POINT('',(5.41265877365274,2.,21.875));
#6025=CARTESIAN_POINT('',(3.12803580297575E-15,2.,25.));
#6026=CARTESIAN_POINT('Origin',(-4.91265877365274,1.,-21.0089745962156));
#6027=CARTESIAN_POINT('',(-21.650635094611,2.,-12.5));
#6028=CARTESIAN_POINT('',(-5.41265877365274,2.,-21.875));
#6029=CARTESIAN_POINT('',(-19.650635094611,0.,-11.3452994616208));
#6030=CARTESIAN_POINT('',(-4.41265877365274,0.,-20.1429491924311));
#6031=CARTESIAN_POINT('',(-21.650635094611,2.,-12.5));
#6032=CARTESIAN_POINT('Origin',(-15.7379763209582,1.,14.7589745962156));
#6033=CARTESIAN_POINT('',(-19.650635094611,0.,11.3452994616207));
#6034=CARTESIAN_POINT('',(-15.2379763209582,0.,13.8929491924311));
#6035=CARTESIAN_POINT('',(-21.650635094611,2.,12.5));
#6036=CARTESIAN_POINT('',(-16.2379763209582,2.,15.625));
#6037=CARTESIAN_POINT('',(-21.650635094611,2.,12.5));
#6038=CARTESIAN_POINT('Origin',(-20.650635094611,1.,-6.25000000000001));
#6039=CARTESIAN_POINT('',(-19.650635094611,0.,-6.25000000000001));
#6040=CARTESIAN_POINT('',(-21.650635094611,2.,-6.25000000000001));
#6041=CARTESIAN_POINT('Origin',(0.,0.,25.));
#6042=CARTESIAN_POINT('',(21.650635094611,10.,12.5));
#6043=CARTESIAN_POINT('',(21.650635094611,0.,12.5));
#6044=CARTESIAN_POINT('',(3.12803580297575E-15,10.,25.));
#6045=CARTESIAN_POINT('',(5.41265877365274,10.,21.875));
#6046=CARTESIAN_POINT('',(3.12803580297575E-15,0.,25.));
#6047=CARTESIAN_POINT('Origin',(21.650635094611,0.,12.5));
#6048=CARTESIAN_POINT('',(21.650635094611,10.,-12.5));
#6049=CARTESIAN_POINT('',(21.650635094611,0.,-12.5));
#6050=CARTESIAN_POINT('',(21.650635094611,10.,6.24999999999999));
#6051=CARTESIAN_POINT('Origin',(21.650635094611,0.,-12.5));
#6052=CARTESIAN_POINT('',(-1.46438969382682E-15,10.,-25.));
#6053=CARTESIAN_POINT('',(-1.46438969382682E-15,0.,-25.));
#6054=CARTESIAN_POINT('',(16.2379763209582,10.,-15.625));
#6055=CARTESIAN_POINT('Origin',(-1.55431223447522E-15,0.,-1.77635683940025E-15));
#6056=CARTESIAN_POINT('',(11.25,0.,1.37772764904077E-15));
#6057=CARTESIAN_POINT('Origin',(0.,0.,0.));
#6058=CARTESIAN_POINT('Origin',(-20.650635094611,11.,-6.25000000000001));
#6059=CARTESIAN_POINT('',(-19.650635094611,12.,11.3452994616207));
#6060=CARTESIAN_POINT('',(-19.650635094611,12.,-11.3452994616208));
#6061=CARTESIAN_POINT('',(-19.650635094611,12.,-6.25000000000001));
#6062=CARTESIAN_POINT('',(-21.650635094611,10.,-12.5));
#6063=CARTESIAN_POINT('',(-19.650635094611,12.,-11.3452994616208));
#6064=CARTESIAN_POINT('',(-21.650635094611,10.,12.5));
#6065=CARTESIAN_POINT('',(-21.650635094611,10.,-6.25000000000001));
#6066=CARTESIAN_POINT('',(-19.650635094611,12.,11.3452994616207));
#6067=CARTESIAN_POINT('Origin',(-4.91265877365274,11.,-21.0089745962156));
#6068=CARTESIAN_POINT('',(0.,12.,-22.6905989232415));
#6069=CARTESIAN_POINT('',(-4.41265877365274,12.,-20.1429491924311));
#6070=CARTESIAN_POINT('',(0.,12.,-22.6905989232415));
#6071=CARTESIAN_POINT('',(-5.41265877365274,10.,-21.875));
#6072=CARTESIAN_POINT('Origin',(15.7379763209582,11.,-14.7589745962156));
#6073=CARTESIAN_POINT('',(19.650635094611,12.,-11.3452994616208));
#6074=CARTESIAN_POINT('',(15.2379763209582,12.,-13.8929491924311));
#6075=CARTESIAN_POINT('',(19.650635094611,12.,-11.3452994616208));
#6076=CARTESIAN_POINT('Origin',(20.650635094611,11.,6.24999999999999));
#6077=CARTESIAN_POINT('',(19.650635094611,12.,11.3452994616207));
#6078=CARTESIAN_POINT('',(19.650635094611,12.,6.24999999999999));
#6079=CARTESIAN_POINT('',(19.650635094611,12.,11.3452994616207));
#6080=CARTESIAN_POINT('Origin',(4.91265877365274,11.,21.0089745962156));
#6081=CARTESIAN_POINT('',(8.88178419700125E-15,12.,22.6905989232415));
#6082=CARTESIAN_POINT('',(4.41265877365274,12.,20.1429491924311));
#6083=CARTESIAN_POINT('',(8.88178419700125E-15,12.,22.6905989232415));
#6084=CARTESIAN_POINT('Origin',(-15.7379763209582,11.,14.7589745962156));
#6085=CARTESIAN_POINT('',(-16.2379763209582,10.,15.625));
#6086=CARTESIAN_POINT('',(-15.2379763209582,12.,13.8929491924311));
#6087=CARTESIAN_POINT('Origin',(-21.650635094611,0.,12.5));
#6088=CARTESIAN_POINT('',(-21.650635094611,0.,12.5));
#6089=CARTESIAN_POINT('Origin',(-21.650635094611,0.,-12.5));
#6090=CARTESIAN_POINT('',(-21.650635094611,0.,-12.5));
#6091=CARTESIAN_POINT('Origin',(-1.55431223447522E-15,12.,0.));
#6092=CARTESIAN_POINT('Origin',(0.,-18.,0.));
#6093=CARTESIAN_POINT('',(11.25,-18.,1.37772764904077E-15));
#6094=CARTESIAN_POINT('Origin',(0.,-18.,0.));
#6095=CARTESIAN_POINT('',(9.25,-20.,-1.1327982892113E-15));
#6096=CARTESIAN_POINT('Origin',(0.,-20.,0.));
#6097=CARTESIAN_POINT('Origin',(0.,0.,0.));
#6098=CARTESIAN_POINT('Origin',(-4.4376560767937E-16,-20.,0.));
#6099=CARTESIAN_POINT('',(4.188,-20.,0.));
#6100=CARTESIAN_POINT('Origin',(0.,-20.,0.));
#6101=CARTESIAN_POINT('Origin',(0.,8.55820213624371,0.));
#6102=CARTESIAN_POINT('',(4.188,7.3,0.));
#6103=CARTESIAN_POINT('Origin',(0.,7.3,0.));
#6104=CARTESIAN_POINT('Origin',(0.,-6.35,0.));
#6105=CARTESIAN_POINT('Origin',(0.,0.,-25.));
#6106=CARTESIAN_POINT('',(0.,0.,0.));
#6107=CARTESIAN_POINT('Origin',(-100.000000000002,429.534631898291,-180.000000000004));
#6108=CARTESIAN_POINT('',(-104.188000000002,10.,-180.000000000004));
#6109=CARTESIAN_POINT('Origin',(-100.000000000002,10.,-180.000000000004));
#6110=CARTESIAN_POINT('',(-95.8120000000024,2.3248070135638E-16,-180.000000000004));
#6111=CARTESIAN_POINT('Origin',(-100.000000000002,0.,-180.000000000004));
#6112=CARTESIAN_POINT('Origin',(-100.000000000002,429.534631898291,-130.000000000003));
#6113=CARTESIAN_POINT('',(-104.188000000002,10.,-130.000000000003));
#6114=CARTESIAN_POINT('Origin',(-100.000000000002,10.,-130.000000000003));
#6115=CARTESIAN_POINT('',(-95.8120000000024,2.3248070135638E-16,-130.000000000003));
#6116=CARTESIAN_POINT('Origin',(-100.000000000002,0.,-130.000000000003));
#6117=CARTESIAN_POINT('Origin',(-100.000000000002,429.534631898291,-80.0000000000013));
#6118=CARTESIAN_POINT('',(-104.188000000002,10.,-80.0000000000013));
#6119=CARTESIAN_POINT('Origin',(-100.000000000002,10.,-80.0000000000013));
#6120=CARTESIAN_POINT('',(-95.8120000000024,2.32480701356378E-16,-80.0000000000013));
#6121=CARTESIAN_POINT('Origin',(-100.000000000002,0.,-80.0000000000013));
#6122=CARTESIAN_POINT('Origin',(-50.0000000000024,429.534631898291,-80.0000000000013));
#6123=CARTESIAN_POINT('',(-54.1880000000023,10.,-80.0000000000013));
#6124=CARTESIAN_POINT('Origin',(-50.0000000000023,10.,-80.0000000000013));
#6125=CARTESIAN_POINT('',(-45.8120000000023,3.00803826291927E-15,-80.0000000000013));
#6126=CARTESIAN_POINT('Origin',(-50.0000000000023,0.,-80.0000000000013));
#6127=CARTESIAN_POINT('Origin',(-50.0000000000024,429.534631898291,-130.000000000003));
#6128=CARTESIAN_POINT('',(-54.1880000000024,10.,-130.000000000003));
#6129=CARTESIAN_POINT('Origin',(-50.0000000000024,10.,-130.000000000003));
#6130=CARTESIAN_POINT('',(-45.8120000000024,3.00803826291927E-15,-130.000000000003));
#6131=CARTESIAN_POINT('Origin',(-50.0000000000024,0.,-130.000000000003));
#6132=CARTESIAN_POINT('Origin',(-50.0000000000024,429.534631898291,-180.000000000004));
#6133=CARTESIAN_POINT('',(-54.1880000000024,10.,-180.000000000004));
#6134=CARTESIAN_POINT('Origin',(-50.0000000000024,10.,-180.000000000004));
#6135=CARTESIAN_POINT('',(-45.8120000000024,3.00803826291927E-15,-180.000000000004));
#6136=CARTESIAN_POINT('Origin',(-50.0000000000024,0.,-180.000000000004));
#6137=CARTESIAN_POINT('Origin',(-75.0000000000024,429.534631898291,-130.000000000003));
#6138=CARTESIAN_POINT('',(-79.1880000000023,10.,-130.000000000003));
#6139=CARTESIAN_POINT('Origin',(-75.0000000000024,10.,-130.000000000003));
#6140=CARTESIAN_POINT('',(-70.8120000000024,1.62025948213782E-15,-130.000000000003));
#6141=CARTESIAN_POINT('Origin',(-75.0000000000024,0.,-130.000000000003));
#6142=CARTESIAN_POINT('Origin',(-75.0000000000024,429.534631898291,-180.000000000004));
#6143=CARTESIAN_POINT('',(-79.1880000000023,10.,-180.000000000004));
#6144=CARTESIAN_POINT('Origin',(-75.0000000000024,10.,-180.000000000004));
#6145=CARTESIAN_POINT('',(-70.8120000000024,1.62025948213782E-15,-180.000000000004));
#6146=CARTESIAN_POINT('Origin',(-75.0000000000024,0.,-180.000000000004));
#6147=CARTESIAN_POINT('Origin',(-75.0000000000024,429.534631898291,-80.0000000000013));
#6148=CARTESIAN_POINT('',(-79.1880000000023,10.,-80.0000000000013));
#6149=CARTESIAN_POINT('Origin',(-75.0000000000023,10.,-80.0000000000013));
#6150=CARTESIAN_POINT('',(-70.8120000000023,1.62025948213782E-15,-80.0000000000013));
#6151=CARTESIAN_POINT('Origin',(-75.0000000000023,0.,-80.0000000000013));
#6152=CARTESIAN_POINT('Origin',(-25.0000000000024,429.534631898291,-180.000000000004));
#6153=CARTESIAN_POINT('',(-29.1880000000024,10.,-180.000000000004));
#6154=CARTESIAN_POINT('Origin',(-25.0000000000024,10.,-180.000000000004));
#6155=CARTESIAN_POINT('',(-20.8120000000024,4.39581704370071E-15,-180.000000000004));
#6156=CARTESIAN_POINT('Origin',(-25.0000000000024,0.,-180.000000000004));
#6157=CARTESIAN_POINT('Origin',(-25.0000000000024,429.534631898291,-130.000000000003));
#6158=CARTESIAN_POINT('',(-29.1880000000024,10.,-130.000000000003));
#6159=CARTESIAN_POINT('Origin',(-25.0000000000024,10.,-130.000000000003));
#6160=CARTESIAN_POINT('',(-20.8120000000024,4.39581704370071E-15,-130.000000000003));
#6161=CARTESIAN_POINT('Origin',(-25.0000000000024,0.,-130.000000000003));
#6162=CARTESIAN_POINT('Origin',(-25.0000000000024,429.534631898291,-80.0000000000013));
#6163=CARTESIAN_POINT('',(-29.1880000000023,10.,-80.0000000000013));
#6164=CARTESIAN_POINT('Origin',(-25.0000000000023,10.,-80.0000000000013));
#6165=CARTESIAN_POINT('',(-20.8120000000023,4.39581704370071E-15,-80.0000000000013));
#6166=CARTESIAN_POINT('Origin',(-25.0000000000023,0.,-80.0000000000013));
#6167=CARTESIAN_POINT('Origin',(-125.000000000002,429.534631898291,-80.0000000000013));
#6168=CARTESIAN_POINT('',(-129.188000000002,10.,-80.0000000000013));
#6169=CARTESIAN_POINT('Origin',(-125.000000000002,10.,-80.0000000000013));
#6170=CARTESIAN_POINT('',(-120.812000000002,-1.15529807942507E-15,-80.0000000000013));
#6171=CARTESIAN_POINT('Origin',(-125.000000000002,0.,-80.0000000000013));
#6172=CARTESIAN_POINT('Origin',(-125.000000000002,429.534631898291,-130.000000000003));
#6173=CARTESIAN_POINT('',(-129.188000000002,10.,-130.000000000003));
#6174=CARTESIAN_POINT('Origin',(-125.000000000002,10.,-130.000000000003));
#6175=CARTESIAN_POINT('',(-120.812000000002,-1.15529807942507E-15,-130.000000000003));
#6176=CARTESIAN_POINT('Origin',(-125.000000000002,0.,-130.000000000003));
#6177=CARTESIAN_POINT('Origin',(-125.000000000002,429.534631898291,-180.000000000004));
#6178=CARTESIAN_POINT('',(-129.188000000002,10.,-180.000000000004));
#6179=CARTESIAN_POINT('Origin',(-125.000000000002,10.,-180.000000000004));
#6180=CARTESIAN_POINT('',(-120.812000000002,-1.15529807942507E-15,-180.000000000004));
#6181=CARTESIAN_POINT('Origin',(-125.000000000002,0.,-180.000000000004));
#6182=CARTESIAN_POINT('Origin',(-17.8386079159396,5.,-190.));
#6183=CARTESIAN_POINT('',(-17.1,5.,-192.4585));
#6184=CARTESIAN_POINT('Origin',(-17.1,5.,-190.));
#6185=CARTESIAN_POINT('Origin',(-8.55,5.,-190.));
#6186=CARTESIAN_POINT('',(0.,5.,-192.4585));
#6187=CARTESIAN_POINT('Origin',(0.,5.,-190.));
#6188=CARTESIAN_POINT('Origin',(-17.8386079159396,5.,-25.));
#6189=CARTESIAN_POINT('',(-17.1,5.,-27.4585));
#6190=CARTESIAN_POINT('Origin',(-17.1,5.,-25.));
#6191=CARTESIAN_POINT('Origin',(-8.55,5.,-25.));
#6192=CARTESIAN_POINT('',(0.,5.,-27.4585));
#6193=CARTESIAN_POINT('Origin',(0.,5.,-25.));
#6194=CARTESIAN_POINT('Origin',(-17.8386079159396,5.,-355.));
#6195=CARTESIAN_POINT('',(-17.1,5.,-357.4585));
#6196=CARTESIAN_POINT('Origin',(-17.1,5.,-355.));
#6197=CARTESIAN_POINT('Origin',(-8.55,5.,-355.));
#6198=CARTESIAN_POINT('',(0.,5.,-357.4585));
#6199=CARTESIAN_POINT('Origin',(0.,5.,-355.));
#6200=CARTESIAN_POINT('Origin',(-200.,0.,-380.));
#6201=CARTESIAN_POINT('',(-200.,0.,7.88860905221012E-30));
#6202=CARTESIAN_POINT('',(-200.,0.,-380.));
#6203=CARTESIAN_POINT('',(-200.,0.,7.88860905221012E-30));
#6204=CARTESIAN_POINT('',(-200.,10.,7.88860905221012E-30));
#6205=CARTESIAN_POINT('',(-200.,0.,7.88860905221012E-30));
#6206=CARTESIAN_POINT('',(-200.,10.,-380.));
#6207=CARTESIAN_POINT('',(-200.,10.,7.88860905221012E-30));
#6208=CARTESIAN_POINT('',(-200.,0.,-380.));
#6209=CARTESIAN_POINT('Origin',(0.,0.,-380.));
#6210=CARTESIAN_POINT('',(0.,0.,-380.));
#6211=CARTESIAN_POINT('',(-200.,0.,-380.));
#6212=CARTESIAN_POINT('',(0.,10.,-380.));
#6213=CARTESIAN_POINT('',(-200.,10.,-380.));
#6214=CARTESIAN_POINT('',(0.,0.,-380.));
#6215=CARTESIAN_POINT('Origin',(0.,0.,0.));
#6216=CARTESIAN_POINT('',(0.,0.,0.));
#6217=CARTESIAN_POINT('',(0.,0.,-380.));
#6218=CARTESIAN_POINT('',(0.,10.,0.));
#6219=CARTESIAN_POINT('',(0.,10.,-380.));
#6220=CARTESIAN_POINT('',(0.,0.,0.));
#6221=CARTESIAN_POINT('Origin',(-200.,0.,7.88860905221012E-30));
#6222=CARTESIAN_POINT('',(0.,0.,0.));
#6223=CARTESIAN_POINT('',(0.,10.,0.));
#6224=CARTESIAN_POINT('Origin',(-100.,0.,-190.));
#6225=CARTESIAN_POINT('Origin',(-100.,10.,-190.));
#6226=CARTESIAN_POINT('',(143.054911837015,1.43367629969334,-113.008712487291));
#6227=CARTESIAN_POINT('',(-34.4450881629853,-198.566323700307,116.991287512708));
#6228=CARTESIAN_POINT('',(118.692525958145,-148.566323700307,-41.9698344093745));
#6229=CARTESIAN_POINT('',(206.204911837016,1.43367629969344,-113.008712487292));
#6230=CARTESIAN_POINT('',(-34.145088162985,1.43367629969326,-187.969546686645));
#6231=CARTESIAN_POINT('',(140.554911837012,-73.5663237003055,-197.969546686645));
#6232=CARTESIAN_POINT('',(-45.4450881629857,-8.56632370030727,144.991287512708));
#6233=CARTESIAN_POINT('',(-62.9450881629856,-8.56632370030664,-261.008712487294));
#6234=CARTESIAN_POINT('',(-55.4450881629859,1.43367629969267,128.991287512708));
#6235=CARTESIAN_POINT('',(-62.9450881629856,-20.8663237003071,-279.008712487294));
#6236=CARTESIAN_POINT('',(276.265213936694,-73.5663237003059,-50.0378166288773));
#6237=CARTESIAN_POINT('',(286.265213936694,-73.566323700309,-3.00871248729424));
#6238=CARTESIAN_POINT('',(651.265213936695,-73.5663237003081,-3.00871248729371));
#6239=CARTESIAN_POINT('',(324.604911837012,1.43367629969316,126.991287512708));
#6240=UNCERTAINTY_MEASURE_WITH_UNIT(LENGTH_MEASURE(0.01),#6270,
'DISTANCE_ACCURACY_VALUE',
'Maximum model space distance between geometric entities at asserted c
onnectivities');
#6241=UNCERTAINTY_MEASURE_WITH_UNIT(LENGTH_MEASURE(0.01),#6270,
'DISTANCE_ACCURACY_VALUE',
'Maximum model space distance between geometric entities at asserted c
onnectivities');
#6242=UNCERTAINTY_MEASURE_WITH_UNIT(LENGTH_MEASURE(0.01),#6270,
'DISTANCE_ACCURACY_VALUE',
'Maximum model space distance between geometric entities at asserted c
onnectivities');
#6243=UNCERTAINTY_MEASURE_WITH_UNIT(LENGTH_MEASURE(0.01),#6270,
'DISTANCE_ACCURACY_VALUE',
'Maximum model space distance between geometric entities at asserted c
onnectivities');
#6244=UNCERTAINTY_MEASURE_WITH_UNIT(LENGTH_MEASURE(0.01),#6270,
'DISTANCE_ACCURACY_VALUE',
'Maximum model space distance between geometric entities at asserted c
onnectivities');
#6245=UNCERTAINTY_MEASURE_WITH_UNIT(LENGTH_MEASURE(0.01),#6270,
'DISTANCE_ACCURACY_VALUE',
'Maximum model space distance between geometric entities at asserted c
onnectivities');
#6246=UNCERTAINTY_MEASURE_WITH_UNIT(LENGTH_MEASURE(0.01),#6270,
'DISTANCE_ACCURACY_VALUE',
'Maximum model space distance between geometric entities at asserted c
onnectivities');
#6247=UNCERTAINTY_MEASURE_WITH_UNIT(LENGTH_MEASURE(0.01),#6270,
'DISTANCE_ACCURACY_VALUE',
'Maximum model space distance between geometric entities at asserted c
onnectivities');
#6248=UNCERTAINTY_MEASURE_WITH_UNIT(LENGTH_MEASURE(0.01),#6270,
'DISTANCE_ACCURACY_VALUE',
'Maximum model space distance between geometric entities at asserted c
onnectivities');
#6249=UNCERTAINTY_MEASURE_WITH_UNIT(LENGTH_MEASURE(0.01),#6270,
'DISTANCE_ACCURACY_VALUE',
'Maximum model space distance between geometric entities at asserted c
onnectivities');
#6250=UNCERTAINTY_MEASURE_WITH_UNIT(LENGTH_MEASURE(0.01),#6270,
'DISTANCE_ACCURACY_VALUE',
'Maximum model space distance between geometric entities at asserted c
onnectivities');
#6251=UNCERTAINTY_MEASURE_WITH_UNIT(LENGTH_MEASURE(0.01),#6270,
'DISTANCE_ACCURACY_VALUE',
'Maximum model space distance between geometric entities at asserted c
onnectivities');
#6252=UNCERTAINTY_MEASURE_WITH_UNIT(LENGTH_MEASURE(0.01),#6270,
'DISTANCE_ACCURACY_VALUE',
'Maximum model space distance between geometric entities at asserted c
onnectivities');
#6253=UNCERTAINTY_MEASURE_WITH_UNIT(LENGTH_MEASURE(0.01),#6270,
'DISTANCE_ACCURACY_VALUE',
'Maximum model space distance between geometric entities at asserted c
onnectivities');
#6254=UNCERTAINTY_MEASURE_WITH_UNIT(LENGTH_MEASURE(0.01),#6270,
'DISTANCE_ACCURACY_VALUE',
'Maximum model space distance between geometric entities at asserted c
onnectivities');
#6255=(
GEOMETRIC_REPRESENTATION_CONTEXT(3)
GLOBAL_UNCERTAINTY_ASSIGNED_CONTEXT((#6240))
GLOBAL_UNIT_ASSIGNED_CONTEXT((#6270,#6273,#6272))
REPRESENTATION_CONTEXT('','3D')
);
#6256=(
GEOMETRIC_REPRESENTATION_CONTEXT(3)
GLOBAL_UNCERTAINTY_ASSIGNED_CONTEXT((#6241))
GLOBAL_UNIT_ASSIGNED_CONTEXT((#6270,#6273,#6272))
REPRESENTATION_CONTEXT('','3D')
);
#6257=(
GEOMETRIC_REPRESENTATION_CONTEXT(3)
GLOBAL_UNCERTAINTY_ASSIGNED_CONTEXT((#6242))
GLOBAL_UNIT_ASSIGNED_CONTEXT((#6270,#6273,#6272))
REPRESENTATION_CONTEXT('','3D')
);
#6258=(
GEOMETRIC_REPRESENTATION_CONTEXT(3)
GLOBAL_UNCERTAINTY_ASSIGNED_CONTEXT((#6243))
GLOBAL_UNIT_ASSIGNED_CONTEXT((#6270,#6273,#6272))
REPRESENTATION_CONTEXT('','3D')
);
#6259=(
GEOMETRIC_REPRESENTATION_CONTEXT(3)
GLOBAL_UNCERTAINTY_ASSIGNED_CONTEXT((#6244))
GLOBAL_UNIT_ASSIGNED_CONTEXT((#6270,#6273,#6272))
REPRESENTATION_CONTEXT('','3D')
);
#6260=(
GEOMETRIC_REPRESENTATION_CONTEXT(3)
GLOBAL_UNCERTAINTY_ASSIGNED_CONTEXT((#6245))
GLOBAL_UNIT_ASSIGNED_CONTEXT((#6270,#6273,#6272))
REPRESENTATION_CONTEXT('','3D')
);
#6261=(
GEOMETRIC_REPRESENTATION_CONTEXT(3)
GLOBAL_UNCERTAINTY_ASSIGNED_CONTEXT((#6246))
GLOBAL_UNIT_ASSIGNED_CONTEXT((#6270,#6273,#6272))
REPRESENTATION_CONTEXT('','3D')
);
#6262=(
GEOMETRIC_REPRESENTATION_CONTEXT(3)
GLOBAL_UNCERTAINTY_ASSIGNED_CONTEXT((#6247))
GLOBAL_UNIT_ASSIGNED_CONTEXT((#6270,#6273,#6272))
REPRESENTATION_CONTEXT('','3D')
);
#6263=(
GEOMETRIC_REPRESENTATION_CONTEXT(3)
GLOBAL_UNCERTAINTY_ASSIGNED_CONTEXT((#6248))
GLOBAL_UNIT_ASSIGNED_CONTEXT((#6270,#6273,#6272))
REPRESENTATION_CONTEXT('','3D')
);
#6264=(
GEOMETRIC_REPRESENTATION_CONTEXT(3)
GLOBAL_UNCERTAINTY_ASSIGNED_CONTEXT((#6249))
GLOBAL_UNIT_ASSIGNED_CONTEXT((#6270,#6273,#6272))
REPRESENTATION_CONTEXT('','3D')
);
#6265=(
GEOMETRIC_REPRESENTATION_CONTEXT(3)
GLOBAL_UNCERTAINTY_ASSIGNED_CONTEXT((#6250))
GLOBAL_UNIT_ASSIGNED_CONTEXT((#6270,#6273,#6272))
REPRESENTATION_CONTEXT('','3D')
);
#6266=(
GEOMETRIC_REPRESENTATION_CONTEXT(3)
GLOBAL_UNCERTAINTY_ASSIGNED_CONTEXT((#6251))
GLOBAL_UNIT_ASSIGNED_CONTEXT((#6270,#6273,#6272))
REPRESENTATION_CONTEXT('','3D')
);
#6267=(
GEOMETRIC_REPRESENTATION_CONTEXT(3)
GLOBAL_UNCERTAINTY_ASSIGNED_CONTEXT((#6252))
GLOBAL_UNIT_ASSIGNED_CONTEXT((#6270,#6273,#6272))
REPRESENTATION_CONTEXT('','3D')
);
#6268=(
GEOMETRIC_REPRESENTATION_CONTEXT(3)
GLOBAL_UNCERTAINTY_ASSIGNED_CONTEXT((#6253))
GLOBAL_UNIT_ASSIGNED_CONTEXT((#6270,#6273,#6272))
REPRESENTATION_CONTEXT('','3D')
);
#6269=(
GEOMETRIC_REPRESENTATION_CONTEXT(3)
GLOBAL_UNCERTAINTY_ASSIGNED_CONTEXT((#6254))
GLOBAL_UNIT_ASSIGNED_CONTEXT((#6270,#6273,#6272))
REPRESENTATION_CONTEXT('','3D')
);
#6270=(
LENGTH_UNIT()
NAMED_UNIT(*)
SI_UNIT(.MILLI.,.METRE.)
);
#6271=(
LENGTH_UNIT()
NAMED_UNIT(*)
SI_UNIT(.CENTI.,.METRE.)
);
#6272=(
NAMED_UNIT(*)
SI_UNIT($,.STERADIAN.)
SOLID_ANGLE_UNIT()
);
#6273=(
NAMED_UNIT(*)
PLANE_ANGLE_UNIT()
SI_UNIT($,.RADIAN.)
);
#6274=SHAPE_DEFINITION_REPRESENTATION(#6288,#6316);
#6275=SHAPE_DEFINITION_REPRESENTATION(#6289,#6317);
#6276=SHAPE_DEFINITION_REPRESENTATION(#6290,#6318);
#6277=SHAPE_DEFINITION_REPRESENTATION(#6291,#6319);
#6278=SHAPE_DEFINITION_REPRESENTATION(#6292,#6320);
#6279=SHAPE_DEFINITION_REPRESENTATION(#6293,#6321);
#6280=SHAPE_DEFINITION_REPRESENTATION(#6294,#6322);
#6281=SHAPE_DEFINITION_REPRESENTATION(#6295,#6323);
#6282=SHAPE_DEFINITION_REPRESENTATION(#6296,#6324);
#6283=SHAPE_DEFINITION_REPRESENTATION(#6297,#6325);
#6284=SHAPE_DEFINITION_REPRESENTATION(#6298,#6326);
#6285=SHAPE_DEFINITION_REPRESENTATION(#6299,#6327);
#6286=SHAPE_DEFINITION_REPRESENTATION(#6300,#6328);
#6287=SHAPE_DEFINITION_REPRESENTATION(#6301,#6329);
#6288=PRODUCT_DEFINITION_SHAPE('',$,#6331);
#6289=PRODUCT_DEFINITION_SHAPE('',$,#6332);
#6290=PRODUCT_DEFINITION_SHAPE('',$,#6333);
#6291=PRODUCT_DEFINITION_SHAPE('',$,#6334);
#6292=PRODUCT_DEFINITION_SHAPE('',$,#6335);
#6293=PRODUCT_DEFINITION_SHAPE('',$,#6336);
#6294=PRODUCT_DEFINITION_SHAPE('',$,#6337);
#6295=PRODUCT_DEFINITION_SHAPE('',$,#6338);
#6296=PRODUCT_DEFINITION_SHAPE('',$,#6339);
#6297=PRODUCT_DEFINITION_SHAPE('',$,#6340);
#6298=PRODUCT_DEFINITION_SHAPE('',$,#6341);
#6299=PRODUCT_DEFINITION_SHAPE('',$,#6342);
#6300=PRODUCT_DEFINITION_SHAPE('',$,#6343);
#6301=PRODUCT_DEFINITION_SHAPE('',$,#6344);
#6302=PRODUCT_DEFINITION_SHAPE($,$,#53);
#6303=PRODUCT_DEFINITION_SHAPE($,$,#54);
#6304=PRODUCT_DEFINITION_SHAPE($,$,#55);
#6305=PRODUCT_DEFINITION_SHAPE($,$,#56);
#6306=PRODUCT_DEFINITION_SHAPE($,$,#57);
#6307=PRODUCT_DEFINITION_SHAPE($,$,#58);
#6308=PRODUCT_DEFINITION_SHAPE($,$,#59);
#6309=PRODUCT_DEFINITION_SHAPE($,$,#60);
#6310=PRODUCT_DEFINITION_SHAPE($,$,#61);
#6311=PRODUCT_DEFINITION_SHAPE($,$,#62);
#6312=PRODUCT_DEFINITION_SHAPE($,$,#63);
#6313=PRODUCT_DEFINITION_SHAPE($,$,#64);
#6314=PRODUCT_DEFINITION_SHAPE($,$,#65);
#6315=PRODUCT_DEFINITION_SHAPE($,$,#66);
#6316=SHAPE_REPRESENTATION('',(#3800,#4196,#4197,#4198,#4199,#4200,#4201,
#4202,#4203,#4204,#4205,#4206,#4207,#4208,#4209),#6255);
#6317=SHAPE_REPRESENTATION('',(#3801),#6256);
#6318=SHAPE_REPRESENTATION('',(#3898),#6257);
#6319=SHAPE_REPRESENTATION('',(#3917),#6258);
#6320=SHAPE_REPRESENTATION('',(#3924),#6259);
#6321=SHAPE_REPRESENTATION('',(#3963),#6260);
#6322=SHAPE_REPRESENTATION('',(#3985),#6261);
#6323=SHAPE_REPRESENTATION('',(#4020),#6262);
#6324=SHAPE_REPRESENTATION('',(#4030),#6263);
#6325=SHAPE_REPRESENTATION('',(#4063),#6264);
#6326=SHAPE_REPRESENTATION('',(#4084),#6265);
#6327=SHAPE_REPRESENTATION('',(#4091),#6266);
#6328=SHAPE_REPRESENTATION('',(#4101),#6267);
#6329=SHAPE_REPRESENTATION('',(#4132),#6268);
#6330=PRODUCT_DEFINITION_CONTEXT('part definition',#6374,'design');
#6331=PRODUCT_DEFINITION('Gesamtaufbau','Gesamtaufbau',#6345,#6330);
#6332=PRODUCT_DEFINITION('Grundplatte','Grundplatte',#6346,#6330);
#6333=PRODUCT_DEFINITION('Festanschlag','Festanschlag',#6347,#6330);
#6334=PRODUCT_DEFINITION('AgaroseblockMax','AgaroseblockMax',#6348,#6330);
#6335=PRODUCT_DEFINITION('Anschlag','Anschlag',#6349,#6330);
#6336=PRODUCT_DEFINITION('VerfahrbarerAnschlag','VerfahrbarerAnschlag',
#6350,#6330);
#6337=PRODUCT_DEFINITION('VerfahrbarerAnschlagWinkelplatte',
'VerfahrbarerAnschlagWinkelplatte',#6351,#6330);
#6338=PRODUCT_DEFINITION('Passstift','Passstift',#6352,#6330);
#6339=PRODUCT_DEFINITION('Anschlaf_1','Anschlag_klein_1',#6353,#6330);
#6340=PRODUCT_DEFINITION('Klemmgriff','Klemmgriff',#6354,#6330);
#6341=PRODUCT_DEFINITION('Anpressplatte','Anpressplatte',#6355,#6330);
#6342=PRODUCT_DEFINITION('GewindestangeM10','GewindestangeM10',#6356,#6330);
#6343=PRODUCT_DEFINITION('GriffGro\X\DF','GriffGro\X\DF',#6357,#6330);
#6344=PRODUCT_DEFINITION('Platte2','Platte2',#6358,#6330);
#6345=PRODUCT_DEFINITION_FORMATION('',$,#6376);
#6346=PRODUCT_DEFINITION_FORMATION('',$,#6377);
#6347=PRODUCT_DEFINITION_FORMATION('',$,#6378);
#6348=PRODUCT_DEFINITION_FORMATION('',$,#6379);
#6349=PRODUCT_DEFINITION_FORMATION('',$,#6380);
#6350=PRODUCT_DEFINITION_FORMATION('',$,#6381);
#6351=PRODUCT_DEFINITION_FORMATION('',$,#6382);
#6352=PRODUCT_DEFINITION_FORMATION('',$,#6383);
#6353=PRODUCT_DEFINITION_FORMATION('',$,#6384);
#6354=PRODUCT_DEFINITION_FORMATION('',$,#6385);
#6355=PRODUCT_DEFINITION_FORMATION('',$,#6386);
#6356=PRODUCT_DEFINITION_FORMATION('',$,#6387);
#6357=PRODUCT_DEFINITION_FORMATION('',$,#6388);
#6358=PRODUCT_DEFINITION_FORMATION('',$,#6389);
#6359=PRODUCT_RELATED_PRODUCT_CATEGORY('Gesamtaufbau','Gesamtaufbau',(#6376));
#6360=PRODUCT_RELATED_PRODUCT_CATEGORY('Grundplatte','Grundplatte',(#6377));
#6361=PRODUCT_RELATED_PRODUCT_CATEGORY('Festanschlag','Festanschlag',(#6378));
#6362=PRODUCT_RELATED_PRODUCT_CATEGORY('AgaroseblockMax',
'AgaroseblockMax',(#6379));
#6363=PRODUCT_RELATED_PRODUCT_CATEGORY('Anschlag','Anschlag',(#6380));
#6364=PRODUCT_RELATED_PRODUCT_CATEGORY('VerfahrbarerAnschlag',
'VerfahrbarerAnschlag',(#6381));
#6365=PRODUCT_RELATED_PRODUCT_CATEGORY(
'VerfahrbarerAnschlagWinkelplatte','VerfahrbarerAnschlagWinkelplatte',(#6382));
#6366=PRODUCT_RELATED_PRODUCT_CATEGORY('Passstift','Passstift',(#6383));
#6367=PRODUCT_RELATED_PRODUCT_CATEGORY('Anschlag_klein_1',
'Anschlag_klein_1',(#6384));
#6368=PRODUCT_RELATED_PRODUCT_CATEGORY('Klemmgriff','Klemmgriff',(#6385));
#6369=PRODUCT_RELATED_PRODUCT_CATEGORY('Anpressplatte','Anpressplatte',
(#6386));
#6370=PRODUCT_RELATED_PRODUCT_CATEGORY('GewindestangeM10',
'GewindestangeM10',(#6387));
#6371=PRODUCT_RELATED_PRODUCT_CATEGORY('GriffGro\X\DF','GriffGro\X\DF',
(#6388));
#6372=PRODUCT_RELATED_PRODUCT_CATEGORY('Platte2','Platte2',(#6389));
#6373=APPLICATION_PROTOCOL_DEFINITION('international standard',
'automotive_design',2009,#6374);
#6374=APPLICATION_CONTEXT(
'Core Data for Automotive Mechanical Design Process');
#6375=PRODUCT_CONTEXT('part definition',#6374,'mechanical');
#6376=PRODUCT('Gesamtaufbau','Gesamtaufbau',$,(#6375));
#6377=PRODUCT('Grundplatte','Grundplatte',$,(#6375));
#6378=PRODUCT('Festanschlag','Festanschlag',$,(#6375));
#6379=PRODUCT('AgaroseblockMax','AgaroseblockMax',$,(#6375));
#6380=PRODUCT('Anschlag','Anschlag',$,(#6375));
#6381=PRODUCT('VerfahrbarerAnschlag','VerfahrbarerAnschlag',$,(#6375));
#6382=PRODUCT('VerfahrbarerAnschlagWinkelplatte',
'VerfahrbarerAnschlagWinkelplatte',$,(#6375));
#6383=PRODUCT('Passstift','Passstift',$,(#6375));
#6384=PRODUCT('Anschlaf_1','Anschlag_klein_1',$,(#6375));
#6385=PRODUCT('Klemmgriff','Klemmgriff',$,(#6375));
#6386=PRODUCT('Anpressplatte','Anpressplatte',$,(#6375));
#6387=PRODUCT('GewindestangeM10','GewindestangeM10',$,(#6375));
#6388=PRODUCT('GriffGro\X\DF','GriffGro\X\DF',$,(#6375));
#6389=PRODUCT('Platte2','Platte2',$,(#6375));
ENDSEC;
END-ISO-10303-21;
