# Supplementary material for: Multiparametric magnetic resonance imaging for radiation therapy response monitoring in soft tissue sarcomas: a histology and MRI co-registration algorithm
Source: Theranostics. 2023 Mar 5;13(5):1594–606. doi: 10.7150/thno.81938 (PMC10086213; doi:10.7150/thno.81938)
Supplement: Supplementary file 1 — Supplementary figures and files. [file thnov13p1594s1.zip › Localizer.stp]

ISO-10303-21;
HEADER;
/* Generated by software containing ST-Developer
 * from STEP Tools, Inc. (www.steptools.com) 
 */

FILE_DESCRIPTION(
/* description */ (''),
/* implementation_level */ '2;1');

FILE_NAME(
/* name */ 
'Q:\\NEZ-T-WissWerkst\\Elektronik\\Projekte\\Winkelplatte Sarkom Studi
e (Runkel_Jung) P_KFR_368\\Inventor_Spitzensetzer\\spitzensetzer.stp',
/* time_stamp */ '2023-01-13T14:08:48+01:00',
/* author */ ('rovedo'),
/* organization */ (''),
/* preprocessor_version */ 'ST-DEVELOPER v16.13',
/* originating_system */ 'Autodesk Inventor 2018',
/* authorisation */ '');

FILE_SCHEMA (('AUTOMOTIVE_DESIGN { 1 0 10303 214 3 1 1 }'));
ENDSEC;

DATA;
#10=MECHANICAL_DESIGN_GEOMETRIC_PRESENTATION_REPRESENTATION('',(#427,#428,
#423,#424,#425,#426,#420,#421,#422),#20122);
#11=CONTEXT_DEPENDENT_OVER_RIDING_STYLED_ITEM('',(#4985),#20165,#428,(#171,
#164));
#12=MAPPED_ITEM('',#13,#5500);
#13=REPRESENTATION_MAP(#5500,#20158);
#14=B_SPLINE_SURFACE_WITH_KNOTS('',3,3,((#7302,#7303,#7304,#7305,#7306,
#7307,#7308,#7309,#7310,#7311,#7312,#7313,#7314),(#7315,#7316,#7317,#7318,
#7319,#7320,#7321,#7322,#7323,#7324,#7325,#7326,#7327),(#7328,#7329,#7330,
#7331,#7332,#7333,#7334,#7335,#7336,#7337,#7338,#7339,#7340),(#7341,#7342,
#7343,#7344,#7345,#7346,#7347,#7348,#7349,#7350,#7351,#7352,#7353),(#7354,
#7355,#7356,#7357,#7358,#7359,#7360,#7361,#7362,#7363,#7364,#7365,#7366)),
 .UNSPECIFIED.,.F.,.T.,.F.,(4,1,4),(4,1,2,1,1,1,2,1,4),(0.,0.5,1.),(-1.26628906307304E-18,
0.124806036191437,0.249612072382873,0.37474829088326,0.499884509383646,
0.625004128456216,0.750123747528787,0.875061873764393,1.),.UNSPECIFIED.);
#15=B_SPLINE_SURFACE_WITH_KNOTS('',3,3,((#7396,#7397,#7398,#7399,#7400,
#7401),(#7402,#7403,#7404,#7405,#7406,#7407),(#7408,#7409,#7410,#7411,#7412,
#7413),(#7414,#7415,#7416,#7417,#7418,#7419),(#7420,#7421,#7422,#7423,#7424,
#7425),(#7426,#7427,#7428,#7429,#7430,#7431),(#7432,#7433,#7434,#7435,#7436,
#7437),(#7438,#7439,#7440,#7441,#7442,#7443),(#7444,#7445,#7446,#7447,#7448,
#7449),(#7450,#7451,#7452,#7453,#7454,#7455),(#7456,#7457,#7458,#7459,#7460,
#7461),(#7462,#7463,#7464,#7465,#7466,#7467),(#7468,#7469,#7470,#7471,#7472,
#7473),(#7474,#7475,#7476,#7477,#7478,#7479)),.UNSPECIFIED.,.T.,.F.,.F.,
(4,1,2,1,2,1,2,1,4),(4,2,4),(-8.60724036585142E-17,0.125,0.25,0.375,0.5,
0.625,0.75,0.875,1.),(0.160440113695108,0.645872664898613,1.),
 .UNSPECIFIED.);
#16=B_SPLINE_SURFACE_WITH_KNOTS('',3,3,((#8448,#8449,#8450,#8451,#8452,
#8453,#8454,#8455,#8456,#8457,#8458,#8459,#8460),(#8461,#8462,#8463,#8464,
#8465,#8466,#8467,#8468,#8469,#8470,#8471,#8472,#8473),(#8474,#8475,#8476,
#8477,#8478,#8479,#8480,#8481,#8482,#8483,#8484,#8485,#8486),(#8487,#8488,
#8489,#8490,#8491,#8492,#8493,#8494,#8495,#8496,#8497,#8498,#8499),(#8500,
#8501,#8502,#8503,#8504,#8505,#8506,#8507,#8508,#8509,#8510,#8511,#8512)),
 .UNSPECIFIED.,.F.,.T.,.F.,(4,1,4),(4,1,2,1,1,1,2,1,4),(0.,0.5,1.),(0.,
0.124806036191439,0.249612072382878,0.374748290883263,0.499884509383647,
0.625004128456216,0.750123747528785,0.875061873764392,1.),.UNSPECIFIED.);
#17=B_SPLINE_SURFACE_WITH_KNOTS('',3,3,((#8528,#8529,#8530,#8531,#8532,
#8533),(#8534,#8535,#8536,#8537,#8538,#8539),(#8540,#8541,#8542,#8543,#8544,
#8545),(#8546,#8547,#8548,#8549,#8550,#8551),(#8552,#8553,#8554,#8555,#8556,
#8557),(#8558,#8559,#8560,#8561,#8562,#8563),(#8564,#8565,#8566,#8567,#8568,
#8569),(#8570,#8571,#8572,#8573,#8574,#8575),(#8576,#8577,#8578,#8579,#8580,
#8581),(#8582,#8583,#8584,#8585,#8586,#8587),(#8588,#8589,#8590,#8591,#8592,
#8593),(#8594,#8595,#8596,#8597,#8598,#8599),(#8600,#8601,#8602,#8603,#8604,
#8605),(#8606,#8607,#8608,#8609,#8610,#8611)),.UNSPECIFIED.,.T.,.F.,.F.,
(4,1,2,1,2,1,2,1,4),(4,2,4),(-1.63389716631756E-16,0.125,0.25,0.375,0.5,
0.625,0.75,0.875,1.),(0.160440113695108,0.645872664898613,1.),
 .UNSPECIFIED.);
#18=B_SPLINE_SURFACE_WITH_KNOTS('',3,3,((#8619,#8620,#8621,#8622,#8623,
#8624,#8625,#8626,#8627,#8628,#8629,#8630,#8631),(#8632,#8633,#8634,#8635,
#8636,#8637,#8638,#8639,#8640,#8641,#8642,#8643,#8644),(#8645,#8646,#8647,
#8648,#8649,#8650,#8651,#8652,#8653,#8654,#8655,#8656,#8657),(#8658,#8659,
#8660,#8661,#8662,#8663,#8664,#8665,#8666,#8667,#8668,#8669,#8670),(#8671,
#8672,#8673,#8674,#8675,#8676,#8677,#8678,#8679,#8680,#8681,#8682,#8683)),
 .UNSPECIFIED.,.F.,.T.,.F.,(4,1,4),(4,1,2,1,1,1,2,1,4),(0.,0.5,1.),(-2.69582225435404E-16,
0.124806036191437,0.249612072382875,0.374748290883261,0.499884509383648,
0.625004128456216,0.750123747528785,0.875061873764392,1.),.UNSPECIFIED.);
#19=B_SPLINE_SURFACE_WITH_KNOTS('',3,3,((#8699,#8700,#8701,#8702,#8703,
#8704),(#8705,#8706,#8707,#8708,#8709,#8710),(#8711,#8712,#8713,#8714,#8715,
#8716),(#8717,#8718,#8719,#8720,#8721,#8722),(#8723,#8724,#8725,#8726,#8727,
#8728),(#8729,#8730,#8731,#8732,#8733,#8734),(#8735,#8736,#8737,#8738,#8739,
#8740),(#8741,#8742,#8743,#8744,#8745,#8746),(#8747,#8748,#8749,#8750,#8751,
#8752),(#8753,#8754,#8755,#8756,#8757,#8758),(#8759,#8760,#8761,#8762,#8763,
#8764),(#8765,#8766,#8767,#8768,#8769,#8770),(#8771,#8772,#8773,#8774,#8775,
#8776),(#8777,#8778,#8779,#8780,#8781,#8782)),.UNSPECIFIED.,.T.,.F.,.F.,
(4,1,2,1,2,1,2,1,4),(4,2,4),(-8.60724036585138E-17,0.125,0.25,0.375,0.5,
0.625,0.75,0.875,1.),(0.160440113695108,0.645872664898613,1.),
 .UNSPECIFIED.);
#20=B_SPLINE_SURFACE_WITH_KNOTS('',3,3,((#8790,#8791,#8792,#8793,#8794,
#8795,#8796,#8797,#8798,#8799,#8800,#8801,#8802),(#8803,#8804,#8805,#8806,
#8807,#8808,#8809,#8810,#8811,#8812,#8813,#8814,#8815),(#8816,#8817,#8818,
#8819,#8820,#8821,#8822,#8823,#8824,#8825,#8826,#8827,#8828),(#8829,#8830,
#8831,#8832,#8833,#8834,#8835,#8836,#8837,#8838,#8839,#8840,#8841),(#8842,
#8843,#8844,#8845,#8846,#8847,#8848,#8849,#8850,#8851,#8852,#8853,#8854)),
 .UNSPECIFIED.,.F.,.T.,.F.,(4,1,4),(4,1,2,1,1,1,2,1,4),(0.,0.5,1.),(-7.89338543496658E-16,
0.124806036191439,0.249612072382879,0.374748290883263,0.499884509383647,
0.625004128456215,0.750123747528783,0.875061873764392,1.),.UNSPECIFIED.);
#21=B_SPLINE_SURFACE_WITH_KNOTS('',3,3,((#8870,#8871,#8872,#8873,#8874,
#8875),(#8876,#8877,#8878,#8879,#8880,#8881),(#8882,#8883,#8884,#8885,#8886,
#8887),(#8888,#8889,#8890,#8891,#8892,#8893),(#8894,#8895,#8896,#8897,#8898,
#8899),(#8900,#8901,#8902,#8903,#8904,#8905),(#8906,#8907,#8908,#8909,#8910,
#8911),(#8912,#8913,#8914,#8915,#8916,#8917),(#8918,#8919,#8920,#8921,#8922,
#8923),(#8924,#8925,#8926,#8927,#8928,#8929),(#8930,#8931,#8932,#8933,#8934,
#8935),(#8936,#8937,#8938,#8939,#8940,#8941),(#8942,#8943,#8944,#8945,#8946,
#8947),(#8948,#8949,#8950,#8951,#8952,#8953)),.UNSPECIFIED.,.T.,.F.,.F.,
(4,1,2,1,2,1,2,1,4),(4,2,4),(-6.30551990939988E-17,0.125,0.25,0.375,0.5,
0.625,0.75,0.875,1.),(0.160440113695108,0.645872664898613,1.),
 .UNSPECIFIED.);
#22=B_SPLINE_SURFACE_WITH_KNOTS('',3,3,((#8961,#8962,#8963,#8964,#8965,
#8966,#8967,#8968,#8969,#8970,#8971,#8972,#8973),(#8974,#8975,#8976,#8977,
#8978,#8979,#8980,#8981,#8982,#8983,#8984,#8985,#8986),(#8987,#8988,#8989,
#8990,#8991,#8992,#8993,#8994,#8995,#8996,#8997,#8998,#8999),(#9000,#9001,
#9002,#9003,#9004,#9005,#9006,#9007,#9008,#9009,#9010,#9011,#9012),(#9013,
#9014,#9015,#9016,#9017,#9018,#9019,#9020,#9021,#9022,#9023,#9024,#9025)),
 .UNSPECIFIED.,.F.,.T.,.F.,(4,1,4),(4,1,2,1,1,1,2,1,4),(0.,0.5,1.),(-1.96822044834075E-16,
0.124806036191437,0.249612072382875,0.37474829088326,0.499884509383646,
0.625004128456216,0.750123747528785,0.875061873764393,1.),.UNSPECIFIED.);
#23=B_SPLINE_SURFACE_WITH_KNOTS('',3,3,((#9041,#9042,#9043,#9044,#9045,
#9046),(#9047,#9048,#9049,#9050,#9051,#9052),(#9053,#9054,#9055,#9056,#9057,
#9058),(#9059,#9060,#9061,#9062,#9063,#9064),(#9065,#9066,#9067,#9068,#9069,
#9070),(#9071,#9072,#9073,#9074,#9075,#9076),(#9077,#9078,#9079,#9080,#9081,
#9082),(#9083,#9084,#9085,#9086,#9087,#9088),(#9089,#9090,#9091,#9092,#9093,
#9094),(#9095,#9096,#9097,#9098,#9099,#9100),(#9101,#9102,#9103,#9104,#9105,
#9106),(#9107,#9108,#9109,#9110,#9111,#9112),(#9113,#9114,#9115,#9116,#9117,
#9118),(#9119,#9120,#9121,#9122,#9123,#9124)),.UNSPECIFIED.,.T.,.F.,.F.,
(4,1,2,1,2,1,2,1,4),(4,2,4),(-6.30551990939988E-17,0.125,0.25,0.375,0.5,
0.625,0.75,0.875,1.),(0.160440113695108,0.645872664898613,1.),
 .UNSPECIFIED.);
#24=B_SPLINE_SURFACE_WITH_KNOTS('',3,3,((#9132,#9133,#9134,#9135,#9136,
#9137,#9138,#9139,#9140,#9141,#9142,#9143,#9144),(#9145,#9146,#9147,#9148,
#9149,#9150,#9151,#9152,#9153,#9154,#9155,#9156,#9157),(#9158,#9159,#9160,
#9161,#9162,#9163,#9164,#9165,#9166,#9167,#9168,#9169,#9170),(#9171,#9172,
#9173,#9174,#9175,#9176,#9177,#9178,#9179,#9180,#9181,#9182,#9183),(#9184,
#9185,#9186,#9187,#9188,#9189,#9190,#9191,#9192,#9193,#9194,#9195,#9196)),
 .UNSPECIFIED.,.F.,.T.,.F.,(4,1,4),(4,1,2,1,1,1,2,1,4),(0.,0.5,1.),(-1.93256702526726E-16,
0.124806036191436,0.249612072382872,0.374748290883259,0.499884509383646,
0.625004128456215,0.750123747528784,0.875061873764392,1.),.UNSPECIFIED.);
#25=B_SPLINE_SURFACE_WITH_KNOTS('',3,3,((#9212,#9213,#9214,#9215,#9216,
#9217),(#9218,#9219,#9220,#9221,#9222,#9223),(#9224,#9225,#9226,#9227,#9228,
#9229),(#9230,#9231,#9232,#9233,#9234,#9235),(#9236,#9237,#9238,#9239,#9240,
#9241),(#9242,#9243,#9244,#9245,#9246,#9247),(#9248,#9249,#9250,#9251,#9252,
#9253),(#9254,#9255,#9256,#9257,#9258,#9259),(#9260,#9261,#9262,#9263,#9264,
#9265),(#9266,#9267,#9268,#9269,#9270,#9271),(#9272,#9273,#9274,#9275,#9276,
#9277),(#9278,#9279,#9280,#9281,#9282,#9283),(#9284,#9285,#9286,#9287,#9288,
#9289),(#9290,#9291,#9292,#9293,#9294,#9295)),.UNSPECIFIED.,.T.,.F.,.F.,
(4,1,2,1,2,1,2,1,4),(4,2,4),(-1.31965460939516E-16,0.125,0.25,0.375,0.5,
0.625,0.75,0.875,1.),(0.160440113695108,0.645872664898613,1.),
 .UNSPECIFIED.);
#26=B_SPLINE_SURFACE_WITH_KNOTS('',3,3,((#9303,#9304,#9305,#9306,#9307,
#9308,#9309,#9310,#9311,#9312,#9313,#9314,#9315),(#9316,#9317,#9318,#9319,
#9320,#9321,#9322,#9323,#9324,#9325,#9326,#9327,#9328),(#9329,#9330,#9331,
#9332,#9333,#9334,#9335,#9336,#9337,#9338,#9339,#9340,#9341),(#9342,#9343,
#9344,#9345,#9346,#9347,#9348,#9349,#9350,#9351,#9352,#9353,#9354),(#9355,
#9356,#9357,#9358,#9359,#9360,#9361,#9362,#9363,#9364,#9365,#9366,#9367)),
 .UNSPECIFIED.,.F.,.T.,.F.,(4,1,4),(4,1,2,1,1,1,2,1,4),(0.,0.5,1.),(-3.33574633200325E-18,
0.124806036191435,0.24961207238287,0.374748290883259,0.499884509383648,
0.625004128456218,0.750123747528788,0.875061873764394,1.),.UNSPECIFIED.);
#27=B_SPLINE_SURFACE_WITH_KNOTS('',3,3,((#9383,#9384,#9385,#9386,#9387,
#9388),(#9389,#9390,#9391,#9392,#9393,#9394),(#9395,#9396,#9397,#9398,#9399,
#9400),(#9401,#9402,#9403,#9404,#9405,#9406),(#9407,#9408,#9409,#9410,#9411,
#9412),(#9413,#9414,#9415,#9416,#9417,#9418),(#9419,#9420,#9421,#9422,#9423,
#9424),(#9425,#9426,#9427,#9428,#9429,#9430),(#9431,#9432,#9433,#9434,#9435,
#9436),(#9437,#9438,#9439,#9440,#9441,#9442),(#9443,#9444,#9445,#9446,#9447,
#9448),(#9449,#9450,#9451,#9452,#9453,#9454),(#9455,#9456,#9457,#9458,#9459,
#9460),(#9461,#9462,#9463,#9464,#9465,#9466)),.UNSPECIFIED.,.T.,.F.,.F.,
(4,1,2,1,2,1,2,1,4),(4,2,4),(-6.30551990939988E-17,0.125,0.25,0.375,0.5,
0.625,0.75,0.875,1.),(0.160440113695108,0.645872664898613,1.),
 .UNSPECIFIED.);
#28=B_SPLINE_SURFACE_WITH_KNOTS('',3,3,((#9474,#9475,#9476,#9477,#9478,
#9479,#9480,#9481,#9482,#9483,#9484,#9485,#9486),(#9487,#9488,#9489,#9490,
#9491,#9492,#9493,#9494,#9495,#9496,#9497,#9498,#9499),(#9500,#9501,#9502,
#9503,#9504,#9505,#9506,#9507,#9508,#9509,#9510,#9511,#9512),(#9513,#9514,
#9515,#9516,#9517,#9518,#9519,#9520,#9521,#9522,#9523,#9524,#9525),(#9526,
#9527,#9528,#9529,#9530,#9531,#9532,#9533,#9534,#9535,#9536,#9537,#9538)),
 .UNSPECIFIED.,.F.,.T.,.F.,(4,1,4),(4,1,2,1,1,1,2,1,4),(0.,0.5,1.),(0.,
0.124806036191435,0.249612072382871,0.374748290883259,0.499884509383647,
0.625004128456215,0.750123747528783,0.875061873764391,1.),.UNSPECIFIED.);
#29=B_SPLINE_SURFACE_WITH_KNOTS('',3,3,((#9554,#9555,#9556,#9557,#9558,
#9559),(#9560,#9561,#9562,#9563,#9564,#9565),(#9566,#9567,#9568,#9569,#9570,
#9571),(#9572,#9573,#9574,#9575,#9576,#9577),(#9578,#9579,#9580,#9581,#9582,
#9583),(#9584,#9585,#9586,#9587,#9588,#9589),(#9590,#9591,#9592,#9593,#9594,
#9595),(#9596,#9597,#9598,#9599,#9600,#9601),(#9602,#9603,#9604,#9605,#9606,
#9607),(#9608,#9609,#9610,#9611,#9612,#9613),(#9614,#9615,#9616,#9617,#9618,
#9619),(#9620,#9621,#9622,#9623,#9624,#9625),(#9626,#9627,#9628,#9629,#9630,
#9631),(#9632,#9633,#9634,#9635,#9636,#9637)),.UNSPECIFIED.,.T.,.F.,.F.,
(4,1,2,1,2,1,2,1,4),(4,2,4),(-2.85909140769772E-16,0.125,0.25,0.375,0.5,
0.625,0.75,0.875,1.),(0.160440113695108,0.645872664898613,1.),
 .UNSPECIFIED.);
#30=B_SPLINE_SURFACE_WITH_KNOTS('',3,3,((#9645,#9646,#9647,#9648,#9649,
#9650,#9651,#9652,#9653,#9654,#9655,#9656,#9657),(#9658,#9659,#9660,#9661,
#9662,#9663,#9664,#9665,#9666,#9667,#9668,#9669,#9670),(#9671,#9672,#9673,
#9674,#9675,#9676,#9677,#9678,#9679,#9680,#9681,#9682,#9683),(#9684,#9685,
#9686,#9687,#9688,#9689,#9690,#9691,#9692,#9693,#9694,#9695,#9696),(#9697,
#9698,#9699,#9700,#9701,#9702,#9703,#9704,#9705,#9706,#9707,#9708,#9709)),
 .UNSPECIFIED.,.F.,.T.,.F.,(4,1,4),(4,1,2,1,1,1,2,1,4),(0.,0.5,1.),(-3.66111606463305E-18,
0.124806036191437,0.249612072382873,0.37474829088326,0.499884509383647,
0.625004128456219,0.750123747528792,0.875061873764396,1.),.UNSPECIFIED.);
#31=B_SPLINE_SURFACE_WITH_KNOTS('',3,3,((#9725,#9726,#9727,#9728,#9729,
#9730),(#9731,#9732,#9733,#9734,#9735,#9736),(#9737,#9738,#9739,#9740,#9741,
#9742),(#9743,#9744,#9745,#9746,#9747,#9748),(#9749,#9750,#9751,#9752,#9753,
#9754),(#9755,#9756,#9757,#9758,#9759,#9760),(#9761,#9762,#9763,#9764,#9765,
#9766),(#9767,#9768,#9769,#9770,#9771,#9772),(#9773,#9774,#9775,#9776,#9777,
#9778),(#9779,#9780,#9781,#9782,#9783,#9784),(#9785,#9786,#9787,#9788,#9789,
#9790),(#9791,#9792,#9793,#9794,#9795,#9796),(#9797,#9798,#9799,#9800,#9801,
#9802),(#9803,#9804,#9805,#9806,#9807,#9808)),.UNSPECIFIED.,.T.,.F.,.F.,
(4,1,2,1,2,1,2,1,4),(4,2,4),(-8.607240365853E-17,0.125,0.25,0.375,0.5,0.625,
0.75,0.875,1.),(0.160440113695108,0.645872664898613,1.),.UNSPECIFIED.);
#32=B_SPLINE_SURFACE_WITH_KNOTS('',3,3,((#9816,#9817,#9818,#9819,#9820,
#9821,#9822,#9823,#9824,#9825,#9826,#9827,#9828),(#9829,#9830,#9831,#9832,
#9833,#9834,#9835,#9836,#9837,#9838,#9839,#9840,#9841),(#9842,#9843,#9844,
#9845,#9846,#9847,#9848,#9849,#9850,#9851,#9852,#9853,#9854),(#9855,#9856,
#9857,#9858,#9859,#9860,#9861,#9862,#9863,#9864,#9865,#9866,#9867),(#9868,
#9869,#9870,#9871,#9872,#9873,#9874,#9875,#9876,#9877,#9878,#9879,#9880)),
 .UNSPECIFIED.,.F.,.T.,.F.,(4,1,4),(4,1,2,1,1,1,2,1,4),(0.,0.5,1.),(-4.4085821516188E-18,
0.124806036191437,0.249612072382873,0.37474829088326,0.499884509383647,
0.625004128456215,0.750123747528783,0.875061873764391,1.),.UNSPECIFIED.);
#33=B_SPLINE_SURFACE_WITH_KNOTS('',3,3,((#9896,#9897,#9898,#9899,#9900,
#9901),(#9902,#9903,#9904,#9905,#9906,#9907),(#9908,#9909,#9910,#9911,#9912,
#9913),(#9914,#9915,#9916,#9917,#9918,#9919),(#9920,#9921,#9922,#9923,#9924,
#9925),(#9926,#9927,#9928,#9929,#9930,#9931),(#9932,#9933,#9934,#9935,#9936,
#9937),(#9938,#9939,#9940,#9941,#9942,#9943),(#9944,#9945,#9946,#9947,#9948,
#9949),(#9950,#9951,#9952,#9953,#9954,#9955),(#9956,#9957,#9958,#9959,#9960,
#9961),(#9962,#9963,#9964,#9965,#9966,#9967),(#9968,#9969,#9970,#9971,#9972,
#9973),(#9974,#9975,#9976,#9977,#9978,#9979)),.UNSPECIFIED.,.T.,.F.,.F.,
(4,1,2,1,2,1,2,1,4),(4,2,4),(-8.16097259818389E-17,0.125,0.25,0.375,0.5,
0.625,0.75,0.875,1.),(0.160440113695108,0.645872664898613,1.),
 .UNSPECIFIED.);
#34=B_SPLINE_SURFACE_WITH_KNOTS('',3,3,((#9987,#9988,#9989,#9990,#9991,
#9992,#9993,#9994,#9995,#9996,#9997,#9998,#9999),(#10000,#10001,#10002,
#10003,#10004,#10005,#10006,#10007,#10008,#10009,#10010,#10011,#10012),
(#10013,#10014,#10015,#10016,#10017,#10018,#10019,#10020,#10021,#10022,
#10023,#10024,#10025),(#10026,#10027,#10028,#10029,#10030,#10031,#10032,
#10033,#10034,#10035,#10036,#10037,#10038),(#10039,#10040,#10041,#10042,
#10043,#10044,#10045,#10046,#10047,#10048,#10049,#10050,#10051)),
 .UNSPECIFIED.,.F.,.T.,.F.,(4,1,4),(4,1,2,1,1,1,2,1,4),(0.,0.5,1.),(-1.988368647282E-17,
0.124806036191439,0.249612072382878,0.374748290883262,0.499884509383647,
0.625004128456215,0.750123747528783,0.875061873764392,1.),.UNSPECIFIED.);
#35=B_SPLINE_SURFACE_WITH_KNOTS('',3,3,((#10067,#10068,#10069,#10070,#10071,
#10072),(#10073,#10074,#10075,#10076,#10077,#10078),(#10079,#10080,#10081,
#10082,#10083,#10084),(#10085,#10086,#10087,#10088,#10089,#10090),(#10091,
#10092,#10093,#10094,#10095,#10096),(#10097,#10098,#10099,#10100,#10101,
#10102),(#10103,#10104,#10105,#10106,#10107,#10108),(#10109,#10110,#10111,
#10112,#10113,#10114),(#10115,#10116,#10117,#10118,#10119,#10120),(#10121,
#10122,#10123,#10124,#10125,#10126),(#10127,#10128,#10129,#10130,#10131,
#10132),(#10133,#10134,#10135,#10136,#10137,#10138),(#10139,#10140,#10141,
#10142,#10143,#10144),(#10145,#10146,#10147,#10148,#10149,#10150)),
 .UNSPECIFIED.,.T.,.F.,.F.,(4,1,2,1,2,1,2,1,4),(4,2,4),(-8.60724036585358E-17,
0.125,0.25,0.375,0.5,0.625,0.75,0.875,1.),(0.160440113695108,0.645872664898613,
1.),.UNSPECIFIED.);
#36=B_SPLINE_SURFACE_WITH_KNOTS('',3,3,((#10158,#10159,#10160,#10161,#10162,
#10163,#10164,#10165,#10166,#10167,#10168,#10169,#10170),(#10171,#10172,
#10173,#10174,#10175,#10176,#10177,#10178,#10179,#10180,#10181,#10182,#10183),
(#10184,#10185,#10186,#10187,#10188,#10189,#10190,#10191,#10192,#10193,
#10194,#10195,#10196),(#10197,#10198,#10199,#10200,#10201,#10202,#10203,
#10204,#10205,#10206,#10207,#10208,#10209),(#10210,#10211,#10212,#10213,
#10214,#10215,#10216,#10217,#10218,#10219,#10220,#10221,#10222)),
 .UNSPECIFIED.,.F.,.T.,.F.,(4,1,4),(4,1,2,1,1,1,2,1,4),(0.,0.5,1.),(-4.83875766937714E-18,
0.124806036191437,0.249612072382874,0.37474829088326,0.499884509383647,
0.625004128456215,0.750123747528783,0.875061873764392,1.),.UNSPECIFIED.);
#37=B_SPLINE_SURFACE_WITH_KNOTS('',3,3,((#10238,#10239,#10240,#10241,#10242,
#10243),(#10244,#10245,#10246,#10247,#10248,#10249),(#10250,#10251,#10252,
#10253,#10254,#10255),(#10256,#10257,#10258,#10259,#10260,#10261),(#10262,
#10263,#10264,#10265,#10266,#10267),(#10268,#10269,#10270,#10271,#10272,
#10273),(#10274,#10275,#10276,#10277,#10278,#10279),(#10280,#10281,#10282,
#10283,#10284,#10285),(#10286,#10287,#10288,#10289,#10290,#10291),(#10292,
#10293,#10294,#10295,#10296,#10297),(#10298,#10299,#10300,#10301,#10302,
#10303),(#10304,#10305,#10306,#10307,#10308,#10309),(#10310,#10311,#10312,
#10313,#10314,#10315),(#10316,#10317,#10318,#10319,#10320,#10321)),
 .UNSPECIFIED.,.T.,.F.,.F.,(4,1,2,1,2,1,2,1,4),(4,2,4),(-1.00612564841551E-16,
0.125,0.25,0.375,0.5,0.625,0.75,0.875,1.),(0.160440113695108,0.645872664898613,
1.),.UNSPECIFIED.);
#38=B_SPLINE_SURFACE_WITH_KNOTS('',3,3,((#10329,#10330,#10331,#10332,#10333,
#10334,#10335,#10336,#10337,#10338,#10339,#10340,#10341),(#10342,#10343,
#10344,#10345,#10346,#10347,#10348,#10349,#10350,#10351,#10352,#10353,#10354),
(#10355,#10356,#10357,#10358,#10359,#10360,#10361,#10362,#10363,#10364,
#10365,#10366,#10367),(#10368,#10369,#10370,#10371,#10372,#10373,#10374,
#10375,#10376,#10377,#10378,#10379,#10380),(#10381,#10382,#10383,#10384,
#10385,#10386,#10387,#10388,#10389,#10390,#10391,#10392,#10393)),
 .UNSPECIFIED.,.F.,.T.,.F.,(4,1,4),(4,1,2,1,1,1,2,1,4),(0.,0.5,1.),(-2.10052648059174E-17,
0.124806036191437,0.249612072382874,0.37474829088326,0.499884509383647,
0.625004128456218,0.75012374752879,0.875061873764395,1.),.UNSPECIFIED.);
#39=B_SPLINE_SURFACE_WITH_KNOTS('',3,3,((#10409,#10410,#10411,#10412,#10413,
#10414),(#10415,#10416,#10417,#10418,#10419,#10420),(#10421,#10422,#10423,
#10424,#10425,#10426),(#10427,#10428,#10429,#10430,#10431,#10432),(#10433,
#10434,#10435,#10436,#10437,#10438),(#10439,#10440,#10441,#10442,#10443,
#10444),(#10445,#10446,#10447,#10448,#10449,#10450),(#10451,#10452,#10453,
#10454,#10455,#10456),(#10457,#10458,#10459,#10460,#10461,#10462),(#10463,
#10464,#10465,#10466,#10467,#10468),(#10469,#10470,#10471,#10472,#10473,
#10474),(#10475,#10476,#10477,#10478,#10479,#10480),(#10481,#10482,#10483,
#10484,#10485,#10486),(#10487,#10488,#10489,#10490,#10491,#10492)),
 .UNSPECIFIED.,.T.,.F.,.F.,(4,1,2,1,2,1,2,1,4),(4,2,4),(-2.14431855577329E-16,
0.125,0.25,0.375,0.5,0.625,0.75,0.875,1.),(0.160440113695108,0.645872664898613,
1.),.UNSPECIFIED.);
#40=B_SPLINE_SURFACE_WITH_KNOTS('',3,3,((#10500,#10501,#10502,#10503,#10504,
#10505,#10506,#10507,#10508,#10509,#10510,#10511,#10512),(#10513,#10514,
#10515,#10516,#10517,#10518,#10519,#10520,#10521,#10522,#10523,#10524,#10525),
(#10526,#10527,#10528,#10529,#10530,#10531,#10532,#10533,#10534,#10535,
#10536,#10537,#10538),(#10539,#10540,#10541,#10542,#10543,#10544,#10545,
#10546,#10547,#10548,#10549,#10550,#10551),(#10552,#10553,#10554,#10555,
#10556,#10557,#10558,#10559,#10560,#10561,#10562,#10563,#10564)),
 .UNSPECIFIED.,.F.,.T.,.F.,(4,1,4),(4,1,2,1,1,1,2,1,4),(0.,0.5,1.),(-1.8165392666255E-16,
0.124806036191437,0.249612072382875,0.374748290883261,0.499884509383648,
0.625004128456216,0.750123747528784,0.875061873764392,1.),.UNSPECIFIED.);
#41=B_SPLINE_SURFACE_WITH_KNOTS('',3,3,((#10580,#10581,#10582,#10583,#10584,
#10585),(#10586,#10587,#10588,#10589,#10590,#10591),(#10592,#10593,#10594,
#10595,#10596,#10597),(#10598,#10599,#10600,#10601,#10602,#10603),(#10604,
#10605,#10606,#10607,#10608,#10609),(#10610,#10611,#10612,#10613,#10614,
#10615),(#10616,#10617,#10618,#10619,#10620,#10621),(#10622,#10623,#10624,
#10625,#10626,#10627),(#10628,#10629,#10630,#10631,#10632,#10633),(#10634,
#10635,#10636,#10637,#10638,#10639),(#10640,#10641,#10642,#10643,#10644,
#10645),(#10646,#10647,#10648,#10649,#10650,#10651),(#10652,#10653,#10654,
#10655,#10656,#10657),(#10658,#10659,#10660,#10661,#10662,#10663)),
 .UNSPECIFIED.,.T.,.F.,.F.,(4,1,2,1,2,1,2,1,4),(4,2,4),(-1.14349580434358E-16,
0.125,0.25,0.375,0.5,0.625,0.75,0.875,1.),(0.160440113695107,0.645872664898613,
1.),.UNSPECIFIED.);
#42=B_SPLINE_SURFACE_WITH_KNOTS('',3,3,((#10671,#10672,#10673,#10674,#10675,
#10676,#10677,#10678,#10679,#10680,#10681,#10682,#10683),(#10684,#10685,
#10686,#10687,#10688,#10689,#10690,#10691,#10692,#10693,#10694,#10695,#10696),
(#10697,#10698,#10699,#10700,#10701,#10702,#10703,#10704,#10705,#10706,
#10707,#10708,#10709),(#10710,#10711,#10712,#10713,#10714,#10715,#10716,
#10717,#10718,#10719,#10720,#10721,#10722),(#10723,#10724,#10725,#10726,
#10727,#10728,#10729,#10730,#10731,#10732,#10733,#10734,#10735)),
 .UNSPECIFIED.,.F.,.T.,.F.,(4,1,4),(4,1,2,1,1,1,2,1,4),(0.,0.5,1.),(-4.66398982847397E-17,
0.124806036191437,0.249612072382875,0.374748290883261,0.499884509383648,
0.625004128456217,0.750123747528785,0.875061873764393,1.),.UNSPECIFIED.);
#43=B_SPLINE_SURFACE_WITH_KNOTS('',3,3,((#10751,#10752,#10753,#10754,#10755,
#10756),(#10757,#10758,#10759,#10760,#10761,#10762),(#10763,#10764,#10765,
#10766,#10767,#10768),(#10769,#10770,#10771,#10772,#10773,#10774),(#10775,
#10776,#10777,#10778,#10779,#10780),(#10781,#10782,#10783,#10784,#10785,
#10786),(#10787,#10788,#10789,#10790,#10791,#10792),(#10793,#10794,#10795,
#10796,#10797,#10798),(#10799,#10800,#10801,#10802,#10803,#10804),(#10805,
#10806,#10807,#10808,#10809,#10810),(#10811,#10812,#10813,#10814,#10815,
#10816),(#10817,#10818,#10819,#10820,#10821,#10822),(#10823,#10824,#10825,
#10826,#10827,#10828),(#10829,#10830,#10831,#10832,#10833,#10834)),
 .UNSPECIFIED.,.T.,.F.,.F.,(4,1,2,1,2,1,2,1,4),(4,2,4),(-6.30551990939988E-17,
0.125,0.25,0.375,0.5,0.625,0.75,0.875,1.),(0.160440113695107,0.645872664898613,
1.),.UNSPECIFIED.);
#44=B_SPLINE_SURFACE_WITH_KNOTS('',3,3,((#10842,#10843,#10844,#10845,#10846,
#10847,#10848,#10849,#10850,#10851,#10852,#10853,#10854),(#10855,#10856,
#10857,#10858,#10859,#10860,#10861,#10862,#10863,#10864,#10865,#10866,#10867),
(#10868,#10869,#10870,#10871,#10872,#10873,#10874,#10875,#10876,#10877,
#10878,#10879,#10880),(#10881,#10882,#10883,#10884,#10885,#10886,#10887,
#10888,#10889,#10890,#10891,#10892,#10893),(#10894,#10895,#10896,#10897,
#10898,#10899,#10900,#10901,#10902,#10903,#10904,#10905,#10906)),
 .UNSPECIFIED.,.F.,.T.,.F.,(4,1,4),(4,1,2,1,1,1,2,1,4),(0.,0.5,1.),(-1.83240058451512E-16,
0.124806036191438,0.249612072382876,0.374748290883262,0.499884509383648,
0.625004128456218,0.750123747528788,0.875061873764394,1.),.UNSPECIFIED.);
#45=B_SPLINE_SURFACE_WITH_KNOTS('',3,3,((#10922,#10923,#10924,#10925,#10926,
#10927),(#10928,#10929,#10930,#10931,#10932,#10933),(#10934,#10935,#10936,
#10937,#10938,#10939),(#10940,#10941,#10942,#10943,#10944,#10945),(#10946,
#10947,#10948,#10949,#10950,#10951),(#10952,#10953,#10954,#10955,#10956,
#10957),(#10958,#10959,#10960,#10961,#10962,#10963),(#10964,#10965,#10966,
#10967,#10968,#10969),(#10970,#10971,#10972,#10973,#10974,#10975),(#10976,
#10977,#10978,#10979,#10980,#10981),(#10982,#10983,#10984,#10985,#10986,
#10987),(#10988,#10989,#10990,#10991,#10992,#10993),(#10994,#10995,#10996,
#10997,#10998,#10999),(#11000,#11001,#11002,#11003,#11004,#11005)),
 .UNSPECIFIED.,.T.,.F.,.F.,(4,1,2,1,2,1,2,1,4),(4,2,4),(-8.60724036585314E-17,
0.125,0.25,0.375,0.5,0.625,0.75,0.875,1.),(0.160440113695107,0.645872664898613,
1.),.UNSPECIFIED.);
#46=B_SPLINE_SURFACE_WITH_KNOTS('',3,3,((#11013,#11014,#11015,#11016,#11017,
#11018,#11019,#11020,#11021,#11022,#11023,#11024,#11025),(#11026,#11027,
#11028,#11029,#11030,#11031,#11032,#11033,#11034,#11035,#11036,#11037,#11038),
(#11039,#11040,#11041,#11042,#11043,#11044,#11045,#11046,#11047,#11048,
#11049,#11050,#11051),(#11052,#11053,#11054,#11055,#11056,#11057,#11058,
#11059,#11060,#11061,#11062,#11063,#11064),(#11065,#11066,#11067,#11068,
#11069,#11070,#11071,#11072,#11073,#11074,#11075,#11076,#11077)),
 .UNSPECIFIED.,.F.,.T.,.F.,(4,1,4),(4,1,2,1,1,1,2,1,4),(0.,0.5,1.),(-1.99065771071998E-17,
0.124806036191438,0.249612072382875,0.374748290883261,0.499884509383648,
0.625004128456216,0.750123747528784,0.875061873764392,1.),.UNSPECIFIED.);
#47=B_SPLINE_SURFACE_WITH_KNOTS('',3,3,((#11093,#11094,#11095,#11096,#11097,
#11098),(#11099,#11100,#11101,#11102,#11103,#11104),(#11105,#11106,#11107,
#11108,#11109,#11110),(#11111,#11112,#11113,#11114,#11115,#11116),(#11117,
#11118,#11119,#11120,#11121,#11122),(#11123,#11124,#11125,#11126,#11127,
#11128),(#11129,#11130,#11131,#11132,#11133,#11134),(#11135,#11136,#11137,
#11138,#11139,#11140),(#11141,#11142,#11143,#11144,#11145,#11146),(#11147,
#11148,#11149,#11150,#11151,#11152),(#11153,#11154,#11155,#11156,#11157,
#11158),(#11159,#11160,#11161,#11162,#11163,#11164),(#11165,#11166,#11167,
#11168,#11169,#11170),(#11171,#11172,#11173,#11174,#11175,#11176)),
 .UNSPECIFIED.,.T.,.F.,.F.,(4,1,2,1,2,1,2,1,4),(4,2,4),(-1.14349580434358E-16,
0.125,0.25,0.375,0.5,0.625,0.75,0.875,1.),(0.160440113695107,0.645872664898613,
1.),.UNSPECIFIED.);
#48=B_SPLINE_SURFACE_WITH_KNOTS('',3,3,((#11184,#11185,#11186,#11187,#11188,
#11189,#11190,#11191,#11192,#11193,#11194,#11195,#11196),(#11197,#11198,
#11199,#11200,#11201,#11202,#11203,#11204,#11205,#11206,#11207,#11208,#11209),
(#11210,#11211,#11212,#11213,#11214,#11215,#11216,#11217,#11218,#11219,
#11220,#11221,#11222),(#11223,#11224,#11225,#11226,#11227,#11228,#11229,
#11230,#11231,#11232,#11233,#11234,#11235),(#11236,#11237,#11238,#11239,
#11240,#11241,#11242,#11243,#11244,#11245,#11246,#11247,#11248)),
 .UNSPECIFIED.,.F.,.T.,.F.,(4,1,4),(4,1,2,1,1,1,2,1,4),(0.,0.5,1.),(-2.134955163318E-17,
0.124806036191438,0.249612072382876,0.374748290883262,0.499884509383648,
0.625004128456217,0.750123747528786,0.875061873764393,1.),.UNSPECIFIED.);
#49=B_SPLINE_SURFACE_WITH_KNOTS('',3,3,((#11264,#11265,#11266,#11267,#11268,
#11269),(#11270,#11271,#11272,#11273,#11274,#11275),(#11276,#11277,#11278,
#11279,#11280,#11281),(#11282,#11283,#11284,#11285,#11286,#11287),(#11288,
#11289,#11290,#11291,#11292,#11293),(#11294,#11295,#11296,#11297,#11298,
#11299),(#11300,#11301,#11302,#11303,#11304,#11305),(#11306,#11307,#11308,
#11309,#11310,#11311),(#11312,#11313,#11314,#11315,#11316,#11317),(#11318,
#11319,#11320,#11321,#11322,#11323),(#11324,#11325,#11326,#11327,#11328,
#11329),(#11330,#11331,#11332,#11333,#11334,#11335),(#11336,#11337,#11338,
#11339,#11340,#11341),(#11342,#11343,#11344,#11345,#11346,#11347)),
 .UNSPECIFIED.,.T.,.F.,.F.,(4,1,2,1,2,1,2,1,4),(4,2,4),(-6.30551990939988E-17,
0.125,0.25,0.375,0.5,0.625,0.75,0.875,1.),(0.160440113695107,0.645872664898613,
1.),.UNSPECIFIED.);
#50=B_SPLINE_SURFACE_WITH_KNOTS('',3,3,((#11355,#11356,#11357,#11358,#11359,
#11360,#11361,#11362,#11363,#11364,#11365,#11366,#11367),(#11368,#11369,
#11370,#11371,#11372,#11373,#11374,#11375,#11376,#11377,#11378,#11379,#11380),
(#11381,#11382,#11383,#11384,#11385,#11386,#11387,#11388,#11389,#11390,
#11391,#11392,#11393),(#11394,#11395,#11396,#11397,#11398,#11399,#11400,
#11401,#11402,#11403,#11404,#11405,#11406),(#11407,#11408,#11409,#11410,
#11411,#11412,#11413,#11414,#11415,#11416,#11417,#11418,#11419)),
 .UNSPECIFIED.,.F.,.T.,.F.,(4,1,4),(4,1,2,1,1,1,2,1,4),(0.,0.5,1.),(-3.33364579496443E-18,
0.124806036191437,0.249612072382874,0.374748290883261,0.499884509383647,
0.625004128456217,0.750123747528787,0.875061873764394,1.),.UNSPECIFIED.);
#51=B_SPLINE_SURFACE_WITH_KNOTS('',3,3,((#11435,#11436,#11437,#11438,#11439,
#11440),(#11441,#11442,#11443,#11444,#11445,#11446),(#11447,#11448,#11449,
#11450,#11451,#11452),(#11453,#11454,#11455,#11456,#11457,#11458),(#11459,
#11460,#11461,#11462,#11463,#11464),(#11465,#11466,#11467,#11468,#11469,
#11470),(#11471,#11472,#11473,#11474,#11475,#11476),(#11477,#11478,#11479,
#11480,#11481,#11482),(#11483,#11484,#11485,#11486,#11487,#11488),(#11489,
#11490,#11491,#11492,#11493,#11494),(#11495,#11496,#11497,#11498,#11499,
#11500),(#11501,#11502,#11503,#11504,#11505,#11506),(#11507,#11508,#11509,
#11510,#11511,#11512),(#11513,#11514,#11515,#11516,#11517,#11518)),
 .UNSPECIFIED.,.T.,.F.,.F.,(4,1,2,1,2,1,2,1,4),(4,2,4),(-2.24564296366723E-16,
0.125,0.25,0.375,0.5,0.625,0.75,0.875,1.),(0.160440113695107,0.645872664898613,
1.),.UNSPECIFIED.);
#52=B_SPLINE_SURFACE_WITH_KNOTS('',3,3,((#11526,#11527,#11528,#11529,#11530,
#11531,#11532,#11533,#11534,#11535,#11536,#11537,#11538),(#11539,#11540,
#11541,#11542,#11543,#11544,#11545,#11546,#11547,#11548,#11549,#11550,#11551),
(#11552,#11553,#11554,#11555,#11556,#11557,#11558,#11559,#11560,#11561,
#11562,#11563,#11564),(#11565,#11566,#11567,#11568,#11569,#11570,#11571,
#11572,#11573,#11574,#11575,#11576,#11577),(#11578,#11579,#11580,#11581,
#11582,#11583,#11584,#11585,#11586,#11587,#11588,#11589,#11590)),
 .UNSPECIFIED.,.F.,.T.,.F.,(4,1,4),(4,1,2,1,1,1,2,1,4),(0.,0.5,1.),(-2.88867358476182E-16,
0.124806036191438,0.249612072382876,0.374748290883262,0.499884509383648,
0.625004128456217,0.750123747528787,0.875061873764393,1.),.UNSPECIFIED.);
#53=B_SPLINE_SURFACE_WITH_KNOTS('',3,3,((#11606,#11607,#11608,#11609,#11610,
#11611),(#11612,#11613,#11614,#11615,#11616,#11617),(#11618,#11619,#11620,
#11621,#11622,#11623),(#11624,#11625,#11626,#11627,#11628,#11629),(#11630,
#11631,#11632,#11633,#11634,#11635),(#11636,#11637,#11638,#11639,#11640,
#11641),(#11642,#11643,#11644,#11645,#11646,#11647),(#11648,#11649,#11650,
#11651,#11652,#11653),(#11654,#11655,#11656,#11657,#11658,#11659),(#11660,
#11661,#11662,#11663,#11664,#11665),(#11666,#11667,#11668,#11669,#11670,
#11671),(#11672,#11673,#11674,#11675,#11676,#11677),(#11678,#11679,#11680,
#11681,#11682,#11683),(#11684,#11685,#11686,#11687,#11688,#11689)),
 .UNSPECIFIED.,.T.,.F.,.F.,(4,1,2,1,2,1,2,1,4),(4,2,4),(-2.24564296366723E-16,
0.125,0.25,0.375,0.5,0.625,0.75,0.875,1.),(0.160440113695107,0.645872664898613,
1.),.UNSPECIFIED.);
#54=B_SPLINE_SURFACE_WITH_KNOTS('',3,3,((#11697,#11698,#11699,#11700,#11701,
#11702,#11703,#11704,#11705,#11706,#11707,#11708,#11709),(#11710,#11711,
#11712,#11713,#11714,#11715,#11716,#11717,#11718,#11719,#11720,#11721,#11722),
(#11723,#11724,#11725,#11726,#11727,#11728,#11729,#11730,#11731,#11732,
#11733,#11734,#11735),(#11736,#11737,#11738,#11739,#11740,#11741,#11742,
#11743,#11744,#11745,#11746,#11747,#11748),(#11749,#11750,#11751,#11752,
#11753,#11754,#11755,#11756,#11757,#11758,#11759,#11760,#11761)),
 .UNSPECIFIED.,.F.,.T.,.F.,(4,1,4),(4,1,2,1,1,1,2,1,4),(0.,0.5,1.),(-4.33236778131764E-18,
0.124806036191437,0.249612072382873,0.374748290883261,0.499884509383648,
0.625004128456216,0.750123747528784,0.875061873764392,1.),.UNSPECIFIED.);
#55=B_SPLINE_SURFACE_WITH_KNOTS('',3,3,((#11777,#11778,#11779,#11780,#11781,
#11782),(#11783,#11784,#11785,#11786,#11787,#11788),(#11789,#11790,#11791,
#11792,#11793,#11794),(#11795,#11796,#11797,#11798,#11799,#11800),(#11801,
#11802,#11803,#11804,#11805,#11806),(#11807,#11808,#11809,#11810,#11811,
#11812),(#11813,#11814,#11815,#11816,#11817,#11818),(#11819,#11820,#11821,
#11822,#11823,#11824),(#11825,#11826,#11827,#11828,#11829,#11830),(#11831,
#11832,#11833,#11834,#11835,#11836),(#11837,#11838,#11839,#11840,#11841,
#11842),(#11843,#11844,#11845,#11846,#11847,#11848),(#11849,#11850,#11851,
#11852,#11853,#11854),(#11855,#11856,#11857,#11858,#11859,#11860)),
 .UNSPECIFIED.,.T.,.F.,.F.,(4,1,2,1,2,1,2,1,4),(4,2,4),(-1.66564637421365E-16,
0.125,0.25,0.375,0.5,0.625,0.75,0.875,1.),(0.160440113695107,0.645872664898613,
1.),.UNSPECIFIED.);
#56=B_SPLINE_SURFACE_WITH_KNOTS('',3,3,((#11868,#11869,#11870,#11871,#11872,
#11873,#11874,#11875,#11876,#11877,#11878,#11879,#11880),(#11881,#11882,
#11883,#11884,#11885,#11886,#11887,#11888,#11889,#11890,#11891,#11892,#11893),
(#11894,#11895,#11896,#11897,#11898,#11899,#11900,#11901,#11902,#11903,
#11904,#11905,#11906),(#11907,#11908,#11909,#11910,#11911,#11912,#11913,
#11914,#11915,#11916,#11917,#11918,#11919),(#11920,#11921,#11922,#11923,
#11924,#11925,#11926,#11927,#11928,#11929,#11930,#11931,#11932)),
 .UNSPECIFIED.,.F.,.T.,.F.,(4,1,4),(4,1,2,1,1,1,2,1,4),(0.,0.5,1.),(-1.63918334149732E-16,
0.124806036191438,0.249612072382876,0.374748290883262,0.499884509383648,
0.625004128456217,0.750123747528786,0.875061873764393,1.),.UNSPECIFIED.);
#57=B_SPLINE_SURFACE_WITH_KNOTS('',3,3,((#11948,#11949,#11950,#11951,#11952,
#11953),(#11954,#11955,#11956,#11957,#11958,#11959),(#11960,#11961,#11962,
#11963,#11964,#11965),(#11966,#11967,#11968,#11969,#11970,#11971),(#11972,
#11973,#11974,#11975,#11976,#11977),(#11978,#11979,#11980,#11981,#11982,
#11983),(#11984,#11985,#11986,#11987,#11988,#11989),(#11990,#11991,#11992,
#11993,#11994,#11995),(#11996,#11997,#11998,#11999,#12000,#12001),(#12002,
#12003,#12004,#12005,#12006,#12007),(#12008,#12009,#12010,#12011,#12012,
#12013),(#12014,#12015,#12016,#12017,#12018,#12019),(#12020,#12021,#12022,
#12023,#12024,#12025),(#12026,#12027,#12028,#12029,#12030,#12031)),
 .UNSPECIFIED.,.T.,.F.,.F.,(4,1,2,1,2,1,2,1,4),(4,2,4),(-1.66564637421372E-16,
0.125,0.25,0.375,0.5,0.625,0.75,0.875,1.),(0.160440113695107,0.645872664898613,
1.),.UNSPECIFIED.);
#58=B_SPLINE_SURFACE_WITH_KNOTS('',3,3,((#12039,#12040,#12041,#12042,#12043,
#12044,#12045,#12046,#12047,#12048,#12049,#12050,#12051),(#12052,#12053,
#12054,#12055,#12056,#12057,#12058,#12059,#12060,#12061,#12062,#12063,#12064),
(#12065,#12066,#12067,#12068,#12069,#12070,#12071,#12072,#12073,#12074,
#12075,#12076,#12077),(#12078,#12079,#12080,#12081,#12082,#12083,#12084,
#12085,#12086,#12087,#12088,#12089,#12090),(#12091,#12092,#12093,#12094,
#12095,#12096,#12097,#12098,#12099,#12100,#12101,#12102,#12103)),
 .UNSPECIFIED.,.F.,.T.,.F.,(4,1,4),(4,1,2,1,1,1,2,1,4),(0.,0.5,1.),(-1.99065771071992E-17,
0.124806036191437,0.249612072382873,0.37474829088326,0.499884509383647,
0.625004128456216,0.750123747528785,0.875061873764393,1.),.UNSPECIFIED.);
#59=B_SPLINE_SURFACE_WITH_KNOTS('',3,3,((#12119,#12120,#12121,#12122,#12123,
#12124),(#12125,#12126,#12127,#12128,#12129,#12130),(#12131,#12132,#12133,
#12134,#12135,#12136),(#12137,#12138,#12139,#12140,#12141,#12142),(#12143,
#12144,#12145,#12146,#12147,#12148),(#12149,#12150,#12151,#12152,#12153,
#12154),(#12155,#12156,#12157,#12158,#12159,#12160),(#12161,#12162,#12163,
#12164,#12165,#12166),(#12167,#12168,#12169,#12170,#12171,#12172),(#12173,
#12174,#12175,#12176,#12177,#12178),(#12179,#12180,#12181,#12182,#12183,
#12184),(#12185,#12186,#12187,#12188,#12189,#12190),(#12191,#12192,#12193,
#12194,#12195,#12196),(#12197,#12198,#12199,#12200,#12201,#12202)),
 .UNSPECIFIED.,.T.,.F.,.F.,(4,1,2,1,2,1,2,1,4),(4,2,4),(-1.00612564841561E-16,
0.125,0.25,0.375,0.5,0.625,0.75,0.875,1.),(0.160440113695107,0.645872664898613,
1.),.UNSPECIFIED.);
#60=B_SPLINE_SURFACE_WITH_KNOTS('',3,3,((#12210,#12211,#12212,#12213,#12214,
#12215,#12216,#12217,#12218,#12219,#12220,#12221,#12222),(#12223,#12224,
#12225,#12226,#12227,#12228,#12229,#12230,#12231,#12232,#12233,#12234,#12235),
(#12236,#12237,#12238,#12239,#12240,#12241,#12242,#12243,#12244,#12245,
#12246,#12247,#12248),(#12249,#12250,#12251,#12252,#12253,#12254,#12255,
#12256,#12257,#12258,#12259,#12260,#12261),(#12262,#12263,#12264,#12265,
#12266,#12267,#12268,#12269,#12270,#12271,#12272,#12273,#12274)),
 .UNSPECIFIED.,.F.,.T.,.F.,(4,1,4),(4,1,2,1,1,1,2,1,4),(0.,0.5,1.),(-1.63954925410768E-16,
0.124806036191438,0.249612072382876,0.374748290883261,0.499884509383647,
0.625004128456217,0.750123747528786,0.875061873764393,1.),.UNSPECIFIED.);
#61=B_SPLINE_SURFACE_WITH_KNOTS('',3,3,((#12290,#12291,#12292,#12293,#12294,
#12295),(#12296,#12297,#12298,#12299,#12300,#12301),(#12302,#12303,#12304,
#12305,#12306,#12307),(#12308,#12309,#12310,#12311,#12312,#12313),(#12314,
#12315,#12316,#12317,#12318,#12319),(#12320,#12321,#12322,#12323,#12324,
#12325),(#12326,#12327,#12328,#12329,#12330,#12331),(#12332,#12333,#12334,
#12335,#12336,#12337),(#12338,#12339,#12340,#12341,#12342,#12343),(#12344,
#12345,#12346,#12347,#12348,#12349),(#12350,#12351,#12352,#12353,#12354,
#12355),(#12356,#12357,#12358,#12359,#12360,#12361),(#12362,#12363,#12364,
#12365,#12366,#12367),(#12368,#12369,#12370,#12371,#12372,#12373)),
 .UNSPECIFIED.,.T.,.F.,.F.,(4,1,2,1,2,1,2,1,4),(4,2,4),(-1.00612564841552E-16,
0.125,0.25,0.375,0.5,0.625,0.75,0.875,1.),(0.160440113695107,0.645872664898613,
1.),.UNSPECIFIED.);
#62=B_SPLINE_SURFACE_WITH_KNOTS('',3,3,((#12381,#12382,#12383,#12384,#12385,
#12386,#12387,#12388,#12389,#12390,#12391,#12392,#12393),(#12394,#12395,
#12396,#12397,#12398,#12399,#12400,#12401,#12402,#12403,#12404,#12405,#12406),
(#12407,#12408,#12409,#12410,#12411,#12412,#12413,#12414,#12415,#12416,
#12417,#12418,#12419),(#12420,#12421,#12422,#12423,#12424,#12425,#12426,
#12427,#12428,#12429,#12430,#12431,#12432),(#12433,#12434,#12435,#12436,
#12437,#12438,#12439,#12440,#12441,#12442,#12443,#12444,#12445)),
 .UNSPECIFIED.,.F.,.T.,.F.,(4,1,4),(4,1,2,1,1,1,2,1,4),(0.,0.5,1.),(-7.03423636217624E-18,
0.124806036191438,0.249612072382877,0.374748290883262,0.499884509383647,
0.625004128456217,0.750123747528787,0.875061873764393,1.),.UNSPECIFIED.);
#63=B_SPLINE_SURFACE_WITH_KNOTS('',3,3,((#12461,#12462,#12463,#12464,#12465,
#12466),(#12467,#12468,#12469,#12470,#12471,#12472),(#12473,#12474,#12475,
#12476,#12477,#12478),(#12479,#12480,#12481,#12482,#12483,#12484),(#12485,
#12486,#12487,#12488,#12489,#12490),(#12491,#12492,#12493,#12494,#12495,
#12496),(#12497,#12498,#12499,#12500,#12501,#12502),(#12503,#12504,#12505,
#12506,#12507,#12508),(#12509,#12510,#12511,#12512,#12513,#12514),(#12515,
#12516,#12517,#12518,#12519,#12520),(#12521,#12522,#12523,#12524,#12525,
#12526),(#12527,#12528,#12529,#12530,#12531,#12532),(#12533,#12534,#12535,
#12536,#12537,#12538),(#12539,#12540,#12541,#12542,#12543,#12544)),
 .UNSPECIFIED.,.T.,.F.,.F.,(4,1,2,1,2,1,2,1,4),(4,2,4),(-1.66564637421369E-16,
0.125,0.25,0.375,0.5,0.625,0.75,0.875,1.),(0.160440113695107,0.645872664898613,
1.),.UNSPECIFIED.);
#64=B_SPLINE_SURFACE_WITH_KNOTS('',3,3,((#12552,#12553,#12554,#12555,#12556,
#12557,#12558,#12559,#12560,#12561,#12562,#12563,#12564),(#12565,#12566,
#12567,#12568,#12569,#12570,#12571,#12572,#12573,#12574,#12575,#12576,#12577),
(#12578,#12579,#12580,#12581,#12582,#12583,#12584,#12585,#12586,#12587,
#12588,#12589,#12590),(#12591,#12592,#12593,#12594,#12595,#12596,#12597,
#12598,#12599,#12600,#12601,#12602,#12603),(#12604,#12605,#12606,#12607,
#12608,#12609,#12610,#12611,#12612,#12613,#12614,#12615,#12616)),
 .UNSPECIFIED.,.F.,.T.,.F.,(4,1,4),(4,1,2,1,1,1,2,1,4),(0.,0.5,1.),(-1.63954925410841E-16,
0.124806036191438,0.249612072382876,0.374748290883261,0.499884509383647,
0.625004128456216,0.750123747528786,0.875061873764393,1.),.UNSPECIFIED.);
#65=B_SPLINE_SURFACE_WITH_KNOTS('',3,3,((#12632,#12633,#12634,#12635,#12636,
#12637),(#12638,#12639,#12640,#12641,#12642,#12643),(#12644,#12645,#12646,
#12647,#12648,#12649),(#12650,#12651,#12652,#12653,#12654,#12655),(#12656,
#12657,#12658,#12659,#12660,#12661),(#12662,#12663,#12664,#12665,#12666,
#12667),(#12668,#12669,#12670,#12671,#12672,#12673),(#12674,#12675,#12676,
#12677,#12678,#12679),(#12680,#12681,#12682,#12683,#12684,#12685),(#12686,
#12687,#12688,#12689,#12690,#12691),(#12692,#12693,#12694,#12695,#12696,
#12697),(#12698,#12699,#12700,#12701,#12702,#12703),(#12704,#12705,#12706,
#12707,#12708,#12709),(#12710,#12711,#12712,#12713,#12714,#12715)),
 .UNSPECIFIED.,.T.,.F.,.F.,(4,1,2,1,2,1,2,1,4),(4,2,4),(-2.20439044268582E-16,
0.125,0.25,0.375,0.5,0.625,0.75,0.875,1.),(0.160440113695107,0.645872664898613,
1.),.UNSPECIFIED.);
#66=B_SPLINE_SURFACE_WITH_KNOTS('',3,3,((#12723,#12724,#12725,#12726,#12727,
#12728,#12729,#12730,#12731,#12732,#12733,#12734,#12735),(#12736,#12737,
#12738,#12739,#12740,#12741,#12742,#12743,#12744,#12745,#12746,#12747,#12748),
(#12749,#12750,#12751,#12752,#12753,#12754,#12755,#12756,#12757,#12758,
#12759,#12760,#12761),(#12762,#12763,#12764,#12765,#12766,#12767,#12768,
#12769,#12770,#12771,#12772,#12773,#12774),(#12775,#12776,#12777,#12778,
#12779,#12780,#12781,#12782,#12783,#12784,#12785,#12786,#12787)),
 .UNSPECIFIED.,.F.,.T.,.F.,(4,1,4),(4,1,2,1,1,1,2,1,4),(0.,0.5,1.),(-1.44669792370153E-16,
0.124806036191437,0.249612072382875,0.374748290883261,0.499884509383647,
0.625004128456217,0.750123747528786,0.875061873764393,1.),.UNSPECIFIED.);
#67=B_SPLINE_SURFACE_WITH_KNOTS('',3,3,((#12803,#12804,#12805,#12806,#12807,
#12808),(#12809,#12810,#12811,#12812,#12813,#12814),(#12815,#12816,#12817,
#12818,#12819,#12820),(#12821,#12822,#12823,#12824,#12825,#12826),(#12827,
#12828,#12829,#12830,#12831,#12832),(#12833,#12834,#12835,#12836,#12837,
#12838),(#12839,#12840,#12841,#12842,#12843,#12844),(#12845,#12846,#12847,
#12848,#12849,#12850),(#12851,#12852,#12853,#12854,#12855,#12856),(#12857,
#12858,#12859,#12860,#12861,#12862),(#12863,#12864,#12865,#12866,#12867,
#12868),(#12869,#12870,#12871,#12872,#12873,#12874),(#12875,#12876,#12877,
#12878,#12879,#12880),(#12881,#12882,#12883,#12884,#12885,#12886)),
 .UNSPECIFIED.,.T.,.F.,.F.,(4,1,2,1,2,1,2,1,4),(4,2,4),(-1.00612564841553E-16,
0.125,0.25,0.375,0.5,0.625,0.75,0.875,1.),(0.160440113695107,0.645872664898613,
1.),.UNSPECIFIED.);
#68=B_SPLINE_SURFACE_WITH_KNOTS('',3,3,((#12894,#12895,#12896,#12897,#12898,
#12899,#12900,#12901,#12902,#12903,#12904,#12905,#12906),(#12907,#12908,
#12909,#12910,#12911,#12912,#12913,#12914,#12915,#12916,#12917,#12918,#12919),
(#12920,#12921,#12922,#12923,#12924,#12925,#12926,#12927,#12928,#12929,
#12930,#12931,#12932),(#12933,#12934,#12935,#12936,#12937,#12938,#12939,
#12940,#12941,#12942,#12943,#12944,#12945),(#12946,#12947,#12948,#12949,
#12950,#12951,#12952,#12953,#12954,#12955,#12956,#12957,#12958)),
 .UNSPECIFIED.,.F.,.T.,.F.,(4,1,4),(4,1,2,1,1,1,2,1,4),(0.,0.5,1.),(-1.58807711097395E-16,
0.124806036191437,0.249612072382875,0.374748290883261,0.499884509383647,
0.625004128456217,0.750123747528787,0.875061873764393,1.),.UNSPECIFIED.);
#69=B_SPLINE_SURFACE_WITH_KNOTS('',3,3,((#12974,#12975,#12976,#12977,#12978,
#12979),(#12980,#12981,#12982,#12983,#12984,#12985),(#12986,#12987,#12988,
#12989,#12990,#12991),(#12992,#12993,#12994,#12995,#12996,#12997),(#12998,
#12999,#13000,#13001,#13002,#13003),(#13004,#13005,#13006,#13007,#13008,
#13009),(#13010,#13011,#13012,#13013,#13014,#13015),(#13016,#13017,#13018,
#13019,#13020,#13021),(#13022,#13023,#13024,#13025,#13026,#13027),(#13028,
#13029,#13030,#13031,#13032,#13033),(#13034,#13035,#13036,#13037,#13038,
#13039),(#13040,#13041,#13042,#13043,#13044,#13045),(#13046,#13047,#13048,
#13049,#13050,#13051),(#13052,#13053,#13054,#13055,#13056,#13057)),
 .UNSPECIFIED.,.T.,.F.,.F.,(4,1,2,1,2,1,2,1,4),(4,2,4),(-1.00612564841554E-16,
0.125,0.25,0.375,0.5,0.625,0.75,0.875,1.),(0.160440113695107,0.645872664898613,
1.),.UNSPECIFIED.);
#70=B_SPLINE_SURFACE_WITH_KNOTS('',3,3,((#13065,#13066,#13067,#13068,#13069,
#13070,#13071,#13072,#13073,#13074,#13075,#13076,#13077),(#13078,#13079,
#13080,#13081,#13082,#13083,#13084,#13085,#13086,#13087,#13088,#13089,#13090),
(#13091,#13092,#13093,#13094,#13095,#13096,#13097,#13098,#13099,#13100,
#13101,#13102,#13103),(#13104,#13105,#13106,#13107,#13108,#13109,#13110,
#13111,#13112,#13113,#13114,#13115,#13116),(#13117,#13118,#13119,#13120,
#13121,#13122,#13123,#13124,#13125,#13126,#13127,#13128,#13129)),
 .UNSPECIFIED.,.F.,.T.,.F.,(4,1,4),(4,1,2,1,1,1,2,1,4),(0.,0.5,1.),(-1.24577681164411E-17,
0.124806036191438,0.249612072382875,0.374748290883261,0.499884509383647,
0.625004128456217,0.750123747528787,0.875061873764393,1.),.UNSPECIFIED.);
#71=B_SPLINE_SURFACE_WITH_KNOTS('',3,3,((#13145,#13146,#13147,#13148,#13149,
#13150),(#13151,#13152,#13153,#13154,#13155,#13156),(#13157,#13158,#13159,
#13160,#13161,#13162),(#13163,#13164,#13165,#13166,#13167,#13168),(#13169,
#13170,#13171,#13172,#13173,#13174),(#13175,#13176,#13177,#13178,#13179,
#13180),(#13181,#13182,#13183,#13184,#13185,#13186),(#13187,#13188,#13189,
#13190,#13191,#13192),(#13193,#13194,#13195,#13196,#13197,#13198),(#13199,
#13200,#13201,#13202,#13203,#13204),(#13205,#13206,#13207,#13208,#13209,
#13210),(#13211,#13212,#13213,#13214,#13215,#13216),(#13217,#13218,#13219,
#13220,#13221,#13222),(#13223,#13224,#13225,#13226,#13227,#13228)),
 .UNSPECIFIED.,.T.,.F.,.F.,(4,1,2,1,2,1,2,1,4),(4,2,4),(-1.66564637421368E-16,
0.125,0.25,0.375,0.5,0.625,0.75,0.875,1.),(0.160440113695107,0.645872664898613,
1.),.UNSPECIFIED.);
#72=B_SPLINE_SURFACE_WITH_KNOTS('',3,3,((#13236,#13237,#13238,#13239,#13240,
#13241,#13242,#13243,#13244,#13245,#13246,#13247,#13248),(#13249,#13250,
#13251,#13252,#13253,#13254,#13255,#13256,#13257,#13258,#13259,#13260,#13261),
(#13262,#13263,#13264,#13265,#13266,#13267,#13268,#13269,#13270,#13271,
#13272,#13273,#13274),(#13275,#13276,#13277,#13278,#13279,#13280,#13281,
#13282,#13283,#13284,#13285,#13286,#13287),(#13288,#13289,#13290,#13291,
#13292,#13293,#13294,#13295,#13296,#13297,#13298,#13299,#13300)),
 .UNSPECIFIED.,.F.,.T.,.F.,(4,1,4),(4,1,2,1,1,1,2,1,4),(0.,0.5,1.),(-2.69087791315043E-17,
0.124806036191438,0.249612072382875,0.374748290883261,0.499884509383648,
0.625004128456217,0.750123747528787,0.875061873764394,1.),.UNSPECIFIED.);
#73=B_SPLINE_SURFACE_WITH_KNOTS('',3,3,((#13316,#13317,#13318,#13319,#13320,
#13321),(#13322,#13323,#13324,#13325,#13326,#13327),(#13328,#13329,#13330,
#13331,#13332,#13333),(#13334,#13335,#13336,#13337,#13338,#13339),(#13340,
#13341,#13342,#13343,#13344,#13345),(#13346,#13347,#13348,#13349,#13350,
#13351),(#13352,#13353,#13354,#13355,#13356,#13357),(#13358,#13359,#13360,
#13361,#13362,#13363),(#13364,#13365,#13366,#13367,#13368,#13369),(#13370,
#13371,#13372,#13373,#13374,#13375),(#13376,#13377,#13378,#13379,#13380,
#13381),(#13382,#13383,#13384,#13385,#13386,#13387),(#13388,#13389,#13390,
#13391,#13392,#13393),(#13394,#13395,#13396,#13397,#13398,#13399)),
 .UNSPECIFIED.,.T.,.F.,.F.,(4,1,2,1,2,1,2,1,4),(4,2,4),(-1.66564637421368E-16,
0.125,0.25,0.375,0.5,0.625,0.75,0.875,1.),(0.160440113695107,0.645872664898613,
1.),.UNSPECIFIED.);
#74=B_SPLINE_SURFACE_WITH_KNOTS('',3,3,((#13407,#13408,#13409,#13410,#13411,
#13412,#13413,#13414,#13415,#13416,#13417,#13418,#13419),(#13420,#13421,
#13422,#13423,#13424,#13425,#13426,#13427,#13428,#13429,#13430,#13431,#13432),
(#13433,#13434,#13435,#13436,#13437,#13438,#13439,#13440,#13441,#13442,
#13443,#13444,#13445),(#13446,#13447,#13448,#13449,#13450,#13451,#13452,
#13453,#13454,#13455,#13456,#13457,#13458),(#13459,#13460,#13461,#13462,
#13463,#13464,#13465,#13466,#13467,#13468,#13469,#13470,#13471)),
 .UNSPECIFIED.,.F.,.T.,.F.,(4,1,4),(4,1,2,1,1,1,2,1,4),(0.,0.5,1.),(-1.30296852598718E-17,
0.124806036191438,0.249612072382875,0.374748290883261,0.499884509383648,
0.625004128456217,0.750123747528786,0.875061873764393,1.),.UNSPECIFIED.);
#75=B_SPLINE_SURFACE_WITH_KNOTS('',3,3,((#13487,#13488,#13489,#13490,#13491,
#13492),(#13493,#13494,#13495,#13496,#13497,#13498),(#13499,#13500,#13501,
#13502,#13503,#13504),(#13505,#13506,#13507,#13508,#13509,#13510),(#13511,
#13512,#13513,#13514,#13515,#13516),(#13517,#13518,#13519,#13520,#13521,
#13522),(#13523,#13524,#13525,#13526,#13527,#13528),(#13529,#13530,#13531,
#13532,#13533,#13534),(#13535,#13536,#13537,#13538,#13539,#13540),(#13541,
#13542,#13543,#13544,#13545,#13546),(#13547,#13548,#13549,#13550,#13551,
#13552),(#13553,#13554,#13555,#13556,#13557,#13558),(#13559,#13560,#13561,
#13562,#13563,#13564),(#13565,#13566,#13567,#13568,#13569,#13570)),
 .UNSPECIFIED.,.T.,.F.,.F.,(4,1,2,1,2,1,2,1,4),(4,2,4),(-1.00612564841555E-16,
0.125,0.25,0.375,0.5,0.625,0.75,0.875,1.),(0.160440113695107,0.645872664898613,
1.),.UNSPECIFIED.);
#76=B_SPLINE_SURFACE_WITH_KNOTS('',3,3,((#13578,#13579,#13580,#13581,#13582,
#13583,#13584,#13585,#13586,#13587,#13588,#13589,#13590),(#13591,#13592,
#13593,#13594,#13595,#13596,#13597,#13598,#13599,#13600,#13601,#13602,#13603),
(#13604,#13605,#13606,#13607,#13608,#13609,#13610,#13611,#13612,#13613,
#13614,#13615,#13616),(#13617,#13618,#13619,#13620,#13621,#13622,#13623,
#13624,#13625,#13626,#13627,#13628,#13629),(#13630,#13631,#13632,#13633,
#13634,#13635,#13636,#13637,#13638,#13639,#13640,#13641,#13642)),
 .UNSPECIFIED.,.F.,.T.,.F.,(4,1,4),(4,1,2,1,1,1,2,1,4),(0.,0.5,1.),(-1.63954925410851E-16,
0.124806036191438,0.249612072382875,0.374748290883261,0.499884509383647,
0.625004128456217,0.750123747528786,0.875061873764393,1.),.UNSPECIFIED.);
#77=B_SPLINE_SURFACE_WITH_KNOTS('',3,3,((#13658,#13659,#13660,#13661,#13662,
#13663),(#13664,#13665,#13666,#13667,#13668,#13669),(#13670,#13671,#13672,
#13673,#13674,#13675),(#13676,#13677,#13678,#13679,#13680,#13681),(#13682,
#13683,#13684,#13685,#13686,#13687),(#13688,#13689,#13690,#13691,#13692,
#13693),(#13694,#13695,#13696,#13697,#13698,#13699),(#13700,#13701,#13702,
#13703,#13704,#13705),(#13706,#13707,#13708,#13709,#13710,#13711),(#13712,
#13713,#13714,#13715,#13716,#13717),(#13718,#13719,#13720,#13721,#13722,
#13723),(#13724,#13725,#13726,#13727,#13728,#13729),(#13730,#13731,#13732,
#13733,#13734,#13735),(#13736,#13737,#13738,#13739,#13740,#13741)),
 .UNSPECIFIED.,.T.,.F.,.F.,(4,1,2,1,2,1,2,1,4),(4,2,4),(-1.63389716631756E-16,
0.125,0.25,0.375,0.5,0.625,0.75,0.875,1.),(0.160440113695107,0.645872664898613,
1.),.UNSPECIFIED.);
#78=B_SPLINE_SURFACE_WITH_KNOTS('',3,3,((#13749,#13750,#13751,#13752,#13753,
#13754,#13755,#13756,#13757,#13758,#13759,#13760,#13761),(#13762,#13763,
#13764,#13765,#13766,#13767,#13768,#13769,#13770,#13771,#13772,#13773,#13774),
(#13775,#13776,#13777,#13778,#13779,#13780,#13781,#13782,#13783,#13784,
#13785,#13786,#13787),(#13788,#13789,#13790,#13791,#13792,#13793,#13794,
#13795,#13796,#13797,#13798,#13799,#13800),(#13801,#13802,#13803,#13804,
#13805,#13806,#13807,#13808,#13809,#13810,#13811,#13812,#13813)),
 .UNSPECIFIED.,.F.,.T.,.F.,(4,1,4),(4,1,2,1,1,1,2,1,4),(0.,0.5,1.),(-1.49116284898898E-17,
0.124806036191438,0.249612072382876,0.374748290883261,0.499884509383647,
0.625004128456217,0.750123747528786,0.875061873764393,1.),.UNSPECIFIED.);
#79=B_SPLINE_SURFACE_WITH_KNOTS('',3,3,((#13829,#13830,#13831,#13832,#13833,
#13834),(#13835,#13836,#13837,#13838,#13839,#13840),(#13841,#13842,#13843,
#13844,#13845,#13846),(#13847,#13848,#13849,#13850,#13851,#13852),(#13853,
#13854,#13855,#13856,#13857,#13858),(#13859,#13860,#13861,#13862,#13863,
#13864),(#13865,#13866,#13867,#13868,#13869,#13870),(#13871,#13872,#13873,
#13874,#13875,#13876),(#13877,#13878,#13879,#13880,#13881,#13882),(#13883,
#13884,#13885,#13886,#13887,#13888),(#13889,#13890,#13891,#13892,#13893,
#13894),(#13895,#13896,#13897,#13898,#13899,#13900),(#13901,#13902,#13903,
#13904,#13905,#13906),(#13907,#13908,#13909,#13910,#13911,#13912)),
 .UNSPECIFIED.,.T.,.F.,.F.,(4,1,2,1,2,1,2,1,4),(4,2,4),(-1.66564637421369E-16,
0.125,0.25,0.375,0.5,0.625,0.75,0.875,1.),(0.160440113695107,0.645872664898613,
1.),.UNSPECIFIED.);
#80=B_SPLINE_SURFACE_WITH_KNOTS('',3,3,((#13920,#13921,#13922,#13923,#13924,
#13925,#13926,#13927,#13928,#13929,#13930,#13931,#13932),(#13933,#13934,
#13935,#13936,#13937,#13938,#13939,#13940,#13941,#13942,#13943,#13944,#13945),
(#13946,#13947,#13948,#13949,#13950,#13951,#13952,#13953,#13954,#13955,
#13956,#13957,#13958),(#13959,#13960,#13961,#13962,#13963,#13964,#13965,
#13966,#13967,#13968,#13969,#13970,#13971),(#13972,#13973,#13974,#13975,
#13976,#13977,#13978,#13979,#13980,#13981,#13982,#13983,#13984)),
 .UNSPECIFIED.,.F.,.T.,.F.,(4,1,4),(4,1,2,1,1,1,2,1,4),(0.,0.5,1.),(-2.05338573745627E-17,
0.124806036191438,0.249612072382875,0.374748290883261,0.499884509383647,
0.625004128456217,0.750123747528786,0.875061873764393,1.),.UNSPECIFIED.);
#81=B_SPLINE_SURFACE_WITH_KNOTS('',3,3,((#14000,#14001,#14002,#14003,#14004,
#14005),(#14006,#14007,#14008,#14009,#14010,#14011),(#14012,#14013,#14014,
#14015,#14016,#14017),(#14018,#14019,#14020,#14021,#14022,#14023),(#14024,
#14025,#14026,#14027,#14028,#14029),(#14030,#14031,#14032,#14033,#14034,
#14035),(#14036,#14037,#14038,#14039,#14040,#14041),(#14042,#14043,#14044,
#14045,#14046,#14047),(#14048,#14049,#14050,#14051,#14052,#14053),(#14054,
#14055,#14056,#14057,#14058,#14059),(#14060,#14061,#14062,#14063,#14064,
#14065),(#14066,#14067,#14068,#14069,#14070,#14071),(#14072,#14073,#14074,
#14075,#14076,#14077),(#14078,#14079,#14080,#14081,#14082,#14083)),
 .UNSPECIFIED.,.T.,.F.,.F.,(4,1,2,1,2,1,2,1,4),(4,2,4),(-1.60473016894014E-16,
0.125,0.25,0.375,0.5,0.625,0.75,0.875,1.),(0.160440113695107,0.645872664898613,
1.),.UNSPECIFIED.);
#82=B_SPLINE_SURFACE_WITH_KNOTS('',3,3,((#14091,#14092,#14093,#14094,#14095,
#14096,#14097,#14098,#14099,#14100,#14101,#14102,#14103),(#14104,#14105,
#14106,#14107,#14108,#14109,#14110,#14111,#14112,#14113,#14114,#14115,#14116),
(#14117,#14118,#14119,#14120,#14121,#14122,#14123,#14124,#14125,#14126,
#14127,#14128,#14129),(#14130,#14131,#14132,#14133,#14134,#14135,#14136,
#14137,#14138,#14139,#14140,#14141,#14142),(#14143,#14144,#14145,#14146,
#14147,#14148,#14149,#14150,#14151,#14152,#14153,#14154,#14155)),
 .UNSPECIFIED.,.F.,.T.,.F.,(4,1,4),(4,1,2,1,1,1,2,1,4),(0.,0.5,1.),(-5.59486078224656E-17,
0.124806036191438,0.249612072382875,0.374748290883261,0.499884509383647,
0.625004128456217,0.750123747528786,0.875061873764393,1.),.UNSPECIFIED.);
#83=B_SPLINE_SURFACE_WITH_KNOTS('',3,3,((#14171,#14172,#14173,#14174,#14175,
#14176),(#14177,#14178,#14179,#14180,#14181,#14182),(#14183,#14184,#14185,
#14186,#14187,#14188),(#14189,#14190,#14191,#14192,#14193,#14194),(#14195,
#14196,#14197,#14198,#14199,#14200),(#14201,#14202,#14203,#14204,#14205,
#14206),(#14207,#14208,#14209,#14210,#14211,#14212),(#14213,#14214,#14215,
#14216,#14217,#14218),(#14219,#14220,#14221,#14222,#14223,#14224),(#14225,
#14226,#14227,#14228,#14229,#14230),(#14231,#14232,#14233,#14234,#14235,
#14236),(#14237,#14238,#14239,#14240,#14241,#14242),(#14243,#14244,#14245,
#14246,#14247,#14248),(#14249,#14250,#14251,#14252,#14253,#14254)),
 .UNSPECIFIED.,.T.,.F.,.F.,(4,1,2,1,2,1,2,1,4),(4,2,4),(-1.65981849718495E-16,
0.125,0.25,0.375,0.5,0.625,0.75,0.875,1.),(0.160440113695107,0.645872664898613,
1.),.UNSPECIFIED.);
#84=B_SPLINE_SURFACE_WITH_KNOTS('',3,3,((#14262,#14263,#14264,#14265,#14266,
#14267,#14268,#14269,#14270,#14271,#14272,#14273,#14274),(#14275,#14276,
#14277,#14278,#14279,#14280,#14281,#14282,#14283,#14284,#14285,#14286,#14287),
(#14288,#14289,#14290,#14291,#14292,#14293,#14294,#14295,#14296,#14297,
#14298,#14299,#14300),(#14301,#14302,#14303,#14304,#14305,#14306,#14307,
#14308,#14309,#14310,#14311,#14312,#14313),(#14314,#14315,#14316,#14317,
#14318,#14319,#14320,#14321,#14322,#14323,#14324,#14325,#14326)),
 .UNSPECIFIED.,.F.,.T.,.F.,(4,1,4),(4,1,2,1,1,1,2,1,4),(0.,0.5,1.),(-1.35001710673746E-17,
0.124806036191438,0.249612072382876,0.374748290883261,0.499884509383647,
0.625004128456217,0.750123747528786,0.875061873764393,1.),.UNSPECIFIED.);
#85=B_SPLINE_SURFACE_WITH_KNOTS('',3,3,((#14342,#14343,#14344,#14345,#14346,
#14347),(#14348,#14349,#14350,#14351,#14352,#14353),(#14354,#14355,#14356,
#14357,#14358,#14359),(#14360,#14361,#14362,#14363,#14364,#14365),(#14366,
#14367,#14368,#14369,#14370,#14371),(#14372,#14373,#14374,#14375,#14376,
#14377),(#14378,#14379,#14380,#14381,#14382,#14383),(#14384,#14385,#14386,
#14387,#14388,#14389),(#14390,#14391,#14392,#14393,#14394,#14395),(#14396,
#14397,#14398,#14399,#14400,#14401),(#14402,#14403,#14404,#14405,#14406,
#14407),(#14408,#14409,#14410,#14411,#14412,#14413),(#14414,#14415,#14416,
#14417,#14418,#14419),(#14420,#14421,#14422,#14423,#14424,#14425)),
 .UNSPECIFIED.,.T.,.F.,.F.,(4,1,2,1,2,1,2,1,4),(4,2,4),(-1.66564637421369E-16,
0.125,0.25,0.375,0.5,0.625,0.75,0.875,1.),(0.160440113695107,0.645872664898613,
1.),.UNSPECIFIED.);
#86=B_SPLINE_SURFACE_WITH_KNOTS('',3,3,((#14433,#14434,#14435,#14436,#14437,
#14438,#14439,#14440,#14441,#14442,#14443,#14444,#14445),(#14446,#14447,
#14448,#14449,#14450,#14451,#14452,#14453,#14454,#14455,#14456,#14457,#14458),
(#14459,#14460,#14461,#14462,#14463,#14464,#14465,#14466,#14467,#14468,
#14469,#14470,#14471),(#14472,#14473,#14474,#14475,#14476,#14477,#14478,
#14479,#14480,#14481,#14482,#14483,#14484),(#14485,#14486,#14487,#14488,
#14489,#14490,#14491,#14492,#14493,#14494,#14495,#14496,#14497)),
 .UNSPECIFIED.,.F.,.T.,.F.,(4,1,4),(4,1,2,1,1,1,2,1,4),(0.,0.5,1.),(-6.65094156882983E-17,
0.124806036191438,0.249612072382875,0.374748290883261,0.499884509383647,
0.625004128456217,0.750123747528786,0.875061873764393,1.),.UNSPECIFIED.);
#87=B_SPLINE_SURFACE_WITH_KNOTS('',3,3,((#14513,#14514,#14515,#14516,#14517,
#14518),(#14519,#14520,#14521,#14522,#14523,#14524),(#14525,#14526,#14527,
#14528,#14529,#14530),(#14531,#14532,#14533,#14534,#14535,#14536),(#14537,
#14538,#14539,#14540,#14541,#14542),(#14543,#14544,#14545,#14546,#14547,
#14548),(#14549,#14550,#14551,#14552,#14553,#14554),(#14555,#14556,#14557,
#14558,#14559,#14560),(#14561,#14562,#14563,#14564,#14565,#14566),(#14567,
#14568,#14569,#14570,#14571,#14572),(#14573,#14574,#14575,#14576,#14577,
#14578),(#14579,#14580,#14581,#14582,#14583,#14584),(#14585,#14586,#14587,
#14588,#14589,#14590),(#14591,#14592,#14593,#14594,#14595,#14596)),
 .UNSPECIFIED.,.T.,.F.,.F.,(4,1,2,1,2,1,2,1,4),(4,2,4),(-1.66564637421369E-16,
0.125,0.25,0.375,0.5,0.625,0.75,0.875,1.),(0.160440113695107,0.645872664898613,
1.),.UNSPECIFIED.);
#88=B_SPLINE_SURFACE_WITH_KNOTS('',3,3,((#14604,#14605,#14606,#14607,#14608,
#14609,#14610,#14611,#14612,#14613,#14614,#14615,#14616),(#14617,#14618,
#14619,#14620,#14621,#14622,#14623,#14624,#14625,#14626,#14627,#14628,#14629),
(#14630,#14631,#14632,#14633,#14634,#14635,#14636,#14637,#14638,#14639,
#14640,#14641,#14642),(#14643,#14644,#14645,#14646,#14647,#14648,#14649,
#14650,#14651,#14652,#14653,#14654,#14655),(#14656,#14657,#14658,#14659,
#14660,#14661,#14662,#14663,#14664,#14665,#14666,#14667,#14668)),
 .UNSPECIFIED.,.F.,.T.,.F.,(4,1,4),(4,1,2,1,1,1,2,1,4),(0.,0.5,1.),(-1.92882624971746E-16,
0.124806036191438,0.249612072382876,0.374748290883262,0.499884509383647,
0.625004128456217,0.750123747528786,0.875061873764393,1.),.UNSPECIFIED.);
#89=B_SPLINE_SURFACE_WITH_KNOTS('',3,3,((#14684,#14685,#14686,#14687,#14688,
#14689),(#14690,#14691,#14692,#14693,#14694,#14695),(#14696,#14697,#14698,
#14699,#14700,#14701),(#14702,#14703,#14704,#14705,#14706,#14707),(#14708,
#14709,#14710,#14711,#14712,#14713),(#14714,#14715,#14716,#14717,#14718,
#14719),(#14720,#14721,#14722,#14723,#14724,#14725),(#14726,#14727,#14728,
#14729,#14730,#14731),(#14732,#14733,#14734,#14735,#14736,#14737),(#14738,
#14739,#14740,#14741,#14742,#14743),(#14744,#14745,#14746,#14747,#14748,
#14749),(#14750,#14751,#14752,#14753,#14754,#14755),(#14756,#14757,#14758,
#14759,#14760,#14761),(#14762,#14763,#14764,#14765,#14766,#14767)),
 .UNSPECIFIED.,.T.,.F.,.F.,(4,1,2,1,2,1,2,1,4),(4,2,4),(-1.63389716631756E-16,
0.125,0.25,0.375,0.5,0.625,0.75,0.875,1.),(0.160440113695107,0.645872664898613,
1.),.UNSPECIFIED.);
#90=B_SPLINE_SURFACE_WITH_KNOTS('',3,3,((#14775,#14776,#14777,#14778,#14779,
#14780,#14781,#14782,#14783,#14784,#14785,#14786,#14787),(#14788,#14789,
#14790,#14791,#14792,#14793,#14794,#14795,#14796,#14797,#14798,#14799,#14800),
(#14801,#14802,#14803,#14804,#14805,#14806,#14807,#14808,#14809,#14810,
#14811,#14812,#14813),(#14814,#14815,#14816,#14817,#14818,#14819,#14820,
#14821,#14822,#14823,#14824,#14825,#14826),(#14827,#14828,#14829,#14830,
#14831,#14832,#14833,#14834,#14835,#14836,#14837,#14838,#14839)),
 .UNSPECIFIED.,.F.,.T.,.F.,(4,1,4),(4,1,2,1,1,1,2,1,4),(0.,0.5,1.),(-5.39472738247993E-17,
0.124806036191438,0.249612072382876,0.374748290883262,0.499884509383648,
0.625004128456217,0.750123747528786,0.875061873764393,1.),.UNSPECIFIED.);
#91=B_SPLINE_SURFACE_WITH_KNOTS('',3,3,((#14855,#14856,#14857,#14858,#14859,
#14860),(#14861,#14862,#14863,#14864,#14865,#14866),(#14867,#14868,#14869,
#14870,#14871,#14872),(#14873,#14874,#14875,#14876,#14877,#14878),(#14879,
#14880,#14881,#14882,#14883,#14884),(#14885,#14886,#14887,#14888,#14889,
#14890),(#14891,#14892,#14893,#14894,#14895,#14896),(#14897,#14898,#14899,
#14900,#14901,#14902),(#14903,#14904,#14905,#14906,#14907,#14908),(#14909,
#14910,#14911,#14912,#14913,#14914),(#14915,#14916,#14917,#14918,#14919,
#14920),(#14921,#14922,#14923,#14924,#14925,#14926),(#14927,#14928,#14929,
#14930,#14931,#14932),(#14933,#14934,#14935,#14936,#14937,#14938)),
 .UNSPECIFIED.,.T.,.F.,.F.,(4,1,2,1,2,1,2,1,4),(4,2,4),(-1.63389716631756E-16,
0.125,0.25,0.375,0.5,0.625,0.75,0.875,1.),(0.160440113695107,0.645872664898613,
1.),.UNSPECIFIED.);
#92=B_SPLINE_SURFACE_WITH_KNOTS('',3,3,((#14946,#14947,#14948,#14949,#14950,
#14951,#14952,#14953,#14954,#14955,#14956,#14957,#14958),(#14959,#14960,
#14961,#14962,#14963,#14964,#14965,#14966,#14967,#14968,#14969,#14970,#14971),
(#14972,#14973,#14974,#14975,#14976,#14977,#14978,#14979,#14980,#14981,
#14982,#14983,#14984),(#14985,#14986,#14987,#14988,#14989,#14990,#14991,
#14992,#14993,#14994,#14995,#14996,#14997),(#14998,#14999,#15000,#15001,
#15002,#15003,#15004,#15005,#15006,#15007,#15008,#15009,#15010)),
 .UNSPECIFIED.,.F.,.T.,.F.,(4,1,4),(4,1,2,1,1,1,2,1,4),(0.,0.5,1.),(-1.59133642150634E-16,
0.124806036191439,0.249612072382877,0.374748290883262,0.499884509383647,
0.625004128456216,0.750123747528786,0.875061873764393,1.),.UNSPECIFIED.);
#93=B_SPLINE_SURFACE_WITH_KNOTS('',3,3,((#15026,#15027,#15028,#15029,#15030,
#15031),(#15032,#15033,#15034,#15035,#15036,#15037),(#15038,#15039,#15040,
#15041,#15042,#15043),(#15044,#15045,#15046,#15047,#15048,#15049),(#15050,
#15051,#15052,#15053,#15054,#15055),(#15056,#15057,#15058,#15059,#15060,
#15061),(#15062,#15063,#15064,#15065,#15066,#15067),(#15068,#15069,#15070,
#15071,#15072,#15073),(#15074,#15075,#15076,#15077,#15078,#15079),(#15080,
#15081,#15082,#15083,#15084,#15085),(#15086,#15087,#15088,#15089,#15090,
#15091),(#15092,#15093,#15094,#15095,#15096,#15097),(#15098,#15099,#15100,
#15101,#15102,#15103),(#15104,#15105,#15106,#15107,#15108,#15109)),
 .UNSPECIFIED.,.T.,.F.,.F.,(4,1,2,1,2,1,2,1,4),(4,2,4),(-1.66564637421366E-16,
0.125,0.25,0.375,0.5,0.625,0.75,0.875,1.),(0.160440113695107,0.645872664898613,
1.),.UNSPECIFIED.);
#94=B_SPLINE_SURFACE_WITH_KNOTS('',3,3,((#15117,#15118,#15119,#15120,#15121,
#15122,#15123,#15124,#15125,#15126,#15127,#15128,#15129),(#15130,#15131,
#15132,#15133,#15134,#15135,#15136,#15137,#15138,#15139,#15140,#15141,#15142),
(#15143,#15144,#15145,#15146,#15147,#15148,#15149,#15150,#15151,#15152,
#15153,#15154,#15155),(#15156,#15157,#15158,#15159,#15160,#15161,#15162,
#15163,#15164,#15165,#15166,#15167,#15168),(#15169,#15170,#15171,#15172,
#15173,#15174,#15175,#15176,#15177,#15178,#15179,#15180,#15181)),
 .UNSPECIFIED.,.F.,.T.,.F.,(4,1,4),(4,1,2,1,1,1,2,1,4),(0.,0.5,1.),(-1.63954925410788E-16,
0.124806036191438,0.249612072382876,0.374748290883262,0.499884509383647,
0.625004128456217,0.750123747528787,0.875061873764393,1.),.UNSPECIFIED.);
#95=B_SPLINE_SURFACE_WITH_KNOTS('',3,3,((#15197,#15198,#15199,#15200,#15201,
#15202),(#15203,#15204,#15205,#15206,#15207,#15208),(#15209,#15210,#15211,
#15212,#15213,#15214),(#15215,#15216,#15217,#15218,#15219,#15220),(#15221,
#15222,#15223,#15224,#15225,#15226),(#15227,#15228,#15229,#15230,#15231,
#15232),(#15233,#15234,#15235,#15236,#15237,#15238),(#15239,#15240,#15241,
#15242,#15243,#15244),(#15245,#15246,#15247,#15248,#15249,#15250),(#15251,
#15252,#15253,#15254,#15255,#15256),(#15257,#15258,#15259,#15260,#15261,
#15262),(#15263,#15264,#15265,#15266,#15267,#15268),(#15269,#15270,#15271,
#15272,#15273,#15274),(#15275,#15276,#15277,#15278,#15279,#15280)),
 .UNSPECIFIED.,.T.,.F.,.F.,(4,1,2,1,2,1,2,1,4),(4,2,4),(-1.66564637421369E-16,
0.125,0.25,0.375,0.5,0.625,0.75,0.875,1.),(0.160440113695107,0.645872664898613,
1.),.UNSPECIFIED.);
#96=B_SPLINE_SURFACE_WITH_KNOTS('',3,3,((#15288,#15289,#15290,#15291,#15292,
#15293,#15294,#15295,#15296,#15297,#15298,#15299,#15300),(#15301,#15302,
#15303,#15304,#15305,#15306,#15307,#15308,#15309,#15310,#15311,#15312,#15313),
(#15314,#15315,#15316,#15317,#15318,#15319,#15320,#15321,#15322,#15323,
#15324,#15325,#15326),(#15327,#15328,#15329,#15330,#15331,#15332,#15333,
#15334,#15335,#15336,#15337,#15338,#15339),(#15340,#15341,#15342,#15343,
#15344,#15345,#15346,#15347,#15348,#15349,#15350,#15351,#15352)),
 .UNSPECIFIED.,.F.,.T.,.F.,(4,1,4),(4,1,2,1,1,1,2,1,4),(0.,0.5,1.),(-3.23422046138522E-19,
0.124806036191438,0.249612072382877,0.374748290883262,0.499884509383647,
0.625004128456216,0.750123747528784,0.875061873764392,1.),.UNSPECIFIED.);
#97=B_SPLINE_SURFACE_WITH_KNOTS('',3,3,((#15368,#15369,#15370,#15371,#15372,
#15373),(#15374,#15375,#15376,#15377,#15378,#15379),(#15380,#15381,#15382,
#15383,#15384,#15385),(#15386,#15387,#15388,#15389,#15390,#15391),(#15392,
#15393,#15394,#15395,#15396,#15397),(#15398,#15399,#15400,#15401,#15402,
#15403),(#15404,#15405,#15406,#15407,#15408,#15409),(#15410,#15411,#15412,
#15413,#15414,#15415),(#15416,#15417,#15418,#15419,#15420,#15421),(#15422,
#15423,#15424,#15425,#15426,#15427),(#15428,#15429,#15430,#15431,#15432,
#15433),(#15434,#15435,#15436,#15437,#15438,#15439),(#15440,#15441,#15442,
#15443,#15444,#15445),(#15446,#15447,#15448,#15449,#15450,#15451)),
 .UNSPECIFIED.,.T.,.F.,.F.,(4,1,2,1,2,1,2,1,4),(4,2,4),(-1.00612564841556E-16,
0.125,0.25,0.375,0.5,0.625,0.75,0.875,1.),(0.160440113695107,0.645872664898613,
1.),.UNSPECIFIED.);
#98=B_SPLINE_SURFACE_WITH_KNOTS('',3,3,((#15459,#15460,#15461,#15462,#15463,
#15464,#15465,#15466,#15467,#15468,#15469,#15470,#15471),(#15472,#15473,
#15474,#15475,#15476,#15477,#15478,#15479,#15480,#15481,#15482,#15483,#15484),
(#15485,#15486,#15487,#15488,#15489,#15490,#15491,#15492,#15493,#15494,
#15495,#15496,#15497),(#15498,#15499,#15500,#15501,#15502,#15503,#15504,
#15505,#15506,#15507,#15508,#15509,#15510),(#15511,#15512,#15513,#15514,
#15515,#15516,#15517,#15518,#15519,#15520,#15521,#15522,#15523)),
 .UNSPECIFIED.,.F.,.T.,.F.,(4,1,4),(4,1,2,1,1,1,2,1,4),(0.,0.5,1.),(-1.63918334149699E-16,
0.124806036191438,0.249612072382876,0.374748290883262,0.499884509383647,
0.625004128456217,0.750123747528786,0.875061873764393,1.),.UNSPECIFIED.);
#99=B_SPLINE_SURFACE_WITH_KNOTS('',3,3,((#15539,#15540,#15541,#15542,#15543,
#15544),(#15545,#15546,#15547,#15548,#15549,#15550),(#15551,#15552,#15553,
#15554,#15555,#15556),(#15557,#15558,#15559,#15560,#15561,#15562),(#15563,
#15564,#15565,#15566,#15567,#15568),(#15569,#15570,#15571,#15572,#15573,
#15574),(#15575,#15576,#15577,#15578,#15579,#15580),(#15581,#15582,#15583,
#15584,#15585,#15586),(#15587,#15588,#15589,#15590,#15591,#15592),(#15593,
#15594,#15595,#15596,#15597,#15598),(#15599,#15600,#15601,#15602,#15603,
#15604),(#15605,#15606,#15607,#15608,#15609,#15610),(#15611,#15612,#15613,
#15614,#15615,#15616),(#15617,#15618,#15619,#15620,#15621,#15622)),
 .UNSPECIFIED.,.T.,.F.,.F.,(4,1,2,1,2,1,2,1,4),(4,2,4),(-1.00612564841556E-16,
0.125,0.25,0.375,0.5,0.625,0.75,0.875,1.),(0.160440113695107,0.645872664898613,
1.),.UNSPECIFIED.);
#100=B_SPLINE_SURFACE_WITH_KNOTS('',3,3,((#15630,#15631,#15632,#15633,#15634,
#15635,#15636,#15637,#15638,#15639,#15640,#15641,#15642),(#15643,#15644,
#15645,#15646,#15647,#15648,#15649,#15650,#15651,#15652,#15653,#15654,#15655),
(#15656,#15657,#15658,#15659,#15660,#15661,#15662,#15663,#15664,#15665,
#15666,#15667,#15668),(#15669,#15670,#15671,#15672,#15673,#15674,#15675,
#15676,#15677,#15678,#15679,#15680,#15681),(#15682,#15683,#15684,#15685,
#15686,#15687,#15688,#15689,#15690,#15691,#15692,#15693,#15694)),
 .UNSPECIFIED.,.F.,.T.,.F.,(4,1,4),(4,1,2,1,1,1,2,1,4),(0.,0.5,1.),(-6.29891463997129E-17,
0.124806036191437,0.249612072382874,0.374748290883261,0.499884509383647,
0.625004128456217,0.750123747528787,0.875061873764393,1.),.UNSPECIFIED.);
#101=B_SPLINE_SURFACE_WITH_KNOTS('',3,3,((#15710,#15711,#15712,#15713,#15714,
#15715),(#15716,#15717,#15718,#15719,#15720,#15721),(#15722,#15723,#15724,
#15725,#15726,#15727),(#15728,#15729,#15730,#15731,#15732,#15733),(#15734,
#15735,#15736,#15737,#15738,#15739),(#15740,#15741,#15742,#15743,#15744,
#15745),(#15746,#15747,#15748,#15749,#15750,#15751),(#15752,#15753,#15754,
#15755,#15756,#15757),(#15758,#15759,#15760,#15761,#15762,#15763),(#15764,
#15765,#15766,#15767,#15768,#15769),(#15770,#15771,#15772,#15773,#15774,
#15775),(#15776,#15777,#15778,#15779,#15780,#15781),(#15782,#15783,#15784,
#15785,#15786,#15787),(#15788,#15789,#15790,#15791,#15792,#15793)),
 .UNSPECIFIED.,.T.,.F.,.F.,(4,1,2,1,2,1,2,1,4),(4,2,4),(-1.66564637421372E-16,
0.125,0.25,0.375,0.5,0.625,0.75,0.875,1.),(0.160440113695106,0.645872664898613,
1.),.UNSPECIFIED.);
#102=B_SPLINE_SURFACE_WITH_KNOTS('',3,3,((#15801,#15802,#15803,#15804,#15805,
#15806,#15807,#15808,#15809,#15810,#15811,#15812,#15813),(#15814,#15815,
#15816,#15817,#15818,#15819,#15820,#15821,#15822,#15823,#15824,#15825,#15826),
(#15827,#15828,#15829,#15830,#15831,#15832,#15833,#15834,#15835,#15836,
#15837,#15838,#15839),(#15840,#15841,#15842,#15843,#15844,#15845,#15846,
#15847,#15848,#15849,#15850,#15851,#15852),(#15853,#15854,#15855,#15856,
#15857,#15858,#15859,#15860,#15861,#15862,#15863,#15864,#15865)),
 .UNSPECIFIED.,.F.,.T.,.F.,(4,1,4),(4,1,2,1,1,1,2,1,4),(0.,0.5,1.),(-1.99065771071994E-17,
0.124806036191437,0.249612072382873,0.37474829088326,0.499884509383647,
0.625004128456217,0.750123747528786,0.875061873764393,1.),.UNSPECIFIED.);
#103=B_SPLINE_SURFACE_WITH_KNOTS('',3,3,((#15881,#15882,#15883,#15884,#15885,
#15886),(#15887,#15888,#15889,#15890,#15891,#15892),(#15893,#15894,#15895,
#15896,#15897,#15898),(#15899,#15900,#15901,#15902,#15903,#15904),(#15905,
#15906,#15907,#15908,#15909,#15910),(#15911,#15912,#15913,#15914,#15915,
#15916),(#15917,#15918,#15919,#15920,#15921,#15922),(#15923,#15924,#15925,
#15926,#15927,#15928),(#15929,#15930,#15931,#15932,#15933,#15934),(#15935,
#15936,#15937,#15938,#15939,#15940),(#15941,#15942,#15943,#15944,#15945,
#15946),(#15947,#15948,#15949,#15950,#15951,#15952),(#15953,#15954,#15955,
#15956,#15957,#15958),(#15959,#15960,#15961,#15962,#15963,#15964)),
 .UNSPECIFIED.,.T.,.F.,.F.,(4,1,2,1,2,1,2,1,4),(4,2,4),(-1.6656463742137E-16,
0.125,0.25,0.375,0.5,0.625,0.75,0.875,1.),(0.160440113695106,0.645872664898613,
1.),.UNSPECIFIED.);
#104=B_SPLINE_SURFACE_WITH_KNOTS('',3,3,((#15972,#15973,#15974,#15975,#15976,
#15977,#15978,#15979,#15980,#15981,#15982,#15983,#15984),(#15985,#15986,
#15987,#15988,#15989,#15990,#15991,#15992,#15993,#15994,#15995,#15996,#15997),
(#15998,#15999,#16000,#16001,#16002,#16003,#16004,#16005,#16006,#16007,
#16008,#16009,#16010),(#16011,#16012,#16013,#16014,#16015,#16016,#16017,
#16018,#16019,#16020,#16021,#16022,#16023),(#16024,#16025,#16026,#16027,
#16028,#16029,#16030,#16031,#16032,#16033,#16034,#16035,#16036)),
 .UNSPECIFIED.,.F.,.T.,.F.,(4,1,4),(4,1,2,1,1,1,2,1,4),(0.,0.5,1.),(-2.80498999964871E-18,
0.124806036191437,0.249612072382874,0.374748290883261,0.499884509383647,
0.625004128456216,0.750123747528785,0.875061873764392,1.),.UNSPECIFIED.);
#105=B_SPLINE_SURFACE_WITH_KNOTS('',3,3,((#16052,#16053,#16054,#16055,#16056,
#16057),(#16058,#16059,#16060,#16061,#16062,#16063),(#16064,#16065,#16066,
#16067,#16068,#16069),(#16070,#16071,#16072,#16073,#16074,#16075),(#16076,
#16077,#16078,#16079,#16080,#16081),(#16082,#16083,#16084,#16085,#16086,
#16087),(#16088,#16089,#16090,#16091,#16092,#16093),(#16094,#16095,#16096,
#16097,#16098,#16099),(#16100,#16101,#16102,#16103,#16104,#16105),(#16106,
#16107,#16108,#16109,#16110,#16111),(#16112,#16113,#16114,#16115,#16116,
#16117),(#16118,#16119,#16120,#16121,#16122,#16123),(#16124,#16125,#16126,
#16127,#16128,#16129),(#16130,#16131,#16132,#16133,#16134,#16135)),
 .UNSPECIFIED.,.T.,.F.,.F.,(4,1,2,1,2,1,2,1,4),(4,2,4),(-1.63389716631756E-16,
0.125,0.25,0.375,0.5,0.625,0.75,0.875,1.),(0.160440113695106,0.645872664898613,
1.),.UNSPECIFIED.);
#106=B_SPLINE_SURFACE_WITH_KNOTS('',3,3,((#16143,#16144,#16145,#16146,#16147,
#16148,#16149,#16150,#16151,#16152,#16153,#16154,#16155),(#16156,#16157,
#16158,#16159,#16160,#16161,#16162,#16163,#16164,#16165,#16166,#16167,#16168),
(#16169,#16170,#16171,#16172,#16173,#16174,#16175,#16176,#16177,#16178,
#16179,#16180,#16181),(#16182,#16183,#16184,#16185,#16186,#16187,#16188,
#16189,#16190,#16191,#16192,#16193,#16194),(#16195,#16196,#16197,#16198,
#16199,#16200,#16201,#16202,#16203,#16204,#16205,#16206,#16207)),
 .UNSPECIFIED.,.F.,.T.,.F.,(4,1,4),(4,1,2,1,1,1,2,1,4),(0.,0.5,1.),(-2.20781006255377E-17,
0.124806036191438,0.249612072382877,0.374748290883262,0.499884509383647,
0.625004128456217,0.750123747528786,0.875061873764393,1.),.UNSPECIFIED.);
#107=B_SPLINE_SURFACE_WITH_KNOTS('',3,3,((#16223,#16224,#16225,#16226,#16227,
#16228),(#16229,#16230,#16231,#16232,#16233,#16234),(#16235,#16236,#16237,
#16238,#16239,#16240),(#16241,#16242,#16243,#16244,#16245,#16246),(#16247,
#16248,#16249,#16250,#16251,#16252),(#16253,#16254,#16255,#16256,#16257,
#16258),(#16259,#16260,#16261,#16262,#16263,#16264),(#16265,#16266,#16267,
#16268,#16269,#16270),(#16271,#16272,#16273,#16274,#16275,#16276),(#16277,
#16278,#16279,#16280,#16281,#16282),(#16283,#16284,#16285,#16286,#16287,
#16288),(#16289,#16290,#16291,#16292,#16293,#16294),(#16295,#16296,#16297,
#16298,#16299,#16300),(#16301,#16302,#16303,#16304,#16305,#16306)),
 .UNSPECIFIED.,.T.,.F.,.F.,(4,1,2,1,2,1,2,1,4),(4,2,4),(-1.42954570384886E-16,
0.125,0.25,0.375,0.5,0.625,0.75,0.875,1.),(0.160440113695106,0.645872664898613,
1.),.UNSPECIFIED.);
#108=B_SPLINE_SURFACE_WITH_KNOTS('',3,3,((#16314,#16315,#16316,#16317,#16318,
#16319,#16320,#16321,#16322,#16323,#16324,#16325,#16326),(#16327,#16328,
#16329,#16330,#16331,#16332,#16333,#16334,#16335,#16336,#16337,#16338,#16339),
(#16340,#16341,#16342,#16343,#16344,#16345,#16346,#16347,#16348,#16349,
#16350,#16351,#16352),(#16353,#16354,#16355,#16356,#16357,#16358,#16359,
#16360,#16361,#16362,#16363,#16364,#16365),(#16366,#16367,#16368,#16369,
#16370,#16371,#16372,#16373,#16374,#16375,#16376,#16377,#16378)),
 .UNSPECIFIED.,.F.,.T.,.F.,(4,1,4),(4,1,2,1,1,1,2,1,4),(0.,0.5,1.),(-2.55662756981389E-17,
0.124806036191438,0.249612072382876,0.374748290883261,0.499884509383647,
0.625004128456216,0.750123747528785,0.875061873764392,1.),.UNSPECIFIED.);
#109=B_SPLINE_SURFACE_WITH_KNOTS('',3,3,((#16394,#16395,#16396,#16397,#16398,
#16399),(#16400,#16401,#16402,#16403,#16404,#16405),(#16406,#16407,#16408,
#16409,#16410,#16411),(#16412,#16413,#16414,#16415,#16416,#16417),(#16418,
#16419,#16420,#16421,#16422,#16423),(#16424,#16425,#16426,#16427,#16428,
#16429),(#16430,#16431,#16432,#16433,#16434,#16435),(#16436,#16437,#16438,
#16439,#16440,#16441),(#16442,#16443,#16444,#16445,#16446,#16447),(#16448,
#16449,#16450,#16451,#16452,#16453),(#16454,#16455,#16456,#16457,#16458,
#16459),(#16460,#16461,#16462,#16463,#16464,#16465),(#16466,#16467,#16468,
#16469,#16470,#16471),(#16472,#16473,#16474,#16475,#16476,#16477)),
 .UNSPECIFIED.,.T.,.F.,.F.,(4,1,2,1,2,1,2,1,4),(4,2,4),(-1.66564637421376E-16,
0.125,0.25,0.375,0.5,0.625,0.75,0.875,1.),(0.160440113695106,0.645872664898613,
1.),.UNSPECIFIED.);
#110=B_SPLINE_SURFACE_WITH_KNOTS('',3,3,((#16485,#16486,#16487,#16488,#16489,
#16490,#16491,#16492,#16493,#16494,#16495,#16496,#16497),(#16498,#16499,
#16500,#16501,#16502,#16503,#16504,#16505,#16506,#16507,#16508,#16509,#16510),
(#16511,#16512,#16513,#16514,#16515,#16516,#16517,#16518,#16519,#16520,
#16521,#16522,#16523),(#16524,#16525,#16526,#16527,#16528,#16529,#16530,
#16531,#16532,#16533,#16534,#16535,#16536),(#16537,#16538,#16539,#16540,
#16541,#16542,#16543,#16544,#16545,#16546,#16547,#16548,#16549)),
 .UNSPECIFIED.,.F.,.T.,.F.,(4,1,4),(4,1,2,1,1,1,2,1,4),(0.,0.5,1.),(-1.99065771071989E-17,
0.124806036191437,0.249612072382873,0.37474829088326,0.499884509383647,
0.625004128456216,0.750123747528785,0.875061873764393,1.),.UNSPECIFIED.);
#111=B_SPLINE_SURFACE_WITH_KNOTS('',3,3,((#16565,#16566,#16567,#16568,#16569,
#16570),(#16571,#16572,#16573,#16574,#16575,#16576),(#16577,#16578,#16579,
#16580,#16581,#16582),(#16583,#16584,#16585,#16586,#16587,#16588),(#16589,
#16590,#16591,#16592,#16593,#16594),(#16595,#16596,#16597,#16598,#16599,
#16600),(#16601,#16602,#16603,#16604,#16605,#16606),(#16607,#16608,#16609,
#16610,#16611,#16612),(#16613,#16614,#16615,#16616,#16617,#16618),(#16619,
#16620,#16621,#16622,#16623,#16624),(#16625,#16626,#16627,#16628,#16629,
#16630),(#16631,#16632,#16633,#16634,#16635,#16636),(#16637,#16638,#16639,
#16640,#16641,#16642),(#16643,#16644,#16645,#16646,#16647,#16648)),
 .UNSPECIFIED.,.T.,.F.,.F.,(4,1,2,1,2,1,2,1,4),(4,2,4),(-1.66564637421374E-16,
0.125,0.25,0.375,0.5,0.625,0.75,0.875,1.),(0.160440113695106,0.645872664898613,
1.),.UNSPECIFIED.);
#112=B_SPLINE_SURFACE_WITH_KNOTS('',3,3,((#16656,#16657,#16658,#16659,#16660,
#16661,#16662,#16663,#16664,#16665,#16666,#16667,#16668),(#16669,#16670,
#16671,#16672,#16673,#16674,#16675,#16676,#16677,#16678,#16679,#16680,#16681),
(#16682,#16683,#16684,#16685,#16686,#16687,#16688,#16689,#16690,#16691,
#16692,#16693,#16694),(#16695,#16696,#16697,#16698,#16699,#16700,#16701,
#16702,#16703,#16704,#16705,#16706,#16707),(#16708,#16709,#16710,#16711,
#16712,#16713,#16714,#16715,#16716,#16717,#16718,#16719,#16720)),
 .UNSPECIFIED.,.F.,.T.,.F.,(4,1,4),(4,1,2,1,1,1,2,1,4),(0.,0.5,1.),(-2.24552437436555E-17,
0.124806036191438,0.249612072382876,0.374748290883262,0.499884509383648,
0.625004128456217,0.750123747528786,0.875061873764393,1.),.UNSPECIFIED.);
#113=B_SPLINE_SURFACE_WITH_KNOTS('',3,3,((#16736,#16737,#16738,#16739,#16740,
#16741),(#16742,#16743,#16744,#16745,#16746,#16747),(#16748,#16749,#16750,
#16751,#16752,#16753),(#16754,#16755,#16756,#16757,#16758,#16759),(#16760,
#16761,#16762,#16763,#16764,#16765),(#16766,#16767,#16768,#16769,#16770,
#16771),(#16772,#16773,#16774,#16775,#16776,#16777),(#16778,#16779,#16780,
#16781,#16782,#16783),(#16784,#16785,#16786,#16787,#16788,#16789),(#16790,
#16791,#16792,#16793,#16794,#16795),(#16796,#16797,#16798,#16799,#16800,
#16801),(#16802,#16803,#16804,#16805,#16806,#16807),(#16808,#16809,#16810,
#16811,#16812,#16813),(#16814,#16815,#16816,#16817,#16818,#16819)),
 .UNSPECIFIED.,.T.,.F.,.F.,(4,1,2,1,2,1,2,1,4),(4,2,4),(-1.0061256484156E-16,
0.125,0.25,0.375,0.5,0.625,0.75,0.875,1.),(0.160440113695106,0.645872664898613,
1.),.UNSPECIFIED.);
#114=B_SPLINE_SURFACE_WITH_KNOTS('',3,3,((#16827,#16828,#16829,#16830,#16831,
#16832,#16833,#16834,#16835,#16836,#16837,#16838,#16839),(#16840,#16841,
#16842,#16843,#16844,#16845,#16846,#16847,#16848,#16849,#16850,#16851,#16852),
(#16853,#16854,#16855,#16856,#16857,#16858,#16859,#16860,#16861,#16862,
#16863,#16864,#16865),(#16866,#16867,#16868,#16869,#16870,#16871,#16872,
#16873,#16874,#16875,#16876,#16877,#16878),(#16879,#16880,#16881,#16882,
#16883,#16884,#16885,#16886,#16887,#16888,#16889,#16890,#16891)),
 .UNSPECIFIED.,.F.,.T.,.F.,(4,1,4),(4,1,2,1,1,1,2,1,4),(0.,0.5,1.),(-1.63954925410871E-16,
0.124806036191437,0.249612072382874,0.374748290883261,0.499884509383648,
0.625004128456218,0.750123747528787,0.875061873764394,1.),.UNSPECIFIED.);
#115=B_SPLINE_SURFACE_WITH_KNOTS('',3,3,((#16907,#16908,#16909,#16910,#16911,
#16912),(#16913,#16914,#16915,#16916,#16917,#16918),(#16919,#16920,#16921,
#16922,#16923,#16924),(#16925,#16926,#16927,#16928,#16929,#16930),(#16931,
#16932,#16933,#16934,#16935,#16936),(#16937,#16938,#16939,#16940,#16941,
#16942),(#16943,#16944,#16945,#16946,#16947,#16948),(#16949,#16950,#16951,
#16952,#16953,#16954),(#16955,#16956,#16957,#16958,#16959,#16960),(#16961,
#16962,#16963,#16964,#16965,#16966),(#16967,#16968,#16969,#16970,#16971,
#16972),(#16973,#16974,#16975,#16976,#16977,#16978),(#16979,#16980,#16981,
#16982,#16983,#16984),(#16985,#16986,#16987,#16988,#16989,#16990)),
 .UNSPECIFIED.,.T.,.F.,.F.,(4,1,2,1,2,1,2,1,4),(4,2,4),(-1.65981849718495E-16,
0.125,0.25,0.375,0.5,0.625,0.75,0.875,1.),(0.160440113695106,0.645872664898613,
1.),.UNSPECIFIED.);
#116=B_SPLINE_SURFACE_WITH_KNOTS('',3,3,((#16998,#16999,#17000,#17001,#17002,
#17003,#17004,#17005,#17006,#17007,#17008,#17009,#17010),(#17011,#17012,
#17013,#17014,#17015,#17016,#17017,#17018,#17019,#17020,#17021,#17022,#17023),
(#17024,#17025,#17026,#17027,#17028,#17029,#17030,#17031,#17032,#17033,
#17034,#17035,#17036),(#17037,#17038,#17039,#17040,#17041,#17042,#17043,
#17044,#17045,#17046,#17047,#17048,#17049),(#17050,#17051,#17052,#17053,
#17054,#17055,#17056,#17057,#17058,#17059,#17060,#17061,#17062)),
 .UNSPECIFIED.,.F.,.T.,.F.,(4,1,4),(4,1,2,1,1,1,2,1,4),(0.,0.5,1.),(-1.54312358890526E-16,
0.124806036191438,0.249612072382875,0.374748290883261,0.499884509383647,
0.625004128456216,0.750123747528785,0.875061873764393,1.),.UNSPECIFIED.);
#117=B_SPLINE_SURFACE_WITH_KNOTS('',3,3,((#17078,#17079,#17080,#17081,#17082,
#17083),(#17084,#17085,#17086,#17087,#17088,#17089),(#17090,#17091,#17092,
#17093,#17094,#17095),(#17096,#17097,#17098,#17099,#17100,#17101),(#17102,
#17103,#17104,#17105,#17106,#17107),(#17108,#17109,#17110,#17111,#17112,
#17113),(#17114,#17115,#17116,#17117,#17118,#17119),(#17120,#17121,#17122,
#17123,#17124,#17125),(#17126,#17127,#17128,#17129,#17130,#17131),(#17132,
#17133,#17134,#17135,#17136,#17137),(#17138,#17139,#17140,#17141,#17142,
#17143),(#17144,#17145,#17146,#17147,#17148,#17149),(#17150,#17151,#17152,
#17153,#17154,#17155),(#17156,#17157,#17158,#17159,#17160,#17161)),
 .UNSPECIFIED.,.T.,.F.,.F.,(4,1,2,1,2,1,2,1,4),(4,2,4),(-1.66564637421371E-16,
0.125,0.25,0.375,0.5,0.625,0.75,0.875,1.),(0.160440113695106,0.645872664898613,
1.),.UNSPECIFIED.);
#118=B_SPLINE_SURFACE_WITH_KNOTS('',3,3,((#17169,#17170,#17171,#17172,#17173,
#17174,#17175,#17176,#17177,#17178,#17179,#17180,#17181),(#17182,#17183,
#17184,#17185,#17186,#17187,#17188,#17189,#17190,#17191,#17192,#17193,#17194),
(#17195,#17196,#17197,#17198,#17199,#17200,#17201,#17202,#17203,#17204,
#17205,#17206,#17207),(#17208,#17209,#17210,#17211,#17212,#17213,#17214,
#17215,#17216,#17217,#17218,#17219,#17220),(#17221,#17222,#17223,#17224,
#17225,#17226,#17227,#17228,#17229,#17230,#17231,#17232,#17233)),
 .UNSPECIFIED.,.F.,.T.,.F.,(4,1,4),(4,1,2,1,1,1,2,1,4),(0.,0.5,1.),(-2.40713435241673E-17,
0.124806036191437,0.249612072382873,0.37474829088326,0.499884509383647,
0.625004128456216,0.750123747528786,0.875061873764393,1.),.UNSPECIFIED.);
#119=B_SPLINE_SURFACE_WITH_KNOTS('',3,3,((#17249,#17250,#17251,#17252,#17253,
#17254),(#17255,#17256,#17257,#17258,#17259,#17260),(#17261,#17262,#17263,
#17264,#17265,#17266),(#17267,#17268,#17269,#17270,#17271,#17272),(#17273,
#17274,#17275,#17276,#17277,#17278),(#17279,#17280,#17281,#17282,#17283,
#17284),(#17285,#17286,#17287,#17288,#17289,#17290),(#17291,#17292,#17293,
#17294,#17295,#17296),(#17297,#17298,#17299,#17300,#17301,#17302),(#17303,
#17304,#17305,#17306,#17307,#17308),(#17309,#17310,#17311,#17312,#17313,
#17314),(#17315,#17316,#17317,#17318,#17319,#17320),(#17321,#17322,#17323,
#17324,#17325,#17326),(#17327,#17328,#17329,#17330,#17331,#17332)),
 .UNSPECIFIED.,.T.,.F.,.F.,(4,1,2,1,2,1,2,1,4),(4,2,4),(-1.66564637421376E-16,
0.125,0.25,0.375,0.5,0.625,0.75,0.875,1.),(0.160440113695106,0.645872664898613,
1.),.UNSPECIFIED.);
#120=B_SPLINE_SURFACE_WITH_KNOTS('',3,3,((#17340,#17341,#17342,#17343,#17344,
#17345,#17346,#17347,#17348,#17349,#17350,#17351,#17352),(#17353,#17354,
#17355,#17356,#17357,#17358,#17359,#17360,#17361,#17362,#17363,#17364,#17365),
(#17366,#17367,#17368,#17369,#17370,#17371,#17372,#17373,#17374,#17375,
#17376,#17377,#17378),(#17379,#17380,#17381,#17382,#17383,#17384,#17385,
#17386,#17387,#17388,#17389,#17390,#17391),(#17392,#17393,#17394,#17395,
#17396,#17397,#17398,#17399,#17400,#17401,#17402,#17403,#17404)),
 .UNSPECIFIED.,.F.,.T.,.F.,(4,1,4),(4,1,2,1,1,1,2,1,4),(0.,0.5,1.),(-1.97703908231908E-16,
0.124806036191439,0.249612072382878,0.374748290883262,0.499884509383647,
0.625004128456216,0.750123747528786,0.875061873764393,1.),.UNSPECIFIED.);
#121=B_SPLINE_SURFACE_WITH_KNOTS('',3,3,((#17420,#17421,#17422,#17423,#17424,
#17425),(#17426,#17427,#17428,#17429,#17430,#17431),(#17432,#17433,#17434,
#17435,#17436,#17437),(#17438,#17439,#17440,#17441,#17442,#17443),(#17444,
#17445,#17446,#17447,#17448,#17449),(#17450,#17451,#17452,#17453,#17454,
#17455),(#17456,#17457,#17458,#17459,#17460,#17461),(#17462,#17463,#17464,
#17465,#17466,#17467),(#17468,#17469,#17470,#17471,#17472,#17473),(#17474,
#17475,#17476,#17477,#17478,#17479),(#17480,#17481,#17482,#17483,#17484,
#17485),(#17486,#17487,#17488,#17489,#17490,#17491),(#17492,#17493,#17494,
#17495,#17496,#17497),(#17498,#17499,#17500,#17501,#17502,#17503)),
 .UNSPECIFIED.,.T.,.F.,.F.,(4,1,2,1,2,1,2,1,4),(4,2,4),(-1.63389716631756E-16,
0.125,0.25,0.375,0.5,0.625,0.75,0.875,1.),(0.160440113695106,0.645872664898613,
1.),.UNSPECIFIED.);
#122=B_SPLINE_SURFACE_WITH_KNOTS('',3,3,((#17511,#17512,#17513,#17514,#17515,
#17516,#17517,#17518,#17519,#17520,#17521,#17522,#17523),(#17524,#17525,
#17526,#17527,#17528,#17529,#17530,#17531,#17532,#17533,#17534,#17535,#17536),
(#17537,#17538,#17539,#17540,#17541,#17542,#17543,#17544,#17545,#17546,
#17547,#17548,#17549),(#17550,#17551,#17552,#17553,#17554,#17555,#17556,
#17557,#17558,#17559,#17560,#17561,#17562),(#17563,#17564,#17565,#17566,
#17567,#17568,#17569,#17570,#17571,#17572,#17573,#17574,#17575)),
 .UNSPECIFIED.,.F.,.T.,.F.,(4,1,4),(4,1,2,1,1,1,2,1,4),(0.,0.5,1.),(-3.50341794666205E-17,
0.124806036191439,0.249612072382878,0.374748290883262,0.499884509383647,
0.625004128456216,0.750123747528786,0.875061873764393,1.),.UNSPECIFIED.);
#123=B_SPLINE_SURFACE_WITH_KNOTS('',3,3,((#17591,#17592,#17593,#17594,#17595,
#17596),(#17597,#17598,#17599,#17600,#17601,#17602),(#17603,#17604,#17605,
#17606,#17607,#17608),(#17609,#17610,#17611,#17612,#17613,#17614),(#17615,
#17616,#17617,#17618,#17619,#17620),(#17621,#17622,#17623,#17624,#17625,
#17626),(#17627,#17628,#17629,#17630,#17631,#17632),(#17633,#17634,#17635,
#17636,#17637,#17638),(#17639,#17640,#17641,#17642,#17643,#17644),(#17645,
#17646,#17647,#17648,#17649,#17650),(#17651,#17652,#17653,#17654,#17655,
#17656),(#17657,#17658,#17659,#17660,#17661,#17662),(#17663,#17664,#17665,
#17666,#17667,#17668),(#17669,#17670,#17671,#17672,#17673,#17674)),
 .UNSPECIFIED.,.T.,.F.,.F.,(4,1,2,1,2,1,2,1,4),(4,2,4),(-1.60473016894017E-16,
0.125,0.25,0.375,0.5,0.625,0.75,0.875,1.),(0.160440113695106,0.645872664898613,
1.),.UNSPECIFIED.);
#124=B_SPLINE_SURFACE_WITH_KNOTS('',3,3,((#17682,#17683,#17684,#17685,#17686,
#17687,#17688,#17689,#17690,#17691,#17692,#17693,#17694),(#17695,#17696,
#17697,#17698,#17699,#17700,#17701,#17702,#17703,#17704,#17705,#17706,#17707),
(#17708,#17709,#17710,#17711,#17712,#17713,#17714,#17715,#17716,#17717,
#17718,#17719,#17720),(#17721,#17722,#17723,#17724,#17725,#17726,#17727,
#17728,#17729,#17730,#17731,#17732,#17733),(#17734,#17735,#17736,#17737,
#17738,#17739,#17740,#17741,#17742,#17743,#17744,#17745,#17746)),
 .UNSPECIFIED.,.F.,.T.,.F.,(4,1,4),(4,1,2,1,1,1,2,1,4),(0.,0.5,1.),(-2.40713435241653E-17,
0.124806036191436,0.249612072382873,0.37474829088326,0.499884509383647,
0.625004128456216,0.750123747528786,0.875061873764393,1.),.UNSPECIFIED.);
#125=B_SPLINE_SURFACE_WITH_KNOTS('',3,3,((#17762,#17763,#17764,#17765,#17766,
#17767),(#17768,#17769,#17770,#17771,#17772,#17773),(#17774,#17775,#17776,
#17777,#17778,#17779),(#17780,#17781,#17782,#17783,#17784,#17785),(#17786,
#17787,#17788,#17789,#17790,#17791),(#17792,#17793,#17794,#17795,#17796,
#17797),(#17798,#17799,#17800,#17801,#17802,#17803),(#17804,#17805,#17806,
#17807,#17808,#17809),(#17810,#17811,#17812,#17813,#17814,#17815),(#17816,
#17817,#17818,#17819,#17820,#17821),(#17822,#17823,#17824,#17825,#17826,
#17827),(#17828,#17829,#17830,#17831,#17832,#17833),(#17834,#17835,#17836,
#17837,#17838,#17839),(#17840,#17841,#17842,#17843,#17844,#17845)),
 .UNSPECIFIED.,.T.,.F.,.F.,(4,1,2,1,2,1,2,1,4),(4,2,4),(-1.66564637421365E-16,
0.125,0.25,0.375,0.5,0.625,0.75,0.875,1.),(0.160440113695106,0.645872664898613,
1.),.UNSPECIFIED.);
#126=B_SPLINE_SURFACE_WITH_KNOTS('',3,3,((#17853,#17854,#17855,#17856,#17857,
#17858,#17859,#17860,#17861,#17862,#17863,#17864,#17865),(#17866,#17867,
#17868,#17869,#17870,#17871,#17872,#17873,#17874,#17875,#17876,#17877,#17878),
(#17879,#17880,#17881,#17882,#17883,#17884,#17885,#17886,#17887,#17888,
#17889,#17890,#17891),(#17892,#17893,#17894,#17895,#17896,#17897,#17898,
#17899,#17900,#17901,#17902,#17903,#17904),(#17905,#17906,#17907,#17908,
#17909,#17910,#17911,#17912,#17913,#17914,#17915,#17916,#17917)),
 .UNSPECIFIED.,.F.,.T.,.F.,(4,1,4),(4,1,2,1,1,1,2,1,4),(0.,0.5,1.),(-4.98310724657779E-18,
0.124806036191438,0.249612072382875,0.374748290883261,0.499884509383647,
0.625004128456216,0.750123747528786,0.875061873764393,1.),.UNSPECIFIED.);
#127=B_SPLINE_SURFACE_WITH_KNOTS('',3,3,((#17933,#17934,#17935,#17936,#17937,
#17938),(#17939,#17940,#17941,#17942,#17943,#17944),(#17945,#17946,#17947,
#17948,#17949,#17950),(#17951,#17952,#17953,#17954,#17955,#17956),(#17957,
#17958,#17959,#17960,#17961,#17962),(#17963,#17964,#17965,#17966,#17967,
#17968),(#17969,#17970,#17971,#17972,#17973,#17974),(#17975,#17976,#17977,
#17978,#17979,#17980),(#17981,#17982,#17983,#17984,#17985,#17986),(#17987,
#17988,#17989,#17990,#17991,#17992),(#17993,#17994,#17995,#17996,#17997,
#17998),(#17999,#18000,#18001,#18002,#18003,#18004),(#18005,#18006,#18007,
#18008,#18009,#18010),(#18011,#18012,#18013,#18014,#18015,#18016)),
 .UNSPECIFIED.,.T.,.F.,.F.,(4,1,2,1,2,1,2,1,4),(4,2,4),(-1.66564637421372E-16,
0.125,0.25,0.375,0.5,0.625,0.75,0.875,1.),(0.160440113695106,0.645872664898613,
1.),.UNSPECIFIED.);
#128=B_SPLINE_SURFACE_WITH_KNOTS('',3,3,((#18024,#18025,#18026,#18027,#18028,
#18029,#18030,#18031,#18032,#18033,#18034,#18035,#18036),(#18037,#18038,
#18039,#18040,#18041,#18042,#18043,#18044,#18045,#18046,#18047,#18048,#18049),
(#18050,#18051,#18052,#18053,#18054,#18055,#18056,#18057,#18058,#18059,
#18060,#18061,#18062),(#18063,#18064,#18065,#18066,#18067,#18068,#18069,
#18070,#18071,#18072,#18073,#18074,#18075),(#18076,#18077,#18078,#18079,
#18080,#18081,#18082,#18083,#18084,#18085,#18086,#18087,#18088)),
 .UNSPECIFIED.,.F.,.T.,.F.,(4,1,4),(4,1,2,1,1,1,2,1,4),(0.,0.5,1.),(-1.24577681164398E-17,
0.124806036191437,0.249612072382873,0.37474829088326,0.499884509383647,
0.625004128456216,0.750123747528786,0.875061873764393,1.),.UNSPECIFIED.);
#129=B_SPLINE_SURFACE_WITH_KNOTS('',3,3,((#18104,#18105,#18106,#18107,#18108,
#18109),(#18110,#18111,#18112,#18113,#18114,#18115),(#18116,#18117,#18118,
#18119,#18120,#18121),(#18122,#18123,#18124,#18125,#18126,#18127),(#18128,
#18129,#18130,#18131,#18132,#18133),(#18134,#18135,#18136,#18137,#18138,
#18139),(#18140,#18141,#18142,#18143,#18144,#18145),(#18146,#18147,#18148,
#18149,#18150,#18151),(#18152,#18153,#18154,#18155,#18156,#18157),(#18158,
#18159,#18160,#18161,#18162,#18163),(#18164,#18165,#18166,#18167,#18168,
#18169),(#18170,#18171,#18172,#18173,#18174,#18175),(#18176,#18177,#18178,
#18179,#18180,#18181),(#18182,#18183,#18184,#18185,#18186,#18187)),
 .UNSPECIFIED.,.T.,.F.,.F.,(4,1,2,1,2,1,2,1,4),(4,2,4),(-1.65981849718495E-16,
0.125,0.25,0.375,0.5,0.625,0.75,0.875,1.),(0.160440113695106,0.645872664898613,
1.),.UNSPECIFIED.);
#130=B_SPLINE_SURFACE_WITH_KNOTS('',3,3,((#18195,#18196,#18197,#18198,#18199,
#18200,#18201,#18202,#18203,#18204,#18205,#18206,#18207),(#18208,#18209,
#18210,#18211,#18212,#18213,#18214,#18215,#18216,#18217,#18218,#18219,#18220),
(#18221,#18222,#18223,#18224,#18225,#18226,#18227,#18228,#18229,#18230,
#18231,#18232,#18233),(#18234,#18235,#18236,#18237,#18238,#18239,#18240,
#18241,#18242,#18243,#18244,#18245,#18246),(#18247,#18248,#18249,#18250,
#18251,#18252,#18253,#18254,#18255,#18256,#18257,#18258,#18259)),
 .UNSPECIFIED.,.F.,.T.,.F.,(4,1,4),(4,1,2,1,1,1,2,1,4),(0.,0.5,1.),(-2.10814791762218E-17,
0.124806036191438,0.249612072382876,0.374748290883262,0.499884509383647,
0.625004128456217,0.750123747528788,0.875061873764394,1.),.UNSPECIFIED.);
#131=B_SPLINE_SURFACE_WITH_KNOTS('',3,3,((#18275,#18276,#18277,#18278,#18279,
#18280),(#18281,#18282,#18283,#18284,#18285,#18286),(#18287,#18288,#18289,
#18290,#18291,#18292),(#18293,#18294,#18295,#18296,#18297,#18298),(#18299,
#18300,#18301,#18302,#18303,#18304),(#18305,#18306,#18307,#18308,#18309,
#18310),(#18311,#18312,#18313,#18314,#18315,#18316),(#18317,#18318,#18319,
#18320,#18321,#18322),(#18323,#18324,#18325,#18326,#18327,#18328),(#18329,
#18330,#18331,#18332,#18333,#18334),(#18335,#18336,#18337,#18338,#18339,
#18340),(#18341,#18342,#18343,#18344,#18345,#18346),(#18347,#18348,#18349,
#18350,#18351,#18352),(#18353,#18354,#18355,#18356,#18357,#18358)),
 .UNSPECIFIED.,.T.,.F.,.F.,(4,1,2,1,2,1,2,1,4),(4,2,4),(-1.42954570384886E-16,
0.125,0.25,0.375,0.5,0.625,0.75,0.875,1.),(0.160440113695106,0.645872664898613,
1.),.UNSPECIFIED.);
#132=B_SPLINE_SURFACE_WITH_KNOTS('',3,3,((#18366,#18367,#18368,#18369,#18370,
#18371,#18372,#18373,#18374,#18375,#18376,#18377,#18378),(#18379,#18380,
#18381,#18382,#18383,#18384,#18385,#18386,#18387,#18388,#18389,#18390,#18391),
(#18392,#18393,#18394,#18395,#18396,#18397,#18398,#18399,#18400,#18401,
#18402,#18403,#18404),(#18405,#18406,#18407,#18408,#18409,#18410,#18411,
#18412,#18413,#18414,#18415,#18416,#18417),(#18418,#18419,#18420,#18421,
#18422,#18423,#18424,#18425,#18426,#18427,#18428,#18429,#18430)),
 .UNSPECIFIED.,.F.,.T.,.F.,(4,1,4),(4,1,2,1,1,1,2,1,4),(0.,0.5,1.),(0.,
0.124806036191437,0.249612072382874,0.374748290883261,0.499884509383647,
0.625004128456217,0.750123747528786,0.875061873764393,1.),.UNSPECIFIED.);
#133=B_SPLINE_SURFACE_WITH_KNOTS('',3,3,((#18446,#18447,#18448,#18449,#18450,
#18451),(#18452,#18453,#18454,#18455,#18456,#18457),(#18458,#18459,#18460,
#18461,#18462,#18463),(#18464,#18465,#18466,#18467,#18468,#18469),(#18470,
#18471,#18472,#18473,#18474,#18475),(#18476,#18477,#18478,#18479,#18480,
#18481),(#18482,#18483,#18484,#18485,#18486,#18487),(#18488,#18489,#18490,
#18491,#18492,#18493),(#18494,#18495,#18496,#18497,#18498,#18499),(#18500,
#18501,#18502,#18503,#18504,#18505),(#18506,#18507,#18508,#18509,#18510,
#18511),(#18512,#18513,#18514,#18515,#18516,#18517),(#18518,#18519,#18520,
#18521,#18522,#18523),(#18524,#18525,#18526,#18527,#18528,#18529)),
 .UNSPECIFIED.,.T.,.F.,.F.,(4,1,2,1,2,1,2,1,4),(4,2,4),(-2.85909140769772E-16,
0.125,0.25,0.375,0.5,0.625,0.75,0.875,1.),(0.160440113695106,0.645872664898613,
1.),.UNSPECIFIED.);
#134=B_SPLINE_SURFACE_WITH_KNOTS('',3,3,((#18537,#18538,#18539,#18540,#18541,
#18542,#18543,#18544,#18545,#18546,#18547,#18548,#18549),(#18550,#18551,
#18552,#18553,#18554,#18555,#18556,#18557,#18558,#18559,#18560,#18561,#18562),
(#18563,#18564,#18565,#18566,#18567,#18568,#18569,#18570,#18571,#18572,
#18573,#18574,#18575),(#18576,#18577,#18578,#18579,#18580,#18581,#18582,
#18583,#18584,#18585,#18586,#18587,#18588),(#18589,#18590,#18591,#18592,
#18593,#18594,#18595,#18596,#18597,#18598,#18599,#18600,#18601)),
 .UNSPECIFIED.,.F.,.T.,.F.,(4,1,4),(4,1,2,1,1,1,2,1,4),(0.,0.5,1.),(0.,
0.124806036191436,0.249612072382872,0.37474829088326,0.499884509383648,
0.625004128456219,0.750123747528789,0.875061873764394,1.),.UNSPECIFIED.);
#135=B_SPLINE_SURFACE_WITH_KNOTS('',3,3,((#18617,#18618,#18619,#18620,#18621,
#18622),(#18623,#18624,#18625,#18626,#18627,#18628),(#18629,#18630,#18631,
#18632,#18633,#18634),(#18635,#18636,#18637,#18638,#18639,#18640),(#18641,
#18642,#18643,#18644,#18645,#18646),(#18647,#18648,#18649,#18650,#18651,
#18652),(#18653,#18654,#18655,#18656,#18657,#18658),(#18659,#18660,#18661,
#18662,#18663,#18664),(#18665,#18666,#18667,#18668,#18669,#18670),(#18671,
#18672,#18673,#18674,#18675,#18676),(#18677,#18678,#18679,#18680,#18681,
#18682),(#18683,#18684,#18685,#18686,#18687,#18688),(#18689,#18690,#18691,
#18692,#18693,#18694),(#18695,#18696,#18697,#18698,#18699,#18700)),
 .UNSPECIFIED.,.T.,.F.,.F.,(4,1,2,1,2,1,2,1,4),(4,2,4),(-2.85909140769772E-16,
0.125,0.25,0.375,0.5,0.625,0.75,0.875,1.),(0.160440113695106,0.645872664898613,
1.),.UNSPECIFIED.);
#136=B_SPLINE_SURFACE_WITH_KNOTS('',3,3,((#18708,#18709,#18710,#18711,#18712,
#18713,#18714,#18715,#18716,#18717,#18718,#18719,#18720),(#18721,#18722,
#18723,#18724,#18725,#18726,#18727,#18728,#18729,#18730,#18731,#18732,#18733),
(#18734,#18735,#18736,#18737,#18738,#18739,#18740,#18741,#18742,#18743,
#18744,#18745,#18746),(#18747,#18748,#18749,#18750,#18751,#18752,#18753,
#18754,#18755,#18756,#18757,#18758,#18759),(#18760,#18761,#18762,#18763,
#18764,#18765,#18766,#18767,#18768,#18769,#18770,#18771,#18772)),
 .UNSPECIFIED.,.F.,.T.,.F.,(4,1,4),(4,1,2,1,1,1,2,1,4),(0.,0.5,1.),(-1.16135754077308E-17,
0.124806036191438,0.249612072382875,0.374748290883261,0.499884509383648,
0.625004128456218,0.750123747528788,0.875061873764394,1.),.UNSPECIFIED.);
#137=B_SPLINE_SURFACE_WITH_KNOTS('',3,3,((#18788,#18789,#18790,#18791,#18792,
#18793),(#18794,#18795,#18796,#18797,#18798,#18799),(#18800,#18801,#18802,
#18803,#18804,#18805),(#18806,#18807,#18808,#18809,#18810,#18811),(#18812,
#18813,#18814,#18815,#18816,#18817),(#18818,#18819,#18820,#18821,#18822,
#18823),(#18824,#18825,#18826,#18827,#18828,#18829),(#18830,#18831,#18832,
#18833,#18834,#18835),(#18836,#18837,#18838,#18839,#18840,#18841),(#18842,
#18843,#18844,#18845,#18846,#18847),(#18848,#18849,#18850,#18851,#18852,
#18853),(#18854,#18855,#18856,#18857,#18858,#18859),(#18860,#18861,#18862,
#18863,#18864,#18865),(#18866,#18867,#18868,#18869,#18870,#18871)),
 .UNSPECIFIED.,.T.,.F.,.F.,(4,1,2,1,2,1,2,1,4),(4,2,4),(-1.63389716631756E-16,
0.125,0.25,0.375,0.5,0.625,0.75,0.875,1.),(0.160440113695106,0.645872664898613,
1.),.UNSPECIFIED.);
#138=B_SPLINE_SURFACE_WITH_KNOTS('',3,3,((#18879,#18880,#18881,#18882,#18883,
#18884,#18885,#18886,#18887,#18888,#18889,#18890,#18891),(#18892,#18893,
#18894,#18895,#18896,#18897,#18898,#18899,#18900,#18901,#18902,#18903,#18904),
(#18905,#18906,#18907,#18908,#18909,#18910,#18911,#18912,#18913,#18914,
#18915,#18916,#18917),(#18918,#18919,#18920,#18921,#18922,#18923,#18924,
#18925,#18926,#18927,#18928,#18929,#18930),(#18931,#18932,#18933,#18934,
#18935,#18936,#18937,#18938,#18939,#18940,#18941,#18942,#18943)),
 .UNSPECIFIED.,.F.,.T.,.F.,(4,1,4),(4,1,2,1,1,1,2,1,4),(0.,0.5,1.),(-2.31757636320638E-17,
0.124806036191437,0.249612072382873,0.37474829088326,0.499884509383647,
0.625004128456218,0.750123747528788,0.875061873764394,1.),.UNSPECIFIED.);
#139=B_SPLINE_SURFACE_WITH_KNOTS('',3,3,((#18959,#18960,#18961,#18962,#18963,
#18964),(#18965,#18966,#18967,#18968,#18969,#18970),(#18971,#18972,#18973,
#18974,#18975,#18976),(#18977,#18978,#18979,#18980,#18981,#18982),(#18983,
#18984,#18985,#18986,#18987,#18988),(#18989,#18990,#18991,#18992,#18993,
#18994),(#18995,#18996,#18997,#18998,#18999,#19000),(#19001,#19002,#19003,
#19004,#19005,#19006),(#19007,#19008,#19009,#19010,#19011,#19012),(#19013,
#19014,#19015,#19016,#19017,#19018),(#19019,#19020,#19021,#19022,#19023,
#19024),(#19025,#19026,#19027,#19028,#19029,#19030),(#19031,#19032,#19033,
#19034,#19035,#19036),(#19037,#19038,#19039,#19040,#19041,#19042)),
 .UNSPECIFIED.,.T.,.F.,.F.,(4,1,2,1,2,1,2,1,4),(4,2,4),(-1.65981849718495E-16,
0.125,0.25,0.375,0.5,0.625,0.75,0.875,1.),(0.160440113695106,0.645872664898613,
1.),.UNSPECIFIED.);
#140=B_SPLINE_SURFACE_WITH_KNOTS('',3,3,((#19050,#19051,#19052,#19053,#19054,
#19055,#19056,#19057,#19058,#19059,#19060,#19061,#19062),(#19063,#19064,
#19065,#19066,#19067,#19068,#19069,#19070,#19071,#19072,#19073,#19074,#19075),
(#19076,#19077,#19078,#19079,#19080,#19081,#19082,#19083,#19084,#19085,
#19086,#19087,#19088),(#19089,#19090,#19091,#19092,#19093,#19094,#19095,
#19096,#19097,#19098,#19099,#19100,#19101),(#19102,#19103,#19104,#19105,
#19106,#19107,#19108,#19109,#19110,#19111,#19112,#19113,#19114)),
 .UNSPECIFIED.,.F.,.T.,.F.,(4,1,4),(4,1,2,1,1,1,2,1,4),(0.,0.5,1.),(-3.30409365679919E-17,
0.124806036191437,0.249612072382874,0.374748290883261,0.499884509383648,
0.625004128456215,0.750123747528783,0.875061873764392,1.),.UNSPECIFIED.);
#141=B_SPLINE_SURFACE_WITH_KNOTS('',3,3,((#19130,#19131,#19132,#19133,#19134,
#19135),(#19136,#19137,#19138,#19139,#19140,#19141),(#19142,#19143,#19144,
#19145,#19146,#19147),(#19148,#19149,#19150,#19151,#19152,#19153),(#19154,
#19155,#19156,#19157,#19158,#19159),(#19160,#19161,#19162,#19163,#19164,
#19165),(#19166,#19167,#19168,#19169,#19170,#19171),(#19172,#19173,#19174,
#19175,#19176,#19177),(#19178,#19179,#19180,#19181,#19182,#19183),(#19184,
#19185,#19186,#19187,#19188,#19189),(#19190,#19191,#19192,#19193,#19194,
#19195),(#19196,#19197,#19198,#19199,#19200,#19201),(#19202,#19203,#19204,
#19205,#19206,#19207),(#19208,#19209,#19210,#19211,#19212,#19213)),
 .UNSPECIFIED.,.T.,.F.,.F.,(4,1,2,1,2,1,2,1,4),(4,2,4),(-1.66564637421359E-16,
0.125,0.25,0.375,0.5,0.625,0.75,0.875,1.),(0.160440113695106,0.645872664898613,
1.),.UNSPECIFIED.);
#142=B_SPLINE_SURFACE_WITH_KNOTS('',3,3,((#19221,#19222,#19223,#19224,#19225,
#19226,#19227,#19228,#19229,#19230,#19231,#19232,#19233),(#19234,#19235,
#19236,#19237,#19238,#19239,#19240,#19241,#19242,#19243,#19244,#19245,#19246),
(#19247,#19248,#19249,#19250,#19251,#19252,#19253,#19254,#19255,#19256,
#19257,#19258,#19259),(#19260,#19261,#19262,#19263,#19264,#19265,#19266,
#19267,#19268,#19269,#19270,#19271,#19272),(#19273,#19274,#19275,#19276,
#19277,#19278,#19279,#19280,#19281,#19282,#19283,#19284,#19285)),
 .UNSPECIFIED.,.F.,.T.,.F.,(4,1,4),(4,1,2,1,1,1,2,1,4),(0.,0.5,1.),(-1.82977190868755E-17,
0.124806036191436,0.249612072382873,0.37474829088326,0.499884509383647,
0.625004128456216,0.750123747528784,0.875061873764392,1.),.UNSPECIFIED.);
#143=B_SPLINE_SURFACE_WITH_KNOTS('',3,3,((#19301,#19302,#19303,#19304,#19305,
#19306),(#19307,#19308,#19309,#19310,#19311,#19312),(#19313,#19314,#19315,
#19316,#19317,#19318),(#19319,#19320,#19321,#19322,#19323,#19324),(#19325,
#19326,#19327,#19328,#19329,#19330),(#19331,#19332,#19333,#19334,#19335,
#19336),(#19337,#19338,#19339,#19340,#19341,#19342),(#19343,#19344,#19345,
#19346,#19347,#19348),(#19349,#19350,#19351,#19352,#19353,#19354),(#19355,
#19356,#19357,#19358,#19359,#19360),(#19361,#19362,#19363,#19364,#19365,
#19366),(#19367,#19368,#19369,#19370,#19371,#19372),(#19373,#19374,#19375,
#19376,#19377,#19378),(#19379,#19380,#19381,#19382,#19383,#19384)),
 .UNSPECIFIED.,.T.,.F.,.F.,(4,1,2,1,2,1,2,1,4),(4,2,4),(-1.66564637421369E-16,
0.125,0.25,0.375,0.5,0.625,0.75,0.875,1.),(0.160440113695106,0.645872664898613,
1.),.UNSPECIFIED.);
#144=B_SPLINE_SURFACE_WITH_KNOTS('',3,3,((#19392,#19393,#19394,#19395,#19396,
#19397,#19398,#19399,#19400,#19401,#19402,#19403,#19404),(#19405,#19406,
#19407,#19408,#19409,#19410,#19411,#19412,#19413,#19414,#19415,#19416,#19417),
(#19418,#19419,#19420,#19421,#19422,#19423,#19424,#19425,#19426,#19427,
#19428,#19429,#19430),(#19431,#19432,#19433,#19434,#19435,#19436,#19437,
#19438,#19439,#19440,#19441,#19442,#19443),(#19444,#19445,#19446,#19447,
#19448,#19449,#19450,#19451,#19452,#19453,#19454,#19455,#19456)),
 .UNSPECIFIED.,.F.,.T.,.F.,(4,1,4),(4,1,2,1,1,1,2,1,4),(0.,0.5,1.),(0.,
0.124806036191436,0.249612072382873,0.37474829088326,0.499884509383647,
0.625004128456216,0.750123747528784,0.875061873764392,1.),.UNSPECIFIED.);
#145=B_SPLINE_SURFACE_WITH_KNOTS('',3,3,((#19472,#19473,#19474,#19475,#19476,
#19477),(#19478,#19479,#19480,#19481,#19482,#19483),(#19484,#19485,#19486,
#19487,#19488,#19489),(#19490,#19491,#19492,#19493,#19494,#19495),(#19496,
#19497,#19498,#19499,#19500,#19501),(#19502,#19503,#19504,#19505,#19506,
#19507),(#19508,#19509,#19510,#19511,#19512,#19513),(#19514,#19515,#19516,
#19517,#19518,#19519),(#19520,#19521,#19522,#19523,#19524,#19525),(#19526,
#19527,#19528,#19529,#19530,#19531),(#19532,#19533,#19534,#19535,#19536,
#19537),(#19538,#19539,#19540,#19541,#19542,#19543),(#19544,#19545,#19546,
#19547,#19548,#19549),(#19550,#19551,#19552,#19553,#19554,#19555)),
 .UNSPECIFIED.,.T.,.F.,.F.,(4,1,2,1,2,1,2,1,4),(4,2,4),(-2.85909140769768E-16,
0.125,0.25,0.375,0.5,0.625,0.75,0.875,1.),(0.160440113695106,0.645872664898613,
1.),.UNSPECIFIED.);
#146=B_SPLINE_SURFACE_WITH_KNOTS('',3,3,((#19563,#19564,#19565,#19566,#19567,
#19568,#19569,#19570,#19571,#19572,#19573,#19574,#19575),(#19576,#19577,
#19578,#19579,#19580,#19581,#19582,#19583,#19584,#19585,#19586,#19587,#19588),
(#19589,#19590,#19591,#19592,#19593,#19594,#19595,#19596,#19597,#19598,
#19599,#19600,#19601),(#19602,#19603,#19604,#19605,#19606,#19607,#19608,
#19609,#19610,#19611,#19612,#19613,#19614),(#19615,#19616,#19617,#19618,
#19619,#19620,#19621,#19622,#19623,#19624,#19625,#19626,#19627)),
 .UNSPECIFIED.,.F.,.T.,.F.,(4,1,4),(4,1,2,1,1,1,2,1,4),(0.,0.5,1.),(-3.94494658500843E-16,
0.124806036191439,0.249612072382878,0.374748290883263,0.499884509383647,
0.625004128456216,0.750123747528785,0.875061873764393,1.),.UNSPECIFIED.);
#147=B_SPLINE_SURFACE_WITH_KNOTS('',3,3,((#19643,#19644,#19645,#19646,#19647,
#19648),(#19649,#19650,#19651,#19652,#19653,#19654),(#19655,#19656,#19657,
#19658,#19659,#19660),(#19661,#19662,#19663,#19664,#19665,#19666),(#19667,
#19668,#19669,#19670,#19671,#19672),(#19673,#19674,#19675,#19676,#19677,
#19678),(#19679,#19680,#19681,#19682,#19683,#19684),(#19685,#19686,#19687,
#19688,#19689,#19690),(#19691,#19692,#19693,#19694,#19695,#19696),(#19697,
#19698,#19699,#19700,#19701,#19702),(#19703,#19704,#19705,#19706,#19707,
#19708),(#19709,#19710,#19711,#19712,#19713,#19714),(#19715,#19716,#19717,
#19718,#19719,#19720),(#19721,#19722,#19723,#19724,#19725,#19726)),
 .UNSPECIFIED.,.T.,.F.,.F.,(4,1,2,1,2,1,2,1,4),(4,2,4),(-1.63389716631756E-16,
0.125,0.25,0.375,0.5,0.625,0.75,0.875,1.),(0.160440113695106,0.645872664898613,
1.),.UNSPECIFIED.);
#148=B_SPLINE_SURFACE_WITH_KNOTS('',3,3,((#19734,#19735,#19736,#19737,#19738,
#19739,#19740,#19741,#19742,#19743,#19744,#19745,#19746),(#19747,#19748,
#19749,#19750,#19751,#19752,#19753,#19754,#19755,#19756,#19757,#19758,#19759),
(#19760,#19761,#19762,#19763,#19764,#19765,#19766,#19767,#19768,#19769,
#19770,#19771,#19772),(#19773,#19774,#19775,#19776,#19777,#19778,#19779,
#19780,#19781,#19782,#19783,#19784,#19785),(#19786,#19787,#19788,#19789,
#19790,#19791,#19792,#19793,#19794,#19795,#19796,#19797,#19798)),
 .UNSPECIFIED.,.F.,.T.,.F.,(4,1,4),(4,1,2,1,1,1,2,1,4),(0.,0.5,1.),(-8.09154795280868E-18,
0.124806036191437,0.249612072382875,0.374748290883262,0.499884509383648,
0.625004128456217,0.750123747528786,0.875061873764393,1.),.UNSPECIFIED.);
#149=B_SPLINE_SURFACE_WITH_KNOTS('',3,3,((#19814,#19815,#19816,#19817,#19818,
#19819),(#19820,#19821,#19822,#19823,#19824,#19825),(#19826,#19827,#19828,
#19829,#19830,#19831),(#19832,#19833,#19834,#19835,#19836,#19837),(#19838,
#19839,#19840,#19841,#19842,#19843),(#19844,#19845,#19846,#19847,#19848,
#19849),(#19850,#19851,#19852,#19853,#19854,#19855),(#19856,#19857,#19858,
#19859,#19860,#19861),(#19862,#19863,#19864,#19865,#19866,#19867),(#19868,
#19869,#19870,#19871,#19872,#19873),(#19874,#19875,#19876,#19877,#19878,
#19879),(#19880,#19881,#19882,#19883,#19884,#19885),(#19886,#19887,#19888,
#19889,#19890,#19891),(#19892,#19893,#19894,#19895,#19896,#19897)),
 .UNSPECIFIED.,.T.,.F.,.F.,(4,1,2,1,2,1,2,1,4),(4,2,4),(-1.6656463742137E-16,
0.125,0.25,0.375,0.5,0.625,0.75,0.875,1.),(0.160440113695106,0.645872664898613,
1.),.UNSPECIFIED.);
#150=B_SPLINE_SURFACE_WITH_KNOTS('',3,3,((#19905,#19906,#19907,#19908,#19909,
#19910,#19911,#19912,#19913,#19914,#19915,#19916,#19917),(#19918,#19919,
#19920,#19921,#19922,#19923,#19924,#19925,#19926,#19927,#19928,#19929,#19930),
(#19931,#19932,#19933,#19934,#19935,#19936,#19937,#19938,#19939,#19940,
#19941,#19942,#19943),(#19944,#19945,#19946,#19947,#19948,#19949,#19950,
#19951,#19952,#19953,#19954,#19955,#19956),(#19957,#19958,#19959,#19960,
#19961,#19962,#19963,#19964,#19965,#19966,#19967,#19968,#19969)),
 .UNSPECIFIED.,.F.,.T.,.F.,(4,1,4),(4,1,2,1,1,1,2,1,4),(0.,0.5,1.),(-3.83405705666E-18,
0.124806036191438,0.249612072382876,0.374748290883262,0.499884509383647,
0.625004128456216,0.750123747528785,0.875061873764393,1.),.UNSPECIFIED.);
#151=B_SPLINE_SURFACE_WITH_KNOTS('',3,3,((#19985,#19986,#19987,#19988,#19989,
#19990),(#19991,#19992,#19993,#19994,#19995,#19996),(#19997,#19998,#19999,
#20000,#20001,#20002),(#20003,#20004,#20005,#20006,#20007,#20008),(#20009,
#20010,#20011,#20012,#20013,#20014),(#20015,#20016,#20017,#20018,#20019,
#20020),(#20021,#20022,#20023,#20024,#20025,#20026),(#20027,#20028,#20029,
#20030,#20031,#20032),(#20033,#20034,#20035,#20036,#20037,#20038),(#20039,
#20040,#20041,#20042,#20043,#20044),(#20045,#20046,#20047,#20048,#20049,
#20050),(#20051,#20052,#20053,#20054,#20055,#20056),(#20057,#20058,#20059,
#20060,#20061,#20062),(#20063,#20064,#20065,#20066,#20067,#20068)),
 .UNSPECIFIED.,.T.,.F.,.F.,(4,1,2,1,2,1,2,1,4),(4,2,4),(-1.00612564841553E-16,
0.125,0.25,0.375,0.5,0.625,0.75,0.875,1.),(0.160440113695106,0.645872664898613,
1.),.UNSPECIFIED.);
#152=ITEM_DEFINED_TRANSFORMATION($,$,#5311,#5401);
#153=ITEM_DEFINED_TRANSFORMATION($,$,#5330,#5402);
#154=ITEM_DEFINED_TRANSFORMATION($,$,#5368,#5403);
#155=ITEM_DEFINED_TRANSFORMATION($,$,#5368,#5404);
#156=ITEM_DEFINED_TRANSFORMATION($,$,#5059,#5493);
#157=ITEM_DEFINED_TRANSFORMATION($,$,#5138,#5494);
#158=ITEM_DEFINED_TRANSFORMATION($,$,#5193,#5495);
#159=ITEM_DEFINED_TRANSFORMATION($,$,#5218,#5496);
#160=ITEM_DEFINED_TRANSFORMATION($,$,#5310,#5497);
#161=ITEM_DEFINED_TRANSFORMATION($,$,#5405,#5498);
#162=ITEM_DEFINED_TRANSFORMATION($,$,#5405,#5499);
#163=(
REPRESENTATION_RELATIONSHIP($,$,#20164,#20163)
REPRESENTATION_RELATIONSHIP_WITH_TRANSFORMATION(#152)
SHAPE_REPRESENTATION_RELATIONSHIP()
);
#164=(
REPRESENTATION_RELATIONSHIP($,$,#20165,#20163)
REPRESENTATION_RELATIONSHIP_WITH_TRANSFORMATION(#153)
SHAPE_REPRESENTATION_RELATIONSHIP()
);
#165=(
REPRESENTATION_RELATIONSHIP($,$,#20166,#20163)
REPRESENTATION_RELATIONSHIP_WITH_TRANSFORMATION(#154)
SHAPE_REPRESENTATION_RELATIONSHIP()
);
#166=(
REPRESENTATION_RELATIONSHIP($,$,#20166,#20163)
REPRESENTATION_RELATIONSHIP_WITH_TRANSFORMATION(#155)
SHAPE_REPRESENTATION_RELATIONSHIP()
);
#167=(
REPRESENTATION_RELATIONSHIP($,$,#20159,#20158)
REPRESENTATION_RELATIONSHIP_WITH_TRANSFORMATION(#156)
SHAPE_REPRESENTATION_RELATIONSHIP()
);
#168=(
REPRESENTATION_RELATIONSHIP($,$,#20160,#20158)
REPRESENTATION_RELATIONSHIP_WITH_TRANSFORMATION(#157)
SHAPE_REPRESENTATION_RELATIONSHIP()
);
#169=(
REPRESENTATION_RELATIONSHIP($,$,#20161,#20158)
REPRESENTATION_RELATIONSHIP_WITH_TRANSFORMATION(#158)
SHAPE_REPRESENTATION_RELATIONSHIP()
);
#170=(
REPRESENTATION_RELATIONSHIP($,$,#20162,#20158)
REPRESENTATION_RELATIONSHIP_WITH_TRANSFORMATION(#159)
SHAPE_REPRESENTATION_RELATIONSHIP()
);
#171=(
REPRESENTATION_RELATIONSHIP($,$,#20163,#20158)
REPRESENTATION_RELATIONSHIP_WITH_TRANSFORMATION(#160)
SHAPE_REPRESENTATION_RELATIONSHIP()
);
#172=(
REPRESENTATION_RELATIONSHIP($,$,#20167,#20158)
REPRESENTATION_RELATIONSHIP_WITH_TRANSFORMATION(#161)
SHAPE_REPRESENTATION_RELATIONSHIP()
);
#173=(
REPRESENTATION_RELATIONSHIP($,$,#20167,#20158)
REPRESENTATION_RELATIONSHIP_WITH_TRANSFORMATION(#162)
SHAPE_REPRESENTATION_RELATIONSHIP()
);
#174=CONTEXT_DEPENDENT_SHAPE_REPRESENTATION(#163,#20146);
#175=CONTEXT_DEPENDENT_SHAPE_REPRESENTATION(#164,#20147);
#176=CONTEXT_DEPENDENT_SHAPE_REPRESENTATION(#165,#20148);
#177=CONTEXT_DEPENDENT_SHAPE_REPRESENTATION(#166,#20149);
#178=CONTEXT_DEPENDENT_SHAPE_REPRESENTATION(#167,#20151);
#179=CONTEXT_DEPENDENT_SHAPE_REPRESENTATION(#168,#20152);
#180=CONTEXT_DEPENDENT_SHAPE_REPRESENTATION(#169,#20153);
#181=CONTEXT_DEPENDENT_SHAPE_REPRESENTATION(#170,#20154);
#182=CONTEXT_DEPENDENT_SHAPE_REPRESENTATION(#171,#20155);
#183=CONTEXT_DEPENDENT_SHAPE_REPRESENTATION(#172,#20156);
#184=CONTEXT_DEPENDENT_SHAPE_REPRESENTATION(#173,#20157);
#185=NEXT_ASSEMBLY_USAGE_OCCURRENCE('bodenBeweglich:1',
'bodenBeweglich:1','bodenBeweglich:1',#20174,#20175,'bodenBeweglich:1');
#186=NEXT_ASSEMBLY_USAGE_OCCURRENCE('wandBeweglich:1','wandBeweglich:1',
'wandBeweglich:1',#20174,#20176,'wandBeweglich:1');
#187=NEXT_ASSEMBLY_USAGE_OCCURRENCE('winkelSchieber:3',
'winkelSchieber:3','winkelSchieber:3',#20174,#20177,'winkelSchieber:3');
#188=NEXT_ASSEMBLY_USAGE_OCCURRENCE('winkelSchieber:4',
'winkelSchieber:4','winkelSchieber:4',#20174,#20177,'winkelSchieber:4');
#189=NEXT_ASSEMBLY_USAGE_OCCURRENCE('grundplatte:1','grundplatte:1',
'grundplatte:1',#20169,#20170,'grundplatte:1');
#190=NEXT_ASSEMBLY_USAGE_OCCURRENCE('wandFest:1','wandFest:1',
'wandFest:1',#20169,#20171,'wandFest:1');
#191=NEXT_ASSEMBLY_USAGE_OCCURRENCE('fuehrungsschiene:1',
'fuehrungsschiene:1','fuehrungsschiene:1',#20169,#20172,
'fuehrungsschiene:1');
#192=NEXT_ASSEMBLY_USAGE_OCCURRENCE('wandStatischStacheln:1',
'wandStatischStacheln:1','wandStatischStacheln:1',#20169,#20173,
'wandStatischStacheln:1');
#193=NEXT_ASSEMBLY_USAGE_OCCURRENCE('Schieber:1','Schieber:1',
'Schieber:1',#20169,#20174,'Schieber:1');
#194=NEXT_ASSEMBLY_USAGE_OCCURRENCE('stacheleinsatz:1',
'stacheleinsatz:1','stacheleinsatz:1',#20169,#20178,'stacheleinsatz:1');
#195=NEXT_ASSEMBLY_USAGE_OCCURRENCE('stacheleinsatz:2',
'stacheleinsatz:2','stacheleinsatz:2',#20169,#20178,'stacheleinsatz:2');
#196=B_SPLINE_CURVE_WITH_KNOTS('',3,(#7190,#7191,#7192,#7193,#7194,#7195,
#7196,#7197,#7198,#7199,#7200,#7201,#7202,#7203,#7204,#7205,#7206,#7207),
 .UNSPECIFIED.,.F.,.F.,(4,2,2,2,2,2,2,2,4),(0.312415523696553,0.390516901435079,
0.468618279173604,0.546724663283354,0.624831047393105,0.702937431502856,
0.781043815612607,0.859145193351132,0.937246571089657),.UNSPECIFIED.);
#197=B_SPLINE_CURVE_WITH_KNOTS('',3,(#7370,#7371,#7372,#7373,#7374,#7375,
#7376,#7377,#7378,#7379,#7380,#7381,#7382),.UNSPECIFIED.,.T.,.F.,(4,1,2,
1,1,1,2,1,4),(-1.26628906307304E-18,0.124806036191437,0.249612072382873,
0.37474829088326,0.499884509383646,0.625004128456216,0.750123747528787,
0.875061873764393,1.),.UNSPECIFIED.);
#198=B_SPLINE_CURVE_WITH_KNOTS('',3,(#7383,#7384,#7385,#7386,#7387,#7388,
#7389,#7390,#7391,#7392,#7393,#7394,#7395),.UNSPECIFIED.,.T.,.F.,(4,1,2,
1,1,1,2,1,4),(-1.,-0.875061873764393,-0.750123747528787,-0.625004128456216,
-0.499884509383646,-0.37474829088326,-0.249612072382873,-0.124806036191437,
1.26628906307304E-18),.UNSPECIFIED.);
#199=B_SPLINE_CURVE_WITH_KNOTS('',3,(#7481,#7482,#7483,#7484,#7485,#7486),
 .UNSPECIFIED.,.F.,.F.,(4,2,4),(0.160691599344428,0.645872664898613,1.),
 .UNSPECIFIED.);
#200=B_SPLINE_CURVE_WITH_KNOTS('',3,(#7497,#7498,#7499,#7500,#7501,#7502,
#7503,#7504,#7505,#7506,#7507,#7508,#7509),.UNSPECIFIED.,.T.,.F.,(4,1,2,
1,1,1,2,1,4),(-1.,-0.875061873764392,-0.750123747528785,-0.625004128456216,
-0.499884509383647,-0.374748290883263,-0.249612072382878,-0.124806036191439,
0.),.UNSPECIFIED.);
#201=B_SPLINE_CURVE_WITH_KNOTS('',3,(#7511,#7512,#7513,#7514,#7515,#7516,
#7517,#7518,#7519,#7520,#7521,#7522,#7523),.UNSPECIFIED.,.T.,.F.,(4,1,2,
1,1,1,2,1,4),(-1.,-0.875061873764392,-0.750123747528783,-0.625004128456215,
-0.499884509383647,-0.374748290883263,-0.249612072382879,-0.124806036191439,
7.89338543496658E-16),.UNSPECIFIED.);
#202=B_SPLINE_CURVE_WITH_KNOTS('',3,(#7525,#7526,#7527,#7528,#7529,#7530,
#7531,#7532,#7533,#7534,#7535,#7536,#7537),.UNSPECIFIED.,.T.,.F.,(4,1,2,
1,1,1,2,1,4),(-1.,-0.875061873764392,-0.750123747528784,-0.625004128456215,
-0.499884509383646,-0.374748290883259,-0.249612072382872,-0.124806036191436,
1.93256702526726E-16),.UNSPECIFIED.);
#203=B_SPLINE_CURVE_WITH_KNOTS('',3,(#7539,#7540,#7541,#7542,#7543,#7544,
#7545,#7546,#7547,#7548,#7549,#7550,#7551),.UNSPECIFIED.,.T.,.F.,(4,1,2,
1,1,1,2,1,4),(-1.,-0.875061873764391,-0.750123747528783,-0.625004128456215,
-0.499884509383647,-0.374748290883259,-0.249612072382871,-0.124806036191435,
0.),.UNSPECIFIED.);
#204=B_SPLINE_CURVE_WITH_KNOTS('',3,(#7553,#7554,#7555,#7556,#7557,#7558,
#7559,#7560,#7561,#7562,#7563,#7564,#7565),.UNSPECIFIED.,.T.,.F.,(4,1,2,
1,1,1,2,1,4),(-1.,-0.875061873764391,-0.750123747528783,-0.625004128456215,
-0.499884509383647,-0.37474829088326,-0.249612072382873,-0.124806036191437,
4.4085821516188E-18),.UNSPECIFIED.);
#205=B_SPLINE_CURVE_WITH_KNOTS('',3,(#7567,#7568,#7569,#7570,#7571,#7572,
#7573,#7574,#7575,#7576,#7577,#7578,#7579),.UNSPECIFIED.,.T.,.F.,(4,1,2,
1,1,1,2,1,4),(-1.,-0.875061873764392,-0.750123747528783,-0.625004128456215,
-0.499884509383647,-0.37474829088326,-0.249612072382874,-0.124806036191437,
4.83875766937714E-18),.UNSPECIFIED.);
#206=B_SPLINE_CURVE_WITH_KNOTS('',3,(#7581,#7582,#7583,#7584,#7585,#7586,
#7587,#7588,#7589,#7590,#7591,#7592,#7593),.UNSPECIFIED.,.T.,.F.,(4,1,2,
1,1,1,2,1,4),(-1.,-0.875061873764392,-0.750123747528784,-0.625004128456216,
-0.499884509383648,-0.374748290883261,-0.249612072382875,-0.124806036191437,
1.8165392666255E-16),.UNSPECIFIED.);
#207=B_SPLINE_CURVE_WITH_KNOTS('',3,(#7595,#7596,#7597,#7598,#7599,#7600,
#7601,#7602,#7603,#7604,#7605,#7606,#7607),.UNSPECIFIED.,.T.,.F.,(4,1,2,
1,1,1,2,1,4),(-1.,-0.875061873764394,-0.750123747528788,-0.625004128456218,
-0.499884509383648,-0.374748290883262,-0.249612072382876,-0.124806036191438,
1.83240058451512E-16),.UNSPECIFIED.);
#208=B_SPLINE_CURVE_WITH_KNOTS('',3,(#7609,#7610,#7611,#7612,#7613,#7614,
#7615,#7616,#7617,#7618,#7619,#7620,#7621),.UNSPECIFIED.,.T.,.F.,(4,1,2,
1,1,1,2,1,4),(-1.,-0.875061873764393,-0.750123747528786,-0.625004128456217,
-0.499884509383648,-0.374748290883262,-0.249612072382876,-0.124806036191438,
2.134955163318E-17),.UNSPECIFIED.);
#209=B_SPLINE_CURVE_WITH_KNOTS('',3,(#7623,#7624,#7625,#7626,#7627,#7628,
#7629,#7630,#7631,#7632,#7633,#7634,#7635),.UNSPECIFIED.,.T.,.F.,(4,1,2,
1,1,1,2,1,4),(-1.,-0.875061873764393,-0.750123747528787,-0.625004128456217,
-0.499884509383648,-0.374748290883262,-0.249612072382876,-0.124806036191438,
2.88867358476182E-16),.UNSPECIFIED.);
#210=B_SPLINE_CURVE_WITH_KNOTS('',3,(#7637,#7638,#7639,#7640,#7641,#7642,
#7643,#7644,#7645,#7646,#7647,#7648,#7649),.UNSPECIFIED.,.T.,.F.,(4,1,2,
1,1,1,2,1,4),(-1.,-0.875061873764393,-0.750123747528786,-0.625004128456217,
-0.499884509383648,-0.374748290883262,-0.249612072382876,-0.124806036191438,
1.63918334149732E-16),.UNSPECIFIED.);
#211=B_SPLINE_CURVE_WITH_KNOTS('',3,(#7651,#7652,#7653,#7654,#7655,#7656,
#7657,#7658,#7659,#7660,#7661,#7662,#7663),.UNSPECIFIED.,.T.,.F.,(4,1,2,
1,1,1,2,1,4),(-1.,-0.875061873764393,-0.750123747528786,-0.625004128456217,
-0.499884509383647,-0.374748290883261,-0.249612072382876,-0.124806036191438,
1.63954925410768E-16),.UNSPECIFIED.);
#212=B_SPLINE_CURVE_WITH_KNOTS('',3,(#7665,#7666,#7667,#7668,#7669,#7670,
#7671,#7672,#7673,#7674,#7675,#7676,#7677),.UNSPECIFIED.,.T.,.F.,(4,1,2,
1,1,1,2,1,4),(-1.,-0.875061873764393,-0.750123747528786,-0.625004128456216,
-0.499884509383647,-0.374748290883261,-0.249612072382876,-0.124806036191438,
1.63954925410841E-16),.UNSPECIFIED.);
#213=B_SPLINE_CURVE_WITH_KNOTS('',3,(#7679,#7680,#7681,#7682,#7683,#7684,
#7685,#7686,#7687,#7688,#7689,#7690,#7691),.UNSPECIFIED.,.T.,.F.,(4,1,2,
1,1,1,2,1,4),(-1.,-0.875061873764393,-0.750123747528787,-0.625004128456217,
-0.499884509383647,-0.374748290883261,-0.249612072382875,-0.124806036191437,
1.58807711097395E-16),.UNSPECIFIED.);
#214=B_SPLINE_CURVE_WITH_KNOTS('',3,(#7693,#7694,#7695,#7696,#7697,#7698,
#7699,#7700,#7701,#7702,#7703,#7704,#7705),.UNSPECIFIED.,.T.,.F.,(4,1,2,
1,1,1,2,1,4),(-1.,-0.875061873764394,-0.750123747528787,-0.625004128456217,
-0.499884509383648,-0.374748290883261,-0.249612072382875,-0.124806036191438,
2.69087791315043E-17),.UNSPECIFIED.);
#215=B_SPLINE_CURVE_WITH_KNOTS('',3,(#7707,#7708,#7709,#7710,#7711,#7712,
#7713,#7714,#7715,#7716,#7717,#7718,#7719),.UNSPECIFIED.,.T.,.F.,(4,1,2,
1,1,1,2,1,4),(-1.,-0.875061873764393,-0.750123747528786,-0.625004128456217,
-0.499884509383647,-0.374748290883261,-0.249612072382875,-0.124806036191438,
1.63954925410851E-16),.UNSPECIFIED.);
#216=B_SPLINE_CURVE_WITH_KNOTS('',3,(#7721,#7722,#7723,#7724,#7725,#7726,
#7727,#7728,#7729,#7730,#7731,#7732,#7733),.UNSPECIFIED.,.T.,.F.,(4,1,2,
1,1,1,2,1,4),(-1.,-0.875061873764393,-0.750123747528786,-0.625004128456217,
-0.499884509383647,-0.374748290883261,-0.249612072382875,-0.124806036191438,
2.05338573745627E-17),.UNSPECIFIED.);
#217=B_SPLINE_CURVE_WITH_KNOTS('',3,(#7735,#7736,#7737,#7738,#7739,#7740,
#7741,#7742,#7743,#7744,#7745,#7746,#7747),.UNSPECIFIED.,.T.,.F.,(4,1,2,
1,1,1,2,1,4),(-1.,-0.875061873764393,-0.750123747528786,-0.625004128456217,
-0.499884509383647,-0.374748290883261,-0.249612072382876,-0.124806036191438,
1.35001710673746E-17),.UNSPECIFIED.);
#218=B_SPLINE_CURVE_WITH_KNOTS('',3,(#7749,#7750,#7751,#7752,#7753,#7754,
#7755,#7756,#7757,#7758,#7759,#7760,#7761),.UNSPECIFIED.,.T.,.F.,(4,1,2,
1,1,1,2,1,4),(-1.,-0.875061873764393,-0.750123747528786,-0.625004128456217,
-0.499884509383647,-0.374748290883262,-0.249612072382876,-0.124806036191438,
1.92882624971746E-16),.UNSPECIFIED.);
#219=B_SPLINE_CURVE_WITH_KNOTS('',3,(#7763,#7764,#7765,#7766,#7767,#7768,
#7769,#7770,#7771,#7772,#7773,#7774,#7775),.UNSPECIFIED.,.T.,.F.,(4,1,2,
1,1,1,2,1,4),(-1.,-0.875061873764393,-0.750123747528786,-0.625004128456216,
-0.499884509383647,-0.374748290883262,-0.249612072382877,-0.124806036191439,
1.59133642150634E-16),.UNSPECIFIED.);
#220=B_SPLINE_CURVE_WITH_KNOTS('',3,(#7777,#7778,#7779,#7780,#7781,#7782,
#7783,#7784,#7785,#7786,#7787,#7788,#7789),.UNSPECIFIED.,.T.,.F.,(4,1,2,
1,1,1,2,1,4),(-1.,-0.875061873764392,-0.750123747528784,-0.625004128456216,
-0.499884509383647,-0.374748290883262,-0.249612072382877,-0.124806036191438,
3.23422046138522E-19),.UNSPECIFIED.);
#221=B_SPLINE_CURVE_WITH_KNOTS('',3,(#7791,#7792,#7793,#7794,#7795,#7796,
#7797,#7798,#7799,#7800,#7801,#7802,#7803),.UNSPECIFIED.,.T.,.F.,(4,1,2,
1,1,1,2,1,4),(-1.,-0.875061873764393,-0.750123747528787,-0.625004128456217,
-0.499884509383647,-0.374748290883261,-0.249612072382874,-0.124806036191437,
6.29891463997129E-17),.UNSPECIFIED.);
#222=B_SPLINE_CURVE_WITH_KNOTS('',3,(#7805,#7806,#7807,#7808,#7809,#7810,
#7811,#7812,#7813,#7814,#7815,#7816,#7817),.UNSPECIFIED.,.T.,.F.,(4,1,2,
1,1,1,2,1,4),(-1.,-0.875061873764392,-0.750123747528785,-0.625004128456216,
-0.499884509383647,-0.374748290883261,-0.249612072382874,-0.124806036191437,
2.80498999964871E-18),.UNSPECIFIED.);
#223=B_SPLINE_CURVE_WITH_KNOTS('',3,(#7819,#7820,#7821,#7822,#7823,#7824,
#7825,#7826,#7827,#7828,#7829,#7830,#7831),.UNSPECIFIED.,.T.,.F.,(4,1,2,
1,1,1,2,1,4),(-1.,-0.875061873764392,-0.750123747528785,-0.625004128456216,
-0.499884509383647,-0.374748290883261,-0.249612072382876,-0.124806036191438,
2.55662756981389E-17),.UNSPECIFIED.);
#224=B_SPLINE_CURVE_WITH_KNOTS('',3,(#7833,#7834,#7835,#7836,#7837,#7838,
#7839,#7840,#7841,#7842,#7843,#7844,#7845),.UNSPECIFIED.,.T.,.F.,(4,1,2,
1,1,1,2,1,4),(-1.,-0.875061873764393,-0.750123747528786,-0.625004128456217,
-0.499884509383648,-0.374748290883262,-0.249612072382876,-0.124806036191438,
2.24552437436555E-17),.UNSPECIFIED.);
#225=B_SPLINE_CURVE_WITH_KNOTS('',3,(#7847,#7848,#7849,#7850,#7851,#7852,
#7853,#7854,#7855,#7856,#7857,#7858,#7859),.UNSPECIFIED.,.T.,.F.,(4,1,2,
1,1,1,2,1,4),(-1.,-0.875061873764393,-0.750123747528785,-0.625004128456216,
-0.499884509383647,-0.374748290883261,-0.249612072382875,-0.124806036191438,
1.54312358890526E-16),.UNSPECIFIED.);
#226=B_SPLINE_CURVE_WITH_KNOTS('',3,(#7861,#7862,#7863,#7864,#7865,#7866,
#7867,#7868,#7869,#7870,#7871,#7872,#7873),.UNSPECIFIED.,.T.,.F.,(4,1,2,
1,1,1,2,1,4),(-1.,-0.875061873764393,-0.750123747528786,-0.625004128456216,
-0.499884509383647,-0.374748290883262,-0.249612072382878,-0.124806036191439,
1.97703908231908E-16),.UNSPECIFIED.);
#227=B_SPLINE_CURVE_WITH_KNOTS('',3,(#7875,#7876,#7877,#7878,#7879,#7880,
#7881,#7882,#7883,#7884,#7885,#7886,#7887),.UNSPECIFIED.,.T.,.F.,(4,1,2,
1,1,1,2,1,4),(-1.,-0.875061873764393,-0.750123747528786,-0.625004128456216,
-0.499884509383647,-0.37474829088326,-0.249612072382873,-0.124806036191436,
2.40713435241653E-17),.UNSPECIFIED.);
#228=B_SPLINE_CURVE_WITH_KNOTS('',3,(#7889,#7890,#7891,#7892,#7893,#7894,
#7895,#7896,#7897,#7898,#7899,#7900,#7901),.UNSPECIFIED.,.T.,.F.,(4,1,2,
1,1,1,2,1,4),(-1.,-0.875061873764393,-0.750123747528786,-0.625004128456216,
-0.499884509383647,-0.37474829088326,-0.249612072382873,-0.124806036191437,
1.24577681164398E-17),.UNSPECIFIED.);
#229=B_SPLINE_CURVE_WITH_KNOTS('',3,(#7903,#7904,#7905,#7906,#7907,#7908,
#7909,#7910,#7911,#7912,#7913,#7914,#7915),.UNSPECIFIED.,.T.,.F.,(4,1,2,
1,1,1,2,1,4),(-1.,-0.875061873764393,-0.750123747528786,-0.625004128456217,
-0.499884509383647,-0.374748290883261,-0.249612072382874,-0.124806036191437,
0.),.UNSPECIFIED.);
#230=B_SPLINE_CURVE_WITH_KNOTS('',3,(#7917,#7918,#7919,#7920,#7921,#7922,
#7923,#7924,#7925,#7926,#7927,#7928,#7929),.UNSPECIFIED.,.T.,.F.,(4,1,2,
1,1,1,2,1,4),(-1.,-0.875061873764394,-0.750123747528788,-0.625004128456218,
-0.499884509383648,-0.374748290883261,-0.249612072382875,-0.124806036191438,
1.16135754077308E-17),.UNSPECIFIED.);
#231=B_SPLINE_CURVE_WITH_KNOTS('',3,(#7931,#7932,#7933,#7934,#7935,#7936,
#7937,#7938,#7939,#7940,#7941,#7942,#7943),.UNSPECIFIED.,.T.,.F.,(4,1,2,
1,1,1,2,1,4),(-1.,-0.875061873764392,-0.750123747528783,-0.625004128456215,
-0.499884509383648,-0.374748290883261,-0.249612072382874,-0.124806036191437,
3.30409365679919E-17),.UNSPECIFIED.);
#232=B_SPLINE_CURVE_WITH_KNOTS('',3,(#7945,#7946,#7947,#7948,#7949,#7950,
#7951,#7952,#7953,#7954,#7955,#7956,#7957),.UNSPECIFIED.,.T.,.F.,(4,1,2,
1,1,1,2,1,4),(-1.,-0.875061873764392,-0.750123747528784,-0.625004128456216,
-0.499884509383647,-0.37474829088326,-0.249612072382873,-0.124806036191436,
0.),.UNSPECIFIED.);
#233=B_SPLINE_CURVE_WITH_KNOTS('',3,(#7959,#7960,#7961,#7962,#7963,#7964,
#7965,#7966,#7967,#7968,#7969,#7970,#7971),.UNSPECIFIED.,.T.,.F.,(4,1,2,
1,1,1,2,1,4),(-1.,-0.875061873764393,-0.750123747528786,-0.625004128456217,
-0.499884509383648,-0.374748290883262,-0.249612072382875,-0.124806036191437,
8.09154795280868E-18),.UNSPECIFIED.);
#234=B_SPLINE_CURVE_WITH_KNOTS('',3,(#7973,#7974,#7975,#7976,#7977,#7978,
#7979,#7980,#7981,#7982,#7983,#7984,#7985),.UNSPECIFIED.,.T.,.F.,(4,1,2,
1,1,1,2,1,4),(-1.,-0.875061873764393,-0.750123747528785,-0.625004128456216,
-0.499884509383647,-0.374748290883262,-0.249612072382876,-0.124806036191438,
3.83405705666E-18),.UNSPECIFIED.);
#235=B_SPLINE_CURVE_WITH_KNOTS('',3,(#7987,#7988,#7989,#7990,#7991,#7992,
#7993,#7994,#7995,#7996,#7997,#7998,#7999),.UNSPECIFIED.,.T.,.F.,(4,1,2,
1,1,1,2,1,4),(-1.,-0.875061873764393,-0.750123747528785,-0.625004128456216,
-0.499884509383647,-0.374748290883263,-0.249612072382878,-0.124806036191439,
3.94494658500843E-16),.UNSPECIFIED.);
#236=B_SPLINE_CURVE_WITH_KNOTS('',3,(#8001,#8002,#8003,#8004,#8005,#8006,
#8007,#8008,#8009,#8010,#8011,#8012,#8013),.UNSPECIFIED.,.T.,.F.,(4,1,2,
1,1,1,2,1,4),(-1.,-0.875061873764392,-0.750123747528784,-0.625004128456216,
-0.499884509383647,-0.37474829088326,-0.249612072382873,-0.124806036191436,
1.82977190868755E-17),.UNSPECIFIED.);
#237=B_SPLINE_CURVE_WITH_KNOTS('',3,(#8015,#8016,#8017,#8018,#8019,#8020,
#8021,#8022,#8023,#8024,#8025,#8026,#8027),.UNSPECIFIED.,.T.,.F.,(4,1,2,
1,1,1,2,1,4),(-1.,-0.875061873764394,-0.750123747528788,-0.625004128456218,
-0.499884509383647,-0.37474829088326,-0.249612072382873,-0.124806036191437,
2.31757636320638E-17),.UNSPECIFIED.);
#238=B_SPLINE_CURVE_WITH_KNOTS('',3,(#8029,#8030,#8031,#8032,#8033,#8034,
#8035,#8036,#8037,#8038,#8039,#8040,#8041),.UNSPECIFIED.,.T.,.F.,(4,1,2,
1,1,1,2,1,4),(-1.,-0.875061873764394,-0.750123747528789,-0.625004128456219,
-0.499884509383648,-0.37474829088326,-0.249612072382872,-0.124806036191436,
0.),.UNSPECIFIED.);
#239=B_SPLINE_CURVE_WITH_KNOTS('',3,(#8043,#8044,#8045,#8046,#8047,#8048,
#8049,#8050,#8051,#8052,#8053,#8054,#8055),.UNSPECIFIED.,.T.,.F.,(4,1,2,
1,1,1,2,1,4),(-1.,-0.875061873764394,-0.750123747528788,-0.625004128456217,
-0.499884509383647,-0.374748290883262,-0.249612072382876,-0.124806036191438,
2.10814791762218E-17),.UNSPECIFIED.);
#240=B_SPLINE_CURVE_WITH_KNOTS('',3,(#8057,#8058,#8059,#8060,#8061,#8062,
#8063,#8064,#8065,#8066,#8067,#8068,#8069),.UNSPECIFIED.,.T.,.F.,(4,1,2,
1,1,1,2,1,4),(-1.,-0.875061873764393,-0.750123747528786,-0.625004128456216,
-0.499884509383647,-0.374748290883261,-0.249612072382875,-0.124806036191438,
4.98310724657779E-18),.UNSPECIFIED.);
#241=B_SPLINE_CURVE_WITH_KNOTS('',3,(#8071,#8072,#8073,#8074,#8075,#8076,
#8077,#8078,#8079,#8080,#8081,#8082,#8083),.UNSPECIFIED.,.T.,.F.,(4,1,2,
1,1,1,2,1,4),(-1.,-0.875061873764393,-0.750123747528786,-0.625004128456216,
-0.499884509383647,-0.374748290883262,-0.249612072382878,-0.124806036191439,
3.50341794666205E-17),.UNSPECIFIED.);
#242=B_SPLINE_CURVE_WITH_KNOTS('',3,(#8085,#8086,#8087,#8088,#8089,#8090,
#8091,#8092,#8093,#8094,#8095,#8096,#8097),.UNSPECIFIED.,.T.,.F.,(4,1,2,
1,1,1,2,1,4),(-1.,-0.875061873764393,-0.750123747528786,-0.625004128456216,
-0.499884509383647,-0.37474829088326,-0.249612072382873,-0.124806036191437,
2.40713435241673E-17),.UNSPECIFIED.);
#243=B_SPLINE_CURVE_WITH_KNOTS('',3,(#8099,#8100,#8101,#8102,#8103,#8104,
#8105,#8106,#8107,#8108,#8109,#8110,#8111),.UNSPECIFIED.,.T.,.F.,(4,1,2,
1,1,1,2,1,4),(-1.,-0.875061873764394,-0.750123747528787,-0.625004128456218,
-0.499884509383648,-0.374748290883261,-0.249612072382874,-0.124806036191437,
1.63954925410871E-16),.UNSPECIFIED.);
#244=B_SPLINE_CURVE_WITH_KNOTS('',3,(#8113,#8114,#8115,#8116,#8117,#8118,
#8119,#8120,#8121,#8122,#8123,#8124,#8125),.UNSPECIFIED.,.T.,.F.,(4,1,2,
1,1,1,2,1,4),(-1.,-0.875061873764393,-0.750123747528785,-0.625004128456216,
-0.499884509383647,-0.37474829088326,-0.249612072382873,-0.124806036191437,
1.99065771071989E-17),.UNSPECIFIED.);
#245=B_SPLINE_CURVE_WITH_KNOTS('',3,(#8127,#8128,#8129,#8130,#8131,#8132,
#8133,#8134,#8135,#8136,#8137,#8138,#8139),.UNSPECIFIED.,.T.,.F.,(4,1,2,
1,1,1,2,1,4),(-1.,-0.875061873764393,-0.750123747528786,-0.625004128456217,
-0.499884509383647,-0.374748290883262,-0.249612072382877,-0.124806036191438,
2.20781006255377E-17),.UNSPECIFIED.);
#246=B_SPLINE_CURVE_WITH_KNOTS('',3,(#8141,#8142,#8143,#8144,#8145,#8146,
#8147,#8148,#8149,#8150,#8151,#8152,#8153),.UNSPECIFIED.,.T.,.F.,(4,1,2,
1,1,1,2,1,4),(-1.,-0.875061873764393,-0.750123747528786,-0.625004128456217,
-0.499884509383647,-0.37474829088326,-0.249612072382873,-0.124806036191437,
1.99065771071994E-17),.UNSPECIFIED.);
#247=B_SPLINE_CURVE_WITH_KNOTS('',3,(#8155,#8156,#8157,#8158,#8159,#8160,
#8161,#8162,#8163,#8164,#8165,#8166,#8167),.UNSPECIFIED.,.T.,.F.,(4,1,2,
1,1,1,2,1,4),(-1.,-0.875061873764393,-0.750123747528786,-0.625004128456217,
-0.499884509383647,-0.374748290883262,-0.249612072382876,-0.124806036191438,
1.63918334149699E-16),.UNSPECIFIED.);
#248=B_SPLINE_CURVE_WITH_KNOTS('',3,(#8169,#8170,#8171,#8172,#8173,#8174,
#8175,#8176,#8177,#8178,#8179,#8180,#8181),.UNSPECIFIED.,.T.,.F.,(4,1,2,
1,1,1,2,1,4),(-1.,-0.875061873764393,-0.750123747528787,-0.625004128456217,
-0.499884509383647,-0.374748290883262,-0.249612072382876,-0.124806036191438,
1.63954925410788E-16),.UNSPECIFIED.);
#249=B_SPLINE_CURVE_WITH_KNOTS('',3,(#8183,#8184,#8185,#8186,#8187,#8188,
#8189,#8190,#8191,#8192,#8193,#8194,#8195),.UNSPECIFIED.,.T.,.F.,(4,1,2,
1,1,1,2,1,4),(-1.,-0.875061873764393,-0.750123747528786,-0.625004128456217,
-0.499884509383648,-0.374748290883262,-0.249612072382876,-0.124806036191438,
5.39472738247993E-17),.UNSPECIFIED.);
#250=B_SPLINE_CURVE_WITH_KNOTS('',3,(#8197,#8198,#8199,#8200,#8201,#8202,
#8203,#8204,#8205,#8206,#8207,#8208,#8209),.UNSPECIFIED.,.T.,.F.,(4,1,2,
1,1,1,2,1,4),(-1.,-0.875061873764393,-0.750123747528786,-0.625004128456217,
-0.499884509383647,-0.374748290883261,-0.249612072382875,-0.124806036191438,
6.65094156882983E-17),.UNSPECIFIED.);
#251=B_SPLINE_CURVE_WITH_KNOTS('',3,(#8211,#8212,#8213,#8214,#8215,#8216,
#8217,#8218,#8219,#8220,#8221,#8222,#8223),.UNSPECIFIED.,.T.,.F.,(4,1,2,
1,1,1,2,1,4),(-1.,-0.875061873764393,-0.750123747528786,-0.625004128456217,
-0.499884509383647,-0.374748290883261,-0.249612072382875,-0.124806036191438,
5.59486078224656E-17),.UNSPECIFIED.);
#252=B_SPLINE_CURVE_WITH_KNOTS('',3,(#8225,#8226,#8227,#8228,#8229,#8230,
#8231,#8232,#8233,#8234,#8235,#8236,#8237),.UNSPECIFIED.,.T.,.F.,(4,1,2,
1,1,1,2,1,4),(-1.,-0.875061873764393,-0.750123747528786,-0.625004128456217,
-0.499884509383647,-0.374748290883261,-0.249612072382876,-0.124806036191438,
1.49116284898898E-17),.UNSPECIFIED.);
#253=B_SPLINE_CURVE_WITH_KNOTS('',3,(#8239,#8240,#8241,#8242,#8243,#8244,
#8245,#8246,#8247,#8248,#8249,#8250,#8251),.UNSPECIFIED.,.T.,.F.,(4,1,2,
1,1,1,2,1,4),(-1.,-0.875061873764393,-0.750123747528786,-0.625004128456217,
-0.499884509383648,-0.374748290883261,-0.249612072382875,-0.124806036191438,
1.30296852598718E-17),.UNSPECIFIED.);
#254=B_SPLINE_CURVE_WITH_KNOTS('',3,(#8253,#8254,#8255,#8256,#8257,#8258,
#8259,#8260,#8261,#8262,#8263,#8264,#8265),.UNSPECIFIED.,.T.,.F.,(4,1,2,
1,1,1,2,1,4),(-1.,-0.875061873764393,-0.750123747528787,-0.625004128456217,
-0.499884509383647,-0.374748290883261,-0.249612072382875,-0.124806036191438,
1.24577681164411E-17),.UNSPECIFIED.);
#255=B_SPLINE_CURVE_WITH_KNOTS('',3,(#8267,#8268,#8269,#8270,#8271,#8272,
#8273,#8274,#8275,#8276,#8277,#8278,#8279),.UNSPECIFIED.,.T.,.F.,(4,1,2,
1,1,1,2,1,4),(-1.,-0.875061873764393,-0.750123747528786,-0.625004128456217,
-0.499884509383647,-0.374748290883261,-0.249612072382875,-0.124806036191437,
1.44669792370153E-16),.UNSPECIFIED.);
#256=B_SPLINE_CURVE_WITH_KNOTS('',3,(#8281,#8282,#8283,#8284,#8285,#8286,
#8287,#8288,#8289,#8290,#8291,#8292,#8293),.UNSPECIFIED.,.T.,.F.,(4,1,2,
1,1,1,2,1,4),(-1.,-0.875061873764393,-0.750123747528787,-0.625004128456217,
-0.499884509383647,-0.374748290883262,-0.249612072382877,-0.124806036191438,
7.03423636217624E-18),.UNSPECIFIED.);
#257=B_SPLINE_CURVE_WITH_KNOTS('',3,(#8295,#8296,#8297,#8298,#8299,#8300,
#8301,#8302,#8303,#8304,#8305,#8306,#8307),.UNSPECIFIED.,.T.,.F.,(4,1,2,
1,1,1,2,1,4),(-1.,-0.875061873764393,-0.750123747528785,-0.625004128456216,
-0.499884509383647,-0.37474829088326,-0.249612072382873,-0.124806036191437,
1.99065771071992E-17),.UNSPECIFIED.);
#258=B_SPLINE_CURVE_WITH_KNOTS('',3,(#8309,#8310,#8311,#8312,#8313,#8314,
#8315,#8316,#8317,#8318,#8319,#8320,#8321),.UNSPECIFIED.,.T.,.F.,(4,1,2,
1,1,1,2,1,4),(-1.,-0.875061873764392,-0.750123747528784,-0.625004128456216,
-0.499884509383648,-0.374748290883261,-0.249612072382873,-0.124806036191437,
4.33236778131764E-18),.UNSPECIFIED.);
#259=B_SPLINE_CURVE_WITH_KNOTS('',3,(#8323,#8324,#8325,#8326,#8327,#8328,
#8329,#8330,#8331,#8332,#8333,#8334,#8335),.UNSPECIFIED.,.T.,.F.,(4,1,2,
1,1,1,2,1,4),(-1.,-0.875061873764394,-0.750123747528787,-0.625004128456217,
-0.499884509383647,-0.374748290883261,-0.249612072382874,-0.124806036191437,
3.33364579496443E-18),.UNSPECIFIED.);
#260=B_SPLINE_CURVE_WITH_KNOTS('',3,(#8337,#8338,#8339,#8340,#8341,#8342,
#8343,#8344,#8345,#8346,#8347,#8348,#8349),.UNSPECIFIED.,.T.,.F.,(4,1,2,
1,1,1,2,1,4),(-1.,-0.875061873764392,-0.750123747528784,-0.625004128456216,
-0.499884509383648,-0.374748290883261,-0.249612072382875,-0.124806036191438,
1.99065771071998E-17),.UNSPECIFIED.);
#261=B_SPLINE_CURVE_WITH_KNOTS('',3,(#8351,#8352,#8353,#8354,#8355,#8356,
#8357,#8358,#8359,#8360,#8361,#8362,#8363),.UNSPECIFIED.,.T.,.F.,(4,1,2,
1,1,1,2,1,4),(-1.,-0.875061873764393,-0.750123747528785,-0.625004128456217,
-0.499884509383648,-0.374748290883261,-0.249612072382875,-0.124806036191437,
4.66398982847397E-17),.UNSPECIFIED.);
#262=B_SPLINE_CURVE_WITH_KNOTS('',3,(#8365,#8366,#8367,#8368,#8369,#8370,
#8371,#8372,#8373,#8374,#8375,#8376,#8377),.UNSPECIFIED.,.T.,.F.,(4,1,2,
1,1,1,2,1,4),(-1.,-0.875061873764395,-0.75012374752879,-0.625004128456218,
-0.499884509383647,-0.37474829088326,-0.249612072382874,-0.124806036191437,
2.10052648059174E-17),.UNSPECIFIED.);
#263=B_SPLINE_CURVE_WITH_KNOTS('',3,(#8379,#8380,#8381,#8382,#8383,#8384,
#8385,#8386,#8387,#8388,#8389,#8390,#8391),.UNSPECIFIED.,.T.,.F.,(4,1,2,
1,1,1,2,1,4),(-1.,-0.875061873764392,-0.750123747528783,-0.625004128456215,
-0.499884509383647,-0.374748290883262,-0.249612072382878,-0.124806036191439,
1.988368647282E-17),.UNSPECIFIED.);
#264=B_SPLINE_CURVE_WITH_KNOTS('',3,(#8393,#8394,#8395,#8396,#8397,#8398,
#8399,#8400,#8401,#8402,#8403,#8404,#8405),.UNSPECIFIED.,.T.,.F.,(4,1,2,
1,1,1,2,1,4),(-1.,-0.875061873764396,-0.750123747528792,-0.625004128456219,
-0.499884509383647,-0.37474829088326,-0.249612072382873,-0.124806036191437,
3.66111606463305E-18),.UNSPECIFIED.);
#265=B_SPLINE_CURVE_WITH_KNOTS('',3,(#8407,#8408,#8409,#8410,#8411,#8412,
#8413,#8414,#8415,#8416,#8417,#8418,#8419),.UNSPECIFIED.,.T.,.F.,(4,1,2,
1,1,1,2,1,4),(-1.,-0.875061873764394,-0.750123747528788,-0.625004128456218,
-0.499884509383648,-0.374748290883259,-0.24961207238287,-0.124806036191435,
3.33574633200325E-18),.UNSPECIFIED.);
#266=B_SPLINE_CURVE_WITH_KNOTS('',3,(#8421,#8422,#8423,#8424,#8425,#8426,
#8427,#8428,#8429,#8430,#8431,#8432,#8433),.UNSPECIFIED.,.T.,.F.,(4,1,2,
1,1,1,2,1,4),(-1.,-0.875061873764393,-0.750123747528785,-0.625004128456216,
-0.499884509383646,-0.37474829088326,-0.249612072382875,-0.124806036191437,
1.96822044834075E-16),.UNSPECIFIED.);
#267=B_SPLINE_CURVE_WITH_KNOTS('',3,(#8435,#8436,#8437,#8438,#8439,#8440,
#8441,#8442,#8443,#8444,#8445,#8446,#8447),.UNSPECIFIED.,.T.,.F.,(4,1,2,
1,1,1,2,1,4),(-1.,-0.875061873764392,-0.750123747528785,-0.625004128456216,
-0.499884509383648,-0.374748290883261,-0.249612072382875,-0.124806036191437,
2.69582225435404E-16),.UNSPECIFIED.);
#268=B_SPLINE_CURVE_WITH_KNOTS('',3,(#8515,#8516,#8517,#8518,#8519,#8520,
#8521,#8522,#8523,#8524,#8525,#8526,#8527),.UNSPECIFIED.,.T.,.F.,(4,1,2,
1,1,1,2,1,4),(0.,0.124806036191439,0.249612072382878,0.374748290883263,
0.499884509383647,0.625004128456216,0.750123747528785,0.875061873764392,
1.),.UNSPECIFIED.);
#269=B_SPLINE_CURVE_WITH_KNOTS('',3,(#8613,#8614,#8615,#8616,#8617,#8618),
 .UNSPECIFIED.,.F.,.F.,(4,2,4),(0.160691599344427,0.645872664898613,1.),
 .UNSPECIFIED.);
#270=B_SPLINE_CURVE_WITH_KNOTS('',3,(#8686,#8687,#8688,#8689,#8690,#8691,
#8692,#8693,#8694,#8695,#8696,#8697,#8698),.UNSPECIFIED.,.T.,.F.,(4,1,2,
1,1,1,2,1,4),(-2.69582225435404E-16,0.124806036191437,0.249612072382875,
0.374748290883261,0.499884509383648,0.625004128456216,0.750123747528785,
0.875061873764392,1.),.UNSPECIFIED.);
#271=B_SPLINE_CURVE_WITH_KNOTS('',3,(#8784,#8785,#8786,#8787,#8788,#8789),
 .UNSPECIFIED.,.F.,.F.,(4,2,4),(0.160691599344428,0.645872664898613,1.),
 .UNSPECIFIED.);
#272=B_SPLINE_CURVE_WITH_KNOTS('',3,(#8857,#8858,#8859,#8860,#8861,#8862,
#8863,#8864,#8865,#8866,#8867,#8868,#8869),.UNSPECIFIED.,.T.,.F.,(4,1,2,
1,1,1,2,1,4),(-7.89338543496658E-16,0.124806036191439,0.249612072382879,
0.374748290883263,0.499884509383647,0.625004128456215,0.750123747528783,
0.875061873764392,1.),.UNSPECIFIED.);
#273=B_SPLINE_CURVE_WITH_KNOTS('',3,(#8955,#8956,#8957,#8958,#8959,#8960),
 .UNSPECIFIED.,.F.,.F.,(4,2,4),(0.160691599344427,0.645872664898613,1.),
 .UNSPECIFIED.);
#274=B_SPLINE_CURVE_WITH_KNOTS('',3,(#9028,#9029,#9030,#9031,#9032,#9033,
#9034,#9035,#9036,#9037,#9038,#9039,#9040),.UNSPECIFIED.,.T.,.F.,(4,1,2,
1,1,1,2,1,4),(-1.96822044834075E-16,0.124806036191437,0.249612072382875,
0.37474829088326,0.499884509383646,0.625004128456216,0.750123747528785,
0.875061873764393,1.),.UNSPECIFIED.);
#275=B_SPLINE_CURVE_WITH_KNOTS('',3,(#9126,#9127,#9128,#9129,#9130,#9131),
 .UNSPECIFIED.,.F.,.F.,(4,2,4),(0.160691599344428,0.645872664898613,1.),
 .UNSPECIFIED.);
#276=B_SPLINE_CURVE_WITH_KNOTS('',3,(#9199,#9200,#9201,#9202,#9203,#9204,
#9205,#9206,#9207,#9208,#9209,#9210,#9211),.UNSPECIFIED.,.T.,.F.,(4,1,2,
1,1,1,2,1,4),(-1.93256702526726E-16,0.124806036191436,0.249612072382872,
0.374748290883259,0.499884509383646,0.625004128456215,0.750123747528784,
0.875061873764392,1.),.UNSPECIFIED.);
#277=B_SPLINE_CURVE_WITH_KNOTS('',3,(#9297,#9298,#9299,#9300,#9301,#9302),
 .UNSPECIFIED.,.F.,.F.,(4,2,4),(0.160691599344427,0.645872664898613,1.),
 .UNSPECIFIED.);
#278=B_SPLINE_CURVE_WITH_KNOTS('',3,(#9370,#9371,#9372,#9373,#9374,#9375,
#9376,#9377,#9378,#9379,#9380,#9381,#9382),.UNSPECIFIED.,.T.,.F.,(4,1,2,
1,1,1,2,1,4),(-3.33574633200325E-18,0.124806036191435,0.24961207238287,
0.374748290883259,0.499884509383648,0.625004128456218,0.750123747528788,
0.875061873764394,1.),.UNSPECIFIED.);
#279=B_SPLINE_CURVE_WITH_KNOTS('',3,(#9468,#9469,#9470,#9471,#9472,#9473),
 .UNSPECIFIED.,.F.,.F.,(4,2,4),(0.160691599344427,0.645872664898613,1.),
 .UNSPECIFIED.);
#280=B_SPLINE_CURVE_WITH_KNOTS('',3,(#9541,#9542,#9543,#9544,#9545,#9546,
#9547,#9548,#9549,#9550,#9551,#9552,#9553),.UNSPECIFIED.,.T.,.F.,(4,1,2,
1,1,1,2,1,4),(0.,0.124806036191435,0.249612072382871,0.374748290883259,
0.499884509383647,0.625004128456215,0.750123747528783,0.875061873764391,
1.),.UNSPECIFIED.);
#281=B_SPLINE_CURVE_WITH_KNOTS('',3,(#9639,#9640,#9641,#9642,#9643,#9644),
 .UNSPECIFIED.,.F.,.F.,(4,2,4),(0.160691599344427,0.645872664898613,1.),
 .UNSPECIFIED.);
#282=B_SPLINE_CURVE_WITH_KNOTS('',3,(#9712,#9713,#9714,#9715,#9716,#9717,
#9718,#9719,#9720,#9721,#9722,#9723,#9724),.UNSPECIFIED.,.T.,.F.,(4,1,2,
1,1,1,2,1,4),(-3.66111606463305E-18,0.124806036191437,0.249612072382873,
0.37474829088326,0.499884509383647,0.625004128456219,0.750123747528792,
0.875061873764396,1.),.UNSPECIFIED.);
#283=B_SPLINE_CURVE_WITH_KNOTS('',3,(#9810,#9811,#9812,#9813,#9814,#9815),
 .UNSPECIFIED.,.F.,.F.,(4,2,4),(0.160691599344428,0.645872664898613,1.),
 .UNSPECIFIED.);
#284=B_SPLINE_CURVE_WITH_KNOTS('',3,(#9883,#9884,#9885,#9886,#9887,#9888,
#9889,#9890,#9891,#9892,#9893,#9894,#9895),.UNSPECIFIED.,.T.,.F.,(4,1,2,
1,1,1,2,1,4),(-4.4085821516188E-18,0.124806036191437,0.249612072382873,
0.37474829088326,0.499884509383647,0.625004128456215,0.750123747528783,
0.875061873764391,1.),.UNSPECIFIED.);
#285=B_SPLINE_CURVE_WITH_KNOTS('',3,(#9981,#9982,#9983,#9984,#9985,#9986),
 .UNSPECIFIED.,.F.,.F.,(4,2,4),(0.160691599344428,0.645872664898613,1.),
 .UNSPECIFIED.);
#286=B_SPLINE_CURVE_WITH_KNOTS('',3,(#10054,#10055,#10056,#10057,#10058,
#10059,#10060,#10061,#10062,#10063,#10064,#10065,#10066),.UNSPECIFIED.,
 .T.,.F.,(4,1,2,1,1,1,2,1,4),(-1.988368647282E-17,0.124806036191439,0.249612072382878,
0.374748290883262,0.499884509383647,0.625004128456215,0.750123747528783,
0.875061873764392,1.),.UNSPECIFIED.);
#287=B_SPLINE_CURVE_WITH_KNOTS('',3,(#10152,#10153,#10154,#10155,#10156,
#10157),.UNSPECIFIED.,.F.,.F.,(4,2,4),(0.160691599344428,0.645872664898613,
1.),.UNSPECIFIED.);
#288=B_SPLINE_CURVE_WITH_KNOTS('',3,(#10225,#10226,#10227,#10228,#10229,
#10230,#10231,#10232,#10233,#10234,#10235,#10236,#10237),.UNSPECIFIED.,
 .T.,.F.,(4,1,2,1,1,1,2,1,4),(-4.83875766937714E-18,0.124806036191437,0.249612072382874,
0.37474829088326,0.499884509383647,0.625004128456215,0.750123747528783,
0.875061873764392,1.),.UNSPECIFIED.);
#289=B_SPLINE_CURVE_WITH_KNOTS('',3,(#10323,#10324,#10325,#10326,#10327,
#10328),.UNSPECIFIED.,.F.,.F.,(4,2,4),(0.160691599344427,0.645872664898613,
1.),.UNSPECIFIED.);
#290=B_SPLINE_CURVE_WITH_KNOTS('',3,(#10396,#10397,#10398,#10399,#10400,
#10401,#10402,#10403,#10404,#10405,#10406,#10407,#10408),.UNSPECIFIED.,
 .T.,.F.,(4,1,2,1,1,1,2,1,4),(-2.10052648059174E-17,0.124806036191437,0.249612072382874,
0.37474829088326,0.499884509383647,0.625004128456218,0.75012374752879,0.875061873764395,
1.),.UNSPECIFIED.);
#291=B_SPLINE_CURVE_WITH_KNOTS('',3,(#10494,#10495,#10496,#10497,#10498,
#10499),.UNSPECIFIED.,.F.,.F.,(4,2,4),(0.160691599344427,0.645872664898613,
1.),.UNSPECIFIED.);
#292=B_SPLINE_CURVE_WITH_KNOTS('',3,(#10567,#10568,#10569,#10570,#10571,
#10572,#10573,#10574,#10575,#10576,#10577,#10578,#10579),.UNSPECIFIED.,
 .T.,.F.,(4,1,2,1,1,1,2,1,4),(-1.8165392666255E-16,0.124806036191437,0.249612072382875,
0.374748290883261,0.499884509383648,0.625004128456216,0.750123747528784,
0.875061873764392,1.),.UNSPECIFIED.);
#293=B_SPLINE_CURVE_WITH_KNOTS('',3,(#10665,#10666,#10667,#10668,#10669,
#10670),.UNSPECIFIED.,.F.,.F.,(4,2,4),(0.160691599344427,0.645872664898613,
1.),.UNSPECIFIED.);
#294=B_SPLINE_CURVE_WITH_KNOTS('',3,(#10738,#10739,#10740,#10741,#10742,
#10743,#10744,#10745,#10746,#10747,#10748,#10749,#10750),.UNSPECIFIED.,
 .T.,.F.,(4,1,2,1,1,1,2,1,4),(-4.66398982847397E-17,0.124806036191437,0.249612072382875,
0.374748290883261,0.499884509383648,0.625004128456217,0.750123747528785,
0.875061873764393,1.),.UNSPECIFIED.);
#295=B_SPLINE_CURVE_WITH_KNOTS('',3,(#10836,#10837,#10838,#10839,#10840,
#10841),.UNSPECIFIED.,.F.,.F.,(4,2,4),(0.160691599344427,0.645872664898613,
1.),.UNSPECIFIED.);
#296=B_SPLINE_CURVE_WITH_KNOTS('',3,(#10909,#10910,#10911,#10912,#10913,
#10914,#10915,#10916,#10917,#10918,#10919,#10920,#10921),.UNSPECIFIED.,
 .T.,.F.,(4,1,2,1,1,1,2,1,4),(-1.83240058451512E-16,0.124806036191438,0.249612072382876,
0.374748290883262,0.499884509383648,0.625004128456218,0.750123747528788,
0.875061873764394,1.),.UNSPECIFIED.);
#297=B_SPLINE_CURVE_WITH_KNOTS('',3,(#11007,#11008,#11009,#11010,#11011,
#11012),.UNSPECIFIED.,.F.,.F.,(4,2,4),(0.160691599344427,0.645872664898613,
1.),.UNSPECIFIED.);
#298=B_SPLINE_CURVE_WITH_KNOTS('',3,(#11080,#11081,#11082,#11083,#11084,
#11085,#11086,#11087,#11088,#11089,#11090,#11091,#11092),.UNSPECIFIED.,
 .T.,.F.,(4,1,2,1,1,1,2,1,4),(-1.99065771071998E-17,0.124806036191438,0.249612072382875,
0.374748290883261,0.499884509383648,0.625004128456216,0.750123747528784,
0.875061873764392,1.),.UNSPECIFIED.);
#299=B_SPLINE_CURVE_WITH_KNOTS('',3,(#11178,#11179,#11180,#11181,#11182,
#11183),.UNSPECIFIED.,.F.,.F.,(4,2,4),(0.160691599344427,0.645872664898613,
1.),.UNSPECIFIED.);
#300=B_SPLINE_CURVE_WITH_KNOTS('',3,(#11251,#11252,#11253,#11254,#11255,
#11256,#11257,#11258,#11259,#11260,#11261,#11262,#11263),.UNSPECIFIED.,
 .T.,.F.,(4,1,2,1,1,1,2,1,4),(-2.134955163318E-17,0.124806036191438,0.249612072382876,
0.374748290883262,0.499884509383648,0.625004128456217,0.750123747528786,
0.875061873764393,1.),.UNSPECIFIED.);
#301=B_SPLINE_CURVE_WITH_KNOTS('',3,(#11349,#11350,#11351,#11352,#11353,
#11354),.UNSPECIFIED.,.F.,.F.,(4,2,4),(0.160691599344427,0.645872664898613,
1.),.UNSPECIFIED.);
#302=B_SPLINE_CURVE_WITH_KNOTS('',3,(#11422,#11423,#11424,#11425,#11426,
#11427,#11428,#11429,#11430,#11431,#11432,#11433,#11434),.UNSPECIFIED.,
 .T.,.F.,(4,1,2,1,1,1,2,1,4),(-3.33364579496443E-18,0.124806036191437,0.249612072382874,
0.374748290883261,0.499884509383647,0.625004128456217,0.750123747528787,
0.875061873764394,1.),.UNSPECIFIED.);
#303=B_SPLINE_CURVE_WITH_KNOTS('',3,(#11520,#11521,#11522,#11523,#11524,
#11525),.UNSPECIFIED.,.F.,.F.,(4,2,4),(0.160691599344427,0.645872664898613,
1.),.UNSPECIFIED.);
#304=B_SPLINE_CURVE_WITH_KNOTS('',3,(#11593,#11594,#11595,#11596,#11597,
#11598,#11599,#11600,#11601,#11602,#11603,#11604,#11605),.UNSPECIFIED.,
 .T.,.F.,(4,1,2,1,1,1,2,1,4),(-2.88867358476182E-16,0.124806036191438,0.249612072382876,
0.374748290883262,0.499884509383648,0.625004128456217,0.750123747528787,
0.875061873764393,1.),.UNSPECIFIED.);
#305=B_SPLINE_CURVE_WITH_KNOTS('',3,(#11691,#11692,#11693,#11694,#11695,
#11696),.UNSPECIFIED.,.F.,.F.,(4,2,4),(0.160691599344427,0.645872664898613,
1.),.UNSPECIFIED.);
#306=B_SPLINE_CURVE_WITH_KNOTS('',3,(#11764,#11765,#11766,#11767,#11768,
#11769,#11770,#11771,#11772,#11773,#11774,#11775,#11776),.UNSPECIFIED.,
 .T.,.F.,(4,1,2,1,1,1,2,1,4),(-4.33236778131764E-18,0.124806036191437,0.249612072382873,
0.374748290883261,0.499884509383648,0.625004128456216,0.750123747528784,
0.875061873764392,1.),.UNSPECIFIED.);
#307=B_SPLINE_CURVE_WITH_KNOTS('',3,(#11862,#11863,#11864,#11865,#11866,
#11867),.UNSPECIFIED.,.F.,.F.,(4,2,4),(0.160691599344427,0.645872664898613,
1.),.UNSPECIFIED.);
#308=B_SPLINE_CURVE_WITH_KNOTS('',3,(#11935,#11936,#11937,#11938,#11939,
#11940,#11941,#11942,#11943,#11944,#11945,#11946,#11947),.UNSPECIFIED.,
 .T.,.F.,(4,1,2,1,1,1,2,1,4),(-1.63918334149732E-16,0.124806036191438,0.249612072382876,
0.374748290883262,0.499884509383648,0.625004128456217,0.750123747528786,
0.875061873764393,1.),.UNSPECIFIED.);
#309=B_SPLINE_CURVE_WITH_KNOTS('',3,(#12033,#12034,#12035,#12036,#12037,
#12038),.UNSPECIFIED.,.F.,.F.,(4,2,4),(0.160691599344427,0.645872664898613,
1.),.UNSPECIFIED.);
#310=B_SPLINE_CURVE_WITH_KNOTS('',3,(#12106,#12107,#12108,#12109,#12110,
#12111,#12112,#12113,#12114,#12115,#12116,#12117,#12118),.UNSPECIFIED.,
 .T.,.F.,(4,1,2,1,1,1,2,1,4),(-1.99065771071992E-17,0.124806036191437,0.249612072382873,
0.37474829088326,0.499884509383647,0.625004128456216,0.750123747528785,
0.875061873764393,1.),.UNSPECIFIED.);
#311=B_SPLINE_CURVE_WITH_KNOTS('',3,(#12204,#12205,#12206,#12207,#12208,
#12209),.UNSPECIFIED.,.F.,.F.,(4,2,4),(0.160691599344427,0.645872664898613,
1.),.UNSPECIFIED.);
#312=B_SPLINE_CURVE_WITH_KNOTS('',3,(#12277,#12278,#12279,#12280,#12281,
#12282,#12283,#12284,#12285,#12286,#12287,#12288,#12289),.UNSPECIFIED.,
 .T.,.F.,(4,1,2,1,1,1,2,1,4),(-1.63954925410768E-16,0.124806036191438,0.249612072382876,
0.374748290883261,0.499884509383647,0.625004128456217,0.750123747528786,
0.875061873764393,1.),.UNSPECIFIED.);
#313=B_SPLINE_CURVE_WITH_KNOTS('',3,(#12375,#12376,#12377,#12378,#12379,
#12380),.UNSPECIFIED.,.F.,.F.,(4,2,4),(0.160691599344427,0.645872664898613,
1.),.UNSPECIFIED.);
#314=B_SPLINE_CURVE_WITH_KNOTS('',3,(#12448,#12449,#12450,#12451,#12452,
#12453,#12454,#12455,#12456,#12457,#12458,#12459,#12460),.UNSPECIFIED.,
 .T.,.F.,(4,1,2,1,1,1,2,1,4),(-7.03423636217624E-18,0.124806036191438,0.249612072382877,
0.374748290883262,0.499884509383647,0.625004128456217,0.750123747528787,
0.875061873764393,1.),.UNSPECIFIED.);
#315=B_SPLINE_CURVE_WITH_KNOTS('',3,(#12546,#12547,#12548,#12549,#12550,
#12551),.UNSPECIFIED.,.F.,.F.,(4,2,4),(0.160691599344426,0.645872664898613,
1.),.UNSPECIFIED.);
#316=B_SPLINE_CURVE_WITH_KNOTS('',3,(#12619,#12620,#12621,#12622,#12623,
#12624,#12625,#12626,#12627,#12628,#12629,#12630,#12631),.UNSPECIFIED.,
 .T.,.F.,(4,1,2,1,1,1,2,1,4),(-1.63954925410841E-16,0.124806036191438,0.249612072382876,
0.374748290883261,0.499884509383647,0.625004128456216,0.750123747528786,
0.875061873764393,1.),.UNSPECIFIED.);
#317=B_SPLINE_CURVE_WITH_KNOTS('',3,(#12717,#12718,#12719,#12720,#12721,
#12722),.UNSPECIFIED.,.F.,.F.,(4,2,4),(0.160691599344427,0.645872664898613,
1.),.UNSPECIFIED.);
#318=B_SPLINE_CURVE_WITH_KNOTS('',3,(#12790,#12791,#12792,#12793,#12794,
#12795,#12796,#12797,#12798,#12799,#12800,#12801,#12802),.UNSPECIFIED.,
 .T.,.F.,(4,1,2,1,1,1,2,1,4),(-1.44669792370153E-16,0.124806036191437,0.249612072382875,
0.374748290883261,0.499884509383647,0.625004128456217,0.750123747528786,
0.875061873764393,1.),.UNSPECIFIED.);
#319=B_SPLINE_CURVE_WITH_KNOTS('',3,(#12888,#12889,#12890,#12891,#12892,
#12893),.UNSPECIFIED.,.F.,.F.,(4,2,4),(0.160691599344427,0.645872664898613,
1.),.UNSPECIFIED.);
#320=B_SPLINE_CURVE_WITH_KNOTS('',3,(#12961,#12962,#12963,#12964,#12965,
#12966,#12967,#12968,#12969,#12970,#12971,#12972,#12973),.UNSPECIFIED.,
 .T.,.F.,(4,1,2,1,1,1,2,1,4),(-1.58807711097395E-16,0.124806036191437,0.249612072382875,
0.374748290883261,0.499884509383647,0.625004128456217,0.750123747528787,
0.875061873764393,1.),.UNSPECIFIED.);
#321=B_SPLINE_CURVE_WITH_KNOTS('',3,(#13059,#13060,#13061,#13062,#13063,
#13064),.UNSPECIFIED.,.F.,.F.,(4,2,4),(0.160691599344427,0.645872664898613,
1.),.UNSPECIFIED.);
#322=B_SPLINE_CURVE_WITH_KNOTS('',3,(#13132,#13133,#13134,#13135,#13136,
#13137,#13138,#13139,#13140,#13141,#13142,#13143,#13144),.UNSPECIFIED.,
 .T.,.F.,(4,1,2,1,1,1,2,1,4),(-1.24577681164411E-17,0.124806036191438,0.249612072382875,
0.374748290883261,0.499884509383647,0.625004128456217,0.750123747528787,
0.875061873764393,1.),.UNSPECIFIED.);
#323=B_SPLINE_CURVE_WITH_KNOTS('',3,(#13230,#13231,#13232,#13233,#13234,
#13235),.UNSPECIFIED.,.F.,.F.,(4,2,4),(0.160691599344426,0.645872664898613,
1.),.UNSPECIFIED.);
#324=B_SPLINE_CURVE_WITH_KNOTS('',3,(#13303,#13304,#13305,#13306,#13307,
#13308,#13309,#13310,#13311,#13312,#13313,#13314,#13315),.UNSPECIFIED.,
 .T.,.F.,(4,1,2,1,1,1,2,1,4),(-2.69087791315043E-17,0.124806036191438,0.249612072382875,
0.374748290883261,0.499884509383648,0.625004128456217,0.750123747528787,
0.875061873764394,1.),.UNSPECIFIED.);
#325=B_SPLINE_CURVE_WITH_KNOTS('',3,(#13401,#13402,#13403,#13404,#13405,
#13406),.UNSPECIFIED.,.F.,.F.,(4,2,4),(0.160691599344427,0.645872664898613,
1.),.UNSPECIFIED.);
#326=B_SPLINE_CURVE_WITH_KNOTS('',3,(#13474,#13475,#13476,#13477,#13478,
#13479,#13480,#13481,#13482,#13483,#13484,#13485,#13486),.UNSPECIFIED.,
 .T.,.F.,(4,1,2,1,1,1,2,1,4),(-1.30296852598718E-17,0.124806036191438,0.249612072382875,
0.374748290883261,0.499884509383648,0.625004128456217,0.750123747528786,
0.875061873764393,1.),.UNSPECIFIED.);
#327=B_SPLINE_CURVE_WITH_KNOTS('',3,(#13572,#13573,#13574,#13575,#13576,
#13577),.UNSPECIFIED.,.F.,.F.,(4,2,4),(0.160691599344427,0.645872664898613,
1.),.UNSPECIFIED.);
#328=B_SPLINE_CURVE_WITH_KNOTS('',3,(#13645,#13646,#13647,#13648,#13649,
#13650,#13651,#13652,#13653,#13654,#13655,#13656,#13657),.UNSPECIFIED.,
 .T.,.F.,(4,1,2,1,1,1,2,1,4),(-1.63954925410851E-16,0.124806036191438,0.249612072382875,
0.374748290883261,0.499884509383647,0.625004128456217,0.750123747528786,
0.875061873764393,1.),.UNSPECIFIED.);
#329=B_SPLINE_CURVE_WITH_KNOTS('',3,(#13743,#13744,#13745,#13746,#13747,
#13748),.UNSPECIFIED.,.F.,.F.,(4,2,4),(0.160691599344427,0.645872664898613,
1.),.UNSPECIFIED.);
#330=B_SPLINE_CURVE_WITH_KNOTS('',3,(#13816,#13817,#13818,#13819,#13820,
#13821,#13822,#13823,#13824,#13825,#13826,#13827,#13828),.UNSPECIFIED.,
 .T.,.F.,(4,1,2,1,1,1,2,1,4),(-1.49116284898898E-17,0.124806036191438,0.249612072382876,
0.374748290883261,0.499884509383647,0.625004128456217,0.750123747528786,
0.875061873764393,1.),.UNSPECIFIED.);
#331=B_SPLINE_CURVE_WITH_KNOTS('',3,(#13914,#13915,#13916,#13917,#13918,
#13919),.UNSPECIFIED.,.F.,.F.,(4,2,4),(0.160691599344427,0.645872664898613,
1.),.UNSPECIFIED.);
#332=B_SPLINE_CURVE_WITH_KNOTS('',3,(#13987,#13988,#13989,#13990,#13991,
#13992,#13993,#13994,#13995,#13996,#13997,#13998,#13999),.UNSPECIFIED.,
 .T.,.F.,(4,1,2,1,1,1,2,1,4),(-2.05338573745627E-17,0.124806036191438,0.249612072382875,
0.374748290883261,0.499884509383647,0.625004128456217,0.750123747528786,
0.875061873764393,1.),.UNSPECIFIED.);
#333=B_SPLINE_CURVE_WITH_KNOTS('',3,(#14085,#14086,#14087,#14088,#14089,
#14090),.UNSPECIFIED.,.F.,.F.,(4,2,4),(0.160691599344426,0.645872664898613,
1.),.UNSPECIFIED.);
#334=B_SPLINE_CURVE_WITH_KNOTS('',3,(#14158,#14159,#14160,#14161,#14162,
#14163,#14164,#14165,#14166,#14167,#14168,#14169,#14170),.UNSPECIFIED.,
 .T.,.F.,(4,1,2,1,1,1,2,1,4),(-5.59486078224656E-17,0.124806036191438,0.249612072382875,
0.374748290883261,0.499884509383647,0.625004128456217,0.750123747528786,
0.875061873764393,1.),.UNSPECIFIED.);
#335=B_SPLINE_CURVE_WITH_KNOTS('',3,(#14256,#14257,#14258,#14259,#14260,
#14261),.UNSPECIFIED.,.F.,.F.,(4,2,4),(0.160691599344426,0.645872664898613,
1.),.UNSPECIFIED.);
#336=B_SPLINE_CURVE_WITH_KNOTS('',3,(#14329,#14330,#14331,#14332,#14333,
#14334,#14335,#14336,#14337,#14338,#14339,#14340,#14341),.UNSPECIFIED.,
 .T.,.F.,(4,1,2,1,1,1,2,1,4),(-1.35001710673746E-17,0.124806036191438,0.249612072382876,
0.374748290883261,0.499884509383647,0.625004128456217,0.750123747528786,
0.875061873764393,1.),.UNSPECIFIED.);
#337=B_SPLINE_CURVE_WITH_KNOTS('',3,(#14427,#14428,#14429,#14430,#14431,
#14432),.UNSPECIFIED.,.F.,.F.,(4,2,4),(0.160691599344426,0.645872664898613,
1.),.UNSPECIFIED.);
#338=B_SPLINE_CURVE_WITH_KNOTS('',3,(#14500,#14501,#14502,#14503,#14504,
#14505,#14506,#14507,#14508,#14509,#14510,#14511,#14512),.UNSPECIFIED.,
 .T.,.F.,(4,1,2,1,1,1,2,1,4),(-6.65094156882983E-17,0.124806036191438,0.249612072382875,
0.374748290883261,0.499884509383647,0.625004128456217,0.750123747528786,
0.875061873764393,1.),.UNSPECIFIED.);
#339=B_SPLINE_CURVE_WITH_KNOTS('',3,(#14598,#14599,#14600,#14601,#14602,
#14603),.UNSPECIFIED.,.F.,.F.,(4,2,4),(0.160691599344426,0.645872664898613,
1.),.UNSPECIFIED.);
#340=B_SPLINE_CURVE_WITH_KNOTS('',3,(#14671,#14672,#14673,#14674,#14675,
#14676,#14677,#14678,#14679,#14680,#14681,#14682,#14683),.UNSPECIFIED.,
 .T.,.F.,(4,1,2,1,1,1,2,1,4),(-1.92882624971746E-16,0.124806036191438,0.249612072382876,
0.374748290883262,0.499884509383647,0.625004128456217,0.750123747528786,
0.875061873764393,1.),.UNSPECIFIED.);
#341=B_SPLINE_CURVE_WITH_KNOTS('',3,(#14769,#14770,#14771,#14772,#14773,
#14774),.UNSPECIFIED.,.F.,.F.,(4,2,4),(0.160691599344426,0.645872664898613,
1.),.UNSPECIFIED.);
#342=B_SPLINE_CURVE_WITH_KNOTS('',3,(#14842,#14843,#14844,#14845,#14846,
#14847,#14848,#14849,#14850,#14851,#14852,#14853,#14854),.UNSPECIFIED.,
 .T.,.F.,(4,1,2,1,1,1,2,1,4),(-5.39472738247993E-17,0.124806036191438,0.249612072382876,
0.374748290883262,0.499884509383648,0.625004128456217,0.750123747528786,
0.875061873764393,1.),.UNSPECIFIED.);
#343=B_SPLINE_CURVE_WITH_KNOTS('',3,(#14940,#14941,#14942,#14943,#14944,
#14945),.UNSPECIFIED.,.F.,.F.,(4,2,4),(0.160691599344426,0.645872664898613,
1.),.UNSPECIFIED.);
#344=B_SPLINE_CURVE_WITH_KNOTS('',3,(#15013,#15014,#15015,#15016,#15017,
#15018,#15019,#15020,#15021,#15022,#15023,#15024,#15025),.UNSPECIFIED.,
 .T.,.F.,(4,1,2,1,1,1,2,1,4),(-1.59133642150634E-16,0.124806036191439,0.249612072382877,
0.374748290883262,0.499884509383647,0.625004128456216,0.750123747528786,
0.875061873764393,1.),.UNSPECIFIED.);
#345=B_SPLINE_CURVE_WITH_KNOTS('',3,(#15111,#15112,#15113,#15114,#15115,
#15116),.UNSPECIFIED.,.F.,.F.,(4,2,4),(0.160691599344426,0.645872664898613,
1.),.UNSPECIFIED.);
#346=B_SPLINE_CURVE_WITH_KNOTS('',3,(#15184,#15185,#15186,#15187,#15188,
#15189,#15190,#15191,#15192,#15193,#15194,#15195,#15196),.UNSPECIFIED.,
 .T.,.F.,(4,1,2,1,1,1,2,1,4),(-1.63954925410788E-16,0.124806036191438,0.249612072382876,
0.374748290883262,0.499884509383647,0.625004128456217,0.750123747528787,
0.875061873764393,1.),.UNSPECIFIED.);
#347=B_SPLINE_CURVE_WITH_KNOTS('',3,(#15282,#15283,#15284,#15285,#15286,
#15287),.UNSPECIFIED.,.F.,.F.,(4,2,4),(0.160691599344426,0.645872664898613,
1.),.UNSPECIFIED.);
#348=B_SPLINE_CURVE_WITH_KNOTS('',3,(#15355,#15356,#15357,#15358,#15359,
#15360,#15361,#15362,#15363,#15364,#15365,#15366,#15367),.UNSPECIFIED.,
 .T.,.F.,(4,1,2,1,1,1,2,1,4),(-3.23422046138522E-19,0.124806036191438,0.249612072382877,
0.374748290883262,0.499884509383647,0.625004128456216,0.750123747528784,
0.875061873764392,1.),.UNSPECIFIED.);
#349=B_SPLINE_CURVE_WITH_KNOTS('',3,(#15453,#15454,#15455,#15456,#15457,
#15458),.UNSPECIFIED.,.F.,.F.,(4,2,4),(0.160691599344426,0.645872664898613,
1.),.UNSPECIFIED.);
#350=B_SPLINE_CURVE_WITH_KNOTS('',3,(#15526,#15527,#15528,#15529,#15530,
#15531,#15532,#15533,#15534,#15535,#15536,#15537,#15538),.UNSPECIFIED.,
 .T.,.F.,(4,1,2,1,1,1,2,1,4),(-1.63918334149699E-16,0.124806036191438,0.249612072382876,
0.374748290883262,0.499884509383647,0.625004128456217,0.750123747528786,
0.875061873764393,1.),.UNSPECIFIED.);
#351=B_SPLINE_CURVE_WITH_KNOTS('',3,(#15624,#15625,#15626,#15627,#15628,
#15629),.UNSPECIFIED.,.F.,.F.,(4,2,4),(0.160691599344426,0.645872664898613,
1.),.UNSPECIFIED.);
#352=B_SPLINE_CURVE_WITH_KNOTS('',3,(#15697,#15698,#15699,#15700,#15701,
#15702,#15703,#15704,#15705,#15706,#15707,#15708,#15709),.UNSPECIFIED.,
 .T.,.F.,(4,1,2,1,1,1,2,1,4),(-6.29891463997129E-17,0.124806036191437,0.249612072382874,
0.374748290883261,0.499884509383647,0.625004128456217,0.750123747528787,
0.875061873764393,1.),.UNSPECIFIED.);
#353=B_SPLINE_CURVE_WITH_KNOTS('',3,(#15795,#15796,#15797,#15798,#15799,
#15800),.UNSPECIFIED.,.F.,.F.,(4,2,4),(0.160691599344427,0.645872664898613,
1.),.UNSPECIFIED.);
#354=B_SPLINE_CURVE_WITH_KNOTS('',3,(#15868,#15869,#15870,#15871,#15872,
#15873,#15874,#15875,#15876,#15877,#15878,#15879,#15880),.UNSPECIFIED.,
 .T.,.F.,(4,1,2,1,1,1,2,1,4),(-1.99065771071994E-17,0.124806036191437,0.249612072382873,
0.37474829088326,0.499884509383647,0.625004128456217,0.750123747528786,
0.875061873764393,1.),.UNSPECIFIED.);
#355=B_SPLINE_CURVE_WITH_KNOTS('',3,(#15966,#15967,#15968,#15969,#15970,
#15971),.UNSPECIFIED.,.F.,.F.,(4,2,4),(0.160691599344426,0.645872664898613,
1.),.UNSPECIFIED.);
#356=B_SPLINE_CURVE_WITH_KNOTS('',3,(#16039,#16040,#16041,#16042,#16043,
#16044,#16045,#16046,#16047,#16048,#16049,#16050,#16051),.UNSPECIFIED.,
 .T.,.F.,(4,1,2,1,1,1,2,1,4),(-2.80498999964871E-18,0.124806036191437,0.249612072382874,
0.374748290883261,0.499884509383647,0.625004128456216,0.750123747528785,
0.875061873764392,1.),.UNSPECIFIED.);
#357=B_SPLINE_CURVE_WITH_KNOTS('',3,(#16137,#16138,#16139,#16140,#16141,
#16142),.UNSPECIFIED.,.F.,.F.,(4,2,4),(0.160691599344426,0.645872664898613,
1.),.UNSPECIFIED.);
#358=B_SPLINE_CURVE_WITH_KNOTS('',3,(#16210,#16211,#16212,#16213,#16214,
#16215,#16216,#16217,#16218,#16219,#16220,#16221,#16222),.UNSPECIFIED.,
 .T.,.F.,(4,1,2,1,1,1,2,1,4),(-2.20781006255377E-17,0.124806036191438,0.249612072382877,
0.374748290883262,0.499884509383647,0.625004128456217,0.750123747528786,
0.875061873764393,1.),.UNSPECIFIED.);
#359=B_SPLINE_CURVE_WITH_KNOTS('',3,(#16308,#16309,#16310,#16311,#16312,
#16313),.UNSPECIFIED.,.F.,.F.,(4,2,4),(0.160691599344426,0.645872664898613,
1.),.UNSPECIFIED.);
#360=B_SPLINE_CURVE_WITH_KNOTS('',3,(#16381,#16382,#16383,#16384,#16385,
#16386,#16387,#16388,#16389,#16390,#16391,#16392,#16393),.UNSPECIFIED.,
 .T.,.F.,(4,1,2,1,1,1,2,1,4),(-2.55662756981389E-17,0.124806036191438,0.249612072382876,
0.374748290883261,0.499884509383647,0.625004128456216,0.750123747528785,
0.875061873764392,1.),.UNSPECIFIED.);
#361=B_SPLINE_CURVE_WITH_KNOTS('',3,(#16479,#16480,#16481,#16482,#16483,
#16484),.UNSPECIFIED.,.F.,.F.,(4,2,4),(0.160691599344426,0.645872664898613,
1.),.UNSPECIFIED.);
#362=B_SPLINE_CURVE_WITH_KNOTS('',3,(#16552,#16553,#16554,#16555,#16556,
#16557,#16558,#16559,#16560,#16561,#16562,#16563,#16564),.UNSPECIFIED.,
 .T.,.F.,(4,1,2,1,1,1,2,1,4),(-1.99065771071989E-17,0.124806036191437,0.249612072382873,
0.37474829088326,0.499884509383647,0.625004128456216,0.750123747528785,
0.875061873764393,1.),.UNSPECIFIED.);
#363=B_SPLINE_CURVE_WITH_KNOTS('',3,(#16650,#16651,#16652,#16653,#16654,
#16655),.UNSPECIFIED.,.F.,.F.,(4,2,4),(0.160691599344426,0.645872664898613,
1.),.UNSPECIFIED.);
#364=B_SPLINE_CURVE_WITH_KNOTS('',3,(#16723,#16724,#16725,#16726,#16727,
#16728,#16729,#16730,#16731,#16732,#16733,#16734,#16735),.UNSPECIFIED.,
 .T.,.F.,(4,1,2,1,1,1,2,1,4),(-2.24552437436555E-17,0.124806036191438,0.249612072382876,
0.374748290883262,0.499884509383648,0.625004128456217,0.750123747528786,
0.875061873764393,1.),.UNSPECIFIED.);
#365=B_SPLINE_CURVE_WITH_KNOTS('',3,(#16821,#16822,#16823,#16824,#16825,
#16826),.UNSPECIFIED.,.F.,.F.,(4,2,4),(0.160691599344426,0.645872664898613,
1.),.UNSPECIFIED.);
#366=B_SPLINE_CURVE_WITH_KNOTS('',3,(#16894,#16895,#16896,#16897,#16898,
#16899,#16900,#16901,#16902,#16903,#16904,#16905,#16906),.UNSPECIFIED.,
 .T.,.F.,(4,1,2,1,1,1,2,1,4),(-1.63954925410871E-16,0.124806036191437,0.249612072382874,
0.374748290883261,0.499884509383648,0.625004128456218,0.750123747528787,
0.875061873764394,1.),.UNSPECIFIED.);
#367=B_SPLINE_CURVE_WITH_KNOTS('',3,(#16992,#16993,#16994,#16995,#16996,
#16997),.UNSPECIFIED.,.F.,.F.,(4,2,4),(0.160691599344427,0.645872664898613,
1.),.UNSPECIFIED.);
#368=B_SPLINE_CURVE_WITH_KNOTS('',3,(#17065,#17066,#17067,#17068,#17069,
#17070,#17071,#17072,#17073,#17074,#17075,#17076,#17077),.UNSPECIFIED.,
 .T.,.F.,(4,1,2,1,1,1,2,1,4),(-1.54312358890526E-16,0.124806036191438,0.249612072382875,
0.374748290883261,0.499884509383647,0.625004128456216,0.750123747528785,
0.875061873764393,1.),.UNSPECIFIED.);
#369=B_SPLINE_CURVE_WITH_KNOTS('',3,(#17163,#17164,#17165,#17166,#17167,
#17168),.UNSPECIFIED.,.F.,.F.,(4,2,4),(0.160691599344426,0.645872664898613,
1.),.UNSPECIFIED.);
#370=B_SPLINE_CURVE_WITH_KNOTS('',3,(#17236,#17237,#17238,#17239,#17240,
#17241,#17242,#17243,#17244,#17245,#17246,#17247,#17248),.UNSPECIFIED.,
 .T.,.F.,(4,1,2,1,1,1,2,1,4),(-2.40713435241673E-17,0.124806036191437,0.249612072382873,
0.37474829088326,0.499884509383647,0.625004128456216,0.750123747528786,
0.875061873764393,1.),.UNSPECIFIED.);
#371=B_SPLINE_CURVE_WITH_KNOTS('',3,(#17334,#17335,#17336,#17337,#17338,
#17339),.UNSPECIFIED.,.F.,.F.,(4,2,4),(0.160691599344426,0.645872664898613,
1.),.UNSPECIFIED.);
#372=B_SPLINE_CURVE_WITH_KNOTS('',3,(#17407,#17408,#17409,#17410,#17411,
#17412,#17413,#17414,#17415,#17416,#17417,#17418,#17419),.UNSPECIFIED.,
 .T.,.F.,(4,1,2,1,1,1,2,1,4),(-1.97703908231908E-16,0.124806036191439,0.249612072382878,
0.374748290883262,0.499884509383647,0.625004128456216,0.750123747528786,
0.875061873764393,1.),.UNSPECIFIED.);
#373=B_SPLINE_CURVE_WITH_KNOTS('',3,(#17505,#17506,#17507,#17508,#17509,
#17510),.UNSPECIFIED.,.F.,.F.,(4,2,4),(0.160691599344426,0.645872664898613,
1.),.UNSPECIFIED.);
#374=B_SPLINE_CURVE_WITH_KNOTS('',3,(#17578,#17579,#17580,#17581,#17582,
#17583,#17584,#17585,#17586,#17587,#17588,#17589,#17590),.UNSPECIFIED.,
 .T.,.F.,(4,1,2,1,1,1,2,1,4),(-3.50341794666205E-17,0.124806036191439,0.249612072382878,
0.374748290883262,0.499884509383647,0.625004128456216,0.750123747528786,
0.875061873764393,1.),.UNSPECIFIED.);
#375=B_SPLINE_CURVE_WITH_KNOTS('',3,(#17676,#17677,#17678,#17679,#17680,
#17681),.UNSPECIFIED.,.F.,.F.,(4,2,4),(0.160691599344426,0.645872664898613,
1.),.UNSPECIFIED.);
#376=B_SPLINE_CURVE_WITH_KNOTS('',3,(#17749,#17750,#17751,#17752,#17753,
#17754,#17755,#17756,#17757,#17758,#17759,#17760,#17761),.UNSPECIFIED.,
 .T.,.F.,(4,1,2,1,1,1,2,1,4),(-2.40713435241653E-17,0.124806036191436,0.249612072382873,
0.37474829088326,0.499884509383647,0.625004128456216,0.750123747528786,
0.875061873764393,1.),.UNSPECIFIED.);
#377=B_SPLINE_CURVE_WITH_KNOTS('',3,(#17847,#17848,#17849,#17850,#17851,
#17852),.UNSPECIFIED.,.F.,.F.,(4,2,4),(0.160691599344426,0.645872664898613,
1.),.UNSPECIFIED.);
#378=B_SPLINE_CURVE_WITH_KNOTS('',3,(#17920,#17921,#17922,#17923,#17924,
#17925,#17926,#17927,#17928,#17929,#17930,#17931,#17932),.UNSPECIFIED.,
 .T.,.F.,(4,1,2,1,1,1,2,1,4),(-4.98310724657779E-18,0.124806036191438,0.249612072382875,
0.374748290883261,0.499884509383647,0.625004128456216,0.750123747528786,
0.875061873764393,1.),.UNSPECIFIED.);
#379=B_SPLINE_CURVE_WITH_KNOTS('',3,(#18018,#18019,#18020,#18021,#18022,
#18023),.UNSPECIFIED.,.F.,.F.,(4,2,4),(0.160691599344426,0.645872664898613,
1.),.UNSPECIFIED.);
#380=B_SPLINE_CURVE_WITH_KNOTS('',3,(#18091,#18092,#18093,#18094,#18095,
#18096,#18097,#18098,#18099,#18100,#18101,#18102,#18103),.UNSPECIFIED.,
 .T.,.F.,(4,1,2,1,1,1,2,1,4),(-1.24577681164398E-17,0.124806036191437,0.249612072382873,
0.37474829088326,0.499884509383647,0.625004128456216,0.750123747528786,
0.875061873764393,1.),.UNSPECIFIED.);
#381=B_SPLINE_CURVE_WITH_KNOTS('',3,(#18189,#18190,#18191,#18192,#18193,
#18194),.UNSPECIFIED.,.F.,.F.,(4,2,4),(0.160691599344427,0.645872664898613,
1.),.UNSPECIFIED.);
#382=B_SPLINE_CURVE_WITH_KNOTS('',3,(#18262,#18263,#18264,#18265,#18266,
#18267,#18268,#18269,#18270,#18271,#18272,#18273,#18274),.UNSPECIFIED.,
 .T.,.F.,(4,1,2,1,1,1,2,1,4),(-2.10814791762218E-17,0.124806036191438,0.249612072382876,
0.374748290883262,0.499884509383647,0.625004128456217,0.750123747528788,
0.875061873764394,1.),.UNSPECIFIED.);
#383=B_SPLINE_CURVE_WITH_KNOTS('',3,(#18360,#18361,#18362,#18363,#18364,
#18365),.UNSPECIFIED.,.F.,.F.,(4,2,4),(0.160691599344426,0.645872664898613,
1.),.UNSPECIFIED.);
#384=B_SPLINE_CURVE_WITH_KNOTS('',3,(#18433,#18434,#18435,#18436,#18437,
#18438,#18439,#18440,#18441,#18442,#18443,#18444,#18445),.UNSPECIFIED.,
 .T.,.F.,(4,1,2,1,1,1,2,1,4),(0.,0.124806036191437,0.249612072382874,0.374748290883261,
0.499884509383647,0.625004128456217,0.750123747528786,0.875061873764393,
1.),.UNSPECIFIED.);
#385=B_SPLINE_CURVE_WITH_KNOTS('',3,(#18531,#18532,#18533,#18534,#18535,
#18536),.UNSPECIFIED.,.F.,.F.,(4,2,4),(0.160691599344426,0.645872664898613,
1.),.UNSPECIFIED.);
#386=B_SPLINE_CURVE_WITH_KNOTS('',3,(#18604,#18605,#18606,#18607,#18608,
#18609,#18610,#18611,#18612,#18613,#18614,#18615,#18616),.UNSPECIFIED.,
 .T.,.F.,(4,1,2,1,1,1,2,1,4),(0.,0.124806036191436,0.249612072382872,0.37474829088326,
0.499884509383648,0.625004128456219,0.750123747528789,0.875061873764394,
1.),.UNSPECIFIED.);
#387=B_SPLINE_CURVE_WITH_KNOTS('',3,(#18702,#18703,#18704,#18705,#18706,
#18707),.UNSPECIFIED.,.F.,.F.,(4,2,4),(0.160691599344426,0.645872664898613,
1.),.UNSPECIFIED.);
#388=B_SPLINE_CURVE_WITH_KNOTS('',3,(#18775,#18776,#18777,#18778,#18779,
#18780,#18781,#18782,#18783,#18784,#18785,#18786,#18787),.UNSPECIFIED.,
 .T.,.F.,(4,1,2,1,1,1,2,1,4),(-1.16135754077308E-17,0.124806036191438,0.249612072382875,
0.374748290883261,0.499884509383648,0.625004128456218,0.750123747528788,
0.875061873764394,1.),.UNSPECIFIED.);
#389=B_SPLINE_CURVE_WITH_KNOTS('',3,(#18873,#18874,#18875,#18876,#18877,
#18878),.UNSPECIFIED.,.F.,.F.,(4,2,4),(0.160691599344426,0.645872664898613,
1.),.UNSPECIFIED.);
#390=B_SPLINE_CURVE_WITH_KNOTS('',3,(#18946,#18947,#18948,#18949,#18950,
#18951,#18952,#18953,#18954,#18955,#18956,#18957,#18958),.UNSPECIFIED.,
 .T.,.F.,(4,1,2,1,1,1,2,1,4),(-2.31757636320638E-17,0.124806036191437,0.249612072382873,
0.37474829088326,0.499884509383647,0.625004128456218,0.750123747528788,
0.875061873764394,1.),.UNSPECIFIED.);
#391=B_SPLINE_CURVE_WITH_KNOTS('',3,(#19044,#19045,#19046,#19047,#19048,
#19049),.UNSPECIFIED.,.F.,.F.,(4,2,4),(0.160691599344426,0.645872664898613,
1.),.UNSPECIFIED.);
#392=B_SPLINE_CURVE_WITH_KNOTS('',3,(#19117,#19118,#19119,#19120,#19121,
#19122,#19123,#19124,#19125,#19126,#19127,#19128,#19129),.UNSPECIFIED.,
 .T.,.F.,(4,1,2,1,1,1,2,1,4),(-3.30409365679919E-17,0.124806036191437,0.249612072382874,
0.374748290883261,0.499884509383648,0.625004128456215,0.750123747528783,
0.875061873764392,1.),.UNSPECIFIED.);
#393=B_SPLINE_CURVE_WITH_KNOTS('',3,(#19215,#19216,#19217,#19218,#19219,
#19220),.UNSPECIFIED.,.F.,.F.,(4,2,4),(0.160691599344427,0.645872664898613,
1.),.UNSPECIFIED.);
#394=B_SPLINE_CURVE_WITH_KNOTS('',3,(#19288,#19289,#19290,#19291,#19292,
#19293,#19294,#19295,#19296,#19297,#19298,#19299,#19300),.UNSPECIFIED.,
 .T.,.F.,(4,1,2,1,1,1,2,1,4),(-1.82977190868755E-17,0.124806036191436,0.249612072382873,
0.37474829088326,0.499884509383647,0.625004128456216,0.750123747528784,
0.875061873764392,1.),.UNSPECIFIED.);
#395=B_SPLINE_CURVE_WITH_KNOTS('',3,(#19386,#19387,#19388,#19389,#19390,
#19391),.UNSPECIFIED.,.F.,.F.,(4,2,4),(0.160691599344425,0.645872664898613,
1.),.UNSPECIFIED.);
#396=B_SPLINE_CURVE_WITH_KNOTS('',3,(#19459,#19460,#19461,#19462,#19463,
#19464,#19465,#19466,#19467,#19468,#19469,#19470,#19471),.UNSPECIFIED.,
 .T.,.F.,(4,1,2,1,1,1,2,1,4),(0.,0.124806036191436,0.249612072382873,0.37474829088326,
0.499884509383647,0.625004128456216,0.750123747528784,0.875061873764392,
1.),.UNSPECIFIED.);
#397=B_SPLINE_CURVE_WITH_KNOTS('',3,(#19557,#19558,#19559,#19560,#19561,
#19562),.UNSPECIFIED.,.F.,.F.,(4,2,4),(0.160691599344426,0.645872664898613,
1.),.UNSPECIFIED.);
#398=B_SPLINE_CURVE_WITH_KNOTS('',3,(#19630,#19631,#19632,#19633,#19634,
#19635,#19636,#19637,#19638,#19639,#19640,#19641,#19642),.UNSPECIFIED.,
 .T.,.F.,(4,1,2,1,1,1,2,1,4),(-3.94494658500843E-16,0.124806036191439,0.249612072382878,
0.374748290883263,0.499884509383647,0.625004128456216,0.750123747528785,
0.875061873764393,1.),.UNSPECIFIED.);
#399=B_SPLINE_CURVE_WITH_KNOTS('',3,(#19728,#19729,#19730,#19731,#19732,
#19733),.UNSPECIFIED.,.F.,.F.,(4,2,4),(0.160691599344425,0.645872664898613,
1.),.UNSPECIFIED.);
#400=B_SPLINE_CURVE_WITH_KNOTS('',3,(#19801,#19802,#19803,#19804,#19805,
#19806,#19807,#19808,#19809,#19810,#19811,#19812,#19813),.UNSPECIFIED.,
 .T.,.F.,(4,1,2,1,1,1,2,1,4),(-8.09154795280868E-18,0.124806036191437,0.249612072382875,
0.374748290883262,0.499884509383648,0.625004128456217,0.750123747528786,
0.875061873764393,1.),.UNSPECIFIED.);
#401=B_SPLINE_CURVE_WITH_KNOTS('',3,(#19899,#19900,#19901,#19902,#19903,
#19904),.UNSPECIFIED.,.F.,.F.,(4,2,4),(0.160691599344426,0.645872664898613,
1.),.UNSPECIFIED.);
#402=B_SPLINE_CURVE_WITH_KNOTS('',3,(#19972,#19973,#19974,#19975,#19976,
#19977,#19978,#19979,#19980,#19981,#19982,#19983,#19984),.UNSPECIFIED.,
 .T.,.F.,(4,1,2,1,1,1,2,1,4),(-3.83405705666E-18,0.124806036191438,0.249612072382876,
0.374748290883262,0.499884509383647,0.625004128456216,0.750123747528785,
0.875061873764393,1.),.UNSPECIFIED.);
#403=B_SPLINE_CURVE_WITH_KNOTS('',3,(#20070,#20071,#20072,#20073,#20074,
#20075),.UNSPECIFIED.,.F.,.F.,(4,2,4),(0.160691599344426,0.645872664898613,
1.),.UNSPECIFIED.);
#404=SHAPE_REPRESENTATION_RELATIONSHIP('SRR','None',#20159,#412);
#405=SHAPE_REPRESENTATION_RELATIONSHIP('SRR','None',#20160,#413);
#406=SHAPE_REPRESENTATION_RELATIONSHIP('SRR','None',#20161,#414);
#407=SHAPE_REPRESENTATION_RELATIONSHIP('SRR','None',#20162,#415);
#408=SHAPE_REPRESENTATION_RELATIONSHIP('SRR','None',#20164,#416);
#409=SHAPE_REPRESENTATION_RELATIONSHIP('SRR','None',#20165,#417);
#410=SHAPE_REPRESENTATION_RELATIONSHIP('SRR','None',#20166,#418);
#411=SHAPE_REPRESENTATION_RELATIONSHIP('SRR','None',#20167,#419);
#412=ADVANCED_BREP_SHAPE_REPRESENTATION('',(#429),#20113);
#413=ADVANCED_BREP_SHAPE_REPRESENTATION('',(#430),#20114);
#414=ADVANCED_BREP_SHAPE_REPRESENTATION('',(#431),#20115);
#415=ADVANCED_BREP_SHAPE_REPRESENTATION('',(#432),#20116);
#416=ADVANCED_BREP_SHAPE_REPRESENTATION('',(#433),#20118);
#417=ADVANCED_BREP_SHAPE_REPRESENTATION('',(#434),#20119);
#418=ADVANCED_BREP_SHAPE_REPRESENTATION('',(#435),#20120);
#419=ADVANCED_BREP_SHAPE_REPRESENTATION('',(#436),#20121);
#420=STYLED_ITEM('',(#4982),#429);
#421=STYLED_ITEM('',(#4982),#430);
#422=STYLED_ITEM('',(#4982),#431);
#423=STYLED_ITEM('',(#4982),#432);
#424=STYLED_ITEM('',(#4982),#433);
#425=STYLED_ITEM('',(#4982),#434);
#426=STYLED_ITEM('',(#4982),#435);
#427=STYLED_ITEM('',(#4983),#436);
#428=STYLED_ITEM('',(#4984),#12);
#429=MANIFOLD_SOLID_BREP('Volumenk\X\F6rper1',#4885);
#430=MANIFOLD_SOLID_BREP('Volumenk\X\F6rper1',#4886);
#431=MANIFOLD_SOLID_BREP('Volumenk\X\F6rper1',#4887);
#432=MANIFOLD_SOLID_BREP('Volumenk\X\F6rper1',#4888);
#433=MANIFOLD_SOLID_BREP('Volumenk\X\F6rper1',#4889);
#434=MANIFOLD_SOLID_BREP('Volumenk\X\F6rper1',#4890);
#435=MANIFOLD_SOLID_BREP('Volumenk\X\F6rper1',#4891);
#436=MANIFOLD_SOLID_BREP('Volumenk\X\F6rper1',#4892);
#437=CYLINDRICAL_SURFACE('',#5064,2.6);
#438=CYLINDRICAL_SURFACE('',#5069,2.6);
#439=CYLINDRICAL_SURFACE('',#5074,2.6);
#440=CYLINDRICAL_SURFACE('',#5079,2.6);
#441=CYLINDRICAL_SURFACE('',#5084,2.6);
#442=CYLINDRICAL_SURFACE('',#5089,2.6);
#443=CYLINDRICAL_SURFACE('',#5091,2.067);
#444=CYLINDRICAL_SURFACE('',#5094,2.067);
#445=CYLINDRICAL_SURFACE('',#5097,2.067);
#446=CYLINDRICAL_SURFACE('',#5100,2.067);
#447=CYLINDRICAL_SURFACE('',#5103,2.067);
#448=CYLINDRICAL_SURFACE('',#5106,2.067);
#449=CYLINDRICAL_SURFACE('',#5111,2.067);
#450=CYLINDRICAL_SURFACE('',#5115,2.067);
#451=CYLINDRICAL_SURFACE('',#5119,2.067);
#452=CYLINDRICAL_SURFACE('',#5123,2.067);
#453=CYLINDRICAL_SURFACE('',#5127,2.067);
#454=CYLINDRICAL_SURFACE('',#5131,2.067);
#455=CYLINDRICAL_SURFACE('',#5141,2.067);
#456=CYLINDRICAL_SURFACE('',#5145,2.067);
#457=CYLINDRICAL_SURFACE('',#5149,2.067);
#458=CYLINDRICAL_SURFACE('',#5153,2.067);
#459=CYLINDRICAL_SURFACE('',#5157,2.067);
#460=CYLINDRICAL_SURFACE('',#5161,2.067);
#461=CYLINDRICAL_SURFACE('',#5165,2.067);
#462=CYLINDRICAL_SURFACE('',#5169,2.067);
#463=CYLINDRICAL_SURFACE('',#5173,2.067);
#464=CYLINDRICAL_SURFACE('',#5177,2.067);
#465=CYLINDRICAL_SURFACE('',#5181,2.067);
#466=CYLINDRICAL_SURFACE('',#5185,2.067);
#467=CYLINDRICAL_SURFACE('',#5194,2.6);
#468=CYLINDRICAL_SURFACE('',#5197,2.6);
#469=CYLINDRICAL_SURFACE('',#5200,2.6);
#470=CYLINDRICAL_SURFACE('',#5203,2.6);
#471=CYLINDRICAL_SURFACE('',#5206,2.6);
#472=CYLINDRICAL_SURFACE('',#5209,2.6);
#473=CYLINDRICAL_SURFACE('',#5219,1.5);
#474=CYLINDRICAL_SURFACE('',#5223,1.5);
#475=CYLINDRICAL_SURFACE('',#5234,1.6);
#476=CYLINDRICAL_SURFACE('',#5238,1.6);
#477=CYLINDRICAL_SURFACE('',#5242,1.6);
#478=CYLINDRICAL_SURFACE('',#5258,2.6);
#479=CYLINDRICAL_SURFACE('',#5262,2.6);
#480=CYLINDRICAL_SURFACE('',#5266,2.6);
#481=CYLINDRICAL_SURFACE('',#5270,2.6);
#482=CYLINDRICAL_SURFACE('',#5274,2.6);
#483=CYLINDRICAL_SURFACE('',#5278,2.6);
#484=CYLINDRICAL_SURFACE('',#5282,2.6);
#485=CYLINDRICAL_SURFACE('',#5286,2.6);
#486=CYLINDRICAL_SURFACE('',#5290,2.6);
#487=CYLINDRICAL_SURFACE('',#5294,2.6);
#488=CYLINDRICAL_SURFACE('',#5298,2.6);
#489=CYLINDRICAL_SURFACE('',#5302,2.6);
#490=CYLINDRICAL_SURFACE('',#5312,2.6);
#491=CYLINDRICAL_SURFACE('',#5315,2.6);
#492=CYLINDRICAL_SURFACE('',#5318,2.6);
#493=CYLINDRICAL_SURFACE('',#5321,2.6);
#494=CYLINDRICAL_SURFACE('',#5334,1.6);
#495=CYLINDRICAL_SURFACE('',#5339,1.6);
#496=CYLINDRICAL_SURFACE('',#5344,1.6);
#497=CYLINDRICAL_SURFACE('',#5346,2.6);
#498=CYLINDRICAL_SURFACE('',#5349,2.6);
#499=CYLINDRICAL_SURFACE('',#5352,2.6);
#500=CYLINDRICAL_SURFACE('',#5355,2.6);
#501=CYLINDRICAL_SURFACE('',#5371,2.067);
#502=CYLINDRICAL_SURFACE('',#5373,2.067);
#503=CYLINDRICAL_SURFACE('',#5376,10.);
#504=CYLINDRICAL_SURFACE('',#5381,2.067);
#505=CYLINDRICAL_SURFACE('',#5385,2.067);
#506=CYLINDRICAL_SURFACE('',#5388,10.);
#507=CYLINDRICAL_SURFACE('',#5393,10.);
#508=CYLINDRICAL_SURFACE('',#5406,1.2295);
#509=CYLINDRICAL_SURFACE('',#5410,1.2295);
#510=CYLINDRICAL_SURFACE('',#5414,1.2295);
#511=LINE('',#6538,#649);
#512=LINE('',#6544,#650);
#513=LINE('',#6550,#651);
#514=LINE('',#6556,#652);
#515=LINE('',#6562,#653);
#516=LINE('',#6568,#654);
#517=LINE('',#6570,#655);
#518=LINE('',#6572,#656);
#519=LINE('',#6574,#657);
#520=LINE('',#6575,#658);
#521=LINE('',#6682,#659);
#522=LINE('',#6684,#660);
#523=LINE('',#6685,#661);
#524=LINE('',#6688,#662);
#525=LINE('',#6690,#663);
#526=LINE('',#6691,#664);
#527=LINE('',#6693,#665);
#528=LINE('',#6694,#666);
#529=LINE('',#6773,#667);
#530=LINE('',#6775,#668);
#531=LINE('',#6777,#669);
#532=LINE('',#6778,#670);
#533=LINE('',#6781,#671);
#534=LINE('',#6783,#672);
#535=LINE('',#6784,#673);
#536=LINE('',#6787,#674);
#537=LINE('',#6789,#675);
#538=LINE('',#6790,#676);
#539=LINE('',#6792,#677);
#540=LINE('',#6793,#678);
#541=LINE('',#6830,#679);
#542=LINE('',#6832,#680);
#543=LINE('',#6834,#681);
#544=LINE('',#6835,#682);
#545=LINE('',#6838,#683);
#546=LINE('',#6840,#684);
#547=LINE('',#6841,#685);
#548=LINE('',#6844,#686);
#549=LINE('',#6846,#687);
#550=LINE('',#6847,#688);
#551=LINE('',#6849,#689);
#552=LINE('',#6850,#690);
#553=LINE('',#6859,#691);
#554=LINE('',#6862,#692);
#555=LINE('',#6865,#693);
#556=LINE('',#6867,#694);
#557=LINE('',#6868,#695);
#558=LINE('',#6874,#696);
#559=LINE('',#6877,#697);
#560=LINE('',#6879,#698);
#561=LINE('',#6881,#699);
#562=LINE('',#6882,#700);
#563=LINE('',#6891,#701);
#564=LINE('',#6892,#702);
#565=LINE('',#6919,#703);
#566=LINE('',#6921,#704);
#567=LINE('',#6923,#705);
#568=LINE('',#6924,#706);
#569=LINE('',#7017,#707);
#570=LINE('',#7020,#708);
#571=LINE('',#7021,#709);
#572=LINE('',#7023,#710);
#573=LINE('',#7024,#711);
#574=LINE('',#7027,#712);
#575=LINE('',#7028,#713);
#576=LINE('',#7031,#714);
#577=LINE('',#7032,#715);
#578=LINE('',#7034,#716);
#579=LINE('',#7061,#717);
#580=LINE('',#7063,#718);
#581=LINE('',#7065,#719);
#582=LINE('',#7066,#720);
#583=LINE('',#7069,#721);
#584=LINE('',#7071,#722);
#585=LINE('',#7072,#723);
#586=LINE('',#7075,#724);
#587=LINE('',#7077,#725);
#588=LINE('',#7078,#726);
#589=LINE('',#7080,#727);
#590=LINE('',#7081,#728);
#591=LINE('',#7132,#729);
#592=LINE('',#7134,#730);
#593=LINE('',#7136,#731);
#594=LINE('',#7137,#732);
#595=LINE('',#7141,#733);
#596=LINE('',#7143,#734);
#597=LINE('',#7145,#735);
#598=LINE('',#7146,#736);
#599=LINE('',#7148,#737);
#600=LINE('',#7149,#738);
#601=LINE('',#7152,#739);
#602=LINE('',#7154,#740);
#603=LINE('',#7155,#741);
#604=LINE('',#7158,#742);
#605=LINE('',#7160,#743);
#606=LINE('',#7161,#744);
#607=LINE('',#7164,#745);
#608=LINE('',#7166,#746);
#609=LINE('',#7167,#747);
#610=LINE('',#7170,#748);
#611=LINE('',#7171,#749);
#612=LINE('',#7174,#750);
#613=LINE('',#7175,#751);
#614=LINE('',#7177,#752);
#615=LINE('',#7212,#753);
#616=LINE('',#7216,#754);
#617=LINE('',#7219,#755);
#618=LINE('',#7235,#756);
#619=LINE('',#7237,#757);
#620=LINE('',#7239,#758);
#621=LINE('',#7240,#759);
#622=LINE('',#7245,#760);
#623=LINE('',#7248,#761);
#624=LINE('',#7249,#762);
#625=LINE('',#7252,#763);
#626=LINE('',#7254,#764);
#627=LINE('',#7255,#765);
#628=LINE('',#7262,#766);
#629=LINE('',#7264,#767);
#630=LINE('',#7266,#768);
#631=LINE('',#7267,#769);
#632=LINE('',#7270,#770);
#633=LINE('',#7272,#771);
#634=LINE('',#7273,#772);
#635=LINE('',#7275,#773);
#636=LINE('',#7276,#774);
#637=LINE('',#7490,#775);
#638=LINE('',#7492,#776);
#639=LINE('',#7494,#777);
#640=LINE('',#7495,#778);
#641=LINE('',#20079,#779);
#642=LINE('',#20080,#780);
#643=LINE('',#20081,#781);
#644=LINE('',#20084,#782);
#645=LINE('',#20085,#783);
#646=LINE('',#20088,#784);
#647=LINE('',#20089,#785);
#648=LINE('',#20091,#786);
#649=VECTOR('',#5513,10.);
#650=VECTOR('',#5514,10.);
#651=VECTOR('',#5515,10.);
#652=VECTOR('',#5516,10.);
#653=VECTOR('',#5517,10.);
#654=VECTOR('',#5518,10.);
#655=VECTOR('',#5519,10.);
#656=VECTOR('',#5520,10.);
#657=VECTOR('',#5521,10.);
#658=VECTOR('',#5522,10.);
#659=VECTOR('',#5663,10.);
#660=VECTOR('',#5664,10.);
#661=VECTOR('',#5665,10.);
#662=VECTOR('',#5668,10.);
#663=VECTOR('',#5669,10.);
#664=VECTOR('',#5670,10.);
#665=VECTOR('',#5673,10.);
#666=VECTOR('',#5674,10.);
#667=VECTOR('',#5779,10.);
#668=VECTOR('',#5780,10.);
#669=VECTOR('',#5781,10.);
#670=VECTOR('',#5782,10.);
#671=VECTOR('',#5785,10.);
#672=VECTOR('',#5786,10.);
#673=VECTOR('',#5787,10.);
#674=VECTOR('',#5790,10.);
#675=VECTOR('',#5791,10.);
#676=VECTOR('',#5792,10.);
#677=VECTOR('',#5795,10.);
#678=VECTOR('',#5796,10.);
#679=VECTOR('',#5841,10.);
#680=VECTOR('',#5842,10.);
#681=VECTOR('',#5843,10.);
#682=VECTOR('',#5844,10.);
#683=VECTOR('',#5847,10.);
#684=VECTOR('',#5848,10.);
#685=VECTOR('',#5849,10.);
#686=VECTOR('',#5852,10.);
#687=VECTOR('',#5853,10.);
#688=VECTOR('',#5854,10.);
#689=VECTOR('',#5857,10.);
#690=VECTOR('',#5858,10.);
#691=VECTOR('',#5869,10.);
#692=VECTOR('',#5872,10.);
#693=VECTOR('',#5875,10.);
#694=VECTOR('',#5876,10.);
#695=VECTOR('',#5877,10.);
#696=VECTOR('',#5882,10.);
#697=VECTOR('',#5885,10.);
#698=VECTOR('',#5888,10.);
#699=VECTOR('',#5889,10.);
#700=VECTOR('',#5890,10.);
#701=VECTOR('',#5899,10.);
#702=VECTOR('',#5900,10.);
#703=VECTOR('',#5933,10.);
#704=VECTOR('',#5934,10.);
#705=VECTOR('',#5935,10.);
#706=VECTOR('',#5936,10.);
#707=VECTOR('',#6053,10.);
#708=VECTOR('',#6056,10.);
#709=VECTOR('',#6057,10.);
#710=VECTOR('',#6058,10.);
#711=VECTOR('',#6059,10.);
#712=VECTOR('',#6062,10.);
#713=VECTOR('',#6063,10.);
#714=VECTOR('',#6066,10.);
#715=VECTOR('',#6067,10.);
#716=VECTOR('',#6070,10.);
#717=VECTOR('',#6103,10.);
#718=VECTOR('',#6104,10.);
#719=VECTOR('',#6105,10.);
#720=VECTOR('',#6106,10.);
#721=VECTOR('',#6109,10.);
#722=VECTOR('',#6110,10.);
#723=VECTOR('',#6111,10.);
#724=VECTOR('',#6114,10.);
#725=VECTOR('',#6115,10.);
#726=VECTOR('',#6116,10.);
#727=VECTOR('',#6119,10.);
#728=VECTOR('',#6120,10.);
#729=VECTOR('',#6183,10.);
#730=VECTOR('',#6184,10.);
#731=VECTOR('',#6185,10.);
#732=VECTOR('',#6186,10.);
#733=VECTOR('',#6189,10.);
#734=VECTOR('',#6190,10.);
#735=VECTOR('',#6191,10.);
#736=VECTOR('',#6192,10.);
#737=VECTOR('',#6195,10.);
#738=VECTOR('',#6196,10.);
#739=VECTOR('',#6199,10.);
#740=VECTOR('',#6200,10.);
#741=VECTOR('',#6201,10.);
#742=VECTOR('',#6204,10.);
#743=VECTOR('',#6205,10.);
#744=VECTOR('',#6206,10.);
#745=VECTOR('',#6209,10.);
#746=VECTOR('',#6210,10.);
#747=VECTOR('',#6211,10.);
#748=VECTOR('',#6214,10.);
#749=VECTOR('',#6215,10.);
#750=VECTOR('',#6218,10.);
#751=VECTOR('',#6219,10.);
#752=VECTOR('',#6222,10.);
#753=VECTOR('',#6243,10.);
#754=VECTOR('',#6246,10.);
#755=VECTOR('',#6249,10.);
#756=VECTOR('',#6268,10.);
#757=VECTOR('',#6269,10.);
#758=VECTOR('',#6270,10.);
#759=VECTOR('',#6271,10.);
#760=VECTOR('',#6276,10.);
#761=VECTOR('',#6281,10.);
#762=VECTOR('',#6282,10.);
#763=VECTOR('',#6285,10.);
#764=VECTOR('',#6286,10.);
#765=VECTOR('',#6287,10.);
#766=VECTOR('',#6296,10.);
#767=VECTOR('',#6297,10.);
#768=VECTOR('',#6298,10.);
#769=VECTOR('',#6299,10.);
#770=VECTOR('',#6302,10.);
#771=VECTOR('',#6303,10.);
#772=VECTOR('',#6304,10.);
#773=VECTOR('',#6307,10.);
#774=VECTOR('',#6308,10.);
#775=VECTOR('',#6351,10.);
#776=VECTOR('',#6352,10.);
#777=VECTOR('',#6353,10.);
#778=VECTOR('',#6354,10.);
#779=VECTOR('',#6493,10.);
#780=VECTOR('',#6494,10.);
#781=VECTOR('',#6495,10.);
#782=VECTOR('',#6498,10.);
#783=VECTOR('',#6499,10.);
#784=VECTOR('',#6502,10.);
#785=VECTOR('',#6503,10.);
#786=VECTOR('',#6506,10.);
#787=PLANE('',#5063);
#788=PLANE('',#5133);
#789=PLANE('',#5134);
#790=PLANE('',#5135);
#791=PLANE('',#5136);
#792=PLANE('',#5137);
#793=PLANE('',#5187);
#794=PLANE('',#5188);
#795=PLANE('',#5189);
#796=PLANE('',#5190);
#797=PLANE('',#5191);
#798=PLANE('',#5192);
#799=PLANE('',#5212);
#800=PLANE('',#5213);
#801=PLANE('',#5214);
#802=PLANE('',#5215);
#803=PLANE('',#5216);
#804=PLANE('',#5217);
#805=PLANE('',#5222);
#806=PLANE('',#5226);
#807=PLANE('',#5230);
#808=PLANE('',#5246);
#809=PLANE('',#5304);
#810=PLANE('',#5305);
#811=PLANE('',#5306);
#812=PLANE('',#5307);
#813=PLANE('',#5308);
#814=PLANE('',#5309);
#815=PLANE('',#5324);
#816=PLANE('',#5325);
#817=PLANE('',#5326);
#818=PLANE('',#5327);
#819=PLANE('',#5328);
#820=PLANE('',#5329);
#821=PLANE('',#5358);
#822=PLANE('',#5359);
#823=PLANE('',#5360);
#824=PLANE('',#5361);
#825=PLANE('',#5362);
#826=PLANE('',#5363);
#827=PLANE('',#5364);
#828=PLANE('',#5365);
#829=PLANE('',#5366);
#830=PLANE('',#5367);
#831=PLANE('',#5387);
#832=PLANE('',#5391);
#833=PLANE('',#5392);
#834=PLANE('',#5396);
#835=PLANE('',#5397);
#836=PLANE('',#5398);
#837=PLANE('',#5399);
#838=PLANE('',#5400);
#839=PLANE('',#5409);
#840=PLANE('',#5413);
#841=PLANE('',#5417);
#842=PLANE('',#5419);
#843=PLANE('',#5488);
#844=PLANE('',#5489);
#845=PLANE('',#5490);
#846=PLANE('',#5491);
#847=PLANE('',#5492);
#848=FACE_BOUND('',#1444,.T.);
#849=FACE_BOUND('',#1447,.T.);
#850=FACE_BOUND('',#1449,.T.);
#851=FACE_BOUND('',#1451,.T.);
#852=FACE_BOUND('',#1453,.T.);
#853=FACE_BOUND('',#1455,.T.);
#854=FACE_BOUND('',#1457,.T.);
#855=FACE_BOUND('',#1459,.T.);
#856=FACE_BOUND('',#1461,.T.);
#857=FACE_BOUND('',#1463,.T.);
#858=FACE_BOUND('',#1465,.T.);
#859=FACE_BOUND('',#1467,.T.);
#860=FACE_BOUND('',#1469,.T.);
#861=FACE_BOUND('',#1471,.T.);
#862=FACE_BOUND('',#1473,.T.);
#863=FACE_BOUND('',#1475,.T.);
#864=FACE_BOUND('',#1477,.T.);
#865=FACE_BOUND('',#1479,.T.);
#866=FACE_BOUND('',#1482,.T.);
#867=FACE_BOUND('',#1485,.T.);
#868=FACE_BOUND('',#1488,.T.);
#869=FACE_BOUND('',#1491,.T.);
#870=FACE_BOUND('',#1494,.T.);
#871=FACE_BOUND('',#1497,.T.);
#872=FACE_BOUND('',#1501,.T.);
#873=FACE_BOUND('',#1502,.T.);
#874=FACE_BOUND('',#1503,.T.);
#875=FACE_BOUND('',#1504,.T.);
#876=FACE_BOUND('',#1505,.T.);
#877=FACE_BOUND('',#1506,.T.);
#878=FACE_BOUND('',#1508,.T.);
#879=FACE_BOUND('',#1509,.T.);
#880=FACE_BOUND('',#1510,.T.);
#881=FACE_BOUND('',#1511,.T.);
#882=FACE_BOUND('',#1512,.T.);
#883=FACE_BOUND('',#1513,.T.);
#884=FACE_BOUND('',#1514,.T.);
#885=FACE_BOUND('',#1515,.T.);
#886=FACE_BOUND('',#1516,.T.);
#887=FACE_BOUND('',#1517,.T.);
#888=FACE_BOUND('',#1518,.T.);
#889=FACE_BOUND('',#1519,.T.);
#890=FACE_BOUND('',#1521,.T.);
#891=FACE_BOUND('',#1522,.T.);
#892=FACE_BOUND('',#1523,.T.);
#893=FACE_BOUND('',#1524,.T.);
#894=FACE_BOUND('',#1525,.T.);
#895=FACE_BOUND('',#1526,.T.);
#896=FACE_BOUND('',#1529,.T.);
#897=FACE_BOUND('',#1532,.T.);
#898=FACE_BOUND('',#1535,.T.);
#899=FACE_BOUND('',#1538,.T.);
#900=FACE_BOUND('',#1541,.T.);
#901=FACE_BOUND('',#1544,.T.);
#902=FACE_BOUND('',#1547,.T.);
#903=FACE_BOUND('',#1550,.T.);
#904=FACE_BOUND('',#1553,.T.);
#905=FACE_BOUND('',#1556,.T.);
#906=FACE_BOUND('',#1559,.T.);
#907=FACE_BOUND('',#1562,.T.);
#908=FACE_BOUND('',#1564,.T.);
#909=FACE_BOUND('',#1565,.T.);
#910=FACE_BOUND('',#1566,.T.);
#911=FACE_BOUND('',#1567,.T.);
#912=FACE_BOUND('',#1568,.T.);
#913=FACE_BOUND('',#1569,.T.);
#914=FACE_BOUND('',#1575,.T.);
#915=FACE_BOUND('',#1576,.T.);
#916=FACE_BOUND('',#1577,.T.);
#917=FACE_BOUND('',#1578,.T.);
#918=FACE_BOUND('',#1579,.T.);
#919=FACE_BOUND('',#1580,.T.);
#920=FACE_BOUND('',#1582,.T.);
#921=FACE_BOUND('',#1584,.T.);
#922=FACE_BOUND('',#1586,.T.);
#923=FACE_BOUND('',#1588,.T.);
#924=FACE_BOUND('',#1590,.T.);
#925=FACE_BOUND('',#1592,.T.);
#926=FACE_BOUND('',#1598,.T.);
#927=FACE_BOUND('',#1599,.T.);
#928=FACE_BOUND('',#1600,.T.);
#929=FACE_BOUND('',#1601,.T.);
#930=FACE_BOUND('',#1602,.T.);
#931=FACE_BOUND('',#1603,.T.);
#932=FACE_BOUND('',#1605,.T.);
#933=FACE_BOUND('',#1606,.T.);
#934=FACE_BOUND('',#1607,.T.);
#935=FACE_BOUND('',#1608,.T.);
#936=FACE_BOUND('',#1609,.T.);
#937=FACE_BOUND('',#1610,.T.);
#938=FACE_BOUND('',#1615,.T.);
#939=FACE_BOUND('',#1616,.T.);
#940=FACE_BOUND('',#1617,.T.);
#941=FACE_BOUND('',#1620,.T.);
#942=FACE_BOUND('',#1622,.T.);
#943=FACE_BOUND('',#1624,.T.);
#944=FACE_BOUND('',#1626,.T.);
#945=FACE_BOUND('',#1628,.T.);
#946=FACE_BOUND('',#1630,.T.);
#947=FACE_BOUND('',#1632,.T.);
#948=FACE_BOUND('',#1634,.T.);
#949=FACE_BOUND('',#1635,.T.);
#950=FACE_BOUND('',#1636,.T.);
#951=FACE_BOUND('',#1637,.T.);
#952=FACE_BOUND('',#1638,.T.);
#953=FACE_BOUND('',#1639,.T.);
#954=FACE_BOUND('',#1640,.T.);
#955=FACE_BOUND('',#1641,.T.);
#956=FACE_BOUND('',#1642,.T.);
#957=FACE_BOUND('',#1643,.T.);
#958=FACE_BOUND('',#1644,.T.);
#959=FACE_BOUND('',#1645,.T.);
#960=FACE_BOUND('',#1646,.T.);
#961=FACE_BOUND('',#1647,.T.);
#962=FACE_BOUND('',#1648,.T.);
#963=FACE_BOUND('',#1650,.T.);
#964=FACE_BOUND('',#1652,.T.);
#965=FACE_BOUND('',#1654,.T.);
#966=FACE_BOUND('',#1656,.T.);
#967=FACE_BOUND('',#1658,.T.);
#968=FACE_BOUND('',#1660,.T.);
#969=FACE_BOUND('',#1662,.T.);
#970=FACE_BOUND('',#1664,.T.);
#971=FACE_BOUND('',#1666,.T.);
#972=FACE_BOUND('',#1668,.T.);
#973=FACE_BOUND('',#1670,.T.);
#974=FACE_BOUND('',#1672,.T.);
#975=FACE_BOUND('',#1674,.T.);
#976=FACE_BOUND('',#1676,.T.);
#977=FACE_BOUND('',#1678,.T.);
#978=FACE_BOUND('',#1680,.T.);
#979=FACE_BOUND('',#1682,.T.);
#980=FACE_BOUND('',#1684,.T.);
#981=FACE_BOUND('',#1686,.T.);
#982=FACE_BOUND('',#1688,.T.);
#983=FACE_BOUND('',#1690,.T.);
#984=FACE_BOUND('',#1692,.T.);
#985=FACE_BOUND('',#1694,.T.);
#986=FACE_BOUND('',#1701,.T.);
#987=FACE_BOUND('',#1702,.T.);
#988=FACE_BOUND('',#1703,.T.);
#989=FACE_BOUND('',#1704,.T.);
#990=FACE_BOUND('',#1705,.T.);
#991=FACE_BOUND('',#1706,.T.);
#992=FACE_BOUND('',#1707,.T.);
#993=FACE_BOUND('',#1708,.T.);
#994=FACE_BOUND('',#1709,.T.);
#995=FACE_BOUND('',#1710,.T.);
#996=FACE_BOUND('',#1711,.T.);
#997=FACE_BOUND('',#1712,.T.);
#998=FACE_BOUND('',#1714,.T.);
#999=FACE_BOUND('',#1716,.T.);
#1000=FACE_BOUND('',#1718,.T.);
#1001=FACE_BOUND('',#1720,.T.);
#1002=FACE_BOUND('',#1726,.T.);
#1003=FACE_BOUND('',#1727,.T.);
#1004=FACE_BOUND('',#1728,.T.);
#1005=FACE_BOUND('',#1729,.T.);
#1006=FACE_BOUND('',#1731,.T.);
#1007=FACE_BOUND('',#1732,.T.);
#1008=FACE_BOUND('',#1733,.T.);
#1009=FACE_BOUND('',#1734,.T.);
#1010=FACE_BOUND('',#1736,.T.);
#1011=FACE_BOUND('',#1738,.T.);
#1012=FACE_BOUND('',#1740,.T.);
#1013=FACE_BOUND('',#1742,.T.);
#1014=FACE_BOUND('',#1744,.T.);
#1015=FACE_BOUND('',#1746,.T.);
#1016=FACE_BOUND('',#1748,.T.);
#1017=FACE_BOUND('',#1750,.T.);
#1018=FACE_BOUND('',#1752,.T.);
#1019=FACE_BOUND('',#1754,.T.);
#1020=FACE_BOUND('',#1758,.T.);
#1021=FACE_BOUND('',#1759,.T.);
#1022=FACE_BOUND('',#1760,.T.);
#1023=FACE_BOUND('',#1763,.T.);
#1024=FACE_BOUND('',#1764,.T.);
#1025=FACE_BOUND('',#1765,.T.);
#1026=FACE_BOUND('',#1766,.T.);
#1027=FACE_BOUND('',#1772,.T.);
#1028=FACE_BOUND('',#1773,.T.);
#1029=FACE_BOUND('',#1774,.T.);
#1030=FACE_BOUND('',#1775,.T.);
#1031=FACE_BOUND('',#1776,.T.);
#1032=FACE_BOUND('',#1777,.T.);
#1033=FACE_BOUND('',#1778,.T.);
#1034=FACE_BOUND('',#1781,.T.);
#1035=FACE_BOUND('',#1783,.T.);
#1036=FACE_BOUND('',#1787,.T.);
#1037=FACE_BOUND('',#1790,.T.);
#1038=FACE_BOUND('',#1798,.T.);
#1039=FACE_BOUND('',#1799,.T.);
#1040=FACE_BOUND('',#1801,.T.);
#1041=FACE_BOUND('',#1802,.T.);
#1042=FACE_BOUND('',#1804,.T.);
#1043=FACE_BOUND('',#1806,.T.);
#1044=FACE_BOUND('',#1808,.T.);
#1045=FACE_BOUND('',#1811,.T.);
#1046=FACE_BOUND('',#1814,.T.);
#1047=FACE_BOUND('',#1819,.T.);
#1048=FACE_BOUND('',#1820,.T.);
#1049=FACE_BOUND('',#1821,.T.);
#1050=FACE_BOUND('',#1822,.T.);
#1051=FACE_BOUND('',#1823,.T.);
#1052=FACE_BOUND('',#1824,.T.);
#1053=FACE_BOUND('',#1825,.T.);
#1054=FACE_BOUND('',#1826,.T.);
#1055=FACE_BOUND('',#1827,.T.);
#1056=FACE_BOUND('',#1828,.T.);
#1057=FACE_BOUND('',#1829,.T.);
#1058=FACE_BOUND('',#1830,.T.);
#1059=FACE_BOUND('',#1831,.T.);
#1060=FACE_BOUND('',#1832,.T.);
#1061=FACE_BOUND('',#1833,.T.);
#1062=FACE_BOUND('',#1834,.T.);
#1063=FACE_BOUND('',#1835,.T.);
#1064=FACE_BOUND('',#1836,.T.);
#1065=FACE_BOUND('',#1837,.T.);
#1066=FACE_BOUND('',#1838,.T.);
#1067=FACE_BOUND('',#1839,.T.);
#1068=FACE_BOUND('',#1840,.T.);
#1069=FACE_BOUND('',#1841,.T.);
#1070=FACE_BOUND('',#1842,.T.);
#1071=FACE_BOUND('',#1843,.T.);
#1072=FACE_BOUND('',#1844,.T.);
#1073=FACE_BOUND('',#1845,.T.);
#1074=FACE_BOUND('',#1846,.T.);
#1075=FACE_BOUND('',#1847,.T.);
#1076=FACE_BOUND('',#1848,.T.);
#1077=FACE_BOUND('',#1849,.T.);
#1078=FACE_BOUND('',#1850,.T.);
#1079=FACE_BOUND('',#1851,.T.);
#1080=FACE_BOUND('',#1852,.T.);
#1081=FACE_BOUND('',#1853,.T.);
#1082=FACE_BOUND('',#1854,.T.);
#1083=FACE_BOUND('',#1855,.T.);
#1084=FACE_BOUND('',#1856,.T.);
#1085=FACE_BOUND('',#1857,.T.);
#1086=FACE_BOUND('',#1858,.T.);
#1087=FACE_BOUND('',#1859,.T.);
#1088=FACE_BOUND('',#1860,.T.);
#1089=FACE_BOUND('',#1861,.T.);
#1090=FACE_BOUND('',#1862,.T.);
#1091=FACE_BOUND('',#1863,.T.);
#1092=FACE_BOUND('',#1864,.T.);
#1093=FACE_BOUND('',#1865,.T.);
#1094=FACE_BOUND('',#1866,.T.);
#1095=FACE_BOUND('',#1867,.T.);
#1096=FACE_BOUND('',#1868,.T.);
#1097=FACE_BOUND('',#1869,.T.);
#1098=FACE_BOUND('',#1870,.T.);
#1099=FACE_BOUND('',#1871,.T.);
#1100=FACE_BOUND('',#1872,.T.);
#1101=FACE_BOUND('',#1873,.T.);
#1102=FACE_BOUND('',#1874,.T.);
#1103=FACE_BOUND('',#1875,.T.);
#1104=FACE_BOUND('',#1876,.T.);
#1105=FACE_BOUND('',#1877,.T.);
#1106=FACE_BOUND('',#1878,.T.);
#1107=FACE_BOUND('',#1879,.T.);
#1108=FACE_BOUND('',#1880,.T.);
#1109=FACE_BOUND('',#1881,.T.);
#1110=FACE_BOUND('',#1882,.T.);
#1111=FACE_BOUND('',#1883,.T.);
#1112=FACE_BOUND('',#1884,.T.);
#1113=FACE_BOUND('',#1885,.T.);
#1114=FACE_BOUND('',#1886,.T.);
#1115=FACE_BOUND('',#1887,.T.);
#1116=FACE_BOUND('',#2029,.T.);
#1117=FACE_BOUND('',#2030,.T.);
#1118=FACE_BOUND('',#2031,.T.);
#1119=(
BOUNDED_CURVE()
B_SPLINE_CURVE(2,(#6532,#6533,#6534),.UNSPECIFIED.,.F.,.F.)
B_SPLINE_CURVE_WITH_KNOTS((3,3),(0.,0.201990098767264),.UNSPECIFIED.)
CURVE()
GEOMETRIC_REPRESENTATION_ITEM()
RATIONAL_B_SPLINE_CURVE((1.,1.02000000000006,1.))
REPRESENTATION_ITEM('')
);
#1120=(
BOUNDED_CURVE()
B_SPLINE_CURVE(2,(#6540,#6541,#6542),.UNSPECIFIED.,.F.,.F.)
B_SPLINE_CURVE_WITH_KNOTS((3,3),(0.,0.201990098767264),.UNSPECIFIED.)
CURVE()
GEOMETRIC_REPRESENTATION_ITEM()
RATIONAL_B_SPLINE_CURVE((1.,1.01999999999994,1.))
REPRESENTATION_ITEM('')
);
#1121=(
BOUNDED_CURVE()
B_SPLINE_CURVE(2,(#6546,#6547,#6548),.UNSPECIFIED.,.F.,.F.)
B_SPLINE_CURVE_WITH_KNOTS((3,3),(0.,0.201990098767249),.UNSPECIFIED.)
CURVE()
GEOMETRIC_REPRESENTATION_ITEM()
RATIONAL_B_SPLINE_CURVE((1.,1.02000000000011,1.))
REPRESENTATION_ITEM('')
);
#1122=(
BOUNDED_CURVE()
B_SPLINE_CURVE(2,(#6552,#6553,#6554),.UNSPECIFIED.,.F.,.F.)
B_SPLINE_CURVE_WITH_KNOTS((3,3),(0.,0.201990098767249),.UNSPECIFIED.)
CURVE()
GEOMETRIC_REPRESENTATION_ITEM()
RATIONAL_B_SPLINE_CURVE((1.,1.01999999999999,1.))
REPRESENTATION_ITEM('')
);
#1123=(
BOUNDED_CURVE()
B_SPLINE_CURVE(2,(#6558,#6559,#6560),.UNSPECIFIED.,.F.,.F.)
B_SPLINE_CURVE_WITH_KNOTS((3,3),(0.,0.201990098767241),.UNSPECIFIED.)
CURVE()
GEOMETRIC_REPRESENTATION_ITEM()
RATIONAL_B_SPLINE_CURVE((1.,1.02000000000001,1.))
REPRESENTATION_ITEM('')
);
#1124=(
BOUNDED_CURVE()
B_SPLINE_CURVE(2,(#6564,#6565,#6566),.UNSPECIFIED.,.F.,.F.)
B_SPLINE_CURVE_WITH_KNOTS((3,3),(0.,0.201990098767236),.UNSPECIFIED.)
CURVE()
GEOMETRIC_REPRESENTATION_ITEM()
RATIONAL_B_SPLINE_CURVE((1.,1.02000000000002,1.))
REPRESENTATION_ITEM('')
);
#1125=FACE_OUTER_BOUND('',#1443,.T.);
#1126=FACE_OUTER_BOUND('',#1445,.T.);
#1127=FACE_OUTER_BOUND('',#1446,.T.);
#1128=FACE_OUTER_BOUND('',#1448,.T.);
#1129=FACE_OUTER_BOUND('',#1450,.T.);
#1130=FACE_OUTER_BOUND('',#1452,.T.);
#1131=FACE_OUTER_BOUND('',#1454,.T.);
#1132=FACE_OUTER_BOUND('',#1456,.T.);
#1133=FACE_OUTER_BOUND('',#1458,.T.);
#1134=FACE_OUTER_BOUND('',#1460,.T.);
#1135=FACE_OUTER_BOUND('',#1462,.T.);
#1136=FACE_OUTER_BOUND('',#1464,.T.);
#1137=FACE_OUTER_BOUND('',#1466,.T.);
#1138=FACE_OUTER_BOUND('',#1468,.T.);
#1139=FACE_OUTER_BOUND('',#1470,.T.);
#1140=FACE_OUTER_BOUND('',#1472,.T.);
#1141=FACE_OUTER_BOUND('',#1474,.T.);
#1142=FACE_OUTER_BOUND('',#1476,.T.);
#1143=FACE_OUTER_BOUND('',#1478,.T.);
#1144=FACE_OUTER_BOUND('',#1480,.T.);
#1145=FACE_OUTER_BOUND('',#1481,.T.);
#1146=FACE_OUTER_BOUND('',#1483,.T.);
#1147=FACE_OUTER_BOUND('',#1484,.T.);
#1148=FACE_OUTER_BOUND('',#1486,.T.);
#1149=FACE_OUTER_BOUND('',#1487,.T.);
#1150=FACE_OUTER_BOUND('',#1489,.T.);
#1151=FACE_OUTER_BOUND('',#1490,.T.);
#1152=FACE_OUTER_BOUND('',#1492,.T.);
#1153=FACE_OUTER_BOUND('',#1493,.T.);
#1154=FACE_OUTER_BOUND('',#1495,.T.);
#1155=FACE_OUTER_BOUND('',#1496,.T.);
#1156=FACE_OUTER_BOUND('',#1498,.T.);
#1157=FACE_OUTER_BOUND('',#1499,.T.);
#1158=FACE_OUTER_BOUND('',#1500,.T.);
#1159=FACE_OUTER_BOUND('',#1507,.T.);
#1160=FACE_OUTER_BOUND('',#1520,.T.);
#1161=FACE_OUTER_BOUND('',#1527,.T.);
#1162=FACE_OUTER_BOUND('',#1528,.T.);
#1163=FACE_OUTER_BOUND('',#1530,.T.);
#1164=FACE_OUTER_BOUND('',#1531,.T.);
#1165=FACE_OUTER_BOUND('',#1533,.T.);
#1166=FACE_OUTER_BOUND('',#1534,.T.);
#1167=FACE_OUTER_BOUND('',#1536,.T.);
#1168=FACE_OUTER_BOUND('',#1537,.T.);
#1169=FACE_OUTER_BOUND('',#1539,.T.);
#1170=FACE_OUTER_BOUND('',#1540,.T.);
#1171=FACE_OUTER_BOUND('',#1542,.T.);
#1172=FACE_OUTER_BOUND('',#1543,.T.);
#1173=FACE_OUTER_BOUND('',#1545,.T.);
#1174=FACE_OUTER_BOUND('',#1546,.T.);
#1175=FACE_OUTER_BOUND('',#1548,.T.);
#1176=FACE_OUTER_BOUND('',#1549,.T.);
#1177=FACE_OUTER_BOUND('',#1551,.T.);
#1178=FACE_OUTER_BOUND('',#1552,.T.);
#1179=FACE_OUTER_BOUND('',#1554,.T.);
#1180=FACE_OUTER_BOUND('',#1555,.T.);
#1181=FACE_OUTER_BOUND('',#1557,.T.);
#1182=FACE_OUTER_BOUND('',#1558,.T.);
#1183=FACE_OUTER_BOUND('',#1560,.T.);
#1184=FACE_OUTER_BOUND('',#1561,.T.);
#1185=FACE_OUTER_BOUND('',#1563,.T.);
#1186=FACE_OUTER_BOUND('',#1570,.T.);
#1187=FACE_OUTER_BOUND('',#1571,.T.);
#1188=FACE_OUTER_BOUND('',#1572,.T.);
#1189=FACE_OUTER_BOUND('',#1573,.T.);
#1190=FACE_OUTER_BOUND('',#1574,.T.);
#1191=FACE_OUTER_BOUND('',#1581,.T.);
#1192=FACE_OUTER_BOUND('',#1583,.T.);
#1193=FACE_OUTER_BOUND('',#1585,.T.);
#1194=FACE_OUTER_BOUND('',#1587,.T.);
#1195=FACE_OUTER_BOUND('',#1589,.T.);
#1196=FACE_OUTER_BOUND('',#1591,.T.);
#1197=FACE_OUTER_BOUND('',#1593,.T.);
#1198=FACE_OUTER_BOUND('',#1594,.T.);
#1199=FACE_OUTER_BOUND('',#1595,.T.);
#1200=FACE_OUTER_BOUND('',#1596,.T.);
#1201=FACE_OUTER_BOUND('',#1597,.T.);
#1202=FACE_OUTER_BOUND('',#1604,.T.);
#1203=FACE_OUTER_BOUND('',#1611,.T.);
#1204=FACE_OUTER_BOUND('',#1612,.T.);
#1205=FACE_OUTER_BOUND('',#1613,.T.);
#1206=FACE_OUTER_BOUND('',#1614,.T.);
#1207=FACE_OUTER_BOUND('',#1618,.T.);
#1208=FACE_OUTER_BOUND('',#1619,.T.);
#1209=FACE_OUTER_BOUND('',#1621,.T.);
#1210=FACE_OUTER_BOUND('',#1623,.T.);
#1211=FACE_OUTER_BOUND('',#1625,.T.);
#1212=FACE_OUTER_BOUND('',#1627,.T.);
#1213=FACE_OUTER_BOUND('',#1629,.T.);
#1214=FACE_OUTER_BOUND('',#1631,.T.);
#1215=FACE_OUTER_BOUND('',#1633,.T.);
#1216=FACE_OUTER_BOUND('',#1649,.T.);
#1217=FACE_OUTER_BOUND('',#1651,.T.);
#1218=FACE_OUTER_BOUND('',#1653,.T.);
#1219=FACE_OUTER_BOUND('',#1655,.T.);
#1220=FACE_OUTER_BOUND('',#1657,.T.);
#1221=FACE_OUTER_BOUND('',#1659,.T.);
#1222=FACE_OUTER_BOUND('',#1661,.T.);
#1223=FACE_OUTER_BOUND('',#1663,.T.);
#1224=FACE_OUTER_BOUND('',#1665,.T.);
#1225=FACE_OUTER_BOUND('',#1667,.T.);
#1226=FACE_OUTER_BOUND('',#1669,.T.);
#1227=FACE_OUTER_BOUND('',#1671,.T.);
#1228=FACE_OUTER_BOUND('',#1673,.T.);
#1229=FACE_OUTER_BOUND('',#1675,.T.);
#1230=FACE_OUTER_BOUND('',#1677,.T.);
#1231=FACE_OUTER_BOUND('',#1679,.T.);
#1232=FACE_OUTER_BOUND('',#1681,.T.);
#1233=FACE_OUTER_BOUND('',#1683,.T.);
#1234=FACE_OUTER_BOUND('',#1685,.T.);
#1235=FACE_OUTER_BOUND('',#1687,.T.);
#1236=FACE_OUTER_BOUND('',#1689,.T.);
#1237=FACE_OUTER_BOUND('',#1691,.T.);
#1238=FACE_OUTER_BOUND('',#1693,.T.);
#1239=FACE_OUTER_BOUND('',#1695,.T.);
#1240=FACE_OUTER_BOUND('',#1696,.T.);
#1241=FACE_OUTER_BOUND('',#1697,.T.);
#1242=FACE_OUTER_BOUND('',#1698,.T.);
#1243=FACE_OUTER_BOUND('',#1699,.T.);
#1244=FACE_OUTER_BOUND('',#1700,.T.);
#1245=FACE_OUTER_BOUND('',#1713,.T.);
#1246=FACE_OUTER_BOUND('',#1715,.T.);
#1247=FACE_OUTER_BOUND('',#1717,.T.);
#1248=FACE_OUTER_BOUND('',#1719,.T.);
#1249=FACE_OUTER_BOUND('',#1721,.T.);
#1250=FACE_OUTER_BOUND('',#1722,.T.);
#1251=FACE_OUTER_BOUND('',#1723,.T.);
#1252=FACE_OUTER_BOUND('',#1724,.T.);
#1253=FACE_OUTER_BOUND('',#1725,.T.);
#1254=FACE_OUTER_BOUND('',#1730,.T.);
#1255=FACE_OUTER_BOUND('',#1735,.T.);
#1256=FACE_OUTER_BOUND('',#1737,.T.);
#1257=FACE_OUTER_BOUND('',#1739,.T.);
#1258=FACE_OUTER_BOUND('',#1741,.T.);
#1259=FACE_OUTER_BOUND('',#1743,.T.);
#1260=FACE_OUTER_BOUND('',#1745,.T.);
#1261=FACE_OUTER_BOUND('',#1747,.T.);
#1262=FACE_OUTER_BOUND('',#1749,.T.);
#1263=FACE_OUTER_BOUND('',#1751,.T.);
#1264=FACE_OUTER_BOUND('',#1753,.T.);
#1265=FACE_OUTER_BOUND('',#1755,.T.);
#1266=FACE_OUTER_BOUND('',#1756,.T.);
#1267=FACE_OUTER_BOUND('',#1757,.T.);
#1268=FACE_OUTER_BOUND('',#1761,.T.);
#1269=FACE_OUTER_BOUND('',#1762,.T.);
#1270=FACE_OUTER_BOUND('',#1767,.T.);
#1271=FACE_OUTER_BOUND('',#1768,.T.);
#1272=FACE_OUTER_BOUND('',#1769,.T.);
#1273=FACE_OUTER_BOUND('',#1770,.T.);
#1274=FACE_OUTER_BOUND('',#1771,.T.);
#1275=FACE_OUTER_BOUND('',#1779,.T.);
#1276=FACE_OUTER_BOUND('',#1780,.T.);
#1277=FACE_OUTER_BOUND('',#1782,.T.);
#1278=FACE_OUTER_BOUND('',#1784,.T.);
#1279=FACE_OUTER_BOUND('',#1785,.T.);
#1280=FACE_OUTER_BOUND('',#1786,.T.);
#1281=FACE_OUTER_BOUND('',#1788,.T.);
#1282=FACE_OUTER_BOUND('',#1789,.T.);
#1283=FACE_OUTER_BOUND('',#1791,.T.);
#1284=FACE_OUTER_BOUND('',#1792,.T.);
#1285=FACE_OUTER_BOUND('',#1793,.T.);
#1286=FACE_OUTER_BOUND('',#1794,.T.);
#1287=FACE_OUTER_BOUND('',#1795,.T.);
#1288=FACE_OUTER_BOUND('',#1796,.T.);
#1289=FACE_OUTER_BOUND('',#1797,.T.);
#1290=FACE_OUTER_BOUND('',#1800,.T.);
#1291=FACE_OUTER_BOUND('',#1803,.T.);
#1292=FACE_OUTER_BOUND('',#1805,.T.);
#1293=FACE_OUTER_BOUND('',#1807,.T.);
#1294=FACE_OUTER_BOUND('',#1809,.T.);
#1295=FACE_OUTER_BOUND('',#1810,.T.);
#1296=FACE_OUTER_BOUND('',#1812,.T.);
#1297=FACE_OUTER_BOUND('',#1813,.T.);
#1298=FACE_OUTER_BOUND('',#1815,.T.);
#1299=FACE_OUTER_BOUND('',#1816,.T.);
#1300=FACE_OUTER_BOUND('',#1817,.T.);
#1301=FACE_OUTER_BOUND('',#1818,.T.);
#1302=FACE_OUTER_BOUND('',#1888,.T.);
#1303=FACE_OUTER_BOUND('',#1889,.T.);
#1304=FACE_OUTER_BOUND('',#1890,.T.);
#1305=FACE_OUTER_BOUND('',#1891,.T.);
#1306=FACE_OUTER_BOUND('',#1892,.T.);
#1307=FACE_OUTER_BOUND('',#1893,.T.);
#1308=FACE_OUTER_BOUND('',#1894,.T.);
#1309=FACE_OUTER_BOUND('',#1895,.T.);
#1310=FACE_OUTER_BOUND('',#1896,.T.);
#1311=FACE_OUTER_BOUND('',#1897,.T.);
#1312=FACE_OUTER_BOUND('',#1898,.T.);
#1313=FACE_OUTER_BOUND('',#1899,.T.);
#1314=FACE_OUTER_BOUND('',#1900,.T.);
#1315=FACE_OUTER_BOUND('',#1901,.T.);
#1316=FACE_OUTER_BOUND('',#1902,.T.);
#1317=FACE_OUTER_BOUND('',#1903,.T.);
#1318=FACE_OUTER_BOUND('',#1904,.T.);
#1319=FACE_OUTER_BOUND('',#1905,.T.);
#1320=FACE_OUTER_BOUND('',#1906,.T.);
#1321=FACE_OUTER_BOUND('',#1907,.T.);
#1322=FACE_OUTER_BOUND('',#1908,.T.);
#1323=FACE_OUTER_BOUND('',#1909,.T.);
#1324=FACE_OUTER_BOUND('',#1910,.T.);
#1325=FACE_OUTER_BOUND('',#1911,.T.);
#1326=FACE_OUTER_BOUND('',#1912,.T.);
#1327=FACE_OUTER_BOUND('',#1913,.T.);
#1328=FACE_OUTER_BOUND('',#1914,.T.);
#1329=FACE_OUTER_BOUND('',#1915,.T.);
#1330=FACE_OUTER_BOUND('',#1916,.T.);
#1331=FACE_OUTER_BOUND('',#1917,.T.);
#1332=FACE_OUTER_BOUND('',#1918,.T.);
#1333=FACE_OUTER_BOUND('',#1919,.T.);
#1334=FACE_OUTER_BOUND('',#1920,.T.);
#1335=FACE_OUTER_BOUND('',#1921,.T.);
#1336=FACE_OUTER_BOUND('',#1922,.T.);
#1337=FACE_OUTER_BOUND('',#1923,.T.);
#1338=FACE_OUTER_BOUND('',#1924,.T.);
#1339=FACE_OUTER_BOUND('',#1925,.T.);
#1340=FACE_OUTER_BOUND('',#1926,.T.);
#1341=FACE_OUTER_BOUND('',#1927,.T.);
#1342=FACE_OUTER_BOUND('',#1928,.T.);
#1343=FACE_OUTER_BOUND('',#1929,.T.);
#1344=FACE_OUTER_BOUND('',#1930,.T.);
#1345=FACE_OUTER_BOUND('',#1931,.T.);
#1346=FACE_OUTER_BOUND('',#1932,.T.);
#1347=FACE_OUTER_BOUND('',#1933,.T.);
#1348=FACE_OUTER_BOUND('',#1934,.T.);
#1349=FACE_OUTER_BOUND('',#1935,.T.);
#1350=FACE_OUTER_BOUND('',#1936,.T.);
#1351=FACE_OUTER_BOUND('',#1937,.T.);
#1352=FACE_OUTER_BOUND('',#1938,.T.);
#1353=FACE_OUTER_BOUND('',#1939,.T.);
#1354=FACE_OUTER_BOUND('',#1940,.T.);
#1355=FACE_OUTER_BOUND('',#1941,.T.);
#1356=FACE_OUTER_BOUND('',#1942,.T.);
#1357=FACE_OUTER_BOUND('',#1943,.T.);
#1358=FACE_OUTER_BOUND('',#1944,.T.);
#1359=FACE_OUTER_BOUND('',#1945,.T.);
#1360=FACE_OUTER_BOUND('',#1946,.T.);
#1361=FACE_OUTER_BOUND('',#1947,.T.);
#1362=FACE_OUTER_BOUND('',#1948,.T.);
#1363=FACE_OUTER_BOUND('',#1949,.T.);
#1364=FACE_OUTER_BOUND('',#1950,.T.);
#1365=FACE_OUTER_BOUND('',#1951,.T.);
#1366=FACE_OUTER_BOUND('',#1952,.T.);
#1367=FACE_OUTER_BOUND('',#1953,.T.);
#1368=FACE_OUTER_BOUND('',#1954,.T.);
#1369=FACE_OUTER_BOUND('',#1955,.T.);
#1370=FACE_OUTER_BOUND('',#1956,.T.);
#1371=FACE_OUTER_BOUND('',#1957,.T.);
#1372=FACE_OUTER_BOUND('',#1958,.T.);
#1373=FACE_OUTER_BOUND('',#1959,.T.);
#1374=FACE_OUTER_BOUND('',#1960,.T.);
#1375=FACE_OUTER_BOUND('',#1961,.T.);
#1376=FACE_OUTER_BOUND('',#1962,.T.);
#1377=FACE_OUTER_BOUND('',#1963,.T.);
#1378=FACE_OUTER_BOUND('',#1964,.T.);
#1379=FACE_OUTER_BOUND('',#1965,.T.);
#1380=FACE_OUTER_BOUND('',#1966,.T.);
#1381=FACE_OUTER_BOUND('',#1967,.T.);
#1382=FACE_OUTER_BOUND('',#1968,.T.);
#1383=FACE_OUTER_BOUND('',#1969,.T.);
#1384=FACE_OUTER_BOUND('',#1970,.T.);
#1385=FACE_OUTER_BOUND('',#1971,.T.);
#1386=FACE_OUTER_BOUND('',#1972,.T.);
#1387=FACE_OUTER_BOUND('',#1973,.T.);
#1388=FACE_OUTER_BOUND('',#1974,.T.);
#1389=FACE_OUTER_BOUND('',#1975,.T.);
#1390=FACE_OUTER_BOUND('',#1976,.T.);
#1391=FACE_OUTER_BOUND('',#1977,.T.);
#1392=FACE_OUTER_BOUND('',#1978,.T.);
#1393=FACE_OUTER_BOUND('',#1979,.T.);
#1394=FACE_OUTER_BOUND('',#1980,.T.);
#1395=FACE_OUTER_BOUND('',#1981,.T.);
#1396=FACE_OUTER_BOUND('',#1982,.T.);
#1397=FACE_OUTER_BOUND('',#1983,.T.);
#1398=FACE_OUTER_BOUND('',#1984,.T.);
#1399=FACE_OUTER_BOUND('',#1985,.T.);
#1400=FACE_OUTER_BOUND('',#1986,.T.);
#1401=FACE_OUTER_BOUND('',#1987,.T.);
#1402=FACE_OUTER_BOUND('',#1988,.T.);
#1403=FACE_OUTER_BOUND('',#1989,.T.);
#1404=FACE_OUTER_BOUND('',#1990,.T.);
#1405=FACE_OUTER_BOUND('',#1991,.T.);
#1406=FACE_OUTER_BOUND('',#1992,.T.);
#1407=FACE_OUTER_BOUND('',#1993,.T.);
#1408=FACE_OUTER_BOUND('',#1994,.T.);
#1409=FACE_OUTER_BOUND('',#1995,.T.);
#1410=FACE_OUTER_BOUND('',#1996,.T.);
#1411=FACE_OUTER_BOUND('',#1997,.T.);
#1412=FACE_OUTER_BOUND('',#1998,.T.);
#1413=FACE_OUTER_BOUND('',#1999,.T.);
#1414=FACE_OUTER_BOUND('',#2000,.T.);
#1415=FACE_OUTER_BOUND('',#2001,.T.);
#1416=FACE_OUTER_BOUND('',#2002,.T.);
#1417=FACE_OUTER_BOUND('',#2003,.T.);
#1418=FACE_OUTER_BOUND('',#2004,.T.);
#1419=FACE_OUTER_BOUND('',#2005,.T.);
#1420=FACE_OUTER_BOUND('',#2006,.T.);
#1421=FACE_OUTER_BOUND('',#2007,.T.);
#1422=FACE_OUTER_BOUND('',#2008,.T.);
#1423=FACE_OUTER_BOUND('',#2009,.T.);
#1424=FACE_OUTER_BOUND('',#2010,.T.);
#1425=FACE_OUTER_BOUND('',#2011,.T.);
#1426=FACE_OUTER_BOUND('',#2012,.T.);
#1427=FACE_OUTER_BOUND('',#2013,.T.);
#1428=FACE_OUTER_BOUND('',#2014,.T.);
#1429=FACE_OUTER_BOUND('',#2015,.T.);
#1430=FACE_OUTER_BOUND('',#2016,.T.);
#1431=FACE_OUTER_BOUND('',#2017,.T.);
#1432=FACE_OUTER_BOUND('',#2018,.T.);
#1433=FACE_OUTER_BOUND('',#2019,.T.);
#1434=FACE_OUTER_BOUND('',#2020,.T.);
#1435=FACE_OUTER_BOUND('',#2021,.T.);
#1436=FACE_OUTER_BOUND('',#2022,.T.);
#1437=FACE_OUTER_BOUND('',#2023,.T.);
#1438=FACE_OUTER_BOUND('',#2024,.T.);
#1439=FACE_OUTER_BOUND('',#2025,.T.);
#1440=FACE_OUTER_BOUND('',#2026,.T.);
#1441=FACE_OUTER_BOUND('',#2027,.T.);
#1442=FACE_OUTER_BOUND('',#2028,.T.);
#1443=EDGE_LOOP('',(#3336));
#1444=EDGE_LOOP('',(#3337,#3338));
#1445=EDGE_LOOP('',(#3339,#3340,#3341,#3342,#3343,#3344,#3345,#3346,#3347,
#3348,#3349,#3350,#3351,#3352,#3353,#3354));
#1446=EDGE_LOOP('',(#3355));
#1447=EDGE_LOOP('',(#3356));
#1448=EDGE_LOOP('',(#3357));
#1449=EDGE_LOOP('',(#3358,#3359));
#1450=EDGE_LOOP('',(#3360));
#1451=EDGE_LOOP('',(#3361));
#1452=EDGE_LOOP('',(#3362));
#1453=EDGE_LOOP('',(#3363,#3364));
#1454=EDGE_LOOP('',(#3365));
#1455=EDGE_LOOP('',(#3366));
#1456=EDGE_LOOP('',(#3367));
#1457=EDGE_LOOP('',(#3368,#3369));
#1458=EDGE_LOOP('',(#3370));
#1459=EDGE_LOOP('',(#3371));
#1460=EDGE_LOOP('',(#3372));
#1461=EDGE_LOOP('',(#3373,#3374));
#1462=EDGE_LOOP('',(#3375));
#1463=EDGE_LOOP('',(#3376));
#1464=EDGE_LOOP('',(#3377));
#1465=EDGE_LOOP('',(#3378,#3379));
#1466=EDGE_LOOP('',(#3380));
#1467=EDGE_LOOP('',(#3381));
#1468=EDGE_LOOP('',(#3382));
#1469=EDGE_LOOP('',(#3383));
#1470=EDGE_LOOP('',(#3384));
#1471=EDGE_LOOP('',(#3385));
#1472=EDGE_LOOP('',(#3386));
#1473=EDGE_LOOP('',(#3387));
#1474=EDGE_LOOP('',(#3388));
#1475=EDGE_LOOP('',(#3389));
#1476=EDGE_LOOP('',(#3390));
#1477=EDGE_LOOP('',(#3391));
#1478=EDGE_LOOP('',(#3392));
#1479=EDGE_LOOP('',(#3393));
#1480=EDGE_LOOP('',(#3394));
#1481=EDGE_LOOP('',(#3395));
#1482=EDGE_LOOP('',(#3396));
#1483=EDGE_LOOP('',(#3397));
#1484=EDGE_LOOP('',(#3398));
#1485=EDGE_LOOP('',(#3399));
#1486=EDGE_LOOP('',(#3400));
#1487=EDGE_LOOP('',(#3401));
#1488=EDGE_LOOP('',(#3402));
#1489=EDGE_LOOP('',(#3403));
#1490=EDGE_LOOP('',(#3404));
#1491=EDGE_LOOP('',(#3405));
#1492=EDGE_LOOP('',(#3406));
#1493=EDGE_LOOP('',(#3407));
#1494=EDGE_LOOP('',(#3408));
#1495=EDGE_LOOP('',(#3409));
#1496=EDGE_LOOP('',(#3410));
#1497=EDGE_LOOP('',(#3411));
#1498=EDGE_LOOP('',(#3412,#3413,#3414,#3415));
#1499=EDGE_LOOP('',(#3416,#3417,#3418,#3419));
#1500=EDGE_LOOP('',(#3420,#3421,#3422,#3423));
#1501=EDGE_LOOP('',(#3424));
#1502=EDGE_LOOP('',(#3425));
#1503=EDGE_LOOP('',(#3426));
#1504=EDGE_LOOP('',(#3427));
#1505=EDGE_LOOP('',(#3428));
#1506=EDGE_LOOP('',(#3429));
#1507=EDGE_LOOP('',(#3430,#3431,#3432,#3433));
#1508=EDGE_LOOP('',(#3434));
#1509=EDGE_LOOP('',(#3435));
#1510=EDGE_LOOP('',(#3436));
#1511=EDGE_LOOP('',(#3437));
#1512=EDGE_LOOP('',(#3438));
#1513=EDGE_LOOP('',(#3439));
#1514=EDGE_LOOP('',(#3440));
#1515=EDGE_LOOP('',(#3441));
#1516=EDGE_LOOP('',(#3442));
#1517=EDGE_LOOP('',(#3443));
#1518=EDGE_LOOP('',(#3444));
#1519=EDGE_LOOP('',(#3445));
#1520=EDGE_LOOP('',(#3446,#3447,#3448,#3449,#3450,#3451,#3452,#3453,#3454,
#3455,#3456,#3457,#3458,#3459,#3460,#3461));
#1521=EDGE_LOOP('',(#3462));
#1522=EDGE_LOOP('',(#3463));
#1523=EDGE_LOOP('',(#3464));
#1524=EDGE_LOOP('',(#3465));
#1525=EDGE_LOOP('',(#3466));
#1526=EDGE_LOOP('',(#3467));
#1527=EDGE_LOOP('',(#3468));
#1528=EDGE_LOOP('',(#3469));
#1529=EDGE_LOOP('',(#3470));
#1530=EDGE_LOOP('',(#3471));
#1531=EDGE_LOOP('',(#3472));
#1532=EDGE_LOOP('',(#3473));
#1533=EDGE_LOOP('',(#3474));
#1534=EDGE_LOOP('',(#3475));
#1535=EDGE_LOOP('',(#3476));
#1536=EDGE_LOOP('',(#3477));
#1537=EDGE_LOOP('',(#3478));
#1538=EDGE_LOOP('',(#3479));
#1539=EDGE_LOOP('',(#3480));
#1540=EDGE_LOOP('',(#3481));
#1541=EDGE_LOOP('',(#3482));
#1542=EDGE_LOOP('',(#3483));
#1543=EDGE_LOOP('',(#3484));
#1544=EDGE_LOOP('',(#3485));
#1545=EDGE_LOOP('',(#3486));
#1546=EDGE_LOOP('',(#3487));
#1547=EDGE_LOOP('',(#3488));
#1548=EDGE_LOOP('',(#3489));
#1549=EDGE_LOOP('',(#3490));
#1550=EDGE_LOOP('',(#3491));
#1551=EDGE_LOOP('',(#3492));
#1552=EDGE_LOOP('',(#3493));
#1553=EDGE_LOOP('',(#3494));
#1554=EDGE_LOOP('',(#3495));
#1555=EDGE_LOOP('',(#3496));
#1556=EDGE_LOOP('',(#3497));
#1557=EDGE_LOOP('',(#3498));
#1558=EDGE_LOOP('',(#3499));
#1559=EDGE_LOOP('',(#3500));
#1560=EDGE_LOOP('',(#3501));
#1561=EDGE_LOOP('',(#3502));
#1562=EDGE_LOOP('',(#3503));
#1563=EDGE_LOOP('',(#3504,#3505,#3506,#3507));
#1564=EDGE_LOOP('',(#3508));
#1565=EDGE_LOOP('',(#3509));
#1566=EDGE_LOOP('',(#3510));
#1567=EDGE_LOOP('',(#3511));
#1568=EDGE_LOOP('',(#3512));
#1569=EDGE_LOOP('',(#3513));
#1570=EDGE_LOOP('',(#3514,#3515,#3516,#3517));
#1571=EDGE_LOOP('',(#3518,#3519,#3520,#3521));
#1572=EDGE_LOOP('',(#3522,#3523,#3524,#3525));
#1573=EDGE_LOOP('',(#3526,#3527,#3528,#3529));
#1574=EDGE_LOOP('',(#3530,#3531,#3532,#3533));
#1575=EDGE_LOOP('',(#3534));
#1576=EDGE_LOOP('',(#3535));
#1577=EDGE_LOOP('',(#3536));
#1578=EDGE_LOOP('',(#3537));
#1579=EDGE_LOOP('',(#3538));
#1580=EDGE_LOOP('',(#3539));
#1581=EDGE_LOOP('',(#3540));
#1582=EDGE_LOOP('',(#3541));
#1583=EDGE_LOOP('',(#3542));
#1584=EDGE_LOOP('',(#3543));
#1585=EDGE_LOOP('',(#3544));
#1586=EDGE_LOOP('',(#3545));
#1587=EDGE_LOOP('',(#3546));
#1588=EDGE_LOOP('',(#3547));
#1589=EDGE_LOOP('',(#3548));
#1590=EDGE_LOOP('',(#3549));
#1591=EDGE_LOOP('',(#3550));
#1592=EDGE_LOOP('',(#3551));
#1593=EDGE_LOOP('',(#3552,#3553,#3554,#3555));
#1594=EDGE_LOOP('',(#3556,#3557,#3558,#3559));
#1595=EDGE_LOOP('',(#3560,#3561,#3562,#3563));
#1596=EDGE_LOOP('',(#3564,#3565,#3566,#3567));
#1597=EDGE_LOOP('',(#3568,#3569,#3570,#3571));
#1598=EDGE_LOOP('',(#3572));
#1599=EDGE_LOOP('',(#3573));
#1600=EDGE_LOOP('',(#3574));
#1601=EDGE_LOOP('',(#3575));
#1602=EDGE_LOOP('',(#3576));
#1603=EDGE_LOOP('',(#3577));
#1604=EDGE_LOOP('',(#3578,#3579,#3580,#3581));
#1605=EDGE_LOOP('',(#3582));
#1606=EDGE_LOOP('',(#3583));
#1607=EDGE_LOOP('',(#3584));
#1608=EDGE_LOOP('',(#3585));
#1609=EDGE_LOOP('',(#3586));
#1610=EDGE_LOOP('',(#3587));
#1611=EDGE_LOOP('',(#3588,#3589,#3590,#3591));
#1612=EDGE_LOOP('',(#3592,#3593,#3594,#3595));
#1613=EDGE_LOOP('',(#3596,#3597,#3598,#3599));
#1614=EDGE_LOOP('',(#3600,#3601,#3602,#3603,#3604,#3605));
#1615=EDGE_LOOP('',(#3606));
#1616=EDGE_LOOP('',(#3607));
#1617=EDGE_LOOP('',(#3608));
#1618=EDGE_LOOP('',(#3609,#3610,#3611,#3612));
#1619=EDGE_LOOP('',(#3613));
#1620=EDGE_LOOP('',(#3614));
#1621=EDGE_LOOP('',(#3615));
#1622=EDGE_LOOP('',(#3616));
#1623=EDGE_LOOP('',(#3617));
#1624=EDGE_LOOP('',(#3618));
#1625=EDGE_LOOP('',(#3619));
#1626=EDGE_LOOP('',(#3620));
#1627=EDGE_LOOP('',(#3621));
#1628=EDGE_LOOP('',(#3622));
#1629=EDGE_LOOP('',(#3623));
#1630=EDGE_LOOP('',(#3624));
#1631=EDGE_LOOP('',(#3625));
#1632=EDGE_LOOP('',(#3626));
#1633=EDGE_LOOP('',(#3627,#3628,#3629,#3630));
#1634=EDGE_LOOP('',(#3631));
#1635=EDGE_LOOP('',(#3632));
#1636=EDGE_LOOP('',(#3633));
#1637=EDGE_LOOP('',(#3634));
#1638=EDGE_LOOP('',(#3635));
#1639=EDGE_LOOP('',(#3636));
#1640=EDGE_LOOP('',(#3637));
#1641=EDGE_LOOP('',(#3638));
#1642=EDGE_LOOP('',(#3639));
#1643=EDGE_LOOP('',(#3640));
#1644=EDGE_LOOP('',(#3641));
#1645=EDGE_LOOP('',(#3642));
#1646=EDGE_LOOP('',(#3643));
#1647=EDGE_LOOP('',(#3644));
#1648=EDGE_LOOP('',(#3645));
#1649=EDGE_LOOP('',(#3646));
#1650=EDGE_LOOP('',(#3647));
#1651=EDGE_LOOP('',(#3648));
#1652=EDGE_LOOP('',(#3649));
#1653=EDGE_LOOP('',(#3650));
#1654=EDGE_LOOP('',(#3651));
#1655=EDGE_LOOP('',(#3652));
#1656=EDGE_LOOP('',(#3653));
#1657=EDGE_LOOP('',(#3654));
#1658=EDGE_LOOP('',(#3655));
#1659=EDGE_LOOP('',(#3656));
#1660=EDGE_LOOP('',(#3657));
#1661=EDGE_LOOP('',(#3658));
#1662=EDGE_LOOP('',(#3659));
#1663=EDGE_LOOP('',(#3660));
#1664=EDGE_LOOP('',(#3661));
#1665=EDGE_LOOP('',(#3662));
#1666=EDGE_LOOP('',(#3663));
#1667=EDGE_LOOP('',(#3664));
#1668=EDGE_LOOP('',(#3665));
#1669=EDGE_LOOP('',(#3666));
#1670=EDGE_LOOP('',(#3667));
#1671=EDGE_LOOP('',(#3668));
#1672=EDGE_LOOP('',(#3669));
#1673=EDGE_LOOP('',(#3670));
#1674=EDGE_LOOP('',(#3671));
#1675=EDGE_LOOP('',(#3672));
#1676=EDGE_LOOP('',(#3673));
#1677=EDGE_LOOP('',(#3674));
#1678=EDGE_LOOP('',(#3675));
#1679=EDGE_LOOP('',(#3676));
#1680=EDGE_LOOP('',(#3677));
#1681=EDGE_LOOP('',(#3678));
#1682=EDGE_LOOP('',(#3679));
#1683=EDGE_LOOP('',(#3680));
#1684=EDGE_LOOP('',(#3681));
#1685=EDGE_LOOP('',(#3682));
#1686=EDGE_LOOP('',(#3683));
#1687=EDGE_LOOP('',(#3684));
#1688=EDGE_LOOP('',(#3685));
#1689=EDGE_LOOP('',(#3686));
#1690=EDGE_LOOP('',(#3687));
#1691=EDGE_LOOP('',(#3688));
#1692=EDGE_LOOP('',(#3689));
#1693=EDGE_LOOP('',(#3690));
#1694=EDGE_LOOP('',(#3691));
#1695=EDGE_LOOP('',(#3692,#3693,#3694,#3695));
#1696=EDGE_LOOP('',(#3696,#3697,#3698,#3699,#3700,#3701,#3702,#3703));
#1697=EDGE_LOOP('',(#3704,#3705,#3706,#3707));
#1698=EDGE_LOOP('',(#3708,#3709,#3710,#3711));
#1699=EDGE_LOOP('',(#3712,#3713,#3714,#3715));
#1700=EDGE_LOOP('',(#3716,#3717,#3718,#3719,#3720,#3721,#3722,#3723,#3724,
#3725));
#1701=EDGE_LOOP('',(#3726));
#1702=EDGE_LOOP('',(#3727));
#1703=EDGE_LOOP('',(#3728));
#1704=EDGE_LOOP('',(#3729));
#1705=EDGE_LOOP('',(#3730));
#1706=EDGE_LOOP('',(#3731));
#1707=EDGE_LOOP('',(#3732));
#1708=EDGE_LOOP('',(#3733));
#1709=EDGE_LOOP('',(#3734));
#1710=EDGE_LOOP('',(#3735));
#1711=EDGE_LOOP('',(#3736));
#1712=EDGE_LOOP('',(#3737));
#1713=EDGE_LOOP('',(#3738));
#1714=EDGE_LOOP('',(#3739));
#1715=EDGE_LOOP('',(#3740));
#1716=EDGE_LOOP('',(#3741));
#1717=EDGE_LOOP('',(#3742));
#1718=EDGE_LOOP('',(#3743));
#1719=EDGE_LOOP('',(#3744));
#1720=EDGE_LOOP('',(#3745));
#1721=EDGE_LOOP('',(#3746,#3747,#3748,#3749));
#1722=EDGE_LOOP('',(#3750,#3751,#3752,#3753));
#1723=EDGE_LOOP('',(#3754,#3755,#3756,#3757));
#1724=EDGE_LOOP('',(#3758,#3759,#3760,#3761));
#1725=EDGE_LOOP('',(#3762,#3763,#3764,#3765));
#1726=EDGE_LOOP('',(#3766));
#1727=EDGE_LOOP('',(#3767));
#1728=EDGE_LOOP('',(#3768));
#1729=EDGE_LOOP('',(#3769));
#1730=EDGE_LOOP('',(#3770,#3771,#3772,#3773));
#1731=EDGE_LOOP('',(#3774));
#1732=EDGE_LOOP('',(#3775));
#1733=EDGE_LOOP('',(#3776));
#1734=EDGE_LOOP('',(#3777));
#1735=EDGE_LOOP('',(#3778));
#1736=EDGE_LOOP('',(#3779));
#1737=EDGE_LOOP('',(#3780));
#1738=EDGE_LOOP('',(#3781));
#1739=EDGE_LOOP('',(#3782));
#1740=EDGE_LOOP('',(#3783));
#1741=EDGE_LOOP('',(#3784));
#1742=EDGE_LOOP('',(#3785));
#1743=EDGE_LOOP('',(#3786));
#1744=EDGE_LOOP('',(#3787));
#1745=EDGE_LOOP('',(#3788));
#1746=EDGE_LOOP('',(#3789));
#1747=EDGE_LOOP('',(#3790));
#1748=EDGE_LOOP('',(#3791));
#1749=EDGE_LOOP('',(#3792));
#1750=EDGE_LOOP('',(#3793));
#1751=EDGE_LOOP('',(#3794));
#1752=EDGE_LOOP('',(#3795));
#1753=EDGE_LOOP('',(#3796));
#1754=EDGE_LOOP('',(#3797));
#1755=EDGE_LOOP('',(#3798,#3799,#3800,#3801));
#1756=EDGE_LOOP('',(#3802,#3803,#3804,#3805));
#1757=EDGE_LOOP('',(#3806,#3807,#3808,#3809));
#1758=EDGE_LOOP('',(#3810));
#1759=EDGE_LOOP('',(#3811));
#1760=EDGE_LOOP('',(#3812));
#1761=EDGE_LOOP('',(#3813,#3814,#3815,#3816));
#1762=EDGE_LOOP('',(#3817,#3818,#3819,#3820));
#1763=EDGE_LOOP('',(#3821));
#1764=EDGE_LOOP('',(#3822));
#1765=EDGE_LOOP('',(#3823));
#1766=EDGE_LOOP('',(#3824));
#1767=EDGE_LOOP('',(#3825,#3826,#3827,#3828,#3829,#3830,#3831,#3832));
#1768=EDGE_LOOP('',(#3833,#3834,#3835,#3836));
#1769=EDGE_LOOP('',(#3837,#3838,#3839,#3840));
#1770=EDGE_LOOP('',(#3841,#3842,#3843,#3844,#3845,#3846,#3847,#3848));
#1771=EDGE_LOOP('',(#3849,#3850,#3851,#3852));
#1772=EDGE_LOOP('',(#3853));
#1773=EDGE_LOOP('',(#3854));
#1774=EDGE_LOOP('',(#3855));
#1775=EDGE_LOOP('',(#3856));
#1776=EDGE_LOOP('',(#3857));
#1777=EDGE_LOOP('',(#3858));
#1778=EDGE_LOOP('',(#3859));
#1779=EDGE_LOOP('',(#3860));
#1780=EDGE_LOOP('',(#3861));
#1781=EDGE_LOOP('',(#3862));
#1782=EDGE_LOOP('',(#3863,#3864));
#1783=EDGE_LOOP('',(#3865));
#1784=EDGE_LOOP('',(#3866,#3867,#3868,#3869,#3870,#3871));
#1785=EDGE_LOOP('',(#3872));
#1786=EDGE_LOOP('',(#3873));
#1787=EDGE_LOOP('',(#3874));
#1788=EDGE_LOOP('',(#3875));
#1789=EDGE_LOOP('',(#3876));
#1790=EDGE_LOOP('',(#3877));
#1791=EDGE_LOOP('',(#3878,#3879,#3880,#3881));
#1792=EDGE_LOOP('',(#3882,#3883,#3884,#3885));
#1793=EDGE_LOOP('',(#3886,#3887,#3888,#3889,#3890,#3891));
#1794=EDGE_LOOP('',(#3892,#3893,#3894,#3895));
#1795=EDGE_LOOP('',(#3896,#3897,#3898,#3899));
#1796=EDGE_LOOP('',(#3900,#3901,#3902,#3903));
#1797=EDGE_LOOP('',(#3904,#3905,#3906,#3907));
#1798=EDGE_LOOP('',(#3908));
#1799=EDGE_LOOP('',(#3909));
#1800=EDGE_LOOP('',(#3910,#3911,#3912,#3913));
#1801=EDGE_LOOP('',(#3914));
#1802=EDGE_LOOP('',(#3915));
#1803=EDGE_LOOP('',(#3916,#3917,#3918));
#1804=EDGE_LOOP('',(#3919,#3920,#3921,#3922,#3923,#3924));
#1805=EDGE_LOOP('',(#3925,#3926,#3927));
#1806=EDGE_LOOP('',(#3928,#3929,#3930,#3931,#3932,#3933));
#1807=EDGE_LOOP('',(#3934));
#1808=EDGE_LOOP('',(#3935));
#1809=EDGE_LOOP('',(#3936));
#1810=EDGE_LOOP('',(#3937));
#1811=EDGE_LOOP('',(#3938));
#1812=EDGE_LOOP('',(#3939));
#1813=EDGE_LOOP('',(#3940));
#1814=EDGE_LOOP('',(#3941));
#1815=EDGE_LOOP('',(#3942));
#1816=EDGE_LOOP('',(#3943,#3944,#3945,#3946));
#1817=EDGE_LOOP('',(#3947,#3948,#3949));
#1818=EDGE_LOOP('',(#3950,#3951,#3952,#3953));
#1819=EDGE_LOOP('',(#3954));
#1820=EDGE_LOOP('',(#3955));
#1821=EDGE_LOOP('',(#3956));
#1822=EDGE_LOOP('',(#3957));
#1823=EDGE_LOOP('',(#3958));
#1824=EDGE_LOOP('',(#3959));
#1825=EDGE_LOOP('',(#3960));
#1826=EDGE_LOOP('',(#3961));
#1827=EDGE_LOOP('',(#3962));
#1828=EDGE_LOOP('',(#3963));
#1829=EDGE_LOOP('',(#3964));
#1830=EDGE_LOOP('',(#3965));
#1831=EDGE_LOOP('',(#3966));
#1832=EDGE_LOOP('',(#3967));
#1833=EDGE_LOOP('',(#3968));
#1834=EDGE_LOOP('',(#3969));
#1835=EDGE_LOOP('',(#3970));
#1836=EDGE_LOOP('',(#3971));
#1837=EDGE_LOOP('',(#3972));
#1838=EDGE_LOOP('',(#3973));
#1839=EDGE_LOOP('',(#3974));
#1840=EDGE_LOOP('',(#3975));
#1841=EDGE_LOOP('',(#3976));
#1842=EDGE_LOOP('',(#3977));
#1843=EDGE_LOOP('',(#3978));
#1844=EDGE_LOOP('',(#3979));
#1845=EDGE_LOOP('',(#3980));
#1846=EDGE_LOOP('',(#3981));
#1847=EDGE_LOOP('',(#3982));
#1848=EDGE_LOOP('',(#3983));
#1849=EDGE_LOOP('',(#3984));
#1850=EDGE_LOOP('',(#3985));
#1851=EDGE_LOOP('',(#3986));
#1852=EDGE_LOOP('',(#3987));
#1853=EDGE_LOOP('',(#3988));
#1854=EDGE_LOOP('',(#3989));
#1855=EDGE_LOOP('',(#3990));
#1856=EDGE_LOOP('',(#3991));
#1857=EDGE_LOOP('',(#3992));
#1858=EDGE_LOOP('',(#3993));
#1859=EDGE_LOOP('',(#3994));
#1860=EDGE_LOOP('',(#3995));
#1861=EDGE_LOOP('',(#3996));
#1862=EDGE_LOOP('',(#3997));
#1863=EDGE_LOOP('',(#3998));
#1864=EDGE_LOOP('',(#3999));
#1865=EDGE_LOOP('',(#4000));
#1866=EDGE_LOOP('',(#4001));
#1867=EDGE_LOOP('',(#4002));
#1868=EDGE_LOOP('',(#4003));
#1869=EDGE_LOOP('',(#4004));
#1870=EDGE_LOOP('',(#4005));
#1871=EDGE_LOOP('',(#4006));
#1872=EDGE_LOOP('',(#4007));
#1873=EDGE_LOOP('',(#4008));
#1874=EDGE_LOOP('',(#4009));
#1875=EDGE_LOOP('',(#4010));
#1876=EDGE_LOOP('',(#4011));
#1877=EDGE_LOOP('',(#4012));
#1878=EDGE_LOOP('',(#4013));
#1879=EDGE_LOOP('',(#4014));
#1880=EDGE_LOOP('',(#4015));
#1881=EDGE_LOOP('',(#4016));
#1882=EDGE_LOOP('',(#4017));
#1883=EDGE_LOOP('',(#4018));
#1884=EDGE_LOOP('',(#4019));
#1885=EDGE_LOOP('',(#4020));
#1886=EDGE_LOOP('',(#4021));
#1887=EDGE_LOOP('',(#4022));
#1888=EDGE_LOOP('',(#4023,#4024,#4025,#4026));
#1889=EDGE_LOOP('',(#4027,#4028,#4029));
#1890=EDGE_LOOP('',(#4030,#4031,#4032,#4033));
#1891=EDGE_LOOP('',(#4034,#4035,#4036));
#1892=EDGE_LOOP('',(#4037,#4038,#4039,#4040));
#1893=EDGE_LOOP('',(#4041,#4042,#4043));
#1894=EDGE_LOOP('',(#4044,#4045,#4046,#4047));
#1895=EDGE_LOOP('',(#4048,#4049,#4050));
#1896=EDGE_LOOP('',(#4051,#4052,#4053,#4054));
#1897=EDGE_LOOP('',(#4055,#4056,#4057));
#1898=EDGE_LOOP('',(#4058,#4059,#4060,#4061));
#1899=EDGE_LOOP('',(#4062,#4063,#4064));
#1900=EDGE_LOOP('',(#4065,#4066,#4067,#4068));
#1901=EDGE_LOOP('',(#4069,#4070,#4071));
#1902=EDGE_LOOP('',(#4072,#4073,#4074,#4075));
#1903=EDGE_LOOP('',(#4076,#4077,#4078));
#1904=EDGE_LOOP('',(#4079,#4080,#4081,#4082));
#1905=EDGE_LOOP('',(#4083,#4084,#4085));
#1906=EDGE_LOOP('',(#4086,#4087,#4088,#4089));
#1907=EDGE_LOOP('',(#4090,#4091,#4092));
#1908=EDGE_LOOP('',(#4093,#4094,#4095,#4096));
#1909=EDGE_LOOP('',(#4097,#4098,#4099));
#1910=EDGE_LOOP('',(#4100,#4101,#4102,#4103));
#1911=EDGE_LOOP('',(#4104,#4105,#4106));
#1912=EDGE_LOOP('',(#4107,#4108,#4109,#4110));
#1913=EDGE_LOOP('',(#4111,#4112,#4113));
#1914=EDGE_LOOP('',(#4114,#4115,#4116,#4117));
#1915=EDGE_LOOP('',(#4118,#4119,#4120));
#1916=EDGE_LOOP('',(#4121,#4122,#4123,#4124));
#1917=EDGE_LOOP('',(#4125,#4126,#4127));
#1918=EDGE_LOOP('',(#4128,#4129,#4130,#4131));
#1919=EDGE_LOOP('',(#4132,#4133,#4134));
#1920=EDGE_LOOP('',(#4135,#4136,#4137,#4138));
#1921=EDGE_LOOP('',(#4139,#4140,#4141));
#1922=EDGE_LOOP('',(#4142,#4143,#4144,#4145));
#1923=EDGE_LOOP('',(#4146,#4147,#4148));
#1924=EDGE_LOOP('',(#4149,#4150,#4151,#4152));
#1925=EDGE_LOOP('',(#4153,#4154,#4155));
#1926=EDGE_LOOP('',(#4156,#4157,#4158,#4159));
#1927=EDGE_LOOP('',(#4160,#4161,#4162));
#1928=EDGE_LOOP('',(#4163,#4164,#4165,#4166));
#1929=EDGE_LOOP('',(#4167,#4168,#4169));
#1930=EDGE_LOOP('',(#4170,#4171,#4172,#4173));
#1931=EDGE_LOOP('',(#4174,#4175,#4176));
#1932=EDGE_LOOP('',(#4177,#4178,#4179,#4180));
#1933=EDGE_LOOP('',(#4181,#4182,#4183));
#1934=EDGE_LOOP('',(#4184,#4185,#4186,#4187));
#1935=EDGE_LOOP('',(#4188,#4189,#4190));
#1936=EDGE_LOOP('',(#4191,#4192,#4193,#4194));
#1937=EDGE_LOOP('',(#4195,#4196,#4197));
#1938=EDGE_LOOP('',(#4198,#4199,#4200,#4201));
#1939=EDGE_LOOP('',(#4202,#4203,#4204));
#1940=EDGE_LOOP('',(#4205,#4206,#4207,#4208));
#1941=EDGE_LOOP('',(#4209,#4210,#4211));
#1942=EDGE_LOOP('',(#4212,#4213,#4214,#4215));
#1943=EDGE_LOOP('',(#4216,#4217,#4218));
#1944=EDGE_LOOP('',(#4219,#4220,#4221,#4222));
#1945=EDGE_LOOP('',(#4223,#4224,#4225));
#1946=EDGE_LOOP('',(#4226,#4227,#4228,#4229));
#1947=EDGE_LOOP('',(#4230,#4231,#4232));
#1948=EDGE_LOOP('',(#4233,#4234,#4235,#4236));
#1949=EDGE_LOOP('',(#4237,#4238,#4239));
#1950=EDGE_LOOP('',(#4240,#4241,#4242,#4243));
#1951=EDGE_LOOP('',(#4244,#4245,#4246));
#1952=EDGE_LOOP('',(#4247,#4248,#4249,#4250));
#1953=EDGE_LOOP('',(#4251,#4252,#4253));
#1954=EDGE_LOOP('',(#4254,#4255,#4256,#4257));
#1955=EDGE_LOOP('',(#4258,#4259,#4260));
#1956=EDGE_LOOP('',(#4261,#4262,#4263,#4264));
#1957=EDGE_LOOP('',(#4265,#4266,#4267));
#1958=EDGE_LOOP('',(#4268,#4269,#4270,#4271));
#1959=EDGE_LOOP('',(#4272,#4273,#4274));
#1960=EDGE_LOOP('',(#4275,#4276,#4277,#4278));
#1961=EDGE_LOOP('',(#4279,#4280,#4281));
#1962=EDGE_LOOP('',(#4282,#4283,#4284,#4285));
#1963=EDGE_LOOP('',(#4286,#4287,#4288));
#1964=EDGE_LOOP('',(#4289,#4290,#4291,#4292));
#1965=EDGE_LOOP('',(#4293,#4294,#4295));
#1966=EDGE_LOOP('',(#4296,#4297,#4298,#4299));
#1967=EDGE_LOOP('',(#4300,#4301,#4302));
#1968=EDGE_LOOP('',(#4303,#4304,#4305,#4306));
#1969=EDGE_LOOP('',(#4307,#4308,#4309));
#1970=EDGE_LOOP('',(#4310,#4311,#4312,#4313));
#1971=EDGE_LOOP('',(#4314,#4315,#4316));
#1972=EDGE_LOOP('',(#4317,#4318,#4319,#4320));
#1973=EDGE_LOOP('',(#4321,#4322,#4323));
#1974=EDGE_LOOP('',(#4324,#4325,#4326,#4327));
#1975=EDGE_LOOP('',(#4328,#4329,#4330));
#1976=EDGE_LOOP('',(#4331,#4332,#4333,#4334));
#1977=EDGE_LOOP('',(#4335,#4336,#4337));
#1978=EDGE_LOOP('',(#4338,#4339,#4340,#4341));
#1979=EDGE_LOOP('',(#4342,#4343,#4344));
#1980=EDGE_LOOP('',(#4345,#4346,#4347,#4348));
#1981=EDGE_LOOP('',(#4349,#4350,#4351));
#1982=EDGE_LOOP('',(#4352,#4353,#4354,#4355));
#1983=EDGE_LOOP('',(#4356,#4357,#4358));
#1984=EDGE_LOOP('',(#4359,#4360,#4361,#4362));
#1985=EDGE_LOOP('',(#4363,#4364,#4365));
#1986=EDGE_LOOP('',(#4366,#4367,#4368,#4369));
#1987=EDGE_LOOP('',(#4370,#4371,#4372));
#1988=EDGE_LOOP('',(#4373,#4374,#4375,#4376));
#1989=EDGE_LOOP('',(#4377,#4378,#4379));
#1990=EDGE_LOOP('',(#4380,#4381,#4382,#4383));
#1991=EDGE_LOOP('',(#4384,#4385,#4386));
#1992=EDGE_LOOP('',(#4387,#4388,#4389,#4390));
#1993=EDGE_LOOP('',(#4391,#4392,#4393));
#1994=EDGE_LOOP('',(#4394,#4395,#4396,#4397));
#1995=EDGE_LOOP('',(#4398,#4399,#4400));
#1996=EDGE_LOOP('',(#4401,#4402,#4403,#4404));
#1997=EDGE_LOOP('',(#4405,#4406,#4407));
#1998=EDGE_LOOP('',(#4408,#4409,#4410,#4411));
#1999=EDGE_LOOP('',(#4412,#4413,#4414));
#2000=EDGE_LOOP('',(#4415,#4416,#4417,#4418));
#2001=EDGE_LOOP('',(#4419,#4420,#4421));
#2002=EDGE_LOOP('',(#4422,#4423,#4424,#4425));
#2003=EDGE_LOOP('',(#4426,#4427,#4428));
#2004=EDGE_LOOP('',(#4429,#4430,#4431,#4432));
#2005=EDGE_LOOP('',(#4433,#4434,#4435));
#2006=EDGE_LOOP('',(#4436,#4437,#4438,#4439));
#2007=EDGE_LOOP('',(#4440,#4441,#4442));
#2008=EDGE_LOOP('',(#4443,#4444,#4445,#4446));
#2009=EDGE_LOOP('',(#4447,#4448,#4449));
#2010=EDGE_LOOP('',(#4450,#4451,#4452,#4453));
#2011=EDGE_LOOP('',(#4454,#4455,#4456));
#2012=EDGE_LOOP('',(#4457,#4458,#4459,#4460));
#2013=EDGE_LOOP('',(#4461,#4462,#4463));
#2014=EDGE_LOOP('',(#4464,#4465,#4466,#4467));
#2015=EDGE_LOOP('',(#4468,#4469,#4470));
#2016=EDGE_LOOP('',(#4471,#4472,#4473,#4474));
#2017=EDGE_LOOP('',(#4475,#4476,#4477));
#2018=EDGE_LOOP('',(#4478,#4479,#4480,#4481));
#2019=EDGE_LOOP('',(#4482,#4483,#4484));
#2020=EDGE_LOOP('',(#4485,#4486,#4487,#4488));
#2021=EDGE_LOOP('',(#4489,#4490,#4491));
#2022=EDGE_LOOP('',(#4492,#4493,#4494,#4495));
#2023=EDGE_LOOP('',(#4496,#4497,#4498));
#2024=EDGE_LOOP('',(#4499,#4500,#4501,#4502));
#2025=EDGE_LOOP('',(#4503,#4504,#4505,#4506));
#2026=EDGE_LOOP('',(#4507,#4508,#4509,#4510));
#2027=EDGE_LOOP('',(#4511,#4512,#4513,#4514));
#2028=EDGE_LOOP('',(#4515,#4516,#4517,#4518));
#2029=EDGE_LOOP('',(#4519));
#2030=EDGE_LOOP('',(#4520));
#2031=EDGE_LOOP('',(#4521));
#2032=CIRCLE('',#5061,2.6);
#2033=CIRCLE('',#5062,5.1);
#2034=CIRCLE('',#5065,2.6);
#2035=CIRCLE('',#5067,2.6);
#2036=CIRCLE('',#5068,5.1);
#2037=CIRCLE('',#5070,2.6);
#2038=CIRCLE('',#5072,2.6);
#2039=CIRCLE('',#5073,5.1);
#2040=CIRCLE('',#5075,2.6);
#2041=CIRCLE('',#5077,2.6);
#2042=CIRCLE('',#5078,5.1);
#2043=CIRCLE('',#5080,2.6);
#2044=CIRCLE('',#5082,2.6);
#2045=CIRCLE('',#5083,5.1);
#2046=CIRCLE('',#5085,2.6);
#2047=CIRCLE('',#5087,2.6);
#2048=CIRCLE('',#5088,5.1);
#2049=CIRCLE('',#5090,2.6);
#2050=CIRCLE('',#5092,2.067);
#2051=CIRCLE('',#5093,2.067);
#2052=CIRCLE('',#5095,2.067);
#2053=CIRCLE('',#5096,2.067);
#2054=CIRCLE('',#5098,2.067);
#2055=CIRCLE('',#5099,2.067);
#2056=CIRCLE('',#5101,2.067);
#2057=CIRCLE('',#5102,2.067);
#2058=CIRCLE('',#5104,2.067);
#2059=CIRCLE('',#5105,2.067);
#2060=CIRCLE('',#5107,2.067);
#2061=CIRCLE('',#5108,2.067);
#2062=CIRCLE('',#5110,2.067);
#2063=CIRCLE('',#5112,2.067);
#2064=CIRCLE('',#5114,2.067);
#2065=CIRCLE('',#5116,2.067);
#2066=CIRCLE('',#5118,2.067);
#2067=CIRCLE('',#5120,2.067);
#2068=CIRCLE('',#5122,2.067);
#2069=CIRCLE('',#5124,2.067);
#2070=CIRCLE('',#5126,2.067);
#2071=CIRCLE('',#5128,2.067);
#2072=CIRCLE('',#5130,2.067);
#2073=CIRCLE('',#5132,2.067);
#2074=CIRCLE('',#5140,2.067);
#2075=CIRCLE('',#5142,2.067);
#2076=CIRCLE('',#5144,2.067);
#2077=CIRCLE('',#5146,2.067);
#2078=CIRCLE('',#5148,2.067);
#2079=CIRCLE('',#5150,2.067);
#2080=CIRCLE('',#5152,2.067);
#2081=CIRCLE('',#5154,2.067);
#2082=CIRCLE('',#5156,2.067);
#2083=CIRCLE('',#5158,2.067);
#2084=CIRCLE('',#5160,2.067);
#2085=CIRCLE('',#5162,2.067);
#2086=CIRCLE('',#5164,2.067);
#2087=CIRCLE('',#5166,2.067);
#2088=CIRCLE('',#5168,2.067);
#2089=CIRCLE('',#5170,2.067);
#2090=CIRCLE('',#5172,2.067);
#2091=CIRCLE('',#5174,2.067);
#2092=CIRCLE('',#5176,2.067);
#2093=CIRCLE('',#5178,2.067);
#2094=CIRCLE('',#5180,2.067);
#2095=CIRCLE('',#5182,2.067);
#2096=CIRCLE('',#5184,2.067);
#2097=CIRCLE('',#5186,2.067);
#2098=CIRCLE('',#5195,2.6);
#2099=CIRCLE('',#5196,2.6);
#2100=CIRCLE('',#5198,2.6);
#2101=CIRCLE('',#5199,2.6);
#2102=CIRCLE('',#5201,2.6);
#2103=CIRCLE('',#5202,2.6);
#2104=CIRCLE('',#5204,2.6);
#2105=CIRCLE('',#5205,2.6);
#2106=CIRCLE('',#5207,2.6);
#2107=CIRCLE('',#5208,2.6);
#2108=CIRCLE('',#5210,2.6);
#2109=CIRCLE('',#5211,2.6);
#2110=CIRCLE('',#5220,1.5);
#2111=CIRCLE('',#5221,1.5);
#2112=CIRCLE('',#5224,1.5);
#2113=CIRCLE('',#5225,1.5);
#2114=CIRCLE('',#5227,1.6);
#2115=CIRCLE('',#5228,1.6);
#2116=CIRCLE('',#5229,1.6);
#2117=CIRCLE('',#5232,3.);
#2118=CIRCLE('',#5233,1.6);
#2119=CIRCLE('',#5236,3.);
#2120=CIRCLE('',#5237,1.6);
#2121=CIRCLE('',#5240,3.);
#2122=CIRCLE('',#5241,1.6);
#2123=CIRCLE('',#5244,2.6);
#2124=CIRCLE('',#5245,4.59999999999999);
#2125=CIRCLE('',#5247,4.59999999999999);
#2126=CIRCLE('',#5248,4.59999999999999);
#2127=CIRCLE('',#5249,4.6);
#2128=CIRCLE('',#5250,4.6);
#2129=CIRCLE('',#5251,4.6);
#2130=CIRCLE('',#5252,4.6);
#2131=CIRCLE('',#5253,4.6);
#2132=CIRCLE('',#5254,4.6);
#2133=CIRCLE('',#5255,4.6);
#2134=CIRCLE('',#5256,4.6);
#2135=CIRCLE('',#5257,4.59999999999999);
#2136=CIRCLE('',#5259,2.6);
#2137=CIRCLE('',#5261,2.6);
#2138=CIRCLE('',#5263,2.6);
#2139=CIRCLE('',#5265,2.6);
#2140=CIRCLE('',#5267,2.6);
#2141=CIRCLE('',#5269,2.6);
#2142=CIRCLE('',#5271,2.6);
#2143=CIRCLE('',#5273,2.6);
#2144=CIRCLE('',#5275,2.6);
#2145=CIRCLE('',#5277,2.6);
#2146=CIRCLE('',#5279,2.6);
#2147=CIRCLE('',#5281,2.6);
#2148=CIRCLE('',#5283,2.6);
#2149=CIRCLE('',#5285,2.6);
#2150=CIRCLE('',#5287,2.6);
#2151=CIRCLE('',#5289,2.6);
#2152=CIRCLE('',#5291,2.6);
#2153=CIRCLE('',#5293,2.6);
#2154=CIRCLE('',#5295,2.6);
#2155=CIRCLE('',#5297,2.6);
#2156=CIRCLE('',#5299,2.6);
#2157=CIRCLE('',#5301,2.6);
#2158=CIRCLE('',#5303,2.6);
#2159=CIRCLE('',#5313,2.6);
#2160=CIRCLE('',#5314,2.6);
#2161=CIRCLE('',#5316,2.6);
#2162=CIRCLE('',#5317,2.6);
#2163=CIRCLE('',#5319,2.6);
#2164=CIRCLE('',#5320,2.6);
#2165=CIRCLE('',#5322,2.6);
#2166=CIRCLE('',#5323,2.6);
#2167=CIRCLE('',#5332,3.);
#2168=CIRCLE('',#5333,1.6);
#2169=CIRCLE('',#5335,1.6);
#2170=CIRCLE('',#5337,3.);
#2171=CIRCLE('',#5338,1.6);
#2172=CIRCLE('',#5340,1.6);
#2173=CIRCLE('',#5342,3.);
#2174=CIRCLE('',#5343,1.6);
#2175=CIRCLE('',#5345,1.6);
#2176=CIRCLE('',#5347,2.6);
#2177=CIRCLE('',#5348,2.6);
#2178=CIRCLE('',#5350,2.6);
#2179=CIRCLE('',#5351,2.6);
#2180=CIRCLE('',#5353,2.6);
#2181=CIRCLE('',#5354,2.6);
#2182=CIRCLE('',#5356,2.6);
#2183=CIRCLE('',#5357,2.6);
#2184=CIRCLE('',#5370,2.067);
#2185=CIRCLE('',#5372,2.067);
#2186=CIRCLE('',#5374,2.067);
#2187=CIRCLE('',#5375,2.067);
#2188=CIRCLE('',#5377,10.);
#2189=CIRCLE('',#5378,10.);
#2190=CIRCLE('',#5380,2.067);
#2191=CIRCLE('',#5382,2.067);
#2192=CIRCLE('',#5384,2.067);
#2193=CIRCLE('',#5386,2.067);
#2194=CIRCLE('',#5389,10.);
#2195=CIRCLE('',#5390,10.);
#2196=CIRCLE('',#5394,10.);
#2197=CIRCLE('',#5395,10.);
#2198=CIRCLE('',#5407,1.2295);
#2199=CIRCLE('',#5408,1.2295);
#2200=CIRCLE('',#5411,1.2295);
#2201=CIRCLE('',#5412,1.2295);
#2202=CIRCLE('',#5415,1.2295);
#2203=CIRCLE('',#5416,1.2295);
#2204=CIRCLE('',#5418,0.5);
#2205=CIRCLE('',#5420,0.5);
#2206=CIRCLE('',#5421,0.5);
#2207=CIRCLE('',#5422,0.5);
#2208=CIRCLE('',#5423,0.499999999999999);
#2209=CIRCLE('',#5424,0.5);
#2210=CIRCLE('',#5425,0.5);
#2211=CIRCLE('',#5426,0.5);
#2212=CIRCLE('',#5427,0.5);
#2213=CIRCLE('',#5428,0.5);
#2214=CIRCLE('',#5429,0.5);
#2215=CIRCLE('',#5430,0.499999999999999);
#2216=CIRCLE('',#5431,0.499999999999999);
#2217=CIRCLE('',#5432,0.5);
#2218=CIRCLE('',#5433,0.5);
#2219=CIRCLE('',#5434,0.5);
#2220=CIRCLE('',#5435,0.5);
#2221=CIRCLE('',#5436,0.5);
#2222=CIRCLE('',#5437,0.5);
#2223=CIRCLE('',#5438,0.5);
#2224=CIRCLE('',#5439,0.5);
#2225=CIRCLE('',#5440,0.5);
#2226=CIRCLE('',#5441,0.5);
#2227=CIRCLE('',#5442,0.5);
#2228=CIRCLE('',#5443,0.5);
#2229=CIRCLE('',#5444,0.5);
#2230=CIRCLE('',#5445,0.5);
#2231=CIRCLE('',#5446,0.5);
#2232=CIRCLE('',#5447,0.5);
#2233=CIRCLE('',#5448,0.5);
#2234=CIRCLE('',#5449,0.5);
#2235=CIRCLE('',#5450,0.5);
#2236=CIRCLE('',#5451,0.5);
#2237=CIRCLE('',#5452,0.5);
#2238=CIRCLE('',#5453,0.5);
#2239=CIRCLE('',#5454,0.5);
#2240=CIRCLE('',#5455,0.5);
#2241=CIRCLE('',#5456,0.5);
#2242=CIRCLE('',#5457,0.5);
#2243=CIRCLE('',#5458,0.5);
#2244=CIRCLE('',#5459,0.5);
#2245=CIRCLE('',#5460,0.5);
#2246=CIRCLE('',#5461,0.5);
#2247=CIRCLE('',#5462,0.5);
#2248=CIRCLE('',#5463,0.5);
#2249=CIRCLE('',#5464,0.5);
#2250=CIRCLE('',#5465,0.5);
#2251=CIRCLE('',#5466,0.5);
#2252=CIRCLE('',#5467,0.499999999999999);
#2253=CIRCLE('',#5468,0.5);
#2254=CIRCLE('',#5469,0.5);
#2255=CIRCLE('',#5470,0.5);
#2256=CIRCLE('',#5471,0.5);
#2257=CIRCLE('',#5472,0.5);
#2258=CIRCLE('',#5473,0.5);
#2259=CIRCLE('',#5474,0.5);
#2260=CIRCLE('',#5475,0.5);
#2261=CIRCLE('',#5476,0.5);
#2262=CIRCLE('',#5477,0.5);
#2263=CIRCLE('',#5478,0.5);
#2264=CIRCLE('',#5479,0.5);
#2265=CIRCLE('',#5480,0.499999999999999);
#2266=CIRCLE('',#5481,0.5);
#2267=CIRCLE('',#5482,0.499999999999999);
#2268=CIRCLE('',#5483,0.499999999999999);
#2269=CIRCLE('',#5484,0.499999999999999);
#2270=CIRCLE('',#5485,0.499999999999999);
#2271=CIRCLE('',#5486,0.499999999999999);
#2272=CIRCLE('',#5487,0.499999999999999);
#2273=VERTEX_POINT('',#6528);
#2274=VERTEX_POINT('',#6530);
#2275=VERTEX_POINT('',#6531);
#2276=VERTEX_POINT('',#6537);
#2277=VERTEX_POINT('',#6539);
#2278=VERTEX_POINT('',#6543);
#2279=VERTEX_POINT('',#6545);
#2280=VERTEX_POINT('',#6549);
#2281=VERTEX_POINT('',#6551);
#2282=VERTEX_POINT('',#6555);
#2283=VERTEX_POINT('',#6557);
#2284=VERTEX_POINT('',#6561);
#2285=VERTEX_POINT('',#6563);
#2286=VERTEX_POINT('',#6567);
#2287=VERTEX_POINT('',#6569);
#2288=VERTEX_POINT('',#6571);
#2289=VERTEX_POINT('',#6573);
#2290=VERTEX_POINT('',#6577);
#2291=VERTEX_POINT('',#6580);
#2292=VERTEX_POINT('',#6584);
#2293=VERTEX_POINT('',#6587);
#2294=VERTEX_POINT('',#6591);
#2295=VERTEX_POINT('',#6594);
#2296=VERTEX_POINT('',#6598);
#2297=VERTEX_POINT('',#6601);
#2298=VERTEX_POINT('',#6605);
#2299=VERTEX_POINT('',#6608);
#2300=VERTEX_POINT('',#6612);
#2301=VERTEX_POINT('',#6615);
#2302=VERTEX_POINT('',#6617);
#2303=VERTEX_POINT('',#6620);
#2304=VERTEX_POINT('',#6622);
#2305=VERTEX_POINT('',#6625);
#2306=VERTEX_POINT('',#6627);
#2307=VERTEX_POINT('',#6630);
#2308=VERTEX_POINT('',#6632);
#2309=VERTEX_POINT('',#6635);
#2310=VERTEX_POINT('',#6637);
#2311=VERTEX_POINT('',#6640);
#2312=VERTEX_POINT('',#6642);
#2313=VERTEX_POINT('',#6645);
#2314=VERTEX_POINT('',#6648);
#2315=VERTEX_POINT('',#6651);
#2316=VERTEX_POINT('',#6654);
#2317=VERTEX_POINT('',#6657);
#2318=VERTEX_POINT('',#6660);
#2319=VERTEX_POINT('',#6663);
#2320=VERTEX_POINT('',#6666);
#2321=VERTEX_POINT('',#6669);
#2322=VERTEX_POINT('',#6672);
#2323=VERTEX_POINT('',#6675);
#2324=VERTEX_POINT('',#6678);
#2325=VERTEX_POINT('',#6681);
#2326=VERTEX_POINT('',#6683);
#2327=VERTEX_POINT('',#6687);
#2328=VERTEX_POINT('',#6689);
#2329=VERTEX_POINT('',#6699);
#2330=VERTEX_POINT('',#6702);
#2331=VERTEX_POINT('',#6705);
#2332=VERTEX_POINT('',#6708);
#2333=VERTEX_POINT('',#6711);
#2334=VERTEX_POINT('',#6714);
#2335=VERTEX_POINT('',#6717);
#2336=VERTEX_POINT('',#6720);
#2337=VERTEX_POINT('',#6723);
#2338=VERTEX_POINT('',#6726);
#2339=VERTEX_POINT('',#6729);
#2340=VERTEX_POINT('',#6732);
#2341=VERTEX_POINT('',#6735);
#2342=VERTEX_POINT('',#6738);
#2343=VERTEX_POINT('',#6741);
#2344=VERTEX_POINT('',#6744);
#2345=VERTEX_POINT('',#6747);
#2346=VERTEX_POINT('',#6750);
#2347=VERTEX_POINT('',#6753);
#2348=VERTEX_POINT('',#6756);
#2349=VERTEX_POINT('',#6759);
#2350=VERTEX_POINT('',#6762);
#2351=VERTEX_POINT('',#6765);
#2352=VERTEX_POINT('',#6768);
#2353=VERTEX_POINT('',#6771);
#2354=VERTEX_POINT('',#6772);
#2355=VERTEX_POINT('',#6774);
#2356=VERTEX_POINT('',#6776);
#2357=VERTEX_POINT('',#6780);
#2358=VERTEX_POINT('',#6782);
#2359=VERTEX_POINT('',#6786);
#2360=VERTEX_POINT('',#6788);
#2361=VERTEX_POINT('',#6798);
#2362=VERTEX_POINT('',#6800);
#2363=VERTEX_POINT('',#6803);
#2364=VERTEX_POINT('',#6805);
#2365=VERTEX_POINT('',#6808);
#2366=VERTEX_POINT('',#6810);
#2367=VERTEX_POINT('',#6813);
#2368=VERTEX_POINT('',#6815);
#2369=VERTEX_POINT('',#6818);
#2370=VERTEX_POINT('',#6820);
#2371=VERTEX_POINT('',#6823);
#2372=VERTEX_POINT('',#6825);
#2373=VERTEX_POINT('',#6828);
#2374=VERTEX_POINT('',#6829);
#2375=VERTEX_POINT('',#6831);
#2376=VERTEX_POINT('',#6833);
#2377=VERTEX_POINT('',#6837);
#2378=VERTEX_POINT('',#6839);
#2379=VERTEX_POINT('',#6843);
#2380=VERTEX_POINT('',#6845);
#2381=VERTEX_POINT('',#6855);
#2382=VERTEX_POINT('',#6856);
#2383=VERTEX_POINT('',#6858);
#2384=VERTEX_POINT('',#6860);
#2385=VERTEX_POINT('',#6864);
#2386=VERTEX_POINT('',#6866);
#2387=VERTEX_POINT('',#6870);
#2388=VERTEX_POINT('',#6871);
#2389=VERTEX_POINT('',#6873);
#2390=VERTEX_POINT('',#6875);
#2391=VERTEX_POINT('',#6880);
#2392=VERTEX_POINT('',#6883);
#2393=VERTEX_POINT('',#6885);
#2394=VERTEX_POINT('',#6887);
#2395=VERTEX_POINT('',#6890);
#2396=VERTEX_POINT('',#6894);
#2397=VERTEX_POINT('',#6896);
#2398=VERTEX_POINT('',#6900);
#2399=VERTEX_POINT('',#6902);
#2400=VERTEX_POINT('',#6906);
#2401=VERTEX_POINT('',#6908);
#2402=VERTEX_POINT('',#6912);
#2403=VERTEX_POINT('',#6914);
#2404=VERTEX_POINT('',#6917);
#2405=VERTEX_POINT('',#6918);
#2406=VERTEX_POINT('',#6920);
#2407=VERTEX_POINT('',#6922);
#2408=VERTEX_POINT('',#6925);
#2409=VERTEX_POINT('',#6927);
#2410=VERTEX_POINT('',#6929);
#2411=VERTEX_POINT('',#6931);
#2412=VERTEX_POINT('',#6933);
#2413=VERTEX_POINT('',#6935);
#2414=VERTEX_POINT('',#6937);
#2415=VERTEX_POINT('',#6939);
#2416=VERTEX_POINT('',#6941);
#2417=VERTEX_POINT('',#6943);
#2418=VERTEX_POINT('',#6945);
#2419=VERTEX_POINT('',#6948);
#2420=VERTEX_POINT('',#6951);
#2421=VERTEX_POINT('',#6954);
#2422=VERTEX_POINT('',#6957);
#2423=VERTEX_POINT('',#6960);
#2424=VERTEX_POINT('',#6963);
#2425=VERTEX_POINT('',#6966);
#2426=VERTEX_POINT('',#6969);
#2427=VERTEX_POINT('',#6972);
#2428=VERTEX_POINT('',#6975);
#2429=VERTEX_POINT('',#6978);
#2430=VERTEX_POINT('',#6981);
#2431=VERTEX_POINT('',#6984);
#2432=VERTEX_POINT('',#6987);
#2433=VERTEX_POINT('',#6990);
#2434=VERTEX_POINT('',#6993);
#2435=VERTEX_POINT('',#6996);
#2436=VERTEX_POINT('',#6999);
#2437=VERTEX_POINT('',#7002);
#2438=VERTEX_POINT('',#7005);
#2439=VERTEX_POINT('',#7008);
#2440=VERTEX_POINT('',#7011);
#2441=VERTEX_POINT('',#7014);
#2442=VERTEX_POINT('',#7019);
#2443=VERTEX_POINT('',#7022);
#2444=VERTEX_POINT('',#7026);
#2445=VERTEX_POINT('',#7030);
#2446=VERTEX_POINT('',#7039);
#2447=VERTEX_POINT('',#7041);
#2448=VERTEX_POINT('',#7044);
#2449=VERTEX_POINT('',#7046);
#2450=VERTEX_POINT('',#7049);
#2451=VERTEX_POINT('',#7051);
#2452=VERTEX_POINT('',#7054);
#2453=VERTEX_POINT('',#7056);
#2454=VERTEX_POINT('',#7059);
#2455=VERTEX_POINT('',#7060);
#2456=VERTEX_POINT('',#7062);
#2457=VERTEX_POINT('',#7064);
#2458=VERTEX_POINT('',#7068);
#2459=VERTEX_POINT('',#7070);
#2460=VERTEX_POINT('',#7074);
#2461=VERTEX_POINT('',#7076);
#2462=VERTEX_POINT('',#7086);
#2463=VERTEX_POINT('',#7088);
#2464=VERTEX_POINT('',#7091);
#2465=VERTEX_POINT('',#7094);
#2466=VERTEX_POINT('',#7096);
#2467=VERTEX_POINT('',#7099);
#2468=VERTEX_POINT('',#7102);
#2469=VERTEX_POINT('',#7104);
#2470=VERTEX_POINT('',#7107);
#2471=VERTEX_POINT('',#7110);
#2472=VERTEX_POINT('',#7112);
#2473=VERTEX_POINT('',#7115);
#2474=VERTEX_POINT('',#7117);
#2475=VERTEX_POINT('',#7120);
#2476=VERTEX_POINT('',#7122);
#2477=VERTEX_POINT('',#7125);
#2478=VERTEX_POINT('',#7127);
#2479=VERTEX_POINT('',#7130);
#2480=VERTEX_POINT('',#7131);
#2481=VERTEX_POINT('',#7133);
#2482=VERTEX_POINT('',#7135);
#2483=VERTEX_POINT('',#7139);
#2484=VERTEX_POINT('',#7140);
#2485=VERTEX_POINT('',#7142);
#2486=VERTEX_POINT('',#7144);
#2487=VERTEX_POINT('',#7151);
#2488=VERTEX_POINT('',#7153);
#2489=VERTEX_POINT('',#7157);
#2490=VERTEX_POINT('',#7159);
#2491=VERTEX_POINT('',#7163);
#2492=VERTEX_POINT('',#7165);
#2493=VERTEX_POINT('',#7169);
#2494=VERTEX_POINT('',#7173);
#2495=VERTEX_POINT('',#7181);
#2496=VERTEX_POINT('',#7184);
#2497=VERTEX_POINT('',#7187);
#2498=VERTEX_POINT('',#7188);
#2499=VERTEX_POINT('',#7208);
#2500=VERTEX_POINT('',#7211);
#2501=VERTEX_POINT('',#7213);
#2502=VERTEX_POINT('',#7215);
#2503=VERTEX_POINT('',#7217);
#2504=VERTEX_POINT('',#7221);
#2505=VERTEX_POINT('',#7224);
#2506=VERTEX_POINT('',#7227);
#2507=VERTEX_POINT('',#7230);
#2508=VERTEX_POINT('',#7233);
#2509=VERTEX_POINT('',#7234);
#2510=VERTEX_POINT('',#7236);
#2511=VERTEX_POINT('',#7238);
#2512=VERTEX_POINT('',#7242);
#2513=VERTEX_POINT('',#7244);
#2514=VERTEX_POINT('',#7251);
#2515=VERTEX_POINT('',#7253);
#2516=VERTEX_POINT('',#7260);
#2517=VERTEX_POINT('',#7261);
#2518=VERTEX_POINT('',#7263);
#2519=VERTEX_POINT('',#7265);
#2520=VERTEX_POINT('',#7269);
#2521=VERTEX_POINT('',#7271);
#2522=VERTEX_POINT('',#7285);
#2523=VERTEX_POINT('',#7287);
#2524=VERTEX_POINT('',#7291);
#2525=VERTEX_POINT('',#7293);
#2526=VERTEX_POINT('',#7297);
#2527=VERTEX_POINT('',#7299);
#2528=VERTEX_POINT('',#7367);
#2529=VERTEX_POINT('',#7368);
#2530=VERTEX_POINT('',#7480);
#2531=VERTEX_POINT('',#7488);
#2532=VERTEX_POINT('',#7489);
#2533=VERTEX_POINT('',#7491);
#2534=VERTEX_POINT('',#7493);
#2535=VERTEX_POINT('',#7496);
#2536=VERTEX_POINT('',#7510);
#2537=VERTEX_POINT('',#7524);
#2538=VERTEX_POINT('',#7538);
#2539=VERTEX_POINT('',#7552);
#2540=VERTEX_POINT('',#7566);
#2541=VERTEX_POINT('',#7580);
#2542=VERTEX_POINT('',#7594);
#2543=VERTEX_POINT('',#7608);
#2544=VERTEX_POINT('',#7622);
#2545=VERTEX_POINT('',#7636);
#2546=VERTEX_POINT('',#7650);
#2547=VERTEX_POINT('',#7664);
#2548=VERTEX_POINT('',#7678);
#2549=VERTEX_POINT('',#7692);
#2550=VERTEX_POINT('',#7706);
#2551=VERTEX_POINT('',#7720);
#2552=VERTEX_POINT('',#7734);
#2553=VERTEX_POINT('',#7748);
#2554=VERTEX_POINT('',#7762);
#2555=VERTEX_POINT('',#7776);
#2556=VERTEX_POINT('',#7790);
#2557=VERTEX_POINT('',#7804);
#2558=VERTEX_POINT('',#7818);
#2559=VERTEX_POINT('',#7832);
#2560=VERTEX_POINT('',#7846);
#2561=VERTEX_POINT('',#7860);
#2562=VERTEX_POINT('',#7874);
#2563=VERTEX_POINT('',#7888);
#2564=VERTEX_POINT('',#7902);
#2565=VERTEX_POINT('',#7916);
#2566=VERTEX_POINT('',#7930);
#2567=VERTEX_POINT('',#7944);
#2568=VERTEX_POINT('',#7958);
#2569=VERTEX_POINT('',#7972);
#2570=VERTEX_POINT('',#7986);
#2571=VERTEX_POINT('',#8000);
#2572=VERTEX_POINT('',#8014);
#2573=VERTEX_POINT('',#8028);
#2574=VERTEX_POINT('',#8042);
#2575=VERTEX_POINT('',#8056);
#2576=VERTEX_POINT('',#8070);
#2577=VERTEX_POINT('',#8084);
#2578=VERTEX_POINT('',#8098);
#2579=VERTEX_POINT('',#8112);
#2580=VERTEX_POINT('',#8126);
#2581=VERTEX_POINT('',#8140);
#2582=VERTEX_POINT('',#8154);
#2583=VERTEX_POINT('',#8168);
#2584=VERTEX_POINT('',#8182);
#2585=VERTEX_POINT('',#8196);
#2586=VERTEX_POINT('',#8210);
#2587=VERTEX_POINT('',#8224);
#2588=VERTEX_POINT('',#8238);
#2589=VERTEX_POINT('',#8252);
#2590=VERTEX_POINT('',#8266);
#2591=VERTEX_POINT('',#8280);
#2592=VERTEX_POINT('',#8294);
#2593=VERTEX_POINT('',#8308);
#2594=VERTEX_POINT('',#8322);
#2595=VERTEX_POINT('',#8336);
#2596=VERTEX_POINT('',#8350);
#2597=VERTEX_POINT('',#8364);
#2598=VERTEX_POINT('',#8378);
#2599=VERTEX_POINT('',#8392);
#2600=VERTEX_POINT('',#8406);
#2601=VERTEX_POINT('',#8420);
#2602=VERTEX_POINT('',#8434);
#2603=VERTEX_POINT('',#8513);
#2604=VERTEX_POINT('',#8612);
#2605=VERTEX_POINT('',#8684);
#2606=VERTEX_POINT('',#8783);
#2607=VERTEX_POINT('',#8855);
#2608=VERTEX_POINT('',#8954);
#2609=VERTEX_POINT('',#9026);
#2610=VERTEX_POINT('',#9125);
#2611=VERTEX_POINT('',#9197);
#2612=VERTEX_POINT('',#9296);
#2613=VERTEX_POINT('',#9368);
#2614=VERTEX_POINT('',#9467);
#2615=VERTEX_POINT('',#9539);
#2616=VERTEX_POINT('',#9638);
#2617=VERTEX_POINT('',#9710);
#2618=VERTEX_POINT('',#9809);
#2619=VERTEX_POINT('',#9881);
#2620=VERTEX_POINT('',#9980);
#2621=VERTEX_POINT('',#10052);
#2622=VERTEX_POINT('',#10151);
#2623=VERTEX_POINT('',#10223);
#2624=VERTEX_POINT('',#10322);
#2625=VERTEX_POINT('',#10394);
#2626=VERTEX_POINT('',#10493);
#2627=VERTEX_POINT('',#10565);
#2628=VERTEX_POINT('',#10664);
#2629=VERTEX_POINT('',#10736);
#2630=VERTEX_POINT('',#10835);
#2631=VERTEX_POINT('',#10907);
#2632=VERTEX_POINT('',#11006);
#2633=VERTEX_POINT('',#11078);
#2634=VERTEX_POINT('',#11177);
#2635=VERTEX_POINT('',#11249);
#2636=VERTEX_POINT('',#11348);
#2637=VERTEX_POINT('',#11420);
#2638=VERTEX_POINT('',#11519);
#2639=VERTEX_POINT('',#11591);
#2640=VERTEX_POINT('',#11690);
#2641=VERTEX_POINT('',#11762);
#2642=VERTEX_POINT('',#11861);
#2643=VERTEX_POINT('',#11933);
#2644=VERTEX_POINT('',#12032);
#2645=VERTEX_POINT('',#12104);
#2646=VERTEX_POINT('',#12203);
#2647=VERTEX_POINT('',#12275);
#2648=VERTEX_POINT('',#12374);
#2649=VERTEX_POINT('',#12446);
#2650=VERTEX_POINT('',#12545);
#2651=VERTEX_POINT('',#12617);
#2652=VERTEX_POINT('',#12716);
#2653=VERTEX_POINT('',#12788);
#2654=VERTEX_POINT('',#12887);
#2655=VERTEX_POINT('',#12959);
#2656=VERTEX_POINT('',#13058);
#2657=VERTEX_POINT('',#13130);
#2658=VERTEX_POINT('',#13229);
#2659=VERTEX_POINT('',#13301);
#2660=VERTEX_POINT('',#13400);
#2661=VERTEX_POINT('',#13472);
#2662=VERTEX_POINT('',#13571);
#2663=VERTEX_POINT('',#13643);
#2664=VERTEX_POINT('',#13742);
#2665=VERTEX_POINT('',#13814);
#2666=VERTEX_POINT('',#13913);
#2667=VERTEX_POINT('',#13985);
#2668=VERTEX_POINT('',#14084);
#2669=VERTEX_POINT('',#14156);
#2670=VERTEX_POINT('',#14255);
#2671=VERTEX_POINT('',#14327);
#2672=VERTEX_POINT('',#14426);
#2673=VERTEX_POINT('',#14498);
#2674=VERTEX_POINT('',#14597);
#2675=VERTEX_POINT('',#14669);
#2676=VERTEX_POINT('',#14768);
#2677=VERTEX_POINT('',#14840);
#2678=VERTEX_POINT('',#14939);
#2679=VERTEX_POINT('',#15011);
#2680=VERTEX_POINT('',#15110);
#2681=VERTEX_POINT('',#15182);
#2682=VERTEX_POINT('',#15281);
#2683=VERTEX_POINT('',#15353);
#2684=VERTEX_POINT('',#15452);
#2685=VERTEX_POINT('',#15524);
#2686=VERTEX_POINT('',#15623);
#2687=VERTEX_POINT('',#15695);
#2688=VERTEX_POINT('',#15794);
#2689=VERTEX_POINT('',#15866);
#2690=VERTEX_POINT('',#15965);
#2691=VERTEX_POINT('',#16037);
#2692=VERTEX_POINT('',#16136);
#2693=VERTEX_POINT('',#16208);
#2694=VERTEX_POINT('',#16307);
#2695=VERTEX_POINT('',#16379);
#2696=VERTEX_POINT('',#16478);
#2697=VERTEX_POINT('',#16550);
#2698=VERTEX_POINT('',#16649);
#2699=VERTEX_POINT('',#16721);
#2700=VERTEX_POINT('',#16820);
#2701=VERTEX_POINT('',#16892);
#2702=VERTEX_POINT('',#16991);
#2703=VERTEX_POINT('',#17063);
#2704=VERTEX_POINT('',#17162);
#2705=VERTEX_POINT('',#17234);
#2706=VERTEX_POINT('',#17333);
#2707=VERTEX_POINT('',#17405);
#2708=VERTEX_POINT('',#17504);
#2709=VERTEX_POINT('',#17576);
#2710=VERTEX_POINT('',#17675);
#2711=VERTEX_POINT('',#17747);
#2712=VERTEX_POINT('',#17846);
#2713=VERTEX_POINT('',#17918);
#2714=VERTEX_POINT('',#18017);
#2715=VERTEX_POINT('',#18089);
#2716=VERTEX_POINT('',#18188);
#2717=VERTEX_POINT('',#18260);
#2718=VERTEX_POINT('',#18359);
#2719=VERTEX_POINT('',#18431);
#2720=VERTEX_POINT('',#18530);
#2721=VERTEX_POINT('',#18602);
#2722=VERTEX_POINT('',#18701);
#2723=VERTEX_POINT('',#18773);
#2724=VERTEX_POINT('',#18872);
#2725=VERTEX_POINT('',#18944);
#2726=VERTEX_POINT('',#19043);
#2727=VERTEX_POINT('',#19115);
#2728=VERTEX_POINT('',#19214);
#2729=VERTEX_POINT('',#19286);
#2730=VERTEX_POINT('',#19385);
#2731=VERTEX_POINT('',#19457);
#2732=VERTEX_POINT('',#19556);
#2733=VERTEX_POINT('',#19628);
#2734=VERTEX_POINT('',#19727);
#2735=VERTEX_POINT('',#19799);
#2736=VERTEX_POINT('',#19898);
#2737=VERTEX_POINT('',#19970);
#2738=VERTEX_POINT('',#20069);
#2739=VERTEX_POINT('',#20077);
#2740=VERTEX_POINT('',#20078);
#2741=VERTEX_POINT('',#20083);
#2742=VERTEX_POINT('',#20087);
#2743=EDGE_CURVE('',#2273,#2273,#2032,.T.);
#2744=EDGE_CURVE('',#2274,#2275,#1119,.T.);
#2745=EDGE_CURVE('',#2275,#2274,#2033,.T.);
#2746=EDGE_CURVE('',#2274,#2276,#511,.T.);
#2747=EDGE_CURVE('',#2277,#2276,#1120,.T.);
#2748=EDGE_CURVE('',#2277,#2278,#512,.T.);
#2749=EDGE_CURVE('',#2279,#2278,#1121,.T.);
#2750=EDGE_CURVE('',#2279,#2280,#513,.T.);
#2751=EDGE_CURVE('',#2281,#2280,#1122,.T.);
#2752=EDGE_CURVE('',#2281,#2282,#514,.T.);
#2753=EDGE_CURVE('',#2283,#2282,#1123,.T.);
#2754=EDGE_CURVE('',#2283,#2284,#515,.T.);
#2755=EDGE_CURVE('',#2285,#2284,#1124,.T.);
#2756=EDGE_CURVE('',#2285,#2286,#516,.T.);
#2757=EDGE_CURVE('',#2286,#2287,#517,.T.);
#2758=EDGE_CURVE('',#2288,#2287,#518,.T.);
#2759=EDGE_CURVE('',#2289,#2288,#519,.T.);
#2760=EDGE_CURVE('',#2289,#2275,#520,.T.);
#2761=EDGE_CURVE('',#2290,#2290,#2034,.T.);
#2762=EDGE_CURVE('',#2291,#2291,#2035,.T.);
#2763=EDGE_CURVE('',#2276,#2277,#2036,.T.);
#2764=EDGE_CURVE('',#2292,#2292,#2037,.T.);
#2765=EDGE_CURVE('',#2293,#2293,#2038,.T.);
#2766=EDGE_CURVE('',#2278,#2279,#2039,.T.);
#2767=EDGE_CURVE('',#2294,#2294,#2040,.T.);
#2768=EDGE_CURVE('',#2295,#2295,#2041,.T.);
#2769=EDGE_CURVE('',#2280,#2281,#2042,.T.);
#2770=EDGE_CURVE('',#2296,#2296,#2043,.T.);
#2771=EDGE_CURVE('',#2297,#2297,#2044,.T.);
#2772=EDGE_CURVE('',#2282,#2283,#2045,.T.);
#2773=EDGE_CURVE('',#2298,#2298,#2046,.T.);
#2774=EDGE_CURVE('',#2299,#2299,#2047,.T.);
#2775=EDGE_CURVE('',#2284,#2285,#2048,.T.);
#2776=EDGE_CURVE('',#2300,#2300,#2049,.T.);
#2777=EDGE_CURVE('',#2301,#2301,#2050,.T.);
#2778=EDGE_CURVE('',#2302,#2302,#2051,.T.);
#2779=EDGE_CURVE('',#2303,#2303,#2052,.T.);
#2780=EDGE_CURVE('',#2304,#2304,#2053,.T.);
#2781=EDGE_CURVE('',#2305,#2305,#2054,.T.);
#2782=EDGE_CURVE('',#2306,#2306,#2055,.T.);
#2783=EDGE_CURVE('',#2307,#2307,#2056,.T.);
#2784=EDGE_CURVE('',#2308,#2308,#2057,.T.);
#2785=EDGE_CURVE('',#2309,#2309,#2058,.T.);
#2786=EDGE_CURVE('',#2310,#2310,#2059,.T.);
#2787=EDGE_CURVE('',#2311,#2311,#2060,.T.);
#2788=EDGE_CURVE('',#2312,#2312,#2061,.T.);
#2789=EDGE_CURVE('',#2313,#2313,#2062,.T.);
#2790=EDGE_CURVE('',#2314,#2314,#2063,.T.);
#2791=EDGE_CURVE('',#2315,#2315,#2064,.T.);
#2792=EDGE_CURVE('',#2316,#2316,#2065,.T.);
#2793=EDGE_CURVE('',#2317,#2317,#2066,.T.);
#2794=EDGE_CURVE('',#2318,#2318,#2067,.T.);
#2795=EDGE_CURVE('',#2319,#2319,#2068,.T.);
#2796=EDGE_CURVE('',#2320,#2320,#2069,.T.);
#2797=EDGE_CURVE('',#2321,#2321,#2070,.T.);
#2798=EDGE_CURVE('',#2322,#2322,#2071,.T.);
#2799=EDGE_CURVE('',#2323,#2323,#2072,.T.);
#2800=EDGE_CURVE('',#2324,#2324,#2073,.T.);
#2801=EDGE_CURVE('',#2325,#2289,#521,.T.);
#2802=EDGE_CURVE('',#2326,#2288,#522,.T.);
#2803=EDGE_CURVE('',#2325,#2326,#523,.T.);
#2804=EDGE_CURVE('',#2327,#2325,#524,.T.);
#2805=EDGE_CURVE('',#2328,#2326,#525,.T.);
#2806=EDGE_CURVE('',#2327,#2328,#526,.T.);
#2807=EDGE_CURVE('',#2286,#2327,#527,.T.);
#2808=EDGE_CURVE('',#2287,#2328,#528,.T.);
#2809=EDGE_CURVE('',#2329,#2329,#2074,.T.);
#2810=EDGE_CURVE('',#2330,#2330,#2075,.T.);
#2811=EDGE_CURVE('',#2331,#2331,#2076,.T.);
#2812=EDGE_CURVE('',#2332,#2332,#2077,.T.);
#2813=EDGE_CURVE('',#2333,#2333,#2078,.T.);
#2814=EDGE_CURVE('',#2334,#2334,#2079,.T.);
#2815=EDGE_CURVE('',#2335,#2335,#2080,.T.);
#2816=EDGE_CURVE('',#2336,#2336,#2081,.T.);
#2817=EDGE_CURVE('',#2337,#2337,#2082,.T.);
#2818=EDGE_CURVE('',#2338,#2338,#2083,.T.);
#2819=EDGE_CURVE('',#2339,#2339,#2084,.T.);
#2820=EDGE_CURVE('',#2340,#2340,#2085,.T.);
#2821=EDGE_CURVE('',#2341,#2341,#2086,.T.);
#2822=EDGE_CURVE('',#2342,#2342,#2087,.T.);
#2823=EDGE_CURVE('',#2343,#2343,#2088,.T.);
#2824=EDGE_CURVE('',#2344,#2344,#2089,.T.);
#2825=EDGE_CURVE('',#2345,#2345,#2090,.T.);
#2826=EDGE_CURVE('',#2346,#2346,#2091,.T.);
#2827=EDGE_CURVE('',#2347,#2347,#2092,.T.);
#2828=EDGE_CURVE('',#2348,#2348,#2093,.T.);
#2829=EDGE_CURVE('',#2349,#2349,#2094,.T.);
#2830=EDGE_CURVE('',#2350,#2350,#2095,.T.);
#2831=EDGE_CURVE('',#2351,#2351,#2096,.T.);
#2832=EDGE_CURVE('',#2352,#2352,#2097,.T.);
#2833=EDGE_CURVE('',#2353,#2354,#529,.T.);
#2834=EDGE_CURVE('',#2354,#2355,#530,.T.);
#2835=EDGE_CURVE('',#2356,#2355,#531,.T.);
#2836=EDGE_CURVE('',#2353,#2356,#532,.T.);
#2837=EDGE_CURVE('',#2357,#2353,#533,.T.);
#2838=EDGE_CURVE('',#2358,#2356,#534,.T.);
#2839=EDGE_CURVE('',#2357,#2358,#535,.T.);
#2840=EDGE_CURVE('',#2359,#2357,#536,.T.);
#2841=EDGE_CURVE('',#2360,#2358,#537,.T.);
#2842=EDGE_CURVE('',#2359,#2360,#538,.T.);
#2843=EDGE_CURVE('',#2354,#2359,#539,.T.);
#2844=EDGE_CURVE('',#2355,#2360,#540,.T.);
#2845=EDGE_CURVE('',#2361,#2361,#2098,.T.);
#2846=EDGE_CURVE('',#2362,#2362,#2099,.T.);
#2847=EDGE_CURVE('',#2363,#2363,#2100,.T.);
#2848=EDGE_CURVE('',#2364,#2364,#2101,.T.);
#2849=EDGE_CURVE('',#2365,#2365,#2102,.T.);
#2850=EDGE_CURVE('',#2366,#2366,#2103,.T.);
#2851=EDGE_CURVE('',#2367,#2367,#2104,.T.);
#2852=EDGE_CURVE('',#2368,#2368,#2105,.T.);
#2853=EDGE_CURVE('',#2369,#2369,#2106,.T.);
#2854=EDGE_CURVE('',#2370,#2370,#2107,.T.);
#2855=EDGE_CURVE('',#2371,#2371,#2108,.T.);
#2856=EDGE_CURVE('',#2372,#2372,#2109,.T.);
#2857=EDGE_CURVE('',#2373,#2374,#541,.T.);
#2858=EDGE_CURVE('',#2374,#2375,#542,.T.);
#2859=EDGE_CURVE('',#2376,#2375,#543,.T.);
#2860=EDGE_CURVE('',#2373,#2376,#544,.T.);
#2861=EDGE_CURVE('',#2377,#2373,#545,.T.);
#2862=EDGE_CURVE('',#2378,#2376,#546,.T.);
#2863=EDGE_CURVE('',#2377,#2378,#547,.T.);
#2864=EDGE_CURVE('',#2379,#2377,#548,.T.);
#2865=EDGE_CURVE('',#2380,#2378,#549,.T.);
#2866=EDGE_CURVE('',#2379,#2380,#550,.T.);
#2867=EDGE_CURVE('',#2374,#2379,#551,.T.);
#2868=EDGE_CURVE('',#2375,#2380,#552,.T.);
#2869=EDGE_CURVE('',#2381,#2382,#2110,.T.);
#2870=EDGE_CURVE('',#2381,#2383,#553,.T.);
#2871=EDGE_CURVE('',#2383,#2384,#2111,.T.);
#2872=EDGE_CURVE('',#2384,#2382,#554,.T.);
#2873=EDGE_CURVE('',#2381,#2385,#555,.T.);
#2874=EDGE_CURVE('',#2386,#2385,#556,.T.);
#2875=EDGE_CURVE('',#2383,#2386,#557,.T.);
#2876=EDGE_CURVE('',#2387,#2388,#2112,.T.);
#2877=EDGE_CURVE('',#2387,#2389,#558,.T.);
#2878=EDGE_CURVE('',#2389,#2390,#2113,.T.);
#2879=EDGE_CURVE('',#2390,#2388,#559,.T.);
#2880=EDGE_CURVE('',#2387,#2382,#560,.T.);
#2881=EDGE_CURVE('',#2391,#2388,#561,.T.);
#2882=EDGE_CURVE('',#2385,#2391,#562,.T.);
#2883=EDGE_CURVE('',#2392,#2392,#2114,.T.);
#2884=EDGE_CURVE('',#2393,#2393,#2115,.T.);
#2885=EDGE_CURVE('',#2394,#2394,#2116,.T.);
#2886=EDGE_CURVE('',#2395,#2390,#563,.T.);
#2887=EDGE_CURVE('',#2391,#2395,#564,.T.);
#2888=EDGE_CURVE('',#2396,#2396,#2117,.T.);
#2889=EDGE_CURVE('',#2397,#2397,#2118,.T.);
#2890=EDGE_CURVE('',#2398,#2398,#2119,.T.);
#2891=EDGE_CURVE('',#2399,#2399,#2120,.T.);
#2892=EDGE_CURVE('',#2400,#2400,#2121,.T.);
#2893=EDGE_CURVE('',#2401,#2401,#2122,.T.);
#2894=EDGE_CURVE('',#2402,#2402,#2123,.T.);
#2895=EDGE_CURVE('',#2403,#2403,#2124,.T.);
#2896=EDGE_CURVE('',#2404,#2405,#565,.T.);
#2897=EDGE_CURVE('',#2405,#2406,#566,.T.);
#2898=EDGE_CURVE('',#2406,#2407,#567,.T.);
#2899=EDGE_CURVE('',#2407,#2404,#568,.T.);
#2900=EDGE_CURVE('',#2408,#2408,#2125,.T.);
#2901=EDGE_CURVE('',#2409,#2409,#2126,.T.);
#2902=EDGE_CURVE('',#2410,#2410,#2127,.T.);
#2903=EDGE_CURVE('',#2411,#2411,#2128,.T.);
#2904=EDGE_CURVE('',#2412,#2412,#2129,.T.);
#2905=EDGE_CURVE('',#2413,#2413,#2130,.T.);
#2906=EDGE_CURVE('',#2414,#2414,#2131,.T.);
#2907=EDGE_CURVE('',#2415,#2415,#2132,.T.);
#2908=EDGE_CURVE('',#2416,#2416,#2133,.T.);
#2909=EDGE_CURVE('',#2417,#2417,#2134,.T.);
#2910=EDGE_CURVE('',#2418,#2418,#2135,.T.);
#2911=EDGE_CURVE('',#2419,#2419,#2136,.T.);
#2912=EDGE_CURVE('',#2420,#2420,#2137,.T.);
#2913=EDGE_CURVE('',#2421,#2421,#2138,.T.);
#2914=EDGE_CURVE('',#2422,#2422,#2139,.T.);
#2915=EDGE_CURVE('',#2423,#2423,#2140,.T.);
#2916=EDGE_CURVE('',#2424,#2424,#2141,.T.);
#2917=EDGE_CURVE('',#2425,#2425,#2142,.T.);
#2918=EDGE_CURVE('',#2426,#2426,#2143,.T.);
#2919=EDGE_CURVE('',#2427,#2427,#2144,.T.);
#2920=EDGE_CURVE('',#2428,#2428,#2145,.T.);
#2921=EDGE_CURVE('',#2429,#2429,#2146,.T.);
#2922=EDGE_CURVE('',#2430,#2430,#2147,.T.);
#2923=EDGE_CURVE('',#2431,#2431,#2148,.T.);
#2924=EDGE_CURVE('',#2432,#2432,#2149,.T.);
#2925=EDGE_CURVE('',#2433,#2433,#2150,.T.);
#2926=EDGE_CURVE('',#2434,#2434,#2151,.T.);
#2927=EDGE_CURVE('',#2435,#2435,#2152,.T.);
#2928=EDGE_CURVE('',#2436,#2436,#2153,.T.);
#2929=EDGE_CURVE('',#2437,#2437,#2154,.T.);
#2930=EDGE_CURVE('',#2438,#2438,#2155,.T.);
#2931=EDGE_CURVE('',#2439,#2439,#2156,.T.);
#2932=EDGE_CURVE('',#2440,#2440,#2157,.T.);
#2933=EDGE_CURVE('',#2441,#2441,#2158,.T.);
#2934=EDGE_CURVE('',#2389,#2384,#569,.T.);
#2935=EDGE_CURVE('',#2442,#2395,#570,.T.);
#2936=EDGE_CURVE('',#2442,#2404,#571,.T.);
#2937=EDGE_CURVE('',#2443,#2407,#572,.T.);
#2938=EDGE_CURVE('',#2386,#2443,#573,.T.);
#2939=EDGE_CURVE('',#2443,#2444,#574,.T.);
#2940=EDGE_CURVE('',#2444,#2406,#575,.T.);
#2941=EDGE_CURVE('',#2444,#2445,#576,.T.);
#2942=EDGE_CURVE('',#2445,#2405,#577,.T.);
#2943=EDGE_CURVE('',#2445,#2442,#578,.T.);
#2944=EDGE_CURVE('',#2446,#2446,#2159,.T.);
#2945=EDGE_CURVE('',#2447,#2447,#2160,.T.);
#2946=EDGE_CURVE('',#2448,#2448,#2161,.T.);
#2947=EDGE_CURVE('',#2449,#2449,#2162,.T.);
#2948=EDGE_CURVE('',#2450,#2450,#2163,.T.);
#2949=EDGE_CURVE('',#2451,#2451,#2164,.T.);
#2950=EDGE_CURVE('',#2452,#2452,#2165,.T.);
#2951=EDGE_CURVE('',#2453,#2453,#2166,.T.);
#2952=EDGE_CURVE('',#2454,#2455,#579,.T.);
#2953=EDGE_CURVE('',#2454,#2456,#580,.T.);
#2954=EDGE_CURVE('',#2457,#2456,#581,.T.);
#2955=EDGE_CURVE('',#2455,#2457,#582,.T.);
#2956=EDGE_CURVE('',#2455,#2458,#583,.T.);
#2957=EDGE_CURVE('',#2459,#2457,#584,.T.);
#2958=EDGE_CURVE('',#2458,#2459,#585,.T.);
#2959=EDGE_CURVE('',#2458,#2460,#586,.T.);
#2960=EDGE_CURVE('',#2461,#2459,#587,.T.);
#2961=EDGE_CURVE('',#2460,#2461,#588,.T.);
#2962=EDGE_CURVE('',#2460,#2454,#589,.T.);
#2963=EDGE_CURVE('',#2456,#2461,#590,.T.);
#2964=EDGE_CURVE('',#2462,#2462,#2167,.T.);
#2965=EDGE_CURVE('',#2463,#2463,#2168,.T.);
#2966=EDGE_CURVE('',#2464,#2464,#2169,.T.);
#2967=EDGE_CURVE('',#2465,#2465,#2170,.T.);
#2968=EDGE_CURVE('',#2466,#2466,#2171,.T.);
#2969=EDGE_CURVE('',#2467,#2467,#2172,.T.);
#2970=EDGE_CURVE('',#2468,#2468,#2173,.T.);
#2971=EDGE_CURVE('',#2469,#2469,#2174,.T.);
#2972=EDGE_CURVE('',#2470,#2470,#2175,.T.);
#2973=EDGE_CURVE('',#2471,#2471,#2176,.T.);
#2974=EDGE_CURVE('',#2472,#2472,#2177,.T.);
#2975=EDGE_CURVE('',#2473,#2473,#2178,.T.);
#2976=EDGE_CURVE('',#2474,#2474,#2179,.T.);
#2977=EDGE_CURVE('',#2475,#2475,#2180,.T.);
#2978=EDGE_CURVE('',#2476,#2476,#2181,.T.);
#2979=EDGE_CURVE('',#2477,#2477,#2182,.T.);
#2980=EDGE_CURVE('',#2478,#2478,#2183,.T.);
#2981=EDGE_CURVE('',#2479,#2480,#591,.T.);
#2982=EDGE_CURVE('',#2481,#2479,#592,.T.);
#2983=EDGE_CURVE('',#2481,#2482,#593,.T.);
#2984=EDGE_CURVE('',#2480,#2482,#594,.T.);
#2985=EDGE_CURVE('',#2483,#2484,#595,.T.);
#2986=EDGE_CURVE('',#2485,#2483,#596,.T.);
#2987=EDGE_CURVE('',#2485,#2486,#597,.T.);
#2988=EDGE_CURVE('',#2484,#2486,#598,.T.);
#2989=EDGE_CURVE('',#2482,#2485,#599,.T.);
#2990=EDGE_CURVE('',#2486,#2481,#600,.T.);
#2991=EDGE_CURVE('',#2484,#2487,#601,.T.);
#2992=EDGE_CURVE('',#2487,#2488,#602,.T.);
#2993=EDGE_CURVE('',#2488,#2483,#603,.T.);
#2994=EDGE_CURVE('',#2480,#2489,#604,.T.);
#2995=EDGE_CURVE('',#2489,#2490,#605,.T.);
#2996=EDGE_CURVE('',#2490,#2479,#606,.T.);
#2997=EDGE_CURVE('',#2491,#2488,#607,.T.);
#2998=EDGE_CURVE('',#2491,#2492,#608,.T.);
#2999=EDGE_CURVE('',#2492,#2489,#609,.T.);
#3000=EDGE_CURVE('',#2492,#2493,#610,.T.);
#3001=EDGE_CURVE('',#2493,#2490,#611,.T.);
#3002=EDGE_CURVE('',#2494,#2491,#612,.T.);
#3003=EDGE_CURVE('',#2494,#2487,#613,.T.);
#3004=EDGE_CURVE('',#2493,#2494,#614,.T.);
#3005=EDGE_CURVE('',#2495,#2495,#2184,.T.);
#3006=EDGE_CURVE('',#2496,#2496,#2185,.T.);
#3007=EDGE_CURVE('',#2497,#2498,#2186,.T.);
#3008=EDGE_CURVE('',#2498,#2497,#196,.T.);
#3009=EDGE_CURVE('',#2499,#2499,#2187,.T.);
#3010=EDGE_CURVE('',#2500,#2497,#615,.T.);
#3011=EDGE_CURVE('',#2501,#2500,#2188,.T.);
#3012=EDGE_CURVE('',#2501,#2502,#616,.T.);
#3013=EDGE_CURVE('',#2503,#2502,#2189,.T.);
#3014=EDGE_CURVE('',#2498,#2503,#617,.T.);
#3015=EDGE_CURVE('',#2504,#2504,#2190,.T.);
#3016=EDGE_CURVE('',#2505,#2505,#2191,.T.);
#3017=EDGE_CURVE('',#2506,#2506,#2192,.T.);
#3018=EDGE_CURVE('',#2507,#2507,#2193,.T.);
#3019=EDGE_CURVE('',#2508,#2509,#618,.T.);
#3020=EDGE_CURVE('',#2508,#2510,#619,.T.);
#3021=EDGE_CURVE('',#2511,#2510,#620,.T.);
#3022=EDGE_CURVE('',#2509,#2511,#621,.T.);
#3023=EDGE_CURVE('',#2512,#2508,#2194,.T.);
#3024=EDGE_CURVE('',#2512,#2513,#622,.T.);
#3025=EDGE_CURVE('',#2510,#2513,#2195,.T.);
#3026=EDGE_CURVE('',#2513,#2503,#623,.T.);
#3027=EDGE_CURVE('',#2500,#2512,#624,.T.);
#3028=EDGE_CURVE('',#2514,#2501,#625,.T.);
#3029=EDGE_CURVE('',#2514,#2515,#626,.T.);
#3030=EDGE_CURVE('',#2502,#2515,#627,.T.);
#3031=EDGE_CURVE('',#2509,#2514,#2196,.T.);
#3032=EDGE_CURVE('',#2515,#2511,#2197,.T.);
#3033=EDGE_CURVE('',#2516,#2517,#628,.T.);
#3034=EDGE_CURVE('',#2516,#2518,#629,.T.);
#3035=EDGE_CURVE('',#2519,#2518,#630,.T.);
#3036=EDGE_CURVE('',#2517,#2519,#631,.T.);
#3037=EDGE_CURVE('',#2517,#2520,#632,.T.);
#3038=EDGE_CURVE('',#2521,#2519,#633,.T.);
#3039=EDGE_CURVE('',#2520,#2521,#634,.T.);
#3040=EDGE_CURVE('',#2520,#2516,#635,.T.);
#3041=EDGE_CURVE('',#2518,#2521,#636,.T.);
#3042=EDGE_CURVE('',#2522,#2522,#2198,.T.);
#3043=EDGE_CURVE('',#2523,#2523,#2199,.T.);
#3044=EDGE_CURVE('',#2524,#2524,#2200,.T.);
#3045=EDGE_CURVE('',#2525,#2525,#2201,.T.);
#3046=EDGE_CURVE('',#2526,#2526,#2202,.T.);
#3047=EDGE_CURVE('',#2527,#2527,#2203,.T.);
#3048=EDGE_CURVE('',#2528,#2529,#2204,.T.);
#3049=EDGE_CURVE('',#2529,#2529,#197,.T.);
#3050=EDGE_CURVE('',#2528,#2528,#198,.T.);
#3051=EDGE_CURVE('',#2529,#2530,#199,.T.);
#3052=EDGE_CURVE('',#2531,#2532,#637,.T.);
#3053=EDGE_CURVE('',#2532,#2533,#638,.T.);
#3054=EDGE_CURVE('',#2533,#2534,#639,.T.);
#3055=EDGE_CURVE('',#2534,#2531,#640,.T.);
#3056=EDGE_CURVE('',#2535,#2535,#200,.T.);
#3057=EDGE_CURVE('',#2536,#2536,#201,.T.);
#3058=EDGE_CURVE('',#2537,#2537,#202,.T.);
#3059=EDGE_CURVE('',#2538,#2538,#203,.T.);
#3060=EDGE_CURVE('',#2539,#2539,#204,.T.);
#3061=EDGE_CURVE('',#2540,#2540,#205,.T.);
#3062=EDGE_CURVE('',#2541,#2541,#206,.T.);
#3063=EDGE_CURVE('',#2542,#2542,#207,.T.);
#3064=EDGE_CURVE('',#2543,#2543,#208,.T.);
#3065=EDGE_CURVE('',#2544,#2544,#209,.T.);
#3066=EDGE_CURVE('',#2545,#2545,#210,.T.);
#3067=EDGE_CURVE('',#2546,#2546,#211,.T.);
#3068=EDGE_CURVE('',#2547,#2547,#212,.T.);
#3069=EDGE_CURVE('',#2548,#2548,#213,.T.);
#3070=EDGE_CURVE('',#2549,#2549,#214,.T.);
#3071=EDGE_CURVE('',#2550,#2550,#215,.T.);
#3072=EDGE_CURVE('',#2551,#2551,#216,.T.);
#3073=EDGE_CURVE('',#2552,#2552,#217,.T.);
#3074=EDGE_CURVE('',#2553,#2553,#218,.T.);
#3075=EDGE_CURVE('',#2554,#2554,#219,.T.);
#3076=EDGE_CURVE('',#2555,#2555,#220,.T.);
#3077=EDGE_CURVE('',#2556,#2556,#221,.T.);
#3078=EDGE_CURVE('',#2557,#2557,#222,.T.);
#3079=EDGE_CURVE('',#2558,#2558,#223,.T.);
#3080=EDGE_CURVE('',#2559,#2559,#224,.T.);
#3081=EDGE_CURVE('',#2560,#2560,#225,.T.);
#3082=EDGE_CURVE('',#2561,#2561,#226,.T.);
#3083=EDGE_CURVE('',#2562,#2562,#227,.T.);
#3084=EDGE_CURVE('',#2563,#2563,#228,.T.);
#3085=EDGE_CURVE('',#2564,#2564,#229,.T.);
#3086=EDGE_CURVE('',#2565,#2565,#230,.T.);
#3087=EDGE_CURVE('',#2566,#2566,#231,.T.);
#3088=EDGE_CURVE('',#2567,#2567,#232,.T.);
#3089=EDGE_CURVE('',#2568,#2568,#233,.T.);
#3090=EDGE_CURVE('',#2569,#2569,#234,.T.);
#3091=EDGE_CURVE('',#2570,#2570,#235,.T.);
#3092=EDGE_CURVE('',#2571,#2571,#236,.T.);
#3093=EDGE_CURVE('',#2572,#2572,#237,.T.);
#3094=EDGE_CURVE('',#2573,#2573,#238,.T.);
#3095=EDGE_CURVE('',#2574,#2574,#239,.T.);
#3096=EDGE_CURVE('',#2575,#2575,#240,.T.);
#3097=EDGE_CURVE('',#2576,#2576,#241,.T.);
#3098=EDGE_CURVE('',#2577,#2577,#242,.T.);
#3099=EDGE_CURVE('',#2578,#2578,#243,.T.);
#3100=EDGE_CURVE('',#2579,#2579,#244,.T.);
#3101=EDGE_CURVE('',#2580,#2580,#245,.T.);
#3102=EDGE_CURVE('',#2581,#2581,#246,.T.);
#3103=EDGE_CURVE('',#2582,#2582,#247,.T.);
#3104=EDGE_CURVE('',#2583,#2583,#248,.T.);
#3105=EDGE_CURVE('',#2584,#2584,#249,.T.);
#3106=EDGE_CURVE('',#2585,#2585,#250,.T.);
#3107=EDGE_CURVE('',#2586,#2586,#251,.T.);
#3108=EDGE_CURVE('',#2587,#2587,#252,.T.);
#3109=EDGE_CURVE('',#2588,#2588,#253,.T.);
#3110=EDGE_CURVE('',#2589,#2589,#254,.T.);
#3111=EDGE_CURVE('',#2590,#2590,#255,.T.);
#3112=EDGE_CURVE('',#2591,#2591,#256,.T.);
#3113=EDGE_CURVE('',#2592,#2592,#257,.T.);
#3114=EDGE_CURVE('',#2593,#2593,#258,.T.);
#3115=EDGE_CURVE('',#2594,#2594,#259,.T.);
#3116=EDGE_CURVE('',#2595,#2595,#260,.T.);
#3117=EDGE_CURVE('',#2596,#2596,#261,.T.);
#3118=EDGE_CURVE('',#2597,#2597,#262,.T.);
#3119=EDGE_CURVE('',#2598,#2598,#263,.T.);
#3120=EDGE_CURVE('',#2599,#2599,#264,.T.);
#3121=EDGE_CURVE('',#2600,#2600,#265,.T.);
#3122=EDGE_CURVE('',#2601,#2601,#266,.T.);
#3123=EDGE_CURVE('',#2602,#2602,#267,.T.);
#3124=EDGE_CURVE('',#2535,#2603,#2205,.T.);
#3125=EDGE_CURVE('',#2603,#2603,#268,.T.);
#3126=EDGE_CURVE('',#2603,#2604,#269,.T.);
#3127=EDGE_CURVE('',#2602,#2605,#2206,.T.);
#3128=EDGE_CURVE('',#2605,#2605,#270,.T.);
#3129=EDGE_CURVE('',#2605,#2606,#271,.T.);
#3130=EDGE_CURVE('',#2536,#2607,#2207,.T.);
#3131=EDGE_CURVE('',#2607,#2607,#272,.T.);
#3132=EDGE_CURVE('',#2607,#2608,#273,.T.);
#3133=EDGE_CURVE('',#2601,#2609,#2208,.T.);
#3134=EDGE_CURVE('',#2609,#2609,#274,.T.);
#3135=EDGE_CURVE('',#2609,#2610,#275,.T.);
#3136=EDGE_CURVE('',#2537,#2611,#2209,.T.);
#3137=EDGE_CURVE('',#2611,#2611,#276,.T.);
#3138=EDGE_CURVE('',#2611,#2612,#277,.T.);
#3139=EDGE_CURVE('',#2600,#2613,#2210,.T.);
#3140=EDGE_CURVE('',#2613,#2613,#278,.T.);
#3141=EDGE_CURVE('',#2613,#2614,#279,.T.);
#3142=EDGE_CURVE('',#2538,#2615,#2211,.T.);
#3143=EDGE_CURVE('',#2615,#2615,#280,.T.);
#3144=EDGE_CURVE('',#2615,#2616,#281,.T.);
#3145=EDGE_CURVE('',#2599,#2617,#2212,.T.);
#3146=EDGE_CURVE('',#2617,#2617,#282,.T.);
#3147=EDGE_CURVE('',#2617,#2618,#283,.T.);
#3148=EDGE_CURVE('',#2539,#2619,#2213,.T.);
#3149=EDGE_CURVE('',#2619,#2619,#284,.T.);
#3150=EDGE_CURVE('',#2619,#2620,#285,.T.);
#3151=EDGE_CURVE('',#2598,#2621,#2214,.T.);
#3152=EDGE_CURVE('',#2621,#2621,#286,.T.);
#3153=EDGE_CURVE('',#2621,#2622,#287,.T.);
#3154=EDGE_CURVE('',#2540,#2623,#2215,.T.);
#3155=EDGE_CURVE('',#2623,#2623,#288,.T.);
#3156=EDGE_CURVE('',#2623,#2624,#289,.T.);
#3157=EDGE_CURVE('',#2597,#2625,#2216,.T.);
#3158=EDGE_CURVE('',#2625,#2625,#290,.T.);
#3159=EDGE_CURVE('',#2625,#2626,#291,.T.);
#3160=EDGE_CURVE('',#2541,#2627,#2217,.T.);
#3161=EDGE_CURVE('',#2627,#2627,#292,.T.);
#3162=EDGE_CURVE('',#2627,#2628,#293,.T.);
#3163=EDGE_CURVE('',#2596,#2629,#2218,.T.);
#3164=EDGE_CURVE('',#2629,#2629,#294,.T.);
#3165=EDGE_CURVE('',#2629,#2630,#295,.T.);
#3166=EDGE_CURVE('',#2542,#2631,#2219,.T.);
#3167=EDGE_CURVE('',#2631,#2631,#296,.T.);
#3168=EDGE_CURVE('',#2631,#2632,#297,.T.);
#3169=EDGE_CURVE('',#2595,#2633,#2220,.T.);
#3170=EDGE_CURVE('',#2633,#2633,#298,.T.);
#3171=EDGE_CURVE('',#2633,#2634,#299,.T.);
#3172=EDGE_CURVE('',#2543,#2635,#2221,.T.);
#3173=EDGE_CURVE('',#2635,#2635,#300,.T.);
#3174=EDGE_CURVE('',#2635,#2636,#301,.T.);
#3175=EDGE_CURVE('',#2594,#2637,#2222,.T.);
#3176=EDGE_CURVE('',#2637,#2637,#302,.T.);
#3177=EDGE_CURVE('',#2637,#2638,#303,.T.);
#3178=EDGE_CURVE('',#2544,#2639,#2223,.T.);
#3179=EDGE_CURVE('',#2639,#2639,#304,.T.);
#3180=EDGE_CURVE('',#2639,#2640,#305,.T.);
#3181=EDGE_CURVE('',#2593,#2641,#2224,.T.);
#3182=EDGE_CURVE('',#2641,#2641,#306,.T.);
#3183=EDGE_CURVE('',#2641,#2642,#307,.T.);
#3184=EDGE_CURVE('',#2545,#2643,#2225,.T.);
#3185=EDGE_CURVE('',#2643,#2643,#308,.T.);
#3186=EDGE_CURVE('',#2643,#2644,#309,.T.);
#3187=EDGE_CURVE('',#2592,#2645,#2226,.T.);
#3188=EDGE_CURVE('',#2645,#2645,#310,.T.);
#3189=EDGE_CURVE('',#2645,#2646,#311,.T.);
#3190=EDGE_CURVE('',#2546,#2647,#2227,.T.);
#3191=EDGE_CURVE('',#2647,#2647,#312,.T.);
#3192=EDGE_CURVE('',#2647,#2648,#313,.T.);
#3193=EDGE_CURVE('',#2591,#2649,#2228,.T.);
#3194=EDGE_CURVE('',#2649,#2649,#314,.T.);
#3195=EDGE_CURVE('',#2649,#2650,#315,.T.);
#3196=EDGE_CURVE('',#2547,#2651,#2229,.T.);
#3197=EDGE_CURVE('',#2651,#2651,#316,.T.);
#3198=EDGE_CURVE('',#2651,#2652,#317,.T.);
#3199=EDGE_CURVE('',#2590,#2653,#2230,.T.);
#3200=EDGE_CURVE('',#2653,#2653,#318,.T.);
#3201=EDGE_CURVE('',#2653,#2654,#319,.T.);
#3202=EDGE_CURVE('',#2548,#2655,#2231,.T.);
#3203=EDGE_CURVE('',#2655,#2655,#320,.T.);
#3204=EDGE_CURVE('',#2655,#2656,#321,.T.);
#3205=EDGE_CURVE('',#2589,#2657,#2232,.T.);
#3206=EDGE_CURVE('',#2657,#2657,#322,.T.);
#3207=EDGE_CURVE('',#2657,#2658,#323,.T.);
#3208=EDGE_CURVE('',#2549,#2659,#2233,.T.);
#3209=EDGE_CURVE('',#2659,#2659,#324,.T.);
#3210=EDGE_CURVE('',#2659,#2660,#325,.T.);
#3211=EDGE_CURVE('',#2588,#2661,#2234,.T.);
#3212=EDGE_CURVE('',#2661,#2661,#326,.T.);
#3213=EDGE_CURVE('',#2661,#2662,#327,.T.);
#3214=EDGE_CURVE('',#2550,#2663,#2235,.T.);
#3215=EDGE_CURVE('',#2663,#2663,#328,.T.);
#3216=EDGE_CURVE('',#2663,#2664,#329,.T.);
#3217=EDGE_CURVE('',#2587,#2665,#2236,.T.);
#3218=EDGE_CURVE('',#2665,#2665,#330,.T.);
#3219=EDGE_CURVE('',#2665,#2666,#331,.T.);
#3220=EDGE_CURVE('',#2551,#2667,#2237,.T.);
#3221=EDGE_CURVE('',#2667,#2667,#332,.T.);
#3222=EDGE_CURVE('',#2667,#2668,#333,.T.);
#3223=EDGE_CURVE('',#2586,#2669,#2238,.T.);
#3224=EDGE_CURVE('',#2669,#2669,#334,.T.);
#3225=EDGE_CURVE('',#2669,#2670,#335,.T.);
#3226=EDGE_CURVE('',#2552,#2671,#2239,.T.);
#3227=EDGE_CURVE('',#2671,#2671,#336,.T.);
#3228=EDGE_CURVE('',#2671,#2672,#337,.T.);
#3229=EDGE_CURVE('',#2585,#2673,#2240,.T.);
#3230=EDGE_CURVE('',#2673,#2673,#338,.T.);
#3231=EDGE_CURVE('',#2673,#2674,#339,.T.);
#3232=EDGE_CURVE('',#2553,#2675,#2241,.T.);
#3233=EDGE_CURVE('',#2675,#2675,#340,.T.);
#3234=EDGE_CURVE('',#2675,#2676,#341,.T.);
#3235=EDGE_CURVE('',#2584,#2677,#2242,.T.);
#3236=EDGE_CURVE('',#2677,#2677,#342,.T.);
#3237=EDGE_CURVE('',#2677,#2678,#343,.T.);
#3238=EDGE_CURVE('',#2554,#2679,#2243,.T.);
#3239=EDGE_CURVE('',#2679,#2679,#344,.T.);
#3240=EDGE_CURVE('',#2679,#2680,#345,.T.);
#3241=EDGE_CURVE('',#2583,#2681,#2244,.T.);
#3242=EDGE_CURVE('',#2681,#2681,#346,.T.);
#3243=EDGE_CURVE('',#2681,#2682,#347,.T.);
#3244=EDGE_CURVE('',#2555,#2683,#2245,.T.);
#3245=EDGE_CURVE('',#2683,#2683,#348,.T.);
#3246=EDGE_CURVE('',#2683,#2684,#349,.T.);
#3247=EDGE_CURVE('',#2582,#2685,#2246,.T.);
#3248=EDGE_CURVE('',#2685,#2685,#350,.T.);
#3249=EDGE_CURVE('',#2685,#2686,#351,.T.);
#3250=EDGE_CURVE('',#2556,#2687,#2247,.T.);
#3251=EDGE_CURVE('',#2687,#2687,#352,.T.);
#3252=EDGE_CURVE('',#2687,#2688,#353,.T.);
#3253=EDGE_CURVE('',#2581,#2689,#2248,.T.);
#3254=EDGE_CURVE('',#2689,#2689,#354,.T.);
#3255=EDGE_CURVE('',#2689,#2690,#355,.T.);
#3256=EDGE_CURVE('',#2557,#2691,#2249,.T.);
#3257=EDGE_CURVE('',#2691,#2691,#356,.T.);
#3258=EDGE_CURVE('',#2691,#2692,#357,.T.);
#3259=EDGE_CURVE('',#2580,#2693,#2250,.T.);
#3260=EDGE_CURVE('',#2693,#2693,#358,.T.);
#3261=EDGE_CURVE('',#2693,#2694,#359,.T.);
#3262=EDGE_CURVE('',#2558,#2695,#2251,.T.);
#3263=EDGE_CURVE('',#2695,#2695,#360,.T.);
#3264=EDGE_CURVE('',#2695,#2696,#361,.T.);
#3265=EDGE_CURVE('',#2579,#2697,#2252,.T.);
#3266=EDGE_CURVE('',#2697,#2697,#362,.T.);
#3267=EDGE_CURVE('',#2697,#2698,#363,.T.);
#3268=EDGE_CURVE('',#2559,#2699,#2253,.T.);
#3269=EDGE_CURVE('',#2699,#2699,#364,.T.);
#3270=EDGE_CURVE('',#2699,#2700,#365,.T.);
#3271=EDGE_CURVE('',#2578,#2701,#2254,.T.);
#3272=EDGE_CURVE('',#2701,#2701,#366,.T.);
#3273=EDGE_CURVE('',#2701,#2702,#367,.T.);
#3274=EDGE_CURVE('',#2560,#2703,#2255,.T.);
#3275=EDGE_CURVE('',#2703,#2703,#368,.T.);
#3276=EDGE_CURVE('',#2703,#2704,#369,.T.);
#3277=EDGE_CURVE('',#2577,#2705,#2256,.T.);
#3278=EDGE_CURVE('',#2705,#2705,#370,.T.);
#3279=EDGE_CURVE('',#2705,#2706,#371,.T.);
#3280=EDGE_CURVE('',#2561,#2707,#2257,.T.);
#3281=EDGE_CURVE('',#2707,#2707,#372,.T.);
#3282=EDGE_CURVE('',#2707,#2708,#373,.T.);
#3283=EDGE_CURVE('',#2576,#2709,#2258,.T.);
#3284=EDGE_CURVE('',#2709,#2709,#374,.T.);
#3285=EDGE_CURVE('',#2709,#2710,#375,.T.);
#3286=EDGE_CURVE('',#2562,#2711,#2259,.T.);
#3287=EDGE_CURVE('',#2711,#2711,#376,.T.);
#3288=EDGE_CURVE('',#2711,#2712,#377,.T.);
#3289=EDGE_CURVE('',#2575,#2713,#2260,.T.);
#3290=EDGE_CURVE('',#2713,#2713,#378,.T.);
#3291=EDGE_CURVE('',#2713,#2714,#379,.T.);
#3292=EDGE_CURVE('',#2563,#2715,#2261,.T.);
#3293=EDGE_CURVE('',#2715,#2715,#380,.T.);
#3294=EDGE_CURVE('',#2715,#2716,#381,.T.);
#3295=EDGE_CURVE('',#2574,#2717,#2262,.T.);
#3296=EDGE_CURVE('',#2717,#2717,#382,.T.);
#3297=EDGE_CURVE('',#2717,#2718,#383,.T.);
#3298=EDGE_CURVE('',#2564,#2719,#2263,.T.);
#3299=EDGE_CURVE('',#2719,#2719,#384,.T.);
#3300=EDGE_CURVE('',#2719,#2720,#385,.T.);
#3301=EDGE_CURVE('',#2573,#2721,#2264,.T.);
#3302=EDGE_CURVE('',#2721,#2721,#386,.T.);
#3303=EDGE_CURVE('',#2721,#2722,#387,.T.);
#3304=EDGE_CURVE('',#2565,#2723,#2265,.T.);
#3305=EDGE_CURVE('',#2723,#2723,#388,.T.);
#3306=EDGE_CURVE('',#2723,#2724,#389,.T.);
#3307=EDGE_CURVE('',#2572,#2725,#2266,.T.);
#3308=EDGE_CURVE('',#2725,#2725,#390,.T.);
#3309=EDGE_CURVE('',#2725,#2726,#391,.T.);
#3310=EDGE_CURVE('',#2566,#2727,#2267,.T.);
#3311=EDGE_CURVE('',#2727,#2727,#392,.T.);
#3312=EDGE_CURVE('',#2727,#2728,#393,.T.);
#3313=EDGE_CURVE('',#2571,#2729,#2268,.T.);
#3314=EDGE_CURVE('',#2729,#2729,#394,.T.);
#3315=EDGE_CURVE('',#2729,#2730,#395,.T.);
#3316=EDGE_CURVE('',#2567,#2731,#2269,.T.);
#3317=EDGE_CURVE('',#2731,#2731,#396,.T.);
#3318=EDGE_CURVE('',#2731,#2732,#397,.T.);
#3319=EDGE_CURVE('',#2570,#2733,#2270,.T.);
#3320=EDGE_CURVE('',#2733,#2733,#398,.T.);
#3321=EDGE_CURVE('',#2733,#2734,#399,.T.);
#3322=EDGE_CURVE('',#2568,#2735,#2271,.T.);
#3323=EDGE_CURVE('',#2735,#2735,#400,.T.);
#3324=EDGE_CURVE('',#2735,#2736,#401,.T.);
#3325=EDGE_CURVE('',#2569,#2737,#2272,.T.);
#3326=EDGE_CURVE('',#2737,#2737,#402,.T.);
#3327=EDGE_CURVE('',#2737,#2738,#403,.T.);
#3328=EDGE_CURVE('',#2739,#2740,#641,.T.);
#3329=EDGE_CURVE('',#2739,#2531,#642,.T.);
#3330=EDGE_CURVE('',#2740,#2534,#643,.T.);
#3331=EDGE_CURVE('',#2740,#2741,#644,.T.);
#3332=EDGE_CURVE('',#2741,#2533,#645,.T.);
#3333=EDGE_CURVE('',#2741,#2742,#646,.T.);
#3334=EDGE_CURVE('',#2742,#2532,#647,.T.);
#3335=EDGE_CURVE('',#2742,#2739,#648,.T.);
#3336=ORIENTED_EDGE('',*,*,#2743,.T.);
#3337=ORIENTED_EDGE('',*,*,#2744,.T.);
#3338=ORIENTED_EDGE('',*,*,#2745,.T.);
#3339=ORIENTED_EDGE('',*,*,#2744,.F.);
#3340=ORIENTED_EDGE('',*,*,#2746,.T.);
#3341=ORIENTED_EDGE('',*,*,#2747,.F.);
#3342=ORIENTED_EDGE('',*,*,#2748,.T.);
#3343=ORIENTED_EDGE('',*,*,#2749,.F.);
#3344=ORIENTED_EDGE('',*,*,#2750,.T.);
#3345=ORIENTED_EDGE('',*,*,#2751,.F.);
#3346=ORIENTED_EDGE('',*,*,#2752,.T.);
#3347=ORIENTED_EDGE('',*,*,#2753,.F.);
#3348=ORIENTED_EDGE('',*,*,#2754,.T.);
#3349=ORIENTED_EDGE('',*,*,#2755,.F.);
#3350=ORIENTED_EDGE('',*,*,#2756,.T.);
#3351=ORIENTED_EDGE('',*,*,#2757,.T.);
#3352=ORIENTED_EDGE('',*,*,#2758,.F.);
#3353=ORIENTED_EDGE('',*,*,#2759,.F.);
#3354=ORIENTED_EDGE('',*,*,#2760,.T.);
#3355=ORIENTED_EDGE('',*,*,#2761,.F.);
#3356=ORIENTED_EDGE('',*,*,#2743,.F.);
#3357=ORIENTED_EDGE('',*,*,#2762,.T.);
#3358=ORIENTED_EDGE('',*,*,#2747,.T.);
#3359=ORIENTED_EDGE('',*,*,#2763,.T.);
#3360=ORIENTED_EDGE('',*,*,#2764,.F.);
#3361=ORIENTED_EDGE('',*,*,#2762,.F.);
#3362=ORIENTED_EDGE('',*,*,#2765,.T.);
#3363=ORIENTED_EDGE('',*,*,#2749,.T.);
#3364=ORIENTED_EDGE('',*,*,#2766,.T.);
#3365=ORIENTED_EDGE('',*,*,#2767,.F.);
#3366=ORIENTED_EDGE('',*,*,#2765,.F.);
#3367=ORIENTED_EDGE('',*,*,#2768,.T.);
#3368=ORIENTED_EDGE('',*,*,#2751,.T.);
#3369=ORIENTED_EDGE('',*,*,#2769,.T.);
#3370=ORIENTED_EDGE('',*,*,#2770,.F.);
#3371=ORIENTED_EDGE('',*,*,#2768,.F.);
#3372=ORIENTED_EDGE('',*,*,#2771,.T.);
#3373=ORIENTED_EDGE('',*,*,#2753,.T.);
#3374=ORIENTED_EDGE('',*,*,#2772,.T.);
#3375=ORIENTED_EDGE('',*,*,#2773,.F.);
#3376=ORIENTED_EDGE('',*,*,#2771,.F.);
#3377=ORIENTED_EDGE('',*,*,#2774,.T.);
#3378=ORIENTED_EDGE('',*,*,#2755,.T.);
#3379=ORIENTED_EDGE('',*,*,#2775,.T.);
#3380=ORIENTED_EDGE('',*,*,#2776,.F.);
#3381=ORIENTED_EDGE('',*,*,#2774,.F.);
#3382=ORIENTED_EDGE('',*,*,#2777,.F.);
#3383=ORIENTED_EDGE('',*,*,#2778,.F.);
#3384=ORIENTED_EDGE('',*,*,#2779,.F.);
#3385=ORIENTED_EDGE('',*,*,#2780,.F.);
#3386=ORIENTED_EDGE('',*,*,#2781,.F.);
#3387=ORIENTED_EDGE('',*,*,#2782,.F.);
#3388=ORIENTED_EDGE('',*,*,#2783,.F.);
#3389=ORIENTED_EDGE('',*,*,#2784,.F.);
#3390=ORIENTED_EDGE('',*,*,#2785,.F.);
#3391=ORIENTED_EDGE('',*,*,#2786,.F.);
#3392=ORIENTED_EDGE('',*,*,#2787,.F.);
#3393=ORIENTED_EDGE('',*,*,#2788,.F.);
#3394=ORIENTED_EDGE('',*,*,#2789,.T.);
#3395=ORIENTED_EDGE('',*,*,#2790,.F.);
#3396=ORIENTED_EDGE('',*,*,#2789,.F.);
#3397=ORIENTED_EDGE('',*,*,#2791,.T.);
#3398=ORIENTED_EDGE('',*,*,#2792,.F.);
#3399=ORIENTED_EDGE('',*,*,#2791,.F.);
#3400=ORIENTED_EDGE('',*,*,#2793,.T.);
#3401=ORIENTED_EDGE('',*,*,#2794,.F.);
#3402=ORIENTED_EDGE('',*,*,#2793,.F.);
#3403=ORIENTED_EDGE('',*,*,#2795,.T.);
#3404=ORIENTED_EDGE('',*,*,#2796,.F.);
#3405=ORIENTED_EDGE('',*,*,#2795,.F.);
#3406=ORIENTED_EDGE('',*,*,#2797,.T.);
#3407=ORIENTED_EDGE('',*,*,#2798,.F.);
#3408=ORIENTED_EDGE('',*,*,#2797,.F.);
#3409=ORIENTED_EDGE('',*,*,#2799,.T.);
#3410=ORIENTED_EDGE('',*,*,#2800,.F.);
#3411=ORIENTED_EDGE('',*,*,#2799,.F.);
#3412=ORIENTED_EDGE('',*,*,#2801,.T.);
#3413=ORIENTED_EDGE('',*,*,#2759,.T.);
#3414=ORIENTED_EDGE('',*,*,#2802,.F.);
#3415=ORIENTED_EDGE('',*,*,#2803,.F.);
#3416=ORIENTED_EDGE('',*,*,#2804,.T.);
#3417=ORIENTED_EDGE('',*,*,#2803,.T.);
#3418=ORIENTED_EDGE('',*,*,#2805,.F.);
#3419=ORIENTED_EDGE('',*,*,#2806,.F.);
#3420=ORIENTED_EDGE('',*,*,#2807,.T.);
#3421=ORIENTED_EDGE('',*,*,#2806,.T.);
#3422=ORIENTED_EDGE('',*,*,#2808,.F.);
#3423=ORIENTED_EDGE('',*,*,#2757,.F.);
#3424=ORIENTED_EDGE('',*,*,#2790,.T.);
#3425=ORIENTED_EDGE('',*,*,#2792,.T.);
#3426=ORIENTED_EDGE('',*,*,#2794,.T.);
#3427=ORIENTED_EDGE('',*,*,#2796,.T.);
#3428=ORIENTED_EDGE('',*,*,#2798,.T.);
#3429=ORIENTED_EDGE('',*,*,#2800,.T.);
#3430=ORIENTED_EDGE('',*,*,#2808,.T.);
#3431=ORIENTED_EDGE('',*,*,#2805,.T.);
#3432=ORIENTED_EDGE('',*,*,#2802,.T.);
#3433=ORIENTED_EDGE('',*,*,#2758,.T.);
#3434=ORIENTED_EDGE('',*,*,#2773,.T.);
#3435=ORIENTED_EDGE('',*,*,#2767,.T.);
#3436=ORIENTED_EDGE('',*,*,#2761,.T.);
#3437=ORIENTED_EDGE('',*,*,#2764,.T.);
#3438=ORIENTED_EDGE('',*,*,#2770,.T.);
#3439=ORIENTED_EDGE('',*,*,#2776,.T.);
#3440=ORIENTED_EDGE('',*,*,#2778,.T.);
#3441=ORIENTED_EDGE('',*,*,#2780,.T.);
#3442=ORIENTED_EDGE('',*,*,#2782,.T.);
#3443=ORIENTED_EDGE('',*,*,#2784,.T.);
#3444=ORIENTED_EDGE('',*,*,#2786,.T.);
#3445=ORIENTED_EDGE('',*,*,#2788,.T.);
#3446=ORIENTED_EDGE('',*,*,#2745,.F.);
#3447=ORIENTED_EDGE('',*,*,#2760,.F.);
#3448=ORIENTED_EDGE('',*,*,#2801,.F.);
#3449=ORIENTED_EDGE('',*,*,#2804,.F.);
#3450=ORIENTED_EDGE('',*,*,#2807,.F.);
#3451=ORIENTED_EDGE('',*,*,#2756,.F.);
#3452=ORIENTED_EDGE('',*,*,#2775,.F.);
#3453=ORIENTED_EDGE('',*,*,#2754,.F.);
#3454=ORIENTED_EDGE('',*,*,#2772,.F.);
#3455=ORIENTED_EDGE('',*,*,#2752,.F.);
#3456=ORIENTED_EDGE('',*,*,#2769,.F.);
#3457=ORIENTED_EDGE('',*,*,#2750,.F.);
#3458=ORIENTED_EDGE('',*,*,#2766,.F.);
#3459=ORIENTED_EDGE('',*,*,#2748,.F.);
#3460=ORIENTED_EDGE('',*,*,#2763,.F.);
#3461=ORIENTED_EDGE('',*,*,#2746,.F.);
#3462=ORIENTED_EDGE('',*,*,#2777,.T.);
#3463=ORIENTED_EDGE('',*,*,#2779,.T.);
#3464=ORIENTED_EDGE('',*,*,#2781,.T.);
#3465=ORIENTED_EDGE('',*,*,#2783,.T.);
#3466=ORIENTED_EDGE('',*,*,#2785,.T.);
#3467=ORIENTED_EDGE('',*,*,#2787,.T.);
#3468=ORIENTED_EDGE('',*,*,#2809,.T.);
#3469=ORIENTED_EDGE('',*,*,#2810,.F.);
#3470=ORIENTED_EDGE('',*,*,#2809,.F.);
#3471=ORIENTED_EDGE('',*,*,#2811,.T.);
#3472=ORIENTED_EDGE('',*,*,#2812,.F.);
#3473=ORIENTED_EDGE('',*,*,#2811,.F.);
#3474=ORIENTED_EDGE('',*,*,#2813,.T.);
#3475=ORIENTED_EDGE('',*,*,#2814,.F.);
#3476=ORIENTED_EDGE('',*,*,#2813,.F.);
#3477=ORIENTED_EDGE('',*,*,#2815,.T.);
#3478=ORIENTED_EDGE('',*,*,#2816,.F.);
#3479=ORIENTED_EDGE('',*,*,#2815,.F.);
#3480=ORIENTED_EDGE('',*,*,#2817,.T.);
#3481=ORIENTED_EDGE('',*,*,#2818,.F.);
#3482=ORIENTED_EDGE('',*,*,#2817,.F.);
#3483=ORIENTED_EDGE('',*,*,#2819,.T.);
#3484=ORIENTED_EDGE('',*,*,#2820,.F.);
#3485=ORIENTED_EDGE('',*,*,#2819,.F.);
#3486=ORIENTED_EDGE('',*,*,#2821,.T.);
#3487=ORIENTED_EDGE('',*,*,#2822,.F.);
#3488=ORIENTED_EDGE('',*,*,#2821,.F.);
#3489=ORIENTED_EDGE('',*,*,#2823,.T.);
#3490=ORIENTED_EDGE('',*,*,#2824,.F.);
#3491=ORIENTED_EDGE('',*,*,#2823,.F.);
#3492=ORIENTED_EDGE('',*,*,#2825,.T.);
#3493=ORIENTED_EDGE('',*,*,#2826,.F.);
#3494=ORIENTED_EDGE('',*,*,#2825,.F.);
#3495=ORIENTED_EDGE('',*,*,#2827,.T.);
#3496=ORIENTED_EDGE('',*,*,#2828,.F.);
#3497=ORIENTED_EDGE('',*,*,#2827,.F.);
#3498=ORIENTED_EDGE('',*,*,#2829,.T.);
#3499=ORIENTED_EDGE('',*,*,#2830,.F.);
#3500=ORIENTED_EDGE('',*,*,#2829,.F.);
#3501=ORIENTED_EDGE('',*,*,#2831,.T.);
#3502=ORIENTED_EDGE('',*,*,#2832,.F.);
#3503=ORIENTED_EDGE('',*,*,#2831,.F.);
#3504=ORIENTED_EDGE('',*,*,#2833,.T.);
#3505=ORIENTED_EDGE('',*,*,#2834,.T.);
#3506=ORIENTED_EDGE('',*,*,#2835,.F.);
#3507=ORIENTED_EDGE('',*,*,#2836,.F.);
#3508=ORIENTED_EDGE('',*,*,#2822,.T.);
#3509=ORIENTED_EDGE('',*,*,#2824,.T.);
#3510=ORIENTED_EDGE('',*,*,#2826,.T.);
#3511=ORIENTED_EDGE('',*,*,#2828,.T.);
#3512=ORIENTED_EDGE('',*,*,#2830,.T.);
#3513=ORIENTED_EDGE('',*,*,#2832,.T.);
#3514=ORIENTED_EDGE('',*,*,#2837,.T.);
#3515=ORIENTED_EDGE('',*,*,#2836,.T.);
#3516=ORIENTED_EDGE('',*,*,#2838,.F.);
#3517=ORIENTED_EDGE('',*,*,#2839,.F.);
#3518=ORIENTED_EDGE('',*,*,#2840,.T.);
#3519=ORIENTED_EDGE('',*,*,#2839,.T.);
#3520=ORIENTED_EDGE('',*,*,#2841,.F.);
#3521=ORIENTED_EDGE('',*,*,#2842,.F.);
#3522=ORIENTED_EDGE('',*,*,#2843,.T.);
#3523=ORIENTED_EDGE('',*,*,#2842,.T.);
#3524=ORIENTED_EDGE('',*,*,#2844,.F.);
#3525=ORIENTED_EDGE('',*,*,#2834,.F.);
#3526=ORIENTED_EDGE('',*,*,#2844,.T.);
#3527=ORIENTED_EDGE('',*,*,#2841,.T.);
#3528=ORIENTED_EDGE('',*,*,#2838,.T.);
#3529=ORIENTED_EDGE('',*,*,#2835,.T.);
#3530=ORIENTED_EDGE('',*,*,#2843,.F.);
#3531=ORIENTED_EDGE('',*,*,#2833,.F.);
#3532=ORIENTED_EDGE('',*,*,#2837,.F.);
#3533=ORIENTED_EDGE('',*,*,#2840,.F.);
#3534=ORIENTED_EDGE('',*,*,#2810,.T.);
#3535=ORIENTED_EDGE('',*,*,#2812,.T.);
#3536=ORIENTED_EDGE('',*,*,#2814,.T.);
#3537=ORIENTED_EDGE('',*,*,#2816,.T.);
#3538=ORIENTED_EDGE('',*,*,#2818,.T.);
#3539=ORIENTED_EDGE('',*,*,#2820,.T.);
#3540=ORIENTED_EDGE('',*,*,#2845,.F.);
#3541=ORIENTED_EDGE('',*,*,#2846,.F.);
#3542=ORIENTED_EDGE('',*,*,#2847,.F.);
#3543=ORIENTED_EDGE('',*,*,#2848,.F.);
#3544=ORIENTED_EDGE('',*,*,#2849,.F.);
#3545=ORIENTED_EDGE('',*,*,#2850,.F.);
#3546=ORIENTED_EDGE('',*,*,#2851,.F.);
#3547=ORIENTED_EDGE('',*,*,#2852,.F.);
#3548=ORIENTED_EDGE('',*,*,#2853,.F.);
#3549=ORIENTED_EDGE('',*,*,#2854,.F.);
#3550=ORIENTED_EDGE('',*,*,#2855,.F.);
#3551=ORIENTED_EDGE('',*,*,#2856,.F.);
#3552=ORIENTED_EDGE('',*,*,#2857,.T.);
#3553=ORIENTED_EDGE('',*,*,#2858,.T.);
#3554=ORIENTED_EDGE('',*,*,#2859,.F.);
#3555=ORIENTED_EDGE('',*,*,#2860,.F.);
#3556=ORIENTED_EDGE('',*,*,#2861,.T.);
#3557=ORIENTED_EDGE('',*,*,#2860,.T.);
#3558=ORIENTED_EDGE('',*,*,#2862,.F.);
#3559=ORIENTED_EDGE('',*,*,#2863,.F.);
#3560=ORIENTED_EDGE('',*,*,#2864,.T.);
#3561=ORIENTED_EDGE('',*,*,#2863,.T.);
#3562=ORIENTED_EDGE('',*,*,#2865,.F.);
#3563=ORIENTED_EDGE('',*,*,#2866,.F.);
#3564=ORIENTED_EDGE('',*,*,#2867,.T.);
#3565=ORIENTED_EDGE('',*,*,#2866,.T.);
#3566=ORIENTED_EDGE('',*,*,#2868,.F.);
#3567=ORIENTED_EDGE('',*,*,#2858,.F.);
#3568=ORIENTED_EDGE('',*,*,#2868,.T.);
#3569=ORIENTED_EDGE('',*,*,#2865,.T.);
#3570=ORIENTED_EDGE('',*,*,#2862,.T.);
#3571=ORIENTED_EDGE('',*,*,#2859,.T.);
#3572=ORIENTED_EDGE('',*,*,#2846,.T.);
#3573=ORIENTED_EDGE('',*,*,#2848,.T.);
#3574=ORIENTED_EDGE('',*,*,#2850,.T.);
#3575=ORIENTED_EDGE('',*,*,#2852,.T.);
#3576=ORIENTED_EDGE('',*,*,#2854,.T.);
#3577=ORIENTED_EDGE('',*,*,#2856,.T.);
#3578=ORIENTED_EDGE('',*,*,#2867,.F.);
#3579=ORIENTED_EDGE('',*,*,#2857,.F.);
#3580=ORIENTED_EDGE('',*,*,#2861,.F.);
#3581=ORIENTED_EDGE('',*,*,#2864,.F.);
#3582=ORIENTED_EDGE('',*,*,#2845,.T.);
#3583=ORIENTED_EDGE('',*,*,#2847,.T.);
#3584=ORIENTED_EDGE('',*,*,#2849,.T.);
#3585=ORIENTED_EDGE('',*,*,#2851,.T.);
#3586=ORIENTED_EDGE('',*,*,#2853,.T.);
#3587=ORIENTED_EDGE('',*,*,#2855,.T.);
#3588=ORIENTED_EDGE('',*,*,#2869,.F.);
#3589=ORIENTED_EDGE('',*,*,#2870,.T.);
#3590=ORIENTED_EDGE('',*,*,#2871,.T.);
#3591=ORIENTED_EDGE('',*,*,#2872,.T.);
#3592=ORIENTED_EDGE('',*,*,#2870,.F.);
#3593=ORIENTED_EDGE('',*,*,#2873,.T.);
#3594=ORIENTED_EDGE('',*,*,#2874,.F.);
#3595=ORIENTED_EDGE('',*,*,#2875,.F.);
#3596=ORIENTED_EDGE('',*,*,#2876,.F.);
#3597=ORIENTED_EDGE('',*,*,#2877,.T.);
#3598=ORIENTED_EDGE('',*,*,#2878,.T.);
#3599=ORIENTED_EDGE('',*,*,#2879,.T.);
#3600=ORIENTED_EDGE('',*,*,#2869,.T.);
#3601=ORIENTED_EDGE('',*,*,#2880,.F.);
#3602=ORIENTED_EDGE('',*,*,#2876,.T.);
#3603=ORIENTED_EDGE('',*,*,#2881,.F.);
#3604=ORIENTED_EDGE('',*,*,#2882,.F.);
#3605=ORIENTED_EDGE('',*,*,#2873,.F.);
#3606=ORIENTED_EDGE('',*,*,#2883,.T.);
#3607=ORIENTED_EDGE('',*,*,#2884,.T.);
#3608=ORIENTED_EDGE('',*,*,#2885,.T.);
#3609=ORIENTED_EDGE('',*,*,#2879,.F.);
#3610=ORIENTED_EDGE('',*,*,#2886,.F.);
#3611=ORIENTED_EDGE('',*,*,#2887,.F.);
#3612=ORIENTED_EDGE('',*,*,#2881,.T.);
#3613=ORIENTED_EDGE('',*,*,#2888,.F.);
#3614=ORIENTED_EDGE('',*,*,#2889,.F.);
#3615=ORIENTED_EDGE('',*,*,#2889,.T.);
#3616=ORIENTED_EDGE('',*,*,#2885,.F.);
#3617=ORIENTED_EDGE('',*,*,#2890,.F.);
#3618=ORIENTED_EDGE('',*,*,#2891,.F.);
#3619=ORIENTED_EDGE('',*,*,#2891,.T.);
#3620=ORIENTED_EDGE('',*,*,#2884,.F.);
#3621=ORIENTED_EDGE('',*,*,#2892,.F.);
#3622=ORIENTED_EDGE('',*,*,#2893,.F.);
#3623=ORIENTED_EDGE('',*,*,#2893,.T.);
#3624=ORIENTED_EDGE('',*,*,#2883,.F.);
#3625=ORIENTED_EDGE('',*,*,#2894,.T.);
#3626=ORIENTED_EDGE('',*,*,#2895,.T.);
#3627=ORIENTED_EDGE('',*,*,#2896,.T.);
#3628=ORIENTED_EDGE('',*,*,#2897,.T.);
#3629=ORIENTED_EDGE('',*,*,#2898,.T.);
#3630=ORIENTED_EDGE('',*,*,#2899,.T.);
#3631=ORIENTED_EDGE('',*,*,#2888,.T.);
#3632=ORIENTED_EDGE('',*,*,#2890,.T.);
#3633=ORIENTED_EDGE('',*,*,#2892,.T.);
#3634=ORIENTED_EDGE('',*,*,#2900,.F.);
#3635=ORIENTED_EDGE('',*,*,#2901,.F.);
#3636=ORIENTED_EDGE('',*,*,#2902,.F.);
#3637=ORIENTED_EDGE('',*,*,#2903,.F.);
#3638=ORIENTED_EDGE('',*,*,#2904,.F.);
#3639=ORIENTED_EDGE('',*,*,#2905,.F.);
#3640=ORIENTED_EDGE('',*,*,#2906,.F.);
#3641=ORIENTED_EDGE('',*,*,#2907,.F.);
#3642=ORIENTED_EDGE('',*,*,#2908,.F.);
#3643=ORIENTED_EDGE('',*,*,#2909,.F.);
#3644=ORIENTED_EDGE('',*,*,#2910,.F.);
#3645=ORIENTED_EDGE('',*,*,#2895,.F.);
#3646=ORIENTED_EDGE('',*,*,#2911,.F.);
#3647=ORIENTED_EDGE('',*,*,#2894,.F.);
#3648=ORIENTED_EDGE('',*,*,#2912,.T.);
#3649=ORIENTED_EDGE('',*,*,#2900,.T.);
#3650=ORIENTED_EDGE('',*,*,#2913,.F.);
#3651=ORIENTED_EDGE('',*,*,#2912,.F.);
#3652=ORIENTED_EDGE('',*,*,#2914,.T.);
#3653=ORIENTED_EDGE('',*,*,#2910,.T.);
#3654=ORIENTED_EDGE('',*,*,#2915,.F.);
#3655=ORIENTED_EDGE('',*,*,#2914,.F.);
#3656=ORIENTED_EDGE('',*,*,#2916,.T.);
#3657=ORIENTED_EDGE('',*,*,#2901,.T.);
#3658=ORIENTED_EDGE('',*,*,#2917,.F.);
#3659=ORIENTED_EDGE('',*,*,#2916,.F.);
#3660=ORIENTED_EDGE('',*,*,#2918,.T.);
#3661=ORIENTED_EDGE('',*,*,#2909,.T.);
#3662=ORIENTED_EDGE('',*,*,#2919,.F.);
#3663=ORIENTED_EDGE('',*,*,#2918,.F.);
#3664=ORIENTED_EDGE('',*,*,#2920,.T.);
#3665=ORIENTED_EDGE('',*,*,#2902,.T.);
#3666=ORIENTED_EDGE('',*,*,#2921,.F.);
#3667=ORIENTED_EDGE('',*,*,#2920,.F.);
#3668=ORIENTED_EDGE('',*,*,#2922,.T.);
#3669=ORIENTED_EDGE('',*,*,#2908,.T.);
#3670=ORIENTED_EDGE('',*,*,#2923,.F.);
#3671=ORIENTED_EDGE('',*,*,#2922,.F.);
#3672=ORIENTED_EDGE('',*,*,#2924,.T.);
#3673=ORIENTED_EDGE('',*,*,#2903,.T.);
#3674=ORIENTED_EDGE('',*,*,#2925,.F.);
#3675=ORIENTED_EDGE('',*,*,#2924,.F.);
#3676=ORIENTED_EDGE('',*,*,#2926,.T.);
#3677=ORIENTED_EDGE('',*,*,#2907,.T.);
#3678=ORIENTED_EDGE('',*,*,#2927,.F.);
#3679=ORIENTED_EDGE('',*,*,#2926,.F.);
#3680=ORIENTED_EDGE('',*,*,#2928,.T.);
#3681=ORIENTED_EDGE('',*,*,#2904,.T.);
#3682=ORIENTED_EDGE('',*,*,#2929,.F.);
#3683=ORIENTED_EDGE('',*,*,#2928,.F.);
#3684=ORIENTED_EDGE('',*,*,#2930,.T.);
#3685=ORIENTED_EDGE('',*,*,#2906,.T.);
#3686=ORIENTED_EDGE('',*,*,#2931,.F.);
#3687=ORIENTED_EDGE('',*,*,#2930,.F.);
#3688=ORIENTED_EDGE('',*,*,#2932,.T.);
#3689=ORIENTED_EDGE('',*,*,#2905,.T.);
#3690=ORIENTED_EDGE('',*,*,#2933,.F.);
#3691=ORIENTED_EDGE('',*,*,#2932,.F.);
#3692=ORIENTED_EDGE('',*,*,#2872,.F.);
#3693=ORIENTED_EDGE('',*,*,#2934,.F.);
#3694=ORIENTED_EDGE('',*,*,#2877,.F.);
#3695=ORIENTED_EDGE('',*,*,#2880,.T.);
#3696=ORIENTED_EDGE('',*,*,#2874,.T.);
#3697=ORIENTED_EDGE('',*,*,#2882,.T.);
#3698=ORIENTED_EDGE('',*,*,#2887,.T.);
#3699=ORIENTED_EDGE('',*,*,#2935,.F.);
#3700=ORIENTED_EDGE('',*,*,#2936,.T.);
#3701=ORIENTED_EDGE('',*,*,#2899,.F.);
#3702=ORIENTED_EDGE('',*,*,#2937,.F.);
#3703=ORIENTED_EDGE('',*,*,#2938,.F.);
#3704=ORIENTED_EDGE('',*,*,#2939,.F.);
#3705=ORIENTED_EDGE('',*,*,#2937,.T.);
#3706=ORIENTED_EDGE('',*,*,#2898,.F.);
#3707=ORIENTED_EDGE('',*,*,#2940,.F.);
#3708=ORIENTED_EDGE('',*,*,#2941,.F.);
#3709=ORIENTED_EDGE('',*,*,#2940,.T.);
#3710=ORIENTED_EDGE('',*,*,#2897,.F.);
#3711=ORIENTED_EDGE('',*,*,#2942,.F.);
#3712=ORIENTED_EDGE('',*,*,#2943,.F.);
#3713=ORIENTED_EDGE('',*,*,#2942,.T.);
#3714=ORIENTED_EDGE('',*,*,#2896,.F.);
#3715=ORIENTED_EDGE('',*,*,#2936,.F.);
#3716=ORIENTED_EDGE('',*,*,#2875,.T.);
#3717=ORIENTED_EDGE('',*,*,#2938,.T.);
#3718=ORIENTED_EDGE('',*,*,#2939,.T.);
#3719=ORIENTED_EDGE('',*,*,#2941,.T.);
#3720=ORIENTED_EDGE('',*,*,#2943,.T.);
#3721=ORIENTED_EDGE('',*,*,#2935,.T.);
#3722=ORIENTED_EDGE('',*,*,#2886,.T.);
#3723=ORIENTED_EDGE('',*,*,#2878,.F.);
#3724=ORIENTED_EDGE('',*,*,#2934,.T.);
#3725=ORIENTED_EDGE('',*,*,#2871,.F.);
#3726=ORIENTED_EDGE('',*,*,#2927,.T.);
#3727=ORIENTED_EDGE('',*,*,#2923,.T.);
#3728=ORIENTED_EDGE('',*,*,#2933,.T.);
#3729=ORIENTED_EDGE('',*,*,#2919,.T.);
#3730=ORIENTED_EDGE('',*,*,#2917,.T.);
#3731=ORIENTED_EDGE('',*,*,#2913,.T.);
#3732=ORIENTED_EDGE('',*,*,#2915,.T.);
#3733=ORIENTED_EDGE('',*,*,#2911,.T.);
#3734=ORIENTED_EDGE('',*,*,#2921,.T.);
#3735=ORIENTED_EDGE('',*,*,#2931,.T.);
#3736=ORIENTED_EDGE('',*,*,#2925,.T.);
#3737=ORIENTED_EDGE('',*,*,#2929,.T.);
#3738=ORIENTED_EDGE('',*,*,#2944,.F.);
#3739=ORIENTED_EDGE('',*,*,#2945,.F.);
#3740=ORIENTED_EDGE('',*,*,#2946,.F.);
#3741=ORIENTED_EDGE('',*,*,#2947,.F.);
#3742=ORIENTED_EDGE('',*,*,#2948,.F.);
#3743=ORIENTED_EDGE('',*,*,#2949,.F.);
#3744=ORIENTED_EDGE('',*,*,#2950,.F.);
#3745=ORIENTED_EDGE('',*,*,#2951,.F.);
#3746=ORIENTED_EDGE('',*,*,#2952,.F.);
#3747=ORIENTED_EDGE('',*,*,#2953,.T.);
#3748=ORIENTED_EDGE('',*,*,#2954,.F.);
#3749=ORIENTED_EDGE('',*,*,#2955,.F.);
#3750=ORIENTED_EDGE('',*,*,#2956,.F.);
#3751=ORIENTED_EDGE('',*,*,#2955,.T.);
#3752=ORIENTED_EDGE('',*,*,#2957,.F.);
#3753=ORIENTED_EDGE('',*,*,#2958,.F.);
#3754=ORIENTED_EDGE('',*,*,#2959,.F.);
#3755=ORIENTED_EDGE('',*,*,#2958,.T.);
#3756=ORIENTED_EDGE('',*,*,#2960,.F.);
#3757=ORIENTED_EDGE('',*,*,#2961,.F.);
#3758=ORIENTED_EDGE('',*,*,#2962,.F.);
#3759=ORIENTED_EDGE('',*,*,#2961,.T.);
#3760=ORIENTED_EDGE('',*,*,#2963,.F.);
#3761=ORIENTED_EDGE('',*,*,#2953,.F.);
#3762=ORIENTED_EDGE('',*,*,#2962,.T.);
#3763=ORIENTED_EDGE('',*,*,#2952,.T.);
#3764=ORIENTED_EDGE('',*,*,#2956,.T.);
#3765=ORIENTED_EDGE('',*,*,#2959,.T.);
#3766=ORIENTED_EDGE('',*,*,#2945,.T.);
#3767=ORIENTED_EDGE('',*,*,#2947,.T.);
#3768=ORIENTED_EDGE('',*,*,#2949,.T.);
#3769=ORIENTED_EDGE('',*,*,#2951,.T.);
#3770=ORIENTED_EDGE('',*,*,#2963,.T.);
#3771=ORIENTED_EDGE('',*,*,#2960,.T.);
#3772=ORIENTED_EDGE('',*,*,#2957,.T.);
#3773=ORIENTED_EDGE('',*,*,#2954,.T.);
#3774=ORIENTED_EDGE('',*,*,#2944,.T.);
#3775=ORIENTED_EDGE('',*,*,#2946,.T.);
#3776=ORIENTED_EDGE('',*,*,#2948,.T.);
#3777=ORIENTED_EDGE('',*,*,#2950,.T.);
#3778=ORIENTED_EDGE('',*,*,#2964,.F.);
#3779=ORIENTED_EDGE('',*,*,#2965,.F.);
#3780=ORIENTED_EDGE('',*,*,#2966,.F.);
#3781=ORIENTED_EDGE('',*,*,#2965,.T.);
#3782=ORIENTED_EDGE('',*,*,#2967,.F.);
#3783=ORIENTED_EDGE('',*,*,#2968,.F.);
#3784=ORIENTED_EDGE('',*,*,#2969,.F.);
#3785=ORIENTED_EDGE('',*,*,#2968,.T.);
#3786=ORIENTED_EDGE('',*,*,#2970,.F.);
#3787=ORIENTED_EDGE('',*,*,#2971,.F.);
#3788=ORIENTED_EDGE('',*,*,#2972,.F.);
#3789=ORIENTED_EDGE('',*,*,#2971,.T.);
#3790=ORIENTED_EDGE('',*,*,#2973,.F.);
#3791=ORIENTED_EDGE('',*,*,#2974,.F.);
#3792=ORIENTED_EDGE('',*,*,#2975,.F.);
#3793=ORIENTED_EDGE('',*,*,#2976,.F.);
#3794=ORIENTED_EDGE('',*,*,#2977,.F.);
#3795=ORIENTED_EDGE('',*,*,#2978,.F.);
#3796=ORIENTED_EDGE('',*,*,#2979,.F.);
#3797=ORIENTED_EDGE('',*,*,#2980,.F.);
#3798=ORIENTED_EDGE('',*,*,#2981,.F.);
#3799=ORIENTED_EDGE('',*,*,#2982,.F.);
#3800=ORIENTED_EDGE('',*,*,#2983,.T.);
#3801=ORIENTED_EDGE('',*,*,#2984,.F.);
#3802=ORIENTED_EDGE('',*,*,#2985,.F.);
#3803=ORIENTED_EDGE('',*,*,#2986,.F.);
#3804=ORIENTED_EDGE('',*,*,#2987,.T.);
#3805=ORIENTED_EDGE('',*,*,#2988,.F.);
#3806=ORIENTED_EDGE('',*,*,#2989,.F.);
#3807=ORIENTED_EDGE('',*,*,#2983,.F.);
#3808=ORIENTED_EDGE('',*,*,#2990,.F.);
#3809=ORIENTED_EDGE('',*,*,#2987,.F.);
#3810=ORIENTED_EDGE('',*,*,#2966,.T.);
#3811=ORIENTED_EDGE('',*,*,#2969,.T.);
#3812=ORIENTED_EDGE('',*,*,#2972,.T.);
#3813=ORIENTED_EDGE('',*,*,#2985,.T.);
#3814=ORIENTED_EDGE('',*,*,#2991,.T.);
#3815=ORIENTED_EDGE('',*,*,#2992,.T.);
#3816=ORIENTED_EDGE('',*,*,#2993,.T.);
#3817=ORIENTED_EDGE('',*,*,#2981,.T.);
#3818=ORIENTED_EDGE('',*,*,#2994,.T.);
#3819=ORIENTED_EDGE('',*,*,#2995,.T.);
#3820=ORIENTED_EDGE('',*,*,#2996,.T.);
#3821=ORIENTED_EDGE('',*,*,#2974,.T.);
#3822=ORIENTED_EDGE('',*,*,#2976,.T.);
#3823=ORIENTED_EDGE('',*,*,#2978,.T.);
#3824=ORIENTED_EDGE('',*,*,#2980,.T.);
#3825=ORIENTED_EDGE('',*,*,#2984,.T.);
#3826=ORIENTED_EDGE('',*,*,#2989,.T.);
#3827=ORIENTED_EDGE('',*,*,#2986,.T.);
#3828=ORIENTED_EDGE('',*,*,#2993,.F.);
#3829=ORIENTED_EDGE('',*,*,#2997,.F.);
#3830=ORIENTED_EDGE('',*,*,#2998,.T.);
#3831=ORIENTED_EDGE('',*,*,#2999,.T.);
#3832=ORIENTED_EDGE('',*,*,#2994,.F.);
#3833=ORIENTED_EDGE('',*,*,#3000,.T.);
#3834=ORIENTED_EDGE('',*,*,#3001,.T.);
#3835=ORIENTED_EDGE('',*,*,#2995,.F.);
#3836=ORIENTED_EDGE('',*,*,#2999,.F.);
#3837=ORIENTED_EDGE('',*,*,#3002,.T.);
#3838=ORIENTED_EDGE('',*,*,#2997,.T.);
#3839=ORIENTED_EDGE('',*,*,#2992,.F.);
#3840=ORIENTED_EDGE('',*,*,#3003,.F.);
#3841=ORIENTED_EDGE('',*,*,#2982,.T.);
#3842=ORIENTED_EDGE('',*,*,#2996,.F.);
#3843=ORIENTED_EDGE('',*,*,#3001,.F.);
#3844=ORIENTED_EDGE('',*,*,#3004,.T.);
#3845=ORIENTED_EDGE('',*,*,#3003,.T.);
#3846=ORIENTED_EDGE('',*,*,#2991,.F.);
#3847=ORIENTED_EDGE('',*,*,#2988,.T.);
#3848=ORIENTED_EDGE('',*,*,#2990,.T.);
#3849=ORIENTED_EDGE('',*,*,#3004,.F.);
#3850=ORIENTED_EDGE('',*,*,#3000,.F.);
#3851=ORIENTED_EDGE('',*,*,#2998,.F.);
#3852=ORIENTED_EDGE('',*,*,#3002,.F.);
#3853=ORIENTED_EDGE('',*,*,#2964,.T.);
#3854=ORIENTED_EDGE('',*,*,#2967,.T.);
#3855=ORIENTED_EDGE('',*,*,#2970,.T.);
#3856=ORIENTED_EDGE('',*,*,#2973,.T.);
#3857=ORIENTED_EDGE('',*,*,#2975,.T.);
#3858=ORIENTED_EDGE('',*,*,#2977,.T.);
#3859=ORIENTED_EDGE('',*,*,#2979,.T.);
#3860=ORIENTED_EDGE('',*,*,#3005,.T.);
#3861=ORIENTED_EDGE('',*,*,#3006,.F.);
#3862=ORIENTED_EDGE('',*,*,#3005,.F.);
#3863=ORIENTED_EDGE('',*,*,#3007,.F.);
#3864=ORIENTED_EDGE('',*,*,#3008,.F.);
#3865=ORIENTED_EDGE('',*,*,#3009,.F.);
#3866=ORIENTED_EDGE('',*,*,#3008,.T.);
#3867=ORIENTED_EDGE('',*,*,#3010,.F.);
#3868=ORIENTED_EDGE('',*,*,#3011,.F.);
#3869=ORIENTED_EDGE('',*,*,#3012,.T.);
#3870=ORIENTED_EDGE('',*,*,#3013,.F.);
#3871=ORIENTED_EDGE('',*,*,#3014,.F.);
#3872=ORIENTED_EDGE('',*,*,#3015,.T.);
#3873=ORIENTED_EDGE('',*,*,#3016,.F.);
#3874=ORIENTED_EDGE('',*,*,#3015,.F.);
#3875=ORIENTED_EDGE('',*,*,#3017,.T.);
#3876=ORIENTED_EDGE('',*,*,#3018,.F.);
#3877=ORIENTED_EDGE('',*,*,#3017,.F.);
#3878=ORIENTED_EDGE('',*,*,#3019,.F.);
#3879=ORIENTED_EDGE('',*,*,#3020,.T.);
#3880=ORIENTED_EDGE('',*,*,#3021,.F.);
#3881=ORIENTED_EDGE('',*,*,#3022,.F.);
#3882=ORIENTED_EDGE('',*,*,#3023,.F.);
#3883=ORIENTED_EDGE('',*,*,#3024,.T.);
#3884=ORIENTED_EDGE('',*,*,#3025,.F.);
#3885=ORIENTED_EDGE('',*,*,#3020,.F.);
#3886=ORIENTED_EDGE('',*,*,#3007,.T.);
#3887=ORIENTED_EDGE('',*,*,#3014,.T.);
#3888=ORIENTED_EDGE('',*,*,#3026,.F.);
#3889=ORIENTED_EDGE('',*,*,#3024,.F.);
#3890=ORIENTED_EDGE('',*,*,#3027,.F.);
#3891=ORIENTED_EDGE('',*,*,#3010,.T.);
#3892=ORIENTED_EDGE('',*,*,#3028,.F.);
#3893=ORIENTED_EDGE('',*,*,#3029,.T.);
#3894=ORIENTED_EDGE('',*,*,#3030,.F.);
#3895=ORIENTED_EDGE('',*,*,#3012,.F.);
#3896=ORIENTED_EDGE('',*,*,#3031,.F.);
#3897=ORIENTED_EDGE('',*,*,#3022,.T.);
#3898=ORIENTED_EDGE('',*,*,#3032,.F.);
#3899=ORIENTED_EDGE('',*,*,#3029,.F.);
#3900=ORIENTED_EDGE('',*,*,#3033,.F.);
#3901=ORIENTED_EDGE('',*,*,#3034,.T.);
#3902=ORIENTED_EDGE('',*,*,#3035,.F.);
#3903=ORIENTED_EDGE('',*,*,#3036,.F.);
#3904=ORIENTED_EDGE('',*,*,#3037,.F.);
#3905=ORIENTED_EDGE('',*,*,#3036,.T.);
#3906=ORIENTED_EDGE('',*,*,#3038,.F.);
#3907=ORIENTED_EDGE('',*,*,#3039,.F.);
#3908=ORIENTED_EDGE('',*,*,#3006,.T.);
#3909=ORIENTED_EDGE('',*,*,#3009,.T.);
#3910=ORIENTED_EDGE('',*,*,#3040,.F.);
#3911=ORIENTED_EDGE('',*,*,#3039,.T.);
#3912=ORIENTED_EDGE('',*,*,#3041,.F.);
#3913=ORIENTED_EDGE('',*,*,#3034,.F.);
#3914=ORIENTED_EDGE('',*,*,#3016,.T.);
#3915=ORIENTED_EDGE('',*,*,#3018,.T.);
#3916=ORIENTED_EDGE('',*,*,#3040,.T.);
#3917=ORIENTED_EDGE('',*,*,#3033,.T.);
#3918=ORIENTED_EDGE('',*,*,#3037,.T.);
#3919=ORIENTED_EDGE('',*,*,#3019,.T.);
#3920=ORIENTED_EDGE('',*,*,#3031,.T.);
#3921=ORIENTED_EDGE('',*,*,#3028,.T.);
#3922=ORIENTED_EDGE('',*,*,#3011,.T.);
#3923=ORIENTED_EDGE('',*,*,#3027,.T.);
#3924=ORIENTED_EDGE('',*,*,#3023,.T.);
#3925=ORIENTED_EDGE('',*,*,#3041,.T.);
#3926=ORIENTED_EDGE('',*,*,#3038,.T.);
#3927=ORIENTED_EDGE('',*,*,#3035,.T.);
#3928=ORIENTED_EDGE('',*,*,#3021,.T.);
#3929=ORIENTED_EDGE('',*,*,#3025,.T.);
#3930=ORIENTED_EDGE('',*,*,#3026,.T.);
#3931=ORIENTED_EDGE('',*,*,#3013,.T.);
#3932=ORIENTED_EDGE('',*,*,#3030,.T.);
#3933=ORIENTED_EDGE('',*,*,#3032,.T.);
#3934=ORIENTED_EDGE('',*,*,#3042,.F.);
#3935=ORIENTED_EDGE('',*,*,#3043,.F.);
#3936=ORIENTED_EDGE('',*,*,#3043,.T.);
#3937=ORIENTED_EDGE('',*,*,#3044,.F.);
#3938=ORIENTED_EDGE('',*,*,#3045,.F.);
#3939=ORIENTED_EDGE('',*,*,#3045,.T.);
#3940=ORIENTED_EDGE('',*,*,#3046,.F.);
#3941=ORIENTED_EDGE('',*,*,#3047,.F.);
#3942=ORIENTED_EDGE('',*,*,#3047,.T.);
#3943=ORIENTED_EDGE('',*,*,#3048,.T.);
#3944=ORIENTED_EDGE('',*,*,#3049,.T.);
#3945=ORIENTED_EDGE('',*,*,#3048,.F.);
#3946=ORIENTED_EDGE('',*,*,#3050,.T.);
#3947=ORIENTED_EDGE('',*,*,#3049,.F.);
#3948=ORIENTED_EDGE('',*,*,#3051,.T.);
#3949=ORIENTED_EDGE('',*,*,#3051,.F.);
#3950=ORIENTED_EDGE('',*,*,#3052,.T.);
#3951=ORIENTED_EDGE('',*,*,#3053,.T.);
#3952=ORIENTED_EDGE('',*,*,#3054,.T.);
#3953=ORIENTED_EDGE('',*,*,#3055,.T.);
#3954=ORIENTED_EDGE('',*,*,#3056,.F.);
#3955=ORIENTED_EDGE('',*,*,#3057,.F.);
#3956=ORIENTED_EDGE('',*,*,#3058,.F.);
#3957=ORIENTED_EDGE('',*,*,#3059,.F.);
#3958=ORIENTED_EDGE('',*,*,#3060,.F.);
#3959=ORIENTED_EDGE('',*,*,#3061,.F.);
#3960=ORIENTED_EDGE('',*,*,#3062,.F.);
#3961=ORIENTED_EDGE('',*,*,#3063,.F.);
#3962=ORIENTED_EDGE('',*,*,#3064,.F.);
#3963=ORIENTED_EDGE('',*,*,#3065,.F.);
#3964=ORIENTED_EDGE('',*,*,#3066,.F.);
#3965=ORIENTED_EDGE('',*,*,#3067,.F.);
#3966=ORIENTED_EDGE('',*,*,#3068,.F.);
#3967=ORIENTED_EDGE('',*,*,#3069,.F.);
#3968=ORIENTED_EDGE('',*,*,#3070,.F.);
#3969=ORIENTED_EDGE('',*,*,#3071,.F.);
#3970=ORIENTED_EDGE('',*,*,#3072,.F.);
#3971=ORIENTED_EDGE('',*,*,#3073,.F.);
#3972=ORIENTED_EDGE('',*,*,#3074,.F.);
#3973=ORIENTED_EDGE('',*,*,#3075,.F.);
#3974=ORIENTED_EDGE('',*,*,#3076,.F.);
#3975=ORIENTED_EDGE('',*,*,#3077,.F.);
#3976=ORIENTED_EDGE('',*,*,#3078,.F.);
#3977=ORIENTED_EDGE('',*,*,#3079,.F.);
#3978=ORIENTED_EDGE('',*,*,#3080,.F.);
#3979=ORIENTED_EDGE('',*,*,#3081,.F.);
#3980=ORIENTED_EDGE('',*,*,#3082,.F.);
#3981=ORIENTED_EDGE('',*,*,#3083,.F.);
#3982=ORIENTED_EDGE('',*,*,#3084,.F.);
#3983=ORIENTED_EDGE('',*,*,#3085,.F.);
#3984=ORIENTED_EDGE('',*,*,#3086,.F.);
#3985=ORIENTED_EDGE('',*,*,#3087,.F.);
#3986=ORIENTED_EDGE('',*,*,#3088,.F.);
#3987=ORIENTED_EDGE('',*,*,#3089,.F.);
#3988=ORIENTED_EDGE('',*,*,#3090,.F.);
#3989=ORIENTED_EDGE('',*,*,#3091,.F.);
#3990=ORIENTED_EDGE('',*,*,#3092,.F.);
#3991=ORIENTED_EDGE('',*,*,#3093,.F.);
#3992=ORIENTED_EDGE('',*,*,#3094,.F.);
#3993=ORIENTED_EDGE('',*,*,#3095,.F.);
#3994=ORIENTED_EDGE('',*,*,#3096,.F.);
#3995=ORIENTED_EDGE('',*,*,#3097,.F.);
#3996=ORIENTED_EDGE('',*,*,#3098,.F.);
#3997=ORIENTED_EDGE('',*,*,#3099,.F.);
#3998=ORIENTED_EDGE('',*,*,#3100,.F.);
#3999=ORIENTED_EDGE('',*,*,#3101,.F.);
#4000=ORIENTED_EDGE('',*,*,#3102,.F.);
#4001=ORIENTED_EDGE('',*,*,#3103,.F.);
#4002=ORIENTED_EDGE('',*,*,#3104,.F.);
#4003=ORIENTED_EDGE('',*,*,#3105,.F.);
#4004=ORIENTED_EDGE('',*,*,#3106,.F.);
#4005=ORIENTED_EDGE('',*,*,#3107,.F.);
#4006=ORIENTED_EDGE('',*,*,#3108,.F.);
#4007=ORIENTED_EDGE('',*,*,#3109,.F.);
#4008=ORIENTED_EDGE('',*,*,#3110,.F.);
#4009=ORIENTED_EDGE('',*,*,#3111,.F.);
#4010=ORIENTED_EDGE('',*,*,#3112,.F.);
#4011=ORIENTED_EDGE('',*,*,#3113,.F.);
#4012=ORIENTED_EDGE('',*,*,#3114,.F.);
#4013=ORIENTED_EDGE('',*,*,#3115,.F.);
#4014=ORIENTED_EDGE('',*,*,#3116,.F.);
#4015=ORIENTED_EDGE('',*,*,#3117,.F.);
#4016=ORIENTED_EDGE('',*,*,#3118,.F.);
#4017=ORIENTED_EDGE('',*,*,#3119,.F.);
#4018=ORIENTED_EDGE('',*,*,#3120,.F.);
#4019=ORIENTED_EDGE('',*,*,#3121,.F.);
#4020=ORIENTED_EDGE('',*,*,#3122,.F.);
#4021=ORIENTED_EDGE('',*,*,#3123,.F.);
#4022=ORIENTED_EDGE('',*,*,#3050,.F.);
#4023=ORIENTED_EDGE('',*,*,#3124,.T.);
#4024=ORIENTED_EDGE('',*,*,#3125,.T.);
#4025=ORIENTED_EDGE('',*,*,#3124,.F.);
#4026=ORIENTED_EDGE('',*,*,#3056,.T.);
#4027=ORIENTED_EDGE('',*,*,#3125,.F.);
#4028=ORIENTED_EDGE('',*,*,#3126,.T.);
#4029=ORIENTED_EDGE('',*,*,#3126,.F.);
#4030=ORIENTED_EDGE('',*,*,#3127,.T.);
#4031=ORIENTED_EDGE('',*,*,#3128,.T.);
#4032=ORIENTED_EDGE('',*,*,#3127,.F.);
#4033=ORIENTED_EDGE('',*,*,#3123,.T.);
#4034=ORIENTED_EDGE('',*,*,#3128,.F.);
#4035=ORIENTED_EDGE('',*,*,#3129,.T.);
#4036=ORIENTED_EDGE('',*,*,#3129,.F.);
#4037=ORIENTED_EDGE('',*,*,#3130,.T.);
#4038=ORIENTED_EDGE('',*,*,#3131,.T.);
#4039=ORIENTED_EDGE('',*,*,#3130,.F.);
#4040=ORIENTED_EDGE('',*,*,#3057,.T.);
#4041=ORIENTED_EDGE('',*,*,#3131,.F.);
#4042=ORIENTED_EDGE('',*,*,#3132,.T.);
#4043=ORIENTED_EDGE('',*,*,#3132,.F.);
#4044=ORIENTED_EDGE('',*,*,#3133,.T.);
#4045=ORIENTED_EDGE('',*,*,#3134,.T.);
#4046=ORIENTED_EDGE('',*,*,#3133,.F.);
#4047=ORIENTED_EDGE('',*,*,#3122,.T.);
#4048=ORIENTED_EDGE('',*,*,#3134,.F.);
#4049=ORIENTED_EDGE('',*,*,#3135,.T.);
#4050=ORIENTED_EDGE('',*,*,#3135,.F.);
#4051=ORIENTED_EDGE('',*,*,#3136,.T.);
#4052=ORIENTED_EDGE('',*,*,#3137,.T.);
#4053=ORIENTED_EDGE('',*,*,#3136,.F.);
#4054=ORIENTED_EDGE('',*,*,#3058,.T.);
#4055=ORIENTED_EDGE('',*,*,#3137,.F.);
#4056=ORIENTED_EDGE('',*,*,#3138,.T.);
#4057=ORIENTED_EDGE('',*,*,#3138,.F.);
#4058=ORIENTED_EDGE('',*,*,#3139,.T.);
#4059=ORIENTED_EDGE('',*,*,#3140,.T.);
#4060=ORIENTED_EDGE('',*,*,#3139,.F.);
#4061=ORIENTED_EDGE('',*,*,#3121,.T.);
#4062=ORIENTED_EDGE('',*,*,#3140,.F.);
#4063=ORIENTED_EDGE('',*,*,#3141,.T.);
#4064=ORIENTED_EDGE('',*,*,#3141,.F.);
#4065=ORIENTED_EDGE('',*,*,#3142,.T.);
#4066=ORIENTED_EDGE('',*,*,#3143,.T.);
#4067=ORIENTED_EDGE('',*,*,#3142,.F.);
#4068=ORIENTED_EDGE('',*,*,#3059,.T.);
#4069=ORIENTED_EDGE('',*,*,#3143,.F.);
#4070=ORIENTED_EDGE('',*,*,#3144,.T.);
#4071=ORIENTED_EDGE('',*,*,#3144,.F.);
#4072=ORIENTED_EDGE('',*,*,#3145,.T.);
#4073=ORIENTED_EDGE('',*,*,#3146,.T.);
#4074=ORIENTED_EDGE('',*,*,#3145,.F.);
#4075=ORIENTED_EDGE('',*,*,#3120,.T.);
#4076=ORIENTED_EDGE('',*,*,#3146,.F.);
#4077=ORIENTED_EDGE('',*,*,#3147,.T.);
#4078=ORIENTED_EDGE('',*,*,#3147,.F.);
#4079=ORIENTED_EDGE('',*,*,#3148,.T.);
#4080=ORIENTED_EDGE('',*,*,#3149,.T.);
#4081=ORIENTED_EDGE('',*,*,#3148,.F.);
#4082=ORIENTED_EDGE('',*,*,#3060,.T.);
#4083=ORIENTED_EDGE('',*,*,#3149,.F.);
#4084=ORIENTED_EDGE('',*,*,#3150,.T.);
#4085=ORIENTED_EDGE('',*,*,#3150,.F.);
#4086=ORIENTED_EDGE('',*,*,#3151,.T.);
#4087=ORIENTED_EDGE('',*,*,#3152,.T.);
#4088=ORIENTED_EDGE('',*,*,#3151,.F.);
#4089=ORIENTED_EDGE('',*,*,#3119,.T.);
#4090=ORIENTED_EDGE('',*,*,#3152,.F.);
#4091=ORIENTED_EDGE('',*,*,#3153,.T.);
#4092=ORIENTED_EDGE('',*,*,#3153,.F.);
#4093=ORIENTED_EDGE('',*,*,#3154,.T.);
#4094=ORIENTED_EDGE('',*,*,#3155,.T.);
#4095=ORIENTED_EDGE('',*,*,#3154,.F.);
#4096=ORIENTED_EDGE('',*,*,#3061,.T.);
#4097=ORIENTED_EDGE('',*,*,#3155,.F.);
#4098=ORIENTED_EDGE('',*,*,#3156,.T.);
#4099=ORIENTED_EDGE('',*,*,#3156,.F.);
#4100=ORIENTED_EDGE('',*,*,#3157,.T.);
#4101=ORIENTED_EDGE('',*,*,#3158,.T.);
#4102=ORIENTED_EDGE('',*,*,#3157,.F.);
#4103=ORIENTED_EDGE('',*,*,#3118,.T.);
#4104=ORIENTED_EDGE('',*,*,#3158,.F.);
#4105=ORIENTED_EDGE('',*,*,#3159,.T.);
#4106=ORIENTED_EDGE('',*,*,#3159,.F.);
#4107=ORIENTED_EDGE('',*,*,#3160,.T.);
#4108=ORIENTED_EDGE('',*,*,#3161,.T.);
#4109=ORIENTED_EDGE('',*,*,#3160,.F.);
#4110=ORIENTED_EDGE('',*,*,#3062,.T.);
#4111=ORIENTED_EDGE('',*,*,#3161,.F.);
#4112=ORIENTED_EDGE('',*,*,#3162,.T.);
#4113=ORIENTED_EDGE('',*,*,#3162,.F.);
#4114=ORIENTED_EDGE('',*,*,#3163,.T.);
#4115=ORIENTED_EDGE('',*,*,#3164,.T.);
#4116=ORIENTED_EDGE('',*,*,#3163,.F.);
#4117=ORIENTED_EDGE('',*,*,#3117,.T.);
#4118=ORIENTED_EDGE('',*,*,#3164,.F.);
#4119=ORIENTED_EDGE('',*,*,#3165,.T.);
#4120=ORIENTED_EDGE('',*,*,#3165,.F.);
#4121=ORIENTED_EDGE('',*,*,#3166,.T.);
#4122=ORIENTED_EDGE('',*,*,#3167,.T.);
#4123=ORIENTED_EDGE('',*,*,#3166,.F.);
#4124=ORIENTED_EDGE('',*,*,#3063,.T.);
#4125=ORIENTED_EDGE('',*,*,#3167,.F.);
#4126=ORIENTED_EDGE('',*,*,#3168,.T.);
#4127=ORIENTED_EDGE('',*,*,#3168,.F.);
#4128=ORIENTED_EDGE('',*,*,#3169,.T.);
#4129=ORIENTED_EDGE('',*,*,#3170,.T.);
#4130=ORIENTED_EDGE('',*,*,#3169,.F.);
#4131=ORIENTED_EDGE('',*,*,#3116,.T.);
#4132=ORIENTED_EDGE('',*,*,#3170,.F.);
#4133=ORIENTED_EDGE('',*,*,#3171,.T.);
#4134=ORIENTED_EDGE('',*,*,#3171,.F.);
#4135=ORIENTED_EDGE('',*,*,#3172,.T.);
#4136=ORIENTED_EDGE('',*,*,#3173,.T.);
#4137=ORIENTED_EDGE('',*,*,#3172,.F.);
#4138=ORIENTED_EDGE('',*,*,#3064,.T.);
#4139=ORIENTED_EDGE('',*,*,#3173,.F.);
#4140=ORIENTED_EDGE('',*,*,#3174,.T.);
#4141=ORIENTED_EDGE('',*,*,#3174,.F.);
#4142=ORIENTED_EDGE('',*,*,#3175,.T.);
#4143=ORIENTED_EDGE('',*,*,#3176,.T.);
#4144=ORIENTED_EDGE('',*,*,#3175,.F.);
#4145=ORIENTED_EDGE('',*,*,#3115,.T.);
#4146=ORIENTED_EDGE('',*,*,#3176,.F.);
#4147=ORIENTED_EDGE('',*,*,#3177,.T.);
#4148=ORIENTED_EDGE('',*,*,#3177,.F.);
#4149=ORIENTED_EDGE('',*,*,#3178,.T.);
#4150=ORIENTED_EDGE('',*,*,#3179,.T.);
#4151=ORIENTED_EDGE('',*,*,#3178,.F.);
#4152=ORIENTED_EDGE('',*,*,#3065,.T.);
#4153=ORIENTED_EDGE('',*,*,#3179,.F.);
#4154=ORIENTED_EDGE('',*,*,#3180,.T.);
#4155=ORIENTED_EDGE('',*,*,#3180,.F.);
#4156=ORIENTED_EDGE('',*,*,#3181,.T.);
#4157=ORIENTED_EDGE('',*,*,#3182,.T.);
#4158=ORIENTED_EDGE('',*,*,#3181,.F.);
#4159=ORIENTED_EDGE('',*,*,#3114,.T.);
#4160=ORIENTED_EDGE('',*,*,#3182,.F.);
#4161=ORIENTED_EDGE('',*,*,#3183,.T.);
#4162=ORIENTED_EDGE('',*,*,#3183,.F.);
#4163=ORIENTED_EDGE('',*,*,#3184,.T.);
#4164=ORIENTED_EDGE('',*,*,#3185,.T.);
#4165=ORIENTED_EDGE('',*,*,#3184,.F.);
#4166=ORIENTED_EDGE('',*,*,#3066,.T.);
#4167=ORIENTED_EDGE('',*,*,#3185,.F.);
#4168=ORIENTED_EDGE('',*,*,#3186,.T.);
#4169=ORIENTED_EDGE('',*,*,#3186,.F.);
#4170=ORIENTED_EDGE('',*,*,#3187,.T.);
#4171=ORIENTED_EDGE('',*,*,#3188,.T.);
#4172=ORIENTED_EDGE('',*,*,#3187,.F.);
#4173=ORIENTED_EDGE('',*,*,#3113,.T.);
#4174=ORIENTED_EDGE('',*,*,#3188,.F.);
#4175=ORIENTED_EDGE('',*,*,#3189,.T.);
#4176=ORIENTED_EDGE('',*,*,#3189,.F.);
#4177=ORIENTED_EDGE('',*,*,#3190,.T.);
#4178=ORIENTED_EDGE('',*,*,#3191,.T.);
#4179=ORIENTED_EDGE('',*,*,#3190,.F.);
#4180=ORIENTED_EDGE('',*,*,#3067,.T.);
#4181=ORIENTED_EDGE('',*,*,#3191,.F.);
#4182=ORIENTED_EDGE('',*,*,#3192,.T.);
#4183=ORIENTED_EDGE('',*,*,#3192,.F.);
#4184=ORIENTED_EDGE('',*,*,#3193,.T.);
#4185=ORIENTED_EDGE('',*,*,#3194,.T.);
#4186=ORIENTED_EDGE('',*,*,#3193,.F.);
#4187=ORIENTED_EDGE('',*,*,#3112,.T.);
#4188=ORIENTED_EDGE('',*,*,#3194,.F.);
#4189=ORIENTED_EDGE('',*,*,#3195,.T.);
#4190=ORIENTED_EDGE('',*,*,#3195,.F.);
#4191=ORIENTED_EDGE('',*,*,#3196,.T.);
#4192=ORIENTED_EDGE('',*,*,#3197,.T.);
#4193=ORIENTED_EDGE('',*,*,#3196,.F.);
#4194=ORIENTED_EDGE('',*,*,#3068,.T.);
#4195=ORIENTED_EDGE('',*,*,#3197,.F.);
#4196=ORIENTED_EDGE('',*,*,#3198,.T.);
#4197=ORIENTED_EDGE('',*,*,#3198,.F.);
#4198=ORIENTED_EDGE('',*,*,#3199,.T.);
#4199=ORIENTED_EDGE('',*,*,#3200,.T.);
#4200=ORIENTED_EDGE('',*,*,#3199,.F.);
#4201=ORIENTED_EDGE('',*,*,#3111,.T.);
#4202=ORIENTED_EDGE('',*,*,#3200,.F.);
#4203=ORIENTED_EDGE('',*,*,#3201,.T.);
#4204=ORIENTED_EDGE('',*,*,#3201,.F.);
#4205=ORIENTED_EDGE('',*,*,#3202,.T.);
#4206=ORIENTED_EDGE('',*,*,#3203,.T.);
#4207=ORIENTED_EDGE('',*,*,#3202,.F.);
#4208=ORIENTED_EDGE('',*,*,#3069,.T.);
#4209=ORIENTED_EDGE('',*,*,#3203,.F.);
#4210=ORIENTED_EDGE('',*,*,#3204,.T.);
#4211=ORIENTED_EDGE('',*,*,#3204,.F.);
#4212=ORIENTED_EDGE('',*,*,#3205,.T.);
#4213=ORIENTED_EDGE('',*,*,#3206,.T.);
#4214=ORIENTED_EDGE('',*,*,#3205,.F.);
#4215=ORIENTED_EDGE('',*,*,#3110,.T.);
#4216=ORIENTED_EDGE('',*,*,#3206,.F.);
#4217=ORIENTED_EDGE('',*,*,#3207,.T.);
#4218=ORIENTED_EDGE('',*,*,#3207,.F.);
#4219=ORIENTED_EDGE('',*,*,#3208,.T.);
#4220=ORIENTED_EDGE('',*,*,#3209,.T.);
#4221=ORIENTED_EDGE('',*,*,#3208,.F.);
#4222=ORIENTED_EDGE('',*,*,#3070,.T.);
#4223=ORIENTED_EDGE('',*,*,#3209,.F.);
#4224=ORIENTED_EDGE('',*,*,#3210,.T.);
#4225=ORIENTED_EDGE('',*,*,#3210,.F.);
#4226=ORIENTED_EDGE('',*,*,#3211,.T.);
#4227=ORIENTED_EDGE('',*,*,#3212,.T.);
#4228=ORIENTED_EDGE('',*,*,#3211,.F.);
#4229=ORIENTED_EDGE('',*,*,#3109,.T.);
#4230=ORIENTED_EDGE('',*,*,#3212,.F.);
#4231=ORIENTED_EDGE('',*,*,#3213,.T.);
#4232=ORIENTED_EDGE('',*,*,#3213,.F.);
#4233=ORIENTED_EDGE('',*,*,#3214,.T.);
#4234=ORIENTED_EDGE('',*,*,#3215,.T.);
#4235=ORIENTED_EDGE('',*,*,#3214,.F.);
#4236=ORIENTED_EDGE('',*,*,#3071,.T.);
#4237=ORIENTED_EDGE('',*,*,#3215,.F.);
#4238=ORIENTED_EDGE('',*,*,#3216,.T.);
#4239=ORIENTED_EDGE('',*,*,#3216,.F.);
#4240=ORIENTED_EDGE('',*,*,#3217,.T.);
#4241=ORIENTED_EDGE('',*,*,#3218,.T.);
#4242=ORIENTED_EDGE('',*,*,#3217,.F.);
#4243=ORIENTED_EDGE('',*,*,#3108,.T.);
#4244=ORIENTED_EDGE('',*,*,#3218,.F.);
#4245=ORIENTED_EDGE('',*,*,#3219,.T.);
#4246=ORIENTED_EDGE('',*,*,#3219,.F.);
#4247=ORIENTED_EDGE('',*,*,#3220,.T.);
#4248=ORIENTED_EDGE('',*,*,#3221,.T.);
#4249=ORIENTED_EDGE('',*,*,#3220,.F.);
#4250=ORIENTED_EDGE('',*,*,#3072,.T.);
#4251=ORIENTED_EDGE('',*,*,#3221,.F.);
#4252=ORIENTED_EDGE('',*,*,#3222,.T.);
#4253=ORIENTED_EDGE('',*,*,#3222,.F.);
#4254=ORIENTED_EDGE('',*,*,#3223,.T.);
#4255=ORIENTED_EDGE('',*,*,#3224,.T.);
#4256=ORIENTED_EDGE('',*,*,#3223,.F.);
#4257=ORIENTED_EDGE('',*,*,#3107,.T.);
#4258=ORIENTED_EDGE('',*,*,#3224,.F.);
#4259=ORIENTED_EDGE('',*,*,#3225,.T.);
#4260=ORIENTED_EDGE('',*,*,#3225,.F.);
#4261=ORIENTED_EDGE('',*,*,#3226,.T.);
#4262=ORIENTED_EDGE('',*,*,#3227,.T.);
#4263=ORIENTED_EDGE('',*,*,#3226,.F.);
#4264=ORIENTED_EDGE('',*,*,#3073,.T.);
#4265=ORIENTED_EDGE('',*,*,#3227,.F.);
#4266=ORIENTED_EDGE('',*,*,#3228,.T.);
#4267=ORIENTED_EDGE('',*,*,#3228,.F.);
#4268=ORIENTED_EDGE('',*,*,#3229,.T.);
#4269=ORIENTED_EDGE('',*,*,#3230,.T.);
#4270=ORIENTED_EDGE('',*,*,#3229,.F.);
#4271=ORIENTED_EDGE('',*,*,#3106,.T.);
#4272=ORIENTED_EDGE('',*,*,#3230,.F.);
#4273=ORIENTED_EDGE('',*,*,#3231,.T.);
#4274=ORIENTED_EDGE('',*,*,#3231,.F.);
#4275=ORIENTED_EDGE('',*,*,#3232,.T.);
#4276=ORIENTED_EDGE('',*,*,#3233,.T.);
#4277=ORIENTED_EDGE('',*,*,#3232,.F.);
#4278=ORIENTED_EDGE('',*,*,#3074,.T.);
#4279=ORIENTED_EDGE('',*,*,#3233,.F.);
#4280=ORIENTED_EDGE('',*,*,#3234,.T.);
#4281=ORIENTED_EDGE('',*,*,#3234,.F.);
#4282=ORIENTED_EDGE('',*,*,#3235,.T.);
#4283=ORIENTED_EDGE('',*,*,#3236,.T.);
#4284=ORIENTED_EDGE('',*,*,#3235,.F.);
#4285=ORIENTED_EDGE('',*,*,#3105,.T.);
#4286=ORIENTED_EDGE('',*,*,#3236,.F.);
#4287=ORIENTED_EDGE('',*,*,#3237,.T.);
#4288=ORIENTED_EDGE('',*,*,#3237,.F.);
#4289=ORIENTED_EDGE('',*,*,#3238,.T.);
#4290=ORIENTED_EDGE('',*,*,#3239,.T.);
#4291=ORIENTED_EDGE('',*,*,#3238,.F.);
#4292=ORIENTED_EDGE('',*,*,#3075,.T.);
#4293=ORIENTED_EDGE('',*,*,#3239,.F.);
#4294=ORIENTED_EDGE('',*,*,#3240,.T.);
#4295=ORIENTED_EDGE('',*,*,#3240,.F.);
#4296=ORIENTED_EDGE('',*,*,#3241,.T.);
#4297=ORIENTED_EDGE('',*,*,#3242,.T.);
#4298=ORIENTED_EDGE('',*,*,#3241,.F.);
#4299=ORIENTED_EDGE('',*,*,#3104,.T.);
#4300=ORIENTED_EDGE('',*,*,#3242,.F.);
#4301=ORIENTED_EDGE('',*,*,#3243,.T.);
#4302=ORIENTED_EDGE('',*,*,#3243,.F.);
#4303=ORIENTED_EDGE('',*,*,#3244,.T.);
#4304=ORIENTED_EDGE('',*,*,#3245,.T.);
#4305=ORIENTED_EDGE('',*,*,#3244,.F.);
#4306=ORIENTED_EDGE('',*,*,#3076,.T.);
#4307=ORIENTED_EDGE('',*,*,#3245,.F.);
#4308=ORIENTED_EDGE('',*,*,#3246,.T.);
#4309=ORIENTED_EDGE('',*,*,#3246,.F.);
#4310=ORIENTED_EDGE('',*,*,#3247,.T.);
#4311=ORIENTED_EDGE('',*,*,#3248,.T.);
#4312=ORIENTED_EDGE('',*,*,#3247,.F.);
#4313=ORIENTED_EDGE('',*,*,#3103,.T.);
#4314=ORIENTED_EDGE('',*,*,#3248,.F.);
#4315=ORIENTED_EDGE('',*,*,#3249,.T.);
#4316=ORIENTED_EDGE('',*,*,#3249,.F.);
#4317=ORIENTED_EDGE('',*,*,#3250,.T.);
#4318=ORIENTED_EDGE('',*,*,#3251,.T.);
#4319=ORIENTED_EDGE('',*,*,#3250,.F.);
#4320=ORIENTED_EDGE('',*,*,#3077,.T.);
#4321=ORIENTED_EDGE('',*,*,#3251,.F.);
#4322=ORIENTED_EDGE('',*,*,#3252,.T.);
#4323=ORIENTED_EDGE('',*,*,#3252,.F.);
#4324=ORIENTED_EDGE('',*,*,#3253,.T.);
#4325=ORIENTED_EDGE('',*,*,#3254,.T.);
#4326=ORIENTED_EDGE('',*,*,#3253,.F.);
#4327=ORIENTED_EDGE('',*,*,#3102,.T.);
#4328=ORIENTED_EDGE('',*,*,#3254,.F.);
#4329=ORIENTED_EDGE('',*,*,#3255,.T.);
#4330=ORIENTED_EDGE('',*,*,#3255,.F.);
#4331=ORIENTED_EDGE('',*,*,#3256,.T.);
#4332=ORIENTED_EDGE('',*,*,#3257,.T.);
#4333=ORIENTED_EDGE('',*,*,#3256,.F.);
#4334=ORIENTED_EDGE('',*,*,#3078,.T.);
#4335=ORIENTED_EDGE('',*,*,#3257,.F.);
#4336=ORIENTED_EDGE('',*,*,#3258,.T.);
#4337=ORIENTED_EDGE('',*,*,#3258,.F.);
#4338=ORIENTED_EDGE('',*,*,#3259,.T.);
#4339=ORIENTED_EDGE('',*,*,#3260,.T.);
#4340=ORIENTED_EDGE('',*,*,#3259,.F.);
#4341=ORIENTED_EDGE('',*,*,#3101,.T.);
#4342=ORIENTED_EDGE('',*,*,#3260,.F.);
#4343=ORIENTED_EDGE('',*,*,#3261,.T.);
#4344=ORIENTED_EDGE('',*,*,#3261,.F.);
#4345=ORIENTED_EDGE('',*,*,#3262,.T.);
#4346=ORIENTED_EDGE('',*,*,#3263,.T.);
#4347=ORIENTED_EDGE('',*,*,#3262,.F.);
#4348=ORIENTED_EDGE('',*,*,#3079,.T.);
#4349=ORIENTED_EDGE('',*,*,#3263,.F.);
#4350=ORIENTED_EDGE('',*,*,#3264,.T.);
#4351=ORIENTED_EDGE('',*,*,#3264,.F.);
#4352=ORIENTED_EDGE('',*,*,#3265,.T.);
#4353=ORIENTED_EDGE('',*,*,#3266,.T.);
#4354=ORIENTED_EDGE('',*,*,#3265,.F.);
#4355=ORIENTED_EDGE('',*,*,#3100,.T.);
#4356=ORIENTED_EDGE('',*,*,#3266,.F.);
#4357=ORIENTED_EDGE('',*,*,#3267,.T.);
#4358=ORIENTED_EDGE('',*,*,#3267,.F.);
#4359=ORIENTED_EDGE('',*,*,#3268,.T.);
#4360=ORIENTED_EDGE('',*,*,#3269,.T.);
#4361=ORIENTED_EDGE('',*,*,#3268,.F.);
#4362=ORIENTED_EDGE('',*,*,#3080,.T.);
#4363=ORIENTED_EDGE('',*,*,#3269,.F.);
#4364=ORIENTED_EDGE('',*,*,#3270,.T.);
#4365=ORIENTED_EDGE('',*,*,#3270,.F.);
#4366=ORIENTED_EDGE('',*,*,#3271,.T.);
#4367=ORIENTED_EDGE('',*,*,#3272,.T.);
#4368=ORIENTED_EDGE('',*,*,#3271,.F.);
#4369=ORIENTED_EDGE('',*,*,#3099,.T.);
#4370=ORIENTED_EDGE('',*,*,#3272,.F.);
#4371=ORIENTED_EDGE('',*,*,#3273,.T.);
#4372=ORIENTED_EDGE('',*,*,#3273,.F.);
#4373=ORIENTED_EDGE('',*,*,#3274,.T.);
#4374=ORIENTED_EDGE('',*,*,#3275,.T.);
#4375=ORIENTED_EDGE('',*,*,#3274,.F.);
#4376=ORIENTED_EDGE('',*,*,#3081,.T.);
#4377=ORIENTED_EDGE('',*,*,#3275,.F.);
#4378=ORIENTED_EDGE('',*,*,#3276,.T.);
#4379=ORIENTED_EDGE('',*,*,#3276,.F.);
#4380=ORIENTED_EDGE('',*,*,#3277,.T.);
#4381=ORIENTED_EDGE('',*,*,#3278,.T.);
#4382=ORIENTED_EDGE('',*,*,#3277,.F.);
#4383=ORIENTED_EDGE('',*,*,#3098,.T.);
#4384=ORIENTED_EDGE('',*,*,#3278,.F.);
#4385=ORIENTED_EDGE('',*,*,#3279,.T.);
#4386=ORIENTED_EDGE('',*,*,#3279,.F.);
#4387=ORIENTED_EDGE('',*,*,#3280,.T.);
#4388=ORIENTED_EDGE('',*,*,#3281,.T.);
#4389=ORIENTED_EDGE('',*,*,#3280,.F.);
#4390=ORIENTED_EDGE('',*,*,#3082,.T.);
#4391=ORIENTED_EDGE('',*,*,#3281,.F.);
#4392=ORIENTED_EDGE('',*,*,#3282,.T.);
#4393=ORIENTED_EDGE('',*,*,#3282,.F.);
#4394=ORIENTED_EDGE('',*,*,#3283,.T.);
#4395=ORIENTED_EDGE('',*,*,#3284,.T.);
#4396=ORIENTED_EDGE('',*,*,#3283,.F.);
#4397=ORIENTED_EDGE('',*,*,#3097,.T.);
#4398=ORIENTED_EDGE('',*,*,#3284,.F.);
#4399=ORIENTED_EDGE('',*,*,#3285,.T.);
#4400=ORIENTED_EDGE('',*,*,#3285,.F.);
#4401=ORIENTED_EDGE('',*,*,#3286,.T.);
#4402=ORIENTED_EDGE('',*,*,#3287,.T.);
#4403=ORIENTED_EDGE('',*,*,#3286,.F.);
#4404=ORIENTED_EDGE('',*,*,#3083,.T.);
#4405=ORIENTED_EDGE('',*,*,#3287,.F.);
#4406=ORIENTED_EDGE('',*,*,#3288,.T.);
#4407=ORIENTED_EDGE('',*,*,#3288,.F.);
#4408=ORIENTED_EDGE('',*,*,#3289,.T.);
#4409=ORIENTED_EDGE('',*,*,#3290,.T.);
#4410=ORIENTED_EDGE('',*,*,#3289,.F.);
#4411=ORIENTED_EDGE('',*,*,#3096,.T.);
#4412=ORIENTED_EDGE('',*,*,#3290,.F.);
#4413=ORIENTED_EDGE('',*,*,#3291,.T.);
#4414=ORIENTED_EDGE('',*,*,#3291,.F.);
#4415=ORIENTED_EDGE('',*,*,#3292,.T.);
#4416=ORIENTED_EDGE('',*,*,#3293,.T.);
#4417=ORIENTED_EDGE('',*,*,#3292,.F.);
#4418=ORIENTED_EDGE('',*,*,#3084,.T.);
#4419=ORIENTED_EDGE('',*,*,#3293,.F.);
#4420=ORIENTED_EDGE('',*,*,#3294,.T.);
#4421=ORIENTED_EDGE('',*,*,#3294,.F.);
#4422=ORIENTED_EDGE('',*,*,#3295,.T.);
#4423=ORIENTED_EDGE('',*,*,#3296,.T.);
#4424=ORIENTED_EDGE('',*,*,#3295,.F.);
#4425=ORIENTED_EDGE('',*,*,#3095,.T.);
#4426=ORIENTED_EDGE('',*,*,#3296,.F.);
#4427=ORIENTED_EDGE('',*,*,#3297,.T.);
#4428=ORIENTED_EDGE('',*,*,#3297,.F.);
#4429=ORIENTED_EDGE('',*,*,#3298,.T.);
#4430=ORIENTED_EDGE('',*,*,#3299,.T.);
#4431=ORIENTED_EDGE('',*,*,#3298,.F.);
#4432=ORIENTED_EDGE('',*,*,#3085,.T.);
#4433=ORIENTED_EDGE('',*,*,#3299,.F.);
#4434=ORIENTED_EDGE('',*,*,#3300,.T.);
#4435=ORIENTED_EDGE('',*,*,#3300,.F.);
#4436=ORIENTED_EDGE('',*,*,#3301,.T.);
#4437=ORIENTED_EDGE('',*,*,#3302,.T.);
#4438=ORIENTED_EDGE('',*,*,#3301,.F.);
#4439=ORIENTED_EDGE('',*,*,#3094,.T.);
#4440=ORIENTED_EDGE('',*,*,#3302,.F.);
#4441=ORIENTED_EDGE('',*,*,#3303,.T.);
#4442=ORIENTED_EDGE('',*,*,#3303,.F.);
#4443=ORIENTED_EDGE('',*,*,#3304,.T.);
#4444=ORIENTED_EDGE('',*,*,#3305,.T.);
#4445=ORIENTED_EDGE('',*,*,#3304,.F.);
#4446=ORIENTED_EDGE('',*,*,#3086,.T.);
#4447=ORIENTED_EDGE('',*,*,#3305,.F.);
#4448=ORIENTED_EDGE('',*,*,#3306,.T.);
#4449=ORIENTED_EDGE('',*,*,#3306,.F.);
#4450=ORIENTED_EDGE('',*,*,#3307,.T.);
#4451=ORIENTED_EDGE('',*,*,#3308,.T.);
#4452=ORIENTED_EDGE('',*,*,#3307,.F.);
#4453=ORIENTED_EDGE('',*,*,#3093,.T.);
#4454=ORIENTED_EDGE('',*,*,#3308,.F.);
#4455=ORIENTED_EDGE('',*,*,#3309,.T.);
#4456=ORIENTED_EDGE('',*,*,#3309,.F.);
#4457=ORIENTED_EDGE('',*,*,#3310,.T.);
#4458=ORIENTED_EDGE('',*,*,#3311,.T.);
#4459=ORIENTED_EDGE('',*,*,#3310,.F.);
#4460=ORIENTED_EDGE('',*,*,#3087,.T.);
#4461=ORIENTED_EDGE('',*,*,#3311,.F.);
#4462=ORIENTED_EDGE('',*,*,#3312,.T.);
#4463=ORIENTED_EDGE('',*,*,#3312,.F.);
#4464=ORIENTED_EDGE('',*,*,#3313,.T.);
#4465=ORIENTED_EDGE('',*,*,#3314,.T.);
#4466=ORIENTED_EDGE('',*,*,#3313,.F.);
#4467=ORIENTED_EDGE('',*,*,#3092,.T.);
#4468=ORIENTED_EDGE('',*,*,#3314,.F.);
#4469=ORIENTED_EDGE('',*,*,#3315,.T.);
#4470=ORIENTED_EDGE('',*,*,#3315,.F.);
#4471=ORIENTED_EDGE('',*,*,#3316,.T.);
#4472=ORIENTED_EDGE('',*,*,#3317,.T.);
#4473=ORIENTED_EDGE('',*,*,#3316,.F.);
#4474=ORIENTED_EDGE('',*,*,#3088,.T.);
#4475=ORIENTED_EDGE('',*,*,#3317,.F.);
#4476=ORIENTED_EDGE('',*,*,#3318,.T.);
#4477=ORIENTED_EDGE('',*,*,#3318,.F.);
#4478=ORIENTED_EDGE('',*,*,#3319,.T.);
#4479=ORIENTED_EDGE('',*,*,#3320,.T.);
#4480=ORIENTED_EDGE('',*,*,#3319,.F.);
#4481=ORIENTED_EDGE('',*,*,#3091,.T.);
#4482=ORIENTED_EDGE('',*,*,#3320,.F.);
#4483=ORIENTED_EDGE('',*,*,#3321,.T.);
#4484=ORIENTED_EDGE('',*,*,#3321,.F.);
#4485=ORIENTED_EDGE('',*,*,#3322,.T.);
#4486=ORIENTED_EDGE('',*,*,#3323,.T.);
#4487=ORIENTED_EDGE('',*,*,#3322,.F.);
#4488=ORIENTED_EDGE('',*,*,#3089,.T.);
#4489=ORIENTED_EDGE('',*,*,#3323,.F.);
#4490=ORIENTED_EDGE('',*,*,#3324,.T.);
#4491=ORIENTED_EDGE('',*,*,#3324,.F.);
#4492=ORIENTED_EDGE('',*,*,#3325,.T.);
#4493=ORIENTED_EDGE('',*,*,#3326,.T.);
#4494=ORIENTED_EDGE('',*,*,#3325,.F.);
#4495=ORIENTED_EDGE('',*,*,#3090,.T.);
#4496=ORIENTED_EDGE('',*,*,#3326,.F.);
#4497=ORIENTED_EDGE('',*,*,#3327,.T.);
#4498=ORIENTED_EDGE('',*,*,#3327,.F.);
#4499=ORIENTED_EDGE('',*,*,#3328,.F.);
#4500=ORIENTED_EDGE('',*,*,#3329,.T.);
#4501=ORIENTED_EDGE('',*,*,#3055,.F.);
#4502=ORIENTED_EDGE('',*,*,#3330,.F.);
#4503=ORIENTED_EDGE('',*,*,#3331,.F.);
#4504=ORIENTED_EDGE('',*,*,#3330,.T.);
#4505=ORIENTED_EDGE('',*,*,#3054,.F.);
#4506=ORIENTED_EDGE('',*,*,#3332,.F.);
#4507=ORIENTED_EDGE('',*,*,#3333,.F.);
#4508=ORIENTED_EDGE('',*,*,#3332,.T.);
#4509=ORIENTED_EDGE('',*,*,#3053,.F.);
#4510=ORIENTED_EDGE('',*,*,#3334,.F.);
#4511=ORIENTED_EDGE('',*,*,#3335,.F.);
#4512=ORIENTED_EDGE('',*,*,#3334,.T.);
#4513=ORIENTED_EDGE('',*,*,#3052,.F.);
#4514=ORIENTED_EDGE('',*,*,#3329,.F.);
#4515=ORIENTED_EDGE('',*,*,#3335,.T.);
#4516=ORIENTED_EDGE('',*,*,#3328,.T.);
#4517=ORIENTED_EDGE('',*,*,#3331,.T.);
#4518=ORIENTED_EDGE('',*,*,#3333,.T.);
#4519=ORIENTED_EDGE('',*,*,#3042,.T.);
#4520=ORIENTED_EDGE('',*,*,#3044,.T.);
#4521=ORIENTED_EDGE('',*,*,#3046,.T.);
#4522=CONICAL_SURFACE('',#5060,3.85,0.785398163397448);
#4523=CONICAL_SURFACE('',#5066,3.85,0.785398163397448);
#4524=CONICAL_SURFACE('',#5071,3.85,0.785398163397448);
#4525=CONICAL_SURFACE('',#5076,3.85,0.785398163397448);
#4526=CONICAL_SURFACE('',#5081,3.85,0.785398163397448);
#4527=CONICAL_SURFACE('',#5086,3.85,0.785398163397448);
#4528=CONICAL_SURFACE('',#5109,1.0335,1.02974425867665);
#4529=CONICAL_SURFACE('',#5113,1.0335,1.02974425867665);
#4530=CONICAL_SURFACE('',#5117,1.0335,1.02974425867665);
#4531=CONICAL_SURFACE('',#5121,1.0335,1.02974425867665);
#4532=CONICAL_SURFACE('',#5125,1.0335,1.02974425867665);
#4533=CONICAL_SURFACE('',#5129,1.0335,1.02974425867665);
#4534=CONICAL_SURFACE('',#5139,1.0335,1.02974425867665);
#4535=CONICAL_SURFACE('',#5143,1.0335,1.02974425867665);
#4536=CONICAL_SURFACE('',#5147,1.0335,1.02974425867665);
#4537=CONICAL_SURFACE('',#5151,1.0335,1.02974425867665);
#4538=CONICAL_SURFACE('',#5155,1.0335,1.02974425867665);
#4539=CONICAL_SURFACE('',#5159,1.0335,1.02974425867665);
#4540=CONICAL_SURFACE('',#5163,1.0335,1.02974425867665);
#4541=CONICAL_SURFACE('',#5167,1.0335,1.02974425867665);
#4542=CONICAL_SURFACE('',#5171,1.0335,1.02974425867665);
#4543=CONICAL_SURFACE('',#5175,1.0335,1.02974425867665);
#4544=CONICAL_SURFACE('',#5179,1.0335,1.02974425867665);
#4545=CONICAL_SURFACE('',#5183,1.0335,1.02974425867665);
#4546=CONICAL_SURFACE('',#5231,2.3,0.785398163397448);
#4547=CONICAL_SURFACE('',#5235,2.3,0.785398163397448);
#4548=CONICAL_SURFACE('',#5239,2.3,0.785398163397448);
#4549=CONICAL_SURFACE('',#5243,3.6,0.785398163397439);
#4550=CONICAL_SURFACE('',#5260,3.6,0.78539816339744);
#4551=CONICAL_SURFACE('',#5264,3.6,0.785398163397439);
#4552=CONICAL_SURFACE('',#5268,3.6,0.785398163397439);
#4553=CONICAL_SURFACE('',#5272,3.6,0.785398163397441);
#4554=CONICAL_SURFACE('',#5276,3.6,0.78539816339744);
#4555=CONICAL_SURFACE('',#5280,3.6,0.78539816339744);
#4556=CONICAL_SURFACE('',#5284,3.6,0.78539816339744);
#4557=CONICAL_SURFACE('',#5288,3.6,0.78539816339744);
#4558=CONICAL_SURFACE('',#5292,3.6,0.78539816339744);
#4559=CONICAL_SURFACE('',#5296,3.6,0.78539816339744);
#4560=CONICAL_SURFACE('',#5300,3.6,0.78539816339744);
#4561=CONICAL_SURFACE('',#5331,2.3,0.785398163397448);
#4562=CONICAL_SURFACE('',#5336,2.3,0.785398163397448);
#4563=CONICAL_SURFACE('',#5341,2.3,0.785398163397448);
#4564=CONICAL_SURFACE('',#5369,1.0335,1.02974425867665);
#4565=CONICAL_SURFACE('',#5379,1.0335,1.02974425867665);
#4566=CONICAL_SURFACE('',#5383,1.0335,1.02974425867665);
#4567=ADVANCED_FACE('',(#1125,#848),#4522,.F.);
#4568=ADVANCED_FACE('',(#1126),#787,.T.);
#4569=ADVANCED_FACE('',(#1127,#849),#437,.F.);
#4570=ADVANCED_FACE('',(#1128,#850),#4523,.F.);
#4571=ADVANCED_FACE('',(#1129,#851),#438,.F.);
#4572=ADVANCED_FACE('',(#1130,#852),#4524,.F.);
#4573=ADVANCED_FACE('',(#1131,#853),#439,.F.);
#4574=ADVANCED_FACE('',(#1132,#854),#4525,.F.);
#4575=ADVANCED_FACE('',(#1133,#855),#440,.F.);
#4576=ADVANCED_FACE('',(#1134,#856),#4526,.F.);
#4577=ADVANCED_FACE('',(#1135,#857),#441,.F.);
#4578=ADVANCED_FACE('',(#1136,#858),#4527,.F.);
#4579=ADVANCED_FACE('',(#1137,#859),#442,.F.);
#4580=ADVANCED_FACE('',(#1138,#860),#443,.F.);
#4581=ADVANCED_FACE('',(#1139,#861),#444,.F.);
#4582=ADVANCED_FACE('',(#1140,#862),#445,.F.);
#4583=ADVANCED_FACE('',(#1141,#863),#446,.F.);
#4584=ADVANCED_FACE('',(#1142,#864),#447,.F.);
#4585=ADVANCED_FACE('',(#1143,#865),#448,.F.);
#4586=ADVANCED_FACE('',(#1144),#4528,.F.);
#4587=ADVANCED_FACE('',(#1145,#866),#449,.F.);
#4588=ADVANCED_FACE('',(#1146),#4529,.F.);
#4589=ADVANCED_FACE('',(#1147,#867),#450,.F.);
#4590=ADVANCED_FACE('',(#1148),#4530,.F.);
#4591=ADVANCED_FACE('',(#1149,#868),#451,.F.);
#4592=ADVANCED_FACE('',(#1150),#4531,.F.);
#4593=ADVANCED_FACE('',(#1151,#869),#452,.F.);
#4594=ADVANCED_FACE('',(#1152),#4532,.F.);
#4595=ADVANCED_FACE('',(#1153,#870),#453,.F.);
#4596=ADVANCED_FACE('',(#1154),#4533,.F.);
#4597=ADVANCED_FACE('',(#1155,#871),#454,.F.);
#4598=ADVANCED_FACE('',(#1156),#788,.T.);
#4599=ADVANCED_FACE('',(#1157),#789,.T.);
#4600=ADVANCED_FACE('',(#1158,#872,#873,#874,#875,#876,#877),#790,.T.);
#4601=ADVANCED_FACE('',(#1159,#878,#879,#880,#881,#882,#883,#884,#885,#886,
#887,#888,#889),#791,.T.);
#4602=ADVANCED_FACE('',(#1160,#890,#891,#892,#893,#894,#895),#792,.F.);
#4603=ADVANCED_FACE('',(#1161),#4534,.F.);
#4604=ADVANCED_FACE('',(#1162,#896),#455,.F.);
#4605=ADVANCED_FACE('',(#1163),#4535,.F.);
#4606=ADVANCED_FACE('',(#1164,#897),#456,.F.);
#4607=ADVANCED_FACE('',(#1165),#4536,.F.);
#4608=ADVANCED_FACE('',(#1166,#898),#457,.F.);
#4609=ADVANCED_FACE('',(#1167),#4537,.F.);
#4610=ADVANCED_FACE('',(#1168,#899),#458,.F.);
#4611=ADVANCED_FACE('',(#1169),#4538,.F.);
#4612=ADVANCED_FACE('',(#1170,#900),#459,.F.);
#4613=ADVANCED_FACE('',(#1171),#4539,.F.);
#4614=ADVANCED_FACE('',(#1172,#901),#460,.F.);
#4615=ADVANCED_FACE('',(#1173),#4540,.F.);
#4616=ADVANCED_FACE('',(#1174,#902),#461,.F.);
#4617=ADVANCED_FACE('',(#1175),#4541,.F.);
#4618=ADVANCED_FACE('',(#1176,#903),#462,.F.);
#4619=ADVANCED_FACE('',(#1177),#4542,.F.);
#4620=ADVANCED_FACE('',(#1178,#904),#463,.F.);
#4621=ADVANCED_FACE('',(#1179),#4543,.F.);
#4622=ADVANCED_FACE('',(#1180,#905),#464,.F.);
#4623=ADVANCED_FACE('',(#1181),#4544,.F.);
#4624=ADVANCED_FACE('',(#1182,#906),#465,.F.);
#4625=ADVANCED_FACE('',(#1183),#4545,.F.);
#4626=ADVANCED_FACE('',(#1184,#907),#466,.F.);
#4627=ADVANCED_FACE('',(#1185,#908,#909,#910,#911,#912,#913),#793,.T.);
#4628=ADVANCED_FACE('',(#1186),#794,.T.);
#4629=ADVANCED_FACE('',(#1187),#795,.T.);
#4630=ADVANCED_FACE('',(#1188),#796,.T.);
#4631=ADVANCED_FACE('',(#1189),#797,.T.);
#4632=ADVANCED_FACE('',(#1190,#914,#915,#916,#917,#918,#919),#798,.F.);
#4633=ADVANCED_FACE('',(#1191,#920),#467,.F.);
#4634=ADVANCED_FACE('',(#1192,#921),#468,.F.);
#4635=ADVANCED_FACE('',(#1193,#922),#469,.F.);
#4636=ADVANCED_FACE('',(#1194,#923),#470,.F.);
#4637=ADVANCED_FACE('',(#1195,#924),#471,.F.);
#4638=ADVANCED_FACE('',(#1196,#925),#472,.F.);
#4639=ADVANCED_FACE('',(#1197),#799,.T.);
#4640=ADVANCED_FACE('',(#1198),#800,.T.);
#4641=ADVANCED_FACE('',(#1199),#801,.T.);
#4642=ADVANCED_FACE('',(#1200),#802,.T.);
#4643=ADVANCED_FACE('',(#1201,#926,#927,#928,#929,#930,#931),#803,.T.);
#4644=ADVANCED_FACE('',(#1202,#932,#933,#934,#935,#936,#937),#804,.F.);
#4645=ADVANCED_FACE('',(#1203),#473,.F.);
#4646=ADVANCED_FACE('',(#1204),#805,.F.);
#4647=ADVANCED_FACE('',(#1205),#474,.F.);
#4648=ADVANCED_FACE('',(#1206,#938,#939,#940),#806,.F.);
#4649=ADVANCED_FACE('',(#1207),#807,.F.);
#4650=ADVANCED_FACE('',(#1208,#941),#4546,.F.);
#4651=ADVANCED_FACE('',(#1209,#942),#475,.F.);
#4652=ADVANCED_FACE('',(#1210,#943),#4547,.F.);
#4653=ADVANCED_FACE('',(#1211,#944),#476,.F.);
#4654=ADVANCED_FACE('',(#1212,#945),#4548,.F.);
#4655=ADVANCED_FACE('',(#1213,#946),#477,.F.);
#4656=ADVANCED_FACE('',(#1214,#947),#4549,.F.);
#4657=ADVANCED_FACE('',(#1215,#948,#949,#950,#951,#952,#953,#954,#955,#956,
#957,#958,#959,#960,#961,#962),#808,.T.);
#4658=ADVANCED_FACE('',(#1216,#963),#478,.F.);
#4659=ADVANCED_FACE('',(#1217,#964),#4550,.F.);
#4660=ADVANCED_FACE('',(#1218,#965),#479,.F.);
#4661=ADVANCED_FACE('',(#1219,#966),#4551,.F.);
#4662=ADVANCED_FACE('',(#1220,#967),#480,.F.);
#4663=ADVANCED_FACE('',(#1221,#968),#4552,.F.);
#4664=ADVANCED_FACE('',(#1222,#969),#481,.F.);
#4665=ADVANCED_FACE('',(#1223,#970),#4553,.F.);
#4666=ADVANCED_FACE('',(#1224,#971),#482,.F.);
#4667=ADVANCED_FACE('',(#1225,#972),#4554,.F.);
#4668=ADVANCED_FACE('',(#1226,#973),#483,.F.);
#4669=ADVANCED_FACE('',(#1227,#974),#4555,.F.);
#4670=ADVANCED_FACE('',(#1228,#975),#484,.F.);
#4671=ADVANCED_FACE('',(#1229,#976),#4556,.F.);
#4672=ADVANCED_FACE('',(#1230,#977),#485,.F.);
#4673=ADVANCED_FACE('',(#1231,#978),#4557,.F.);
#4674=ADVANCED_FACE('',(#1232,#979),#486,.F.);
#4675=ADVANCED_FACE('',(#1233,#980),#4558,.F.);
#4676=ADVANCED_FACE('',(#1234,#981),#487,.F.);
#4677=ADVANCED_FACE('',(#1235,#982),#4559,.F.);
#4678=ADVANCED_FACE('',(#1236,#983),#488,.F.);
#4679=ADVANCED_FACE('',(#1237,#984),#4560,.F.);
#4680=ADVANCED_FACE('',(#1238,#985),#489,.F.);
#4681=ADVANCED_FACE('',(#1239),#809,.F.);
#4682=ADVANCED_FACE('',(#1240),#810,.T.);
#4683=ADVANCED_FACE('',(#1241),#811,.T.);
#4684=ADVANCED_FACE('',(#1242),#812,.T.);
#4685=ADVANCED_FACE('',(#1243),#813,.T.);
#4686=ADVANCED_FACE('',(#1244,#986,#987,#988,#989,#990,#991,#992,#993,#994,
#995,#996,#997),#814,.T.);
#4687=ADVANCED_FACE('',(#1245,#998),#490,.F.);
#4688=ADVANCED_FACE('',(#1246,#999),#491,.F.);
#4689=ADVANCED_FACE('',(#1247,#1000),#492,.F.);
#4690=ADVANCED_FACE('',(#1248,#1001),#493,.F.);
#4691=ADVANCED_FACE('',(#1249),#815,.T.);
#4692=ADVANCED_FACE('',(#1250),#816,.T.);
#4693=ADVANCED_FACE('',(#1251),#817,.T.);
#4694=ADVANCED_FACE('',(#1252),#818,.T.);
#4695=ADVANCED_FACE('',(#1253,#1002,#1003,#1004,#1005),#819,.T.);
#4696=ADVANCED_FACE('',(#1254,#1006,#1007,#1008,#1009),#820,.T.);
#4697=ADVANCED_FACE('',(#1255,#1010),#4561,.F.);
#4698=ADVANCED_FACE('',(#1256,#1011),#494,.F.);
#4699=ADVANCED_FACE('',(#1257,#1012),#4562,.F.);
#4700=ADVANCED_FACE('',(#1258,#1013),#495,.F.);
#4701=ADVANCED_FACE('',(#1259,#1014),#4563,.F.);
#4702=ADVANCED_FACE('',(#1260,#1015),#496,.F.);
#4703=ADVANCED_FACE('',(#1261,#1016),#497,.F.);
#4704=ADVANCED_FACE('',(#1262,#1017),#498,.F.);
#4705=ADVANCED_FACE('',(#1263,#1018),#499,.F.);
#4706=ADVANCED_FACE('',(#1264,#1019),#500,.F.);
#4707=ADVANCED_FACE('',(#1265),#821,.F.);
#4708=ADVANCED_FACE('',(#1266),#822,.F.);
#4709=ADVANCED_FACE('',(#1267,#1020,#1021,#1022),#823,.F.);
#4710=ADVANCED_FACE('',(#1268),#824,.T.);
#4711=ADVANCED_FACE('',(#1269,#1023,#1024,#1025,#1026),#825,.T.);
#4712=ADVANCED_FACE('',(#1270),#826,.T.);
#4713=ADVANCED_FACE('',(#1271),#827,.T.);
#4714=ADVANCED_FACE('',(#1272),#828,.T.);
#4715=ADVANCED_FACE('',(#1273),#829,.T.);
#4716=ADVANCED_FACE('',(#1274,#1027,#1028,#1029,#1030,#1031,#1032,#1033),
#830,.F.);
#4717=ADVANCED_FACE('',(#1275),#4564,.F.);
#4718=ADVANCED_FACE('',(#1276,#1034),#501,.F.);
#4719=ADVANCED_FACE('',(#1277,#1035),#502,.F.);
#4720=ADVANCED_FACE('',(#1278),#503,.F.);
#4721=ADVANCED_FACE('',(#1279),#4565,.F.);
#4722=ADVANCED_FACE('',(#1280,#1036),#504,.F.);
#4723=ADVANCED_FACE('',(#1281),#4566,.F.);
#4724=ADVANCED_FACE('',(#1282,#1037),#505,.F.);
#4725=ADVANCED_FACE('',(#1283),#831,.F.);
#4726=ADVANCED_FACE('',(#1284),#506,.F.);
#4727=ADVANCED_FACE('',(#1285),#832,.F.);
#4728=ADVANCED_FACE('',(#1286),#833,.F.);
#4729=ADVANCED_FACE('',(#1287),#507,.F.);
#4730=ADVANCED_FACE('',(#1288),#834,.T.);
#4731=ADVANCED_FACE('',(#1289,#1038,#1039),#835,.T.);
#4732=ADVANCED_FACE('',(#1290,#1040,#1041),#836,.T.);
#4733=ADVANCED_FACE('',(#1291,#1042),#837,.T.);
#4734=ADVANCED_FACE('',(#1292,#1043),#838,.T.);
#4735=ADVANCED_FACE('',(#1293,#1044),#508,.F.);
#4736=ADVANCED_FACE('',(#1294),#839,.T.);
#4737=ADVANCED_FACE('',(#1295,#1045),#509,.F.);
#4738=ADVANCED_FACE('',(#1296),#840,.T.);
#4739=ADVANCED_FACE('',(#1297,#1046),#510,.F.);
#4740=ADVANCED_FACE('',(#1298),#841,.T.);
#4741=ADVANCED_FACE('',(#1299),#14,.T.);
#4742=ADVANCED_FACE('',(#1300),#15,.F.);
#4743=ADVANCED_FACE('',(#1301,#1047,#1048,#1049,#1050,#1051,#1052,#1053,
#1054,#1055,#1056,#1057,#1058,#1059,#1060,#1061,#1062,#1063,#1064,#1065,
#1066,#1067,#1068,#1069,#1070,#1071,#1072,#1073,#1074,#1075,#1076,#1077,
#1078,#1079,#1080,#1081,#1082,#1083,#1084,#1085,#1086,#1087,#1088,#1089,
#1090,#1091,#1092,#1093,#1094,#1095,#1096,#1097,#1098,#1099,#1100,#1101,
#1102,#1103,#1104,#1105,#1106,#1107,#1108,#1109,#1110,#1111,#1112,#1113,
#1114,#1115),#842,.T.);
#4744=ADVANCED_FACE('',(#1302),#16,.T.);
#4745=ADVANCED_FACE('',(#1303),#17,.F.);
#4746=ADVANCED_FACE('',(#1304),#18,.T.);
#4747=ADVANCED_FACE('',(#1305),#19,.F.);
#4748=ADVANCED_FACE('',(#1306),#20,.T.);
#4749=ADVANCED_FACE('',(#1307),#21,.F.);
#4750=ADVANCED_FACE('',(#1308),#22,.T.);
#4751=ADVANCED_FACE('',(#1309),#23,.F.);
#4752=ADVANCED_FACE('',(#1310),#24,.T.);
#4753=ADVANCED_FACE('',(#1311),#25,.F.);
#4754=ADVANCED_FACE('',(#1312),#26,.T.);
#4755=ADVANCED_FACE('',(#1313),#27,.F.);
#4756=ADVANCED_FACE('',(#1314),#28,.T.);
#4757=ADVANCED_FACE('',(#1315),#29,.F.);
#4758=ADVANCED_FACE('',(#1316),#30,.T.);
#4759=ADVANCED_FACE('',(#1317),#31,.F.);
#4760=ADVANCED_FACE('',(#1318),#32,.T.);
#4761=ADVANCED_FACE('',(#1319),#33,.F.);
#4762=ADVANCED_FACE('',(#1320),#34,.T.);
#4763=ADVANCED_FACE('',(#1321),#35,.F.);
#4764=ADVANCED_FACE('',(#1322),#36,.T.);
#4765=ADVANCED_FACE('',(#1323),#37,.F.);
#4766=ADVANCED_FACE('',(#1324),#38,.T.);
#4767=ADVANCED_FACE('',(#1325),#39,.F.);
#4768=ADVANCED_FACE('',(#1326),#40,.T.);
#4769=ADVANCED_FACE('',(#1327),#41,.F.);
#4770=ADVANCED_FACE('',(#1328),#42,.T.);
#4771=ADVANCED_FACE('',(#1329),#43,.F.);
#4772=ADVANCED_FACE('',(#1330),#44,.T.);
#4773=ADVANCED_FACE('',(#1331),#45,.F.);
#4774=ADVANCED_FACE('',(#1332),#46,.T.);
#4775=ADVANCED_FACE('',(#1333),#47,.F.);
#4776=ADVANCED_FACE('',(#1334),#48,.T.);
#4777=ADVANCED_FACE('',(#1335),#49,.F.);
#4778=ADVANCED_FACE('',(#1336),#50,.T.);
#4779=ADVANCED_FACE('',(#1337),#51,.F.);
#4780=ADVANCED_FACE('',(#1338),#52,.T.);
#4781=ADVANCED_FACE('',(#1339),#53,.F.);
#4782=ADVANCED_FACE('',(#1340),#54,.T.);
#4783=ADVANCED_FACE('',(#1341),#55,.F.);
#4784=ADVANCED_FACE('',(#1342),#56,.T.);
#4785=ADVANCED_FACE('',(#1343),#57,.F.);
#4786=ADVANCED_FACE('',(#1344),#58,.T.);
#4787=ADVANCED_FACE('',(#1345),#59,.F.);
#4788=ADVANCED_FACE('',(#1346),#60,.T.);
#4789=ADVANCED_FACE('',(#1347),#61,.F.);
#4790=ADVANCED_FACE('',(#1348),#62,.T.);
#4791=ADVANCED_FACE('',(#1349),#63,.F.);
#4792=ADVANCED_FACE('',(#1350),#64,.T.);
#4793=ADVANCED_FACE('',(#1351),#65,.F.);
#4794=ADVANCED_FACE('',(#1352),#66,.T.);
#4795=ADVANCED_FACE('',(#1353),#67,.F.);
#4796=ADVANCED_FACE('',(#1354),#68,.T.);
#4797=ADVANCED_FACE('',(#1355),#69,.F.);
#4798=ADVANCED_FACE('',(#1356),#70,.T.);
#4799=ADVANCED_FACE('',(#1357),#71,.F.);
#4800=ADVANCED_FACE('',(#1358),#72,.T.);
#4801=ADVANCED_FACE('',(#1359),#73,.F.);
#4802=ADVANCED_FACE('',(#1360),#74,.T.);
#4803=ADVANCED_FACE('',(#1361),#75,.F.);
#4804=ADVANCED_FACE('',(#1362),#76,.T.);
#4805=ADVANCED_FACE('',(#1363),#77,.F.);
#4806=ADVANCED_FACE('',(#1364),#78,.T.);
#4807=ADVANCED_FACE('',(#1365),#79,.F.);
#4808=ADVANCED_FACE('',(#1366),#80,.T.);
#4809=ADVANCED_FACE('',(#1367),#81,.F.);
#4810=ADVANCED_FACE('',(#1368),#82,.T.);
#4811=ADVANCED_FACE('',(#1369),#83,.F.);
#4812=ADVANCED_FACE('',(#1370),#84,.T.);
#4813=ADVANCED_FACE('',(#1371),#85,.F.);
#4814=ADVANCED_FACE('',(#1372),#86,.T.);
#4815=ADVANCED_FACE('',(#1373),#87,.F.);
#4816=ADVANCED_FACE('',(#1374),#88,.T.);
#4817=ADVANCED_FACE('',(#1375),#89,.F.);
#4818=ADVANCED_FACE('',(#1376),#90,.T.);
#4819=ADVANCED_FACE('',(#1377),#91,.F.);
#4820=ADVANCED_FACE('',(#1378),#92,.T.);
#4821=ADVANCED_FACE('',(#1379),#93,.F.);
#4822=ADVANCED_FACE('',(#1380),#94,.T.);
#4823=ADVANCED_FACE('',(#1381),#95,.F.);
#4824=ADVANCED_FACE('',(#1382),#96,.T.);
#4825=ADVANCED_FACE('',(#1383),#97,.F.);
#4826=ADVANCED_FACE('',(#1384),#98,.T.);
#4827=ADVANCED_FACE('',(#1385),#99,.F.);
#4828=ADVANCED_FACE('',(#1386),#100,.T.);
#4829=ADVANCED_FACE('',(#1387),#101,.F.);
#4830=ADVANCED_FACE('',(#1388),#102,.T.);
#4831=ADVANCED_FACE('',(#1389),#103,.F.);
#4832=ADVANCED_FACE('',(#1390),#104,.T.);
#4833=ADVANCED_FACE('',(#1391),#105,.F.);
#4834=ADVANCED_FACE('',(#1392),#106,.T.);
#4835=ADVANCED_FACE('',(#1393),#107,.F.);
#4836=ADVANCED_FACE('',(#1394),#108,.T.);
#4837=ADVANCED_FACE('',(#1395),#109,.F.);
#4838=ADVANCED_FACE('',(#1396),#110,.T.);
#4839=ADVANCED_FACE('',(#1397),#111,.F.);
#4840=ADVANCED_FACE('',(#1398),#112,.T.);
#4841=ADVANCED_FACE('',(#1399),#113,.F.);
#4842=ADVANCED_FACE('',(#1400),#114,.T.);
#4843=ADVANCED_FACE('',(#1401),#115,.F.);
#4844=ADVANCED_FACE('',(#1402),#116,.T.);
#4845=ADVANCED_FACE('',(#1403),#117,.F.);
#4846=ADVANCED_FACE('',(#1404),#118,.T.);
#4847=ADVANCED_FACE('',(#1405),#119,.F.);
#4848=ADVANCED_FACE('',(#1406),#120,.T.);
#4849=ADVANCED_FACE('',(#1407),#121,.F.);
#4850=ADVANCED_FACE('',(#1408),#122,.T.);
#4851=ADVANCED_FACE('',(#1409),#123,.F.);
#4852=ADVANCED_FACE('',(#1410),#124,.T.);
#4853=ADVANCED_FACE('',(#1411),#125,.F.);
#4854=ADVANCED_FACE('',(#1412),#126,.T.);
#4855=ADVANCED_FACE('',(#1413),#127,.F.);
#4856=ADVANCED_FACE('',(#1414),#128,.T.);
#4857=ADVANCED_FACE('',(#1415),#129,.F.);
#4858=ADVANCED_FACE('',(#1416),#130,.T.);
#4859=ADVANCED_FACE('',(#1417),#131,.F.);
#4860=ADVANCED_FACE('',(#1418),#132,.T.);
#4861=ADVANCED_FACE('',(#1419),#133,.F.);
#4862=ADVANCED_FACE('',(#1420),#134,.T.);
#4863=ADVANCED_FACE('',(#1421),#135,.F.);
#4864=ADVANCED_FACE('',(#1422),#136,.T.);
#4865=ADVANCED_FACE('',(#1423),#137,.F.);
#4866=ADVANCED_FACE('',(#1424),#138,.T.);
#4867=ADVANCED_FACE('',(#1425),#139,.F.);
#4868=ADVANCED_FACE('',(#1426),#140,.T.);
#4869=ADVANCED_FACE('',(#1427),#141,.F.);
#4870=ADVANCED_FACE('',(#1428),#142,.T.);
#4871=ADVANCED_FACE('',(#1429),#143,.F.);
#4872=ADVANCED_FACE('',(#1430),#144,.T.);
#4873=ADVANCED_FACE('',(#1431),#145,.F.);
#4874=ADVANCED_FACE('',(#1432),#146,.T.);
#4875=ADVANCED_FACE('',(#1433),#147,.F.);
#4876=ADVANCED_FACE('',(#1434),#148,.T.);
#4877=ADVANCED_FACE('',(#1435),#149,.F.);
#4878=ADVANCED_FACE('',(#1436),#150,.T.);
#4879=ADVANCED_FACE('',(#1437),#151,.F.);
#4880=ADVANCED_FACE('',(#1438),#843,.T.);
#4881=ADVANCED_FACE('',(#1439),#844,.T.);
#4882=ADVANCED_FACE('',(#1440),#845,.T.);
#4883=ADVANCED_FACE('',(#1441),#846,.T.);
#4884=ADVANCED_FACE('',(#1442,#1116,#1117,#1118),#847,.F.);
#4885=CLOSED_SHELL('',(#4567,#4568,#4569,#4570,#4571,#4572,#4573,#4574,
#4575,#4576,#4577,#4578,#4579,#4580,#4581,#4582,#4583,#4584,#4585,#4586,
#4587,#4588,#4589,#4590,#4591,#4592,#4593,#4594,#4595,#4596,#4597,#4598,
#4599,#4600,#4601,#4602));
#4886=CLOSED_SHELL('',(#4603,#4604,#4605,#4606,#4607,#4608,#4609,#4610,
#4611,#4612,#4613,#4614,#4615,#4616,#4617,#4618,#4619,#4620,#4621,#4622,
#4623,#4624,#4625,#4626,#4627,#4628,#4629,#4630,#4631,#4632));
#4887=CLOSED_SHELL('',(#4633,#4634,#4635,#4636,#4637,#4638,#4639,#4640,
#4641,#4642,#4643,#4644));
#4888=CLOSED_SHELL('',(#4645,#4646,#4647,#4648,#4649,#4650,#4651,#4652,
#4653,#4654,#4655,#4656,#4657,#4658,#4659,#4660,#4661,#4662,#4663,#4664,
#4665,#4666,#4667,#4668,#4669,#4670,#4671,#4672,#4673,#4674,#4675,#4676,
#4677,#4678,#4679,#4680,#4681,#4682,#4683,#4684,#4685,#4686));
#4889=CLOSED_SHELL('',(#4687,#4688,#4689,#4690,#4691,#4692,#4693,#4694,
#4695,#4696));
#4890=CLOSED_SHELL('',(#4697,#4698,#4699,#4700,#4701,#4702,#4703,#4704,
#4705,#4706,#4707,#4708,#4709,#4710,#4711,#4712,#4713,#4714,#4715,#4716));
#4891=CLOSED_SHELL('',(#4717,#4718,#4719,#4720,#4721,#4722,#4723,#4724,
#4725,#4726,#4727,#4728,#4729,#4730,#4731,#4732,#4733,#4734));
#4892=CLOSED_SHELL('',(#4735,#4736,#4737,#4738,#4739,#4740,#4741,#4742,
#4743,#4744,#4745,#4746,#4747,#4748,#4749,#4750,#4751,#4752,#4753,#4754,
#4755,#4756,#4757,#4758,#4759,#4760,#4761,#4762,#4763,#4764,#4765,#4766,
#4767,#4768,#4769,#4770,#4771,#4772,#4773,#4774,#4775,#4776,#4777,#4778,
#4779,#4780,#4781,#4782,#4783,#4784,#4785,#4786,#4787,#4788,#4789,#4790,
#4791,#4792,#4793,#4794,#4795,#4796,#4797,#4798,#4799,#4800,#4801,#4802,
#4803,#4804,#4805,#4806,#4807,#4808,#4809,#4810,#4811,#4812,#4813,#4814,
#4815,#4816,#4817,#4818,#4819,#4820,#4821,#4822,#4823,#4824,#4825,#4826,
#4827,#4828,#4829,#4830,#4831,#4832,#4833,#4834,#4835,#4836,#4837,#4838,
#4839,#4840,#4841,#4842,#4843,#4844,#4845,#4846,#4847,#4848,#4849,#4850,
#4851,#4852,#4853,#4854,#4855,#4856,#4857,#4858,#4859,#4860,#4861,#4862,
#4863,#4864,#4865,#4866,#4867,#4868,#4869,#4870,#4871,#4872,#4873,#4874,
#4875,#4876,#4877,#4878,#4879,#4880,#4881,#4882,#4883,#4884));
#4893=DERIVED_UNIT_ELEMENT(#4909,0.);
#4894=DERIVED_UNIT_ELEMENT(#20124,0.);
#4895=DERIVED_UNIT_ELEMENT(#4909,0.);
#4896=DERIVED_UNIT_ELEMENT(#20124,0.);
#4897=DERIVED_UNIT_ELEMENT(#4909,0.);
#4898=DERIVED_UNIT_ELEMENT(#20124,0.);
#4899=DERIVED_UNIT_ELEMENT(#4909,0.);
#4900=DERIVED_UNIT_ELEMENT(#20124,0.);
#4901=DERIVED_UNIT_ELEMENT(#4909,0.);
#4902=DERIVED_UNIT_ELEMENT(#20124,0.);
#4903=DERIVED_UNIT_ELEMENT(#4909,0.);
#4904=DERIVED_UNIT_ELEMENT(#20124,0.);
#4905=DERIVED_UNIT_ELEMENT(#4909,0.);
#4906=DERIVED_UNIT_ELEMENT(#20124,0.);
#4907=DERIVED_UNIT_ELEMENT(#4909,0.);
#4908=DERIVED_UNIT_ELEMENT(#20124,0.);
#4909=(
MASS_UNIT()
NAMED_UNIT(*)
SI_UNIT($,.GRAM.)
);
#4910=DERIVED_UNIT((#4893,#4894));
#4911=DERIVED_UNIT((#4895,#4896));
#4912=DERIVED_UNIT((#4897,#4898));
#4913=DERIVED_UNIT((#4899,#4900));
#4914=DERIVED_UNIT((#4901,#4902));
#4915=DERIVED_UNIT((#4903,#4904));
#4916=DERIVED_UNIT((#4905,#4906));
#4917=DERIVED_UNIT((#4907,#4908));
#4918=MEASURE_REPRESENTATION_ITEM('density measure',
POSITIVE_RATIO_MEASURE(1.),#4910);
#4919=MEASURE_REPRESENTATION_ITEM('density measure',
POSITIVE_RATIO_MEASURE(1.),#4911);
#4920=MEASURE_REPRESENTATION_ITEM('density measure',
POSITIVE_RATIO_MEASURE(1.),#4912);
#4921=MEASURE_REPRESENTATION_ITEM('density measure',
POSITIVE_RATIO_MEASURE(1.),#4913);
#4922=MEASURE_REPRESENTATION_ITEM('density measure',
POSITIVE_RATIO_MEASURE(1.),#4914);
#4923=MEASURE_REPRESENTATION_ITEM('density measure',
POSITIVE_RATIO_MEASURE(1.),#4915);
#4924=MEASURE_REPRESENTATION_ITEM('density measure',
POSITIVE_RATIO_MEASURE(1.),#4916);
#4925=MEASURE_REPRESENTATION_ITEM('density measure',
POSITIVE_RATIO_MEASURE(0.94),#4917);
#4926=PROPERTY_DEFINITION_REPRESENTATION(#4966,#4942);
#4927=PROPERTY_DEFINITION_REPRESENTATION(#4967,#4943);
#4928=PROPERTY_DEFINITION_REPRESENTATION(#4968,#4944);
#4929=PROPERTY_DEFINITION_REPRESENTATION(#4969,#4945);
#4930=PROPERTY_DEFINITION_REPRESENTATION(#4970,#4946);
#4931=PROPERTY_DEFINITION_REPRESENTATION(#4971,#4947);
#4932=PROPERTY_DEFINITION_REPRESENTATION(#4972,#4948);
#4933=PROPERTY_DEFINITION_REPRESENTATION(#4973,#4949);
#4934=PROPERTY_DEFINITION_REPRESENTATION(#4974,#4950);
#4935=PROPERTY_DEFINITION_REPRESENTATION(#4975,#4951);
#4936=PROPERTY_DEFINITION_REPRESENTATION(#4976,#4952);
#4937=PROPERTY_DEFINITION_REPRESENTATION(#4977,#4953);
#4938=PROPERTY_DEFINITION_REPRESENTATION(#4978,#4954);
#4939=PROPERTY_DEFINITION_REPRESENTATION(#4979,#4955);
#4940=PROPERTY_DEFINITION_REPRESENTATION(#4980,#4956);
#4941=PROPERTY_DEFINITION_REPRESENTATION(#4981,#4957);
#4942=REPRESENTATION('material name',(#4958),#20113);
#4943=REPRESENTATION('density',(#4918),#20113);
#4944=REPRESENTATION('material name',(#4959),#20114);
#4945=REPRESENTATION('density',(#4919),#20114);
#4946=REPRESENTATION('material name',(#4960),#20115);
#4947=REPRESENTATION('density',(#4920),#20115);
#4948=REPRESENTATION('material name',(#4961),#20116);
#4949=REPRESENTATION('density',(#4921),#20116);
#4950=REPRESENTATION('material name',(#4962),#20118);
#4951=REPRESENTATION('density',(#4922),#20118);
#4952=REPRESENTATION('material name',(#4963),#20119);
#4953=REPRESENTATION('density',(#4923),#20119);
#4954=REPRESENTATION('material name',(#4964),#20120);
#4955=REPRESENTATION('density',(#4924),#20120);
#4956=REPRESENTATION('material name',(#4965),#20121);
#4957=REPRESENTATION('density',(#4925),#20121);
#4958=DESCRIPTIVE_REPRESENTATION_ITEM('Generisch','Generisch');
#4959=DESCRIPTIVE_REPRESENTATION_ITEM('Generisch','Generisch');
#4960=DESCRIPTIVE_REPRESENTATION_ITEM('Generisch','Generisch');
#4961=DESCRIPTIVE_REPRESENTATION_ITEM('Generisch','Generisch');
#4962=DESCRIPTIVE_REPRESENTATION_ITEM('Generisch','Generisch');
#4963=DESCRIPTIVE_REPRESENTATION_ITEM('Generisch','Generisch');
#4964=DESCRIPTIVE_REPRESENTATION_ITEM('Generisch','Generisch');
#4965=DESCRIPTIVE_REPRESENTATION_ITEM('UHMW, wei\X\DF','UHMW, wei\X\DF');
#4966=PROPERTY_DEFINITION('material property','material name',#20170);
#4967=PROPERTY_DEFINITION('material property','density of part',#20170);
#4968=PROPERTY_DEFINITION('material property','material name',#20171);
#4969=PROPERTY_DEFINITION('material property','density of part',#20171);
#4970=PROPERTY_DEFINITION('material property','material name',#20172);
#4971=PROPERTY_DEFINITION('material property','density of part',#20172);
#4972=PROPERTY_DEFINITION('material property','material name',#20173);
#4973=PROPERTY_DEFINITION('material property','density of part',#20173);
#4974=PROPERTY_DEFINITION('material property','material name',#20175);
#4975=PROPERTY_DEFINITION('material property','density of part',#20175);
#4976=PROPERTY_DEFINITION('material property','material name',#20176);
#4977=PROPERTY_DEFINITION('material property','density of part',#20176);
#4978=PROPERTY_DEFINITION('material property','material name',#20177);
#4979=PROPERTY_DEFINITION('material property','density of part',#20177);
#4980=PROPERTY_DEFINITION('material property','material name',#20178);
#4981=PROPERTY_DEFINITION('material property','density of part',#20178);
#4982=PRESENTATION_STYLE_ASSIGNMENT((#4986));
#4983=PRESENTATION_STYLE_ASSIGNMENT((#4987));
#4984=PRESENTATION_STYLE_ASSIGNMENT(($));
#4985=PRESENTATION_STYLE_ASSIGNMENT(($));
#4986=SURFACE_STYLE_USAGE(.BOTH.,#4988);
#4987=SURFACE_STYLE_USAGE(.BOTH.,#4989);
#4988=SURFACE_SIDE_STYLE('',(#4990));
#4989=SURFACE_SIDE_STYLE('',(#4991));
#4990=SURFACE_STYLE_FILL_AREA(#4992);
#4991=SURFACE_STYLE_FILL_AREA(#4993);
#4992=FILL_AREA_STYLE('',(#4994));
#4993=FILL_AREA_STYLE('',(#4995));
#4994=FILL_AREA_STYLE_COLOUR('',#4996);
#4995=FILL_AREA_STYLE_COLOUR('',#4997);
#4996=COLOUR_RGB('',0.749019607843137,0.749019607843137,0.749019607843137);
#4997=COLOUR_RGB('',0.92156862745098,0.92156862745098,0.92156862745098);
#4998=DATE_TIME_ROLE('creation_date');
#4999=DATE_TIME_ROLE('creation_date');
#5000=DATE_TIME_ROLE('creation_date');
#5001=DATE_TIME_ROLE('creation_date');
#5002=DATE_TIME_ROLE('creation_date');
#5003=DATE_TIME_ROLE('creation_date');
#5004=DATE_TIME_ROLE('creation_date');
#5005=DATE_TIME_ROLE('creation_date');
#5006=DATE_TIME_ROLE('creation_date');
#5007=DATE_TIME_ROLE('creation_date');
#5008=APPLIED_DATE_AND_TIME_ASSIGNMENT(#5018,#4998,(#20169));
#5009=APPLIED_DATE_AND_TIME_ASSIGNMENT(#5019,#4999,(#20170));
#5010=APPLIED_DATE_AND_TIME_ASSIGNMENT(#5020,#5000,(#20171));
#5011=APPLIED_DATE_AND_TIME_ASSIGNMENT(#5021,#5001,(#20172));
#5012=APPLIED_DATE_AND_TIME_ASSIGNMENT(#5022,#5002,(#20173));
#5013=APPLIED_DATE_AND_TIME_ASSIGNMENT(#5023,#5003,(#20174));
#5014=APPLIED_DATE_AND_TIME_ASSIGNMENT(#5024,#5004,(#20175));
#5015=APPLIED_DATE_AND_TIME_ASSIGNMENT(#5025,#5005,(#20176));
#5016=APPLIED_DATE_AND_TIME_ASSIGNMENT(#5026,#5006,(#20177));
#5017=APPLIED_DATE_AND_TIME_ASSIGNMENT(#5027,#5007,(#20178));
#5018=DATE_AND_TIME(#5028,#5038);
#5019=DATE_AND_TIME(#5029,#5039);
#5020=DATE_AND_TIME(#5030,#5040);
#5021=DATE_AND_TIME(#5031,#5041);
#5022=DATE_AND_TIME(#5032,#5042);
#5023=DATE_AND_TIME(#5033,#5043);
#5024=DATE_AND_TIME(#5034,#5044);
#5025=DATE_AND_TIME(#5035,#5045);
#5026=DATE_AND_TIME(#5036,#5046);
#5027=DATE_AND_TIME(#5037,#5047);
#5028=CALENDAR_DATE(2022,15,2);
#5029=CALENDAR_DATE(2022,15,2);
#5030=CALENDAR_DATE(2022,15,2);
#5031=CALENDAR_DATE(2022,16,2);
#5032=CALENDAR_DATE(2022,16,2);
#5033=CALENDAR_DATE(2022,16,2);
#5034=CALENDAR_DATE(2022,16,2);
#5035=CALENDAR_DATE(2022,16,2);
#5036=CALENDAR_DATE(2022,16,2);
#5037=CALENDAR_DATE(2022,15,2);
#5038=LOCAL_TIME(10,49,59.,#5048);
#5039=LOCAL_TIME(10,50,49.,#5049);
#5040=LOCAL_TIME(10,55,58.,#5050);
#5041=LOCAL_TIME(7,27,49.,#5051);
#5042=LOCAL_TIME(10,15,34.,#5052);
#5043=LOCAL_TIME(10,37,40.,#5053);
#5044=LOCAL_TIME(10,38,0.,#5054);
#5045=LOCAL_TIME(12,3,0.,#5055);
#5046=LOCAL_TIME(13,8,35.,#5056);
#5047=LOCAL_TIME(12,24,19.,#5057);
#5048=COORDINATED_UNIVERSAL_TIME_OFFSET(0,0,.BEHIND.);
#5049=COORDINATED_UNIVERSAL_TIME_OFFSET(0,0,.BEHIND.);
#5050=COORDINATED_UNIVERSAL_TIME_OFFSET(0,0,.BEHIND.);
#5051=COORDINATED_UNIVERSAL_TIME_OFFSET(0,0,.BEHIND.);
#5052=COORDINATED_UNIVERSAL_TIME_OFFSET(0,0,.BEHIND.);
#5053=COORDINATED_UNIVERSAL_TIME_OFFSET(0,0,.BEHIND.);
#5054=COORDINATED_UNIVERSAL_TIME_OFFSET(0,0,.BEHIND.);
#5055=COORDINATED_UNIVERSAL_TIME_OFFSET(0,0,.BEHIND.);
#5056=COORDINATED_UNIVERSAL_TIME_OFFSET(0,0,.BEHIND.);
#5057=COORDINATED_UNIVERSAL_TIME_OFFSET(0,0,.BEHIND.);
#5058=AXIS2_PLACEMENT_3D('placement',#6525,#5501,#5502);
#5059=AXIS2_PLACEMENT_3D('placement',#6526,#5503,#5504);
#5060=AXIS2_PLACEMENT_3D('',#6527,#5505,#5506);
#5061=AXIS2_PLACEMENT_3D('',#6529,#5507,#5508);
#5062=AXIS2_PLACEMENT_3D('',#6535,#5509,#5510);
#5063=AXIS2_PLACEMENT_3D('',#6536,#5511,#5512);
#5064=AXIS2_PLACEMENT_3D('',#6576,#5523,#5524);
#5065=AXIS2_PLACEMENT_3D('',#6578,#5525,#5526);
#5066=AXIS2_PLACEMENT_3D('',#6579,#5527,#5528);
#5067=AXIS2_PLACEMENT_3D('',#6581,#5529,#5530);
#5068=AXIS2_PLACEMENT_3D('',#6582,#5531,#5532);
#5069=AXIS2_PLACEMENT_3D('',#6583,#5533,#5534);
#5070=AXIS2_PLACEMENT_3D('',#6585,#5535,#5536);
#5071=AXIS2_PLACEMENT_3D('',#6586,#5537,#5538);
#5072=AXIS2_PLACEMENT_3D('',#6588,#5539,#5540);
#5073=AXIS2_PLACEMENT_3D('',#6589,#5541,#5542);
#5074=AXIS2_PLACEMENT_3D('',#6590,#5543,#5544);
#5075=AXIS2_PLACEMENT_3D('',#6592,#5545,#5546);
#5076=AXIS2_PLACEMENT_3D('',#6593,#5547,#5548);
#5077=AXIS2_PLACEMENT_3D('',#6595,#5549,#5550);
#5078=AXIS2_PLACEMENT_3D('',#6596,#5551,#5552);
#5079=AXIS2_PLACEMENT_3D('',#6597,#5553,#5554);
#5080=AXIS2_PLACEMENT_3D('',#6599,#5555,#5556);
#5081=AXIS2_PLACEMENT_3D('',#6600,#5557,#5558);
#5082=AXIS2_PLACEMENT_3D('',#6602,#5559,#5560);
#5083=AXIS2_PLACEMENT_3D('',#6603,#5561,#5562);
#5084=AXIS2_PLACEMENT_3D('',#6604,#5563,#5564);
#5085=AXIS2_PLACEMENT_3D('',#6606,#5565,#5566);
#5086=AXIS2_PLACEMENT_3D('',#6607,#5567,#5568);
#5087=AXIS2_PLACEMENT_3D('',#6609,#5569,#5570);
#5088=AXIS2_PLACEMENT_3D('',#6610,#5571,#5572);
#5089=AXIS2_PLACEMENT_3D('',#6611,#5573,#5574);
#5090=AXIS2_PLACEMENT_3D('',#6613,#5575,#5576);
#5091=AXIS2_PLACEMENT_3D('',#6614,#5577,#5578);
#5092=AXIS2_PLACEMENT_3D('',#6616,#5579,#5580);
#5093=AXIS2_PLACEMENT_3D('',#6618,#5581,#5582);
#5094=AXIS2_PLACEMENT_3D('',#6619,#5583,#5584);
#5095=AXIS2_PLACEMENT_3D('',#6621,#5585,#5586);
#5096=AXIS2_PLACEMENT_3D('',#6623,#5587,#5588);
#5097=AXIS2_PLACEMENT_3D('',#6624,#5589,#5590);
#5098=AXIS2_PLACEMENT_3D('',#6626,#5591,#5592);
#5099=AXIS2_PLACEMENT_3D('',#6628,#5593,#5594);
#5100=AXIS2_PLACEMENT_3D('',#6629,#5595,#5596);
#5101=AXIS2_PLACEMENT_3D('',#6631,#5597,#5598);
#5102=AXIS2_PLACEMENT_3D('',#6633,#5599,#5600);
#5103=AXIS2_PLACEMENT_3D('',#6634,#5601,#5602);
#5104=AXIS2_PLACEMENT_3D('',#6636,#5603,#5604);
#5105=AXIS2_PLACEMENT_3D('',#6638,#5605,#5606);
#5106=AXIS2_PLACEMENT_3D('',#6639,#5607,#5608);
#5107=AXIS2_PLACEMENT_3D('',#6641,#5609,#5610);
#5108=AXIS2_PLACEMENT_3D('',#6643,#5611,#5612);
#5109=AXIS2_PLACEMENT_3D('',#6644,#5613,#5614);
#5110=AXIS2_PLACEMENT_3D('',#6646,#5615,#5616);
#5111=AXIS2_PLACEMENT_3D('',#6647,#5617,#5618);
#5112=AXIS2_PLACEMENT_3D('',#6649,#5619,#5620);
#5113=AXIS2_PLACEMENT_3D('',#6650,#5621,#5622);
#5114=AXIS2_PLACEMENT_3D('',#6652,#5623,#5624);
#5115=AXIS2_PLACEMENT_3D('',#6653,#5625,#5626);
#5116=AXIS2_PLACEMENT_3D('',#6655,#5627,#5628);
#5117=AXIS2_PLACEMENT_3D('',#6656,#5629,#5630);
#5118=AXIS2_PLACEMENT_3D('',#6658,#5631,#5632);
#5119=AXIS2_PLACEMENT_3D('',#6659,#5633,#5634);
#5120=AXIS2_PLACEMENT_3D('',#6661,#5635,#5636);
#5121=AXIS2_PLACEMENT_3D('',#6662,#5637,#5638);
#5122=AXIS2_PLACEMENT_3D('',#6664,#5639,#5640);
#5123=AXIS2_PLACEMENT_3D('',#6665,#5641,#5642);
#5124=AXIS2_PLACEMENT_3D('',#6667,#5643,#5644);
#5125=AXIS2_PLACEMENT_3D('',#6668,#5645,#5646);
#5126=AXIS2_PLACEMENT_3D('',#6670,#5647,#5648);
#5127=AXIS2_PLACEMENT_3D('',#6671,#5649,#5650);
#5128=AXIS2_PLACEMENT_3D('',#6673,#5651,#5652);
#5129=AXIS2_PLACEMENT_3D('',#6674,#5653,#5654);
#5130=AXIS2_PLACEMENT_3D('',#6676,#5655,#5656);
#5131=AXIS2_PLACEMENT_3D('',#6677,#5657,#5658);
#5132=AXIS2_PLACEMENT_3D('',#6679,#5659,#5660);
#5133=AXIS2_PLACEMENT_3D('',#6680,#5661,#5662);
#5134=AXIS2_PLACEMENT_3D('',#6686,#5666,#5667);
#5135=AXIS2_PLACEMENT_3D('',#6692,#5671,#5672);
#5136=AXIS2_PLACEMENT_3D('',#6695,#5675,#5676);
#5137=AXIS2_PLACEMENT_3D('',#6696,#5677,#5678);
#5138=AXIS2_PLACEMENT_3D('placement',#6697,#5679,#5680);
#5139=AXIS2_PLACEMENT_3D('',#6698,#5681,#5682);
#5140=AXIS2_PLACEMENT_3D('',#6700,#5683,#5684);
#5141=AXIS2_PLACEMENT_3D('',#6701,#5685,#5686);
#5142=AXIS2_PLACEMENT_3D('',#6703,#5687,#5688);
#5143=AXIS2_PLACEMENT_3D('',#6704,#5689,#5690);
#5144=AXIS2_PLACEMENT_3D('',#6706,#5691,#5692);
#5145=AXIS2_PLACEMENT_3D('',#6707,#5693,#5694);
#5146=AXIS2_PLACEMENT_3D('',#6709,#5695,#5696);
#5147=AXIS2_PLACEMENT_3D('',#6710,#5697,#5698);
#5148=AXIS2_PLACEMENT_3D('',#6712,#5699,#5700);
#5149=AXIS2_PLACEMENT_3D('',#6713,#5701,#5702);
#5150=AXIS2_PLACEMENT_3D('',#6715,#5703,#5704);
#5151=AXIS2_PLACEMENT_3D('',#6716,#5705,#5706);
#5152=AXIS2_PLACEMENT_3D('',#6718,#5707,#5708);
#5153=AXIS2_PLACEMENT_3D('',#6719,#5709,#5710);
#5154=AXIS2_PLACEMENT_3D('',#6721,#5711,#5712);
#5155=AXIS2_PLACEMENT_3D('',#6722,#5713,#5714);
#5156=AXIS2_PLACEMENT_3D('',#6724,#5715,#5716);
#5157=AXIS2_PLACEMENT_3D('',#6725,#5717,#5718);
#5158=AXIS2_PLACEMENT_3D('',#6727,#5719,#5720);
#5159=AXIS2_PLACEMENT_3D('',#6728,#5721,#5722);
#5160=AXIS2_PLACEMENT_3D('',#6730,#5723,#5724);
#5161=AXIS2_PLACEMENT_3D('',#6731,#5725,#5726);
#5162=AXIS2_PLACEMENT_3D('',#6733,#5727,#5728);
#5163=AXIS2_PLACEMENT_3D('',#6734,#5729,#5730);
#5164=AXIS2_PLACEMENT_3D('',#6736,#5731,#5732);
#5165=AXIS2_PLACEMENT_3D('',#6737,#5733,#5734);
#5166=AXIS2_PLACEMENT_3D('',#6739,#5735,#5736);
#5167=AXIS2_PLACEMENT_3D('',#6740,#5737,#5738);
#5168=AXIS2_PLACEMENT_3D('',#6742,#5739,#5740);
#5169=AXIS2_PLACEMENT_3D('',#6743,#5741,#5742);
#5170=AXIS2_PLACEMENT_3D('',#6745,#5743,#5744);
#5171=AXIS2_PLACEMENT_3D('',#6746,#5745,#5746);
#5172=AXIS2_PLACEMENT_3D('',#6748,#5747,#5748);
#5173=AXIS2_PLACEMENT_3D('',#6749,#5749,#5750);
#5174=AXIS2_PLACEMENT_3D('',#6751,#5751,#5752);
#5175=AXIS2_PLACEMENT_3D('',#6752,#5753,#5754);
#5176=AXIS2_PLACEMENT_3D('',#6754,#5755,#5756);
#5177=AXIS2_PLACEMENT_3D('',#6755,#5757,#5758);
#5178=AXIS2_PLACEMENT_3D('',#6757,#5759,#5760);
#5179=AXIS2_PLACEMENT_3D('',#6758,#5761,#5762);
#5180=AXIS2_PLACEMENT_3D('',#6760,#5763,#5764);
#5181=AXIS2_PLACEMENT_3D('',#6761,#5765,#5766);
#5182=AXIS2_PLACEMENT_3D('',#6763,#5767,#5768);
#5183=AXIS2_PLACEMENT_3D('',#6764,#5769,#5770);
#5184=AXIS2_PLACEMENT_3D('',#6766,#5771,#5772);
#5185=AXIS2_PLACEMENT_3D('',#6767,#5773,#5774);
#5186=AXIS2_PLACEMENT_3D('',#6769,#5775,#5776);
#5187=AXIS2_PLACEMENT_3D('',#6770,#5777,#5778);
#5188=AXIS2_PLACEMENT_3D('',#6779,#5783,#5784);
#5189=AXIS2_PLACEMENT_3D('',#6785,#5788,#5789);
#5190=AXIS2_PLACEMENT_3D('',#6791,#5793,#5794);
#5191=AXIS2_PLACEMENT_3D('',#6794,#5797,#5798);
#5192=AXIS2_PLACEMENT_3D('',#6795,#5799,#5800);
#5193=AXIS2_PLACEMENT_3D('placement',#6796,#5801,#5802);
#5194=AXIS2_PLACEMENT_3D('',#6797,#5803,#5804);
#5195=AXIS2_PLACEMENT_3D('',#6799,#5805,#5806);
#5196=AXIS2_PLACEMENT_3D('',#6801,#5807,#5808);
#5197=AXIS2_PLACEMENT_3D('',#6802,#5809,#5810);
#5198=AXIS2_PLACEMENT_3D('',#6804,#5811,#5812);
#5199=AXIS2_PLACEMENT_3D('',#6806,#5813,#5814);
#5200=AXIS2_PLACEMENT_3D('',#6807,#5815,#5816);
#5201=AXIS2_PLACEMENT_3D('',#6809,#5817,#5818);
#5202=AXIS2_PLACEMENT_3D('',#6811,#5819,#5820);
#5203=AXIS2_PLACEMENT_3D('',#6812,#5821,#5822);
#5204=AXIS2_PLACEMENT_3D('',#6814,#5823,#5824);
#5205=AXIS2_PLACEMENT_3D('',#6816,#5825,#5826);
#5206=AXIS2_PLACEMENT_3D('',#6817,#5827,#5828);
#5207=AXIS2_PLACEMENT_3D('',#6819,#5829,#5830);
#5208=AXIS2_PLACEMENT_3D('',#6821,#5831,#5832);
#5209=AXIS2_PLACEMENT_3D('',#6822,#5833,#5834);
#5210=AXIS2_PLACEMENT_3D('',#6824,#5835,#5836);
#5211=AXIS2_PLACEMENT_3D('',#6826,#5837,#5838);
#5212=AXIS2_PLACEMENT_3D('',#6827,#5839,#5840);
#5213=AXIS2_PLACEMENT_3D('',#6836,#5845,#5846);
#5214=AXIS2_PLACEMENT_3D('',#6842,#5850,#5851);
#5215=AXIS2_PLACEMENT_3D('',#6848,#5855,#5856);
#5216=AXIS2_PLACEMENT_3D('',#6851,#5859,#5860);
#5217=AXIS2_PLACEMENT_3D('',#6852,#5861,#5862);
#5218=AXIS2_PLACEMENT_3D('placement',#6853,#5863,#5864);
#5219=AXIS2_PLACEMENT_3D('',#6854,#5865,#5866);
#5220=AXIS2_PLACEMENT_3D('',#6857,#5867,#5868);
#5221=AXIS2_PLACEMENT_3D('',#6861,#5870,#5871);
#5222=AXIS2_PLACEMENT_3D('',#6863,#5873,#5874);
#5223=AXIS2_PLACEMENT_3D('',#6869,#5878,#5879);
#5224=AXIS2_PLACEMENT_3D('',#6872,#5880,#5881);
#5225=AXIS2_PLACEMENT_3D('',#6876,#5883,#5884);
#5226=AXIS2_PLACEMENT_3D('',#6878,#5886,#5887);
#5227=AXIS2_PLACEMENT_3D('',#6884,#5891,#5892);
#5228=AXIS2_PLACEMENT_3D('',#6886,#5893,#5894);
#5229=AXIS2_PLACEMENT_3D('',#6888,#5895,#5896);
#5230=AXIS2_PLACEMENT_3D('',#6889,#5897,#5898);
#5231=AXIS2_PLACEMENT_3D('',#6893,#5901,#5902);
#5232=AXIS2_PLACEMENT_3D('',#6895,#5903,#5904);
#5233=AXIS2_PLACEMENT_3D('',#6897,#5905,#5906);
#5234=AXIS2_PLACEMENT_3D('',#6898,#5907,#5908);
#5235=AXIS2_PLACEMENT_3D('',#6899,#5909,#5910);
#5236=AXIS2_PLACEMENT_3D('',#6901,#5911,#5912);
#5237=AXIS2_PLACEMENT_3D('',#6903,#5913,#5914);
#5238=AXIS2_PLACEMENT_3D('',#6904,#5915,#5916);
#5239=AXIS2_PLACEMENT_3D('',#6905,#5917,#5918);
#5240=AXIS2_PLACEMENT_3D('',#6907,#5919,#5920);
#5241=AXIS2_PLACEMENT_3D('',#6909,#5921,#5922);
#5242=AXIS2_PLACEMENT_3D('',#6910,#5923,#5924);
#5243=AXIS2_PLACEMENT_3D('',#6911,#5925,#5926);
#5244=AXIS2_PLACEMENT_3D('',#6913,#5927,#5928);
#5245=AXIS2_PLACEMENT_3D('',#6915,#5929,#5930);
#5246=AXIS2_PLACEMENT_3D('',#6916,#5931,#5932);
#5247=AXIS2_PLACEMENT_3D('',#6926,#5937,#5938);
#5248=AXIS2_PLACEMENT_3D('',#6928,#5939,#5940);
#5249=AXIS2_PLACEMENT_3D('',#6930,#5941,#5942);
#5250=AXIS2_PLACEMENT_3D('',#6932,#5943,#5944);
#5251=AXIS2_PLACEMENT_3D('',#6934,#5945,#5946);
#5252=AXIS2_PLACEMENT_3D('',#6936,#5947,#5948);
#5253=AXIS2_PLACEMENT_3D('',#6938,#5949,#5950);
#5254=AXIS2_PLACEMENT_3D('',#6940,#5951,#5952);
#5255=AXIS2_PLACEMENT_3D('',#6942,#5953,#5954);
#5256=AXIS2_PLACEMENT_3D('',#6944,#5955,#5956);
#5257=AXIS2_PLACEMENT_3D('',#6946,#5957,#5958);
#5258=AXIS2_PLACEMENT_3D('',#6947,#5959,#5960);
#5259=AXIS2_PLACEMENT_3D('',#6949,#5961,#5962);
#5260=AXIS2_PLACEMENT_3D('',#6950,#5963,#5964);
#5261=AXIS2_PLACEMENT_3D('',#6952,#5965,#5966);
#5262=AXIS2_PLACEMENT_3D('',#6953,#5967,#5968);
#5263=AXIS2_PLACEMENT_3D('',#6955,#5969,#5970);
#5264=AXIS2_PLACEMENT_3D('',#6956,#5971,#5972);
#5265=AXIS2_PLACEMENT_3D('',#6958,#5973,#5974);
#5266=AXIS2_PLACEMENT_3D('',#6959,#5975,#5976);
#5267=AXIS2_PLACEMENT_3D('',#6961,#5977,#5978);
#5268=AXIS2_PLACEMENT_3D('',#6962,#5979,#5980);
#5269=AXIS2_PLACEMENT_3D('',#6964,#5981,#5982);
#5270=AXIS2_PLACEMENT_3D('',#6965,#5983,#5984);
#5271=AXIS2_PLACEMENT_3D('',#6967,#5985,#5986);
#5272=AXIS2_PLACEMENT_3D('',#6968,#5987,#5988);
#5273=AXIS2_PLACEMENT_3D('',#6970,#5989,#5990);
#5274=AXIS2_PLACEMENT_3D('',#6971,#5991,#5992);
#5275=AXIS2_PLACEMENT_3D('',#6973,#5993,#5994);
#5276=AXIS2_PLACEMENT_3D('',#6974,#5995,#5996);
#5277=AXIS2_PLACEMENT_3D('',#6976,#5997,#5998);
#5278=AXIS2_PLACEMENT_3D('',#6977,#5999,#6000);
#5279=AXIS2_PLACEMENT_3D('',#6979,#6001,#6002);
#5280=AXIS2_PLACEMENT_3D('',#6980,#6003,#6004);
#5281=AXIS2_PLACEMENT_3D('',#6982,#6005,#6006);
#5282=AXIS2_PLACEMENT_3D('',#6983,#6007,#6008);
#5283=AXIS2_PLACEMENT_3D('',#6985,#6009,#6010);
#5284=AXIS2_PLACEMENT_3D('',#6986,#6011,#6012);
#5285=AXIS2_PLACEMENT_3D('',#6988,#6013,#6014);
#5286=AXIS2_PLACEMENT_3D('',#6989,#6015,#6016);
#5287=AXIS2_PLACEMENT_3D('',#6991,#6017,#6018);
#5288=AXIS2_PLACEMENT_3D('',#6992,#6019,#6020);
#5289=AXIS2_PLACEMENT_3D('',#6994,#6021,#6022);
#5290=AXIS2_PLACEMENT_3D('',#6995,#6023,#6024);
#5291=AXIS2_PLACEMENT_3D('',#6997,#6025,#6026);
#5292=AXIS2_PLACEMENT_3D('',#6998,#6027,#6028);
#5293=AXIS2_PLACEMENT_3D('',#7000,#6029,#6030);
#5294=AXIS2_PLACEMENT_3D('',#7001,#6031,#6032);
#5295=AXIS2_PLACEMENT_3D('',#7003,#6033,#6034);
#5296=AXIS2_PLACEMENT_3D('',#7004,#6035,#6036);
#5297=AXIS2_PLACEMENT_3D('',#7006,#6037,#6038);
#5298=AXIS2_PLACEMENT_3D('',#7007,#6039,#6040);
#5299=AXIS2_PLACEMENT_3D('',#7009,#6041,#6042);
#5300=AXIS2_PLACEMENT_3D('',#7010,#6043,#6044);
#5301=AXIS2_PLACEMENT_3D('',#7012,#6045,#6046);
#5302=AXIS2_PLACEMENT_3D('',#7013,#6047,#6048);
#5303=AXIS2_PLACEMENT_3D('',#7015,#6049,#6050);
#5304=AXIS2_PLACEMENT_3D('',#7016,#6051,#6052);
#5305=AXIS2_PLACEMENT_3D('',#7018,#6054,#6055);
#5306=AXIS2_PLACEMENT_3D('',#7025,#6060,#6061);
#5307=AXIS2_PLACEMENT_3D('',#7029,#6064,#6065);
#5308=AXIS2_PLACEMENT_3D('',#7033,#6068,#6069);
#5309=AXIS2_PLACEMENT_3D('',#7035,#6071,#6072);
#5310=AXIS2_PLACEMENT_3D('placement',#7036,#6073,#6074);
#5311=AXIS2_PLACEMENT_3D('placement',#7037,#6075,#6076);
#5312=AXIS2_PLACEMENT_3D('',#7038,#6077,#6078);
#5313=AXIS2_PLACEMENT_3D('',#7040,#6079,#6080);
#5314=AXIS2_PLACEMENT_3D('',#7042,#6081,#6082);
#5315=AXIS2_PLACEMENT_3D('',#7043,#6083,#6084);
#5316=AXIS2_PLACEMENT_3D('',#7045,#6085,#6086);
#5317=AXIS2_PLACEMENT_3D('',#7047,#6087,#6088);
#5318=AXIS2_PLACEMENT_3D('',#7048,#6089,#6090);
#5319=AXIS2_PLACEMENT_3D('',#7050,#6091,#6092);
#5320=AXIS2_PLACEMENT_3D('',#7052,#6093,#6094);
#5321=AXIS2_PLACEMENT_3D('',#7053,#6095,#6096);
#5322=AXIS2_PLACEMENT_3D('',#7055,#6097,#6098);
#5323=AXIS2_PLACEMENT_3D('',#7057,#6099,#6100);
#5324=AXIS2_PLACEMENT_3D('',#7058,#6101,#6102);
#5325=AXIS2_PLACEMENT_3D('',#7067,#6107,#6108);
#5326=AXIS2_PLACEMENT_3D('',#7073,#6112,#6113);
#5327=AXIS2_PLACEMENT_3D('',#7079,#6117,#6118);
#5328=AXIS2_PLACEMENT_3D('',#7082,#6121,#6122);
#5329=AXIS2_PLACEMENT_3D('',#7083,#6123,#6124);
#5330=AXIS2_PLACEMENT_3D('placement',#7084,#6125,#6126);
#5331=AXIS2_PLACEMENT_3D('',#7085,#6127,#6128);
#5332=AXIS2_PLACEMENT_3D('',#7087,#6129,#6130);
#5333=AXIS2_PLACEMENT_3D('',#7089,#6131,#6132);
#5334=AXIS2_PLACEMENT_3D('',#7090,#6133,#6134);
#5335=AXIS2_PLACEMENT_3D('',#7092,#6135,#6136);
#5336=AXIS2_PLACEMENT_3D('',#7093,#6137,#6138);
#5337=AXIS2_PLACEMENT_3D('',#7095,#6139,#6140);
#5338=AXIS2_PLACEMENT_3D('',#7097,#6141,#6142);
#5339=AXIS2_PLACEMENT_3D('',#7098,#6143,#6144);
#5340=AXIS2_PLACEMENT_3D('',#7100,#6145,#6146);
#5341=AXIS2_PLACEMENT_3D('',#7101,#6147,#6148);
#5342=AXIS2_PLACEMENT_3D('',#7103,#6149,#6150);
#5343=AXIS2_PLACEMENT_3D('',#7105,#6151,#6152);
#5344=AXIS2_PLACEMENT_3D('',#7106,#6153,#6154);
#5345=AXIS2_PLACEMENT_3D('',#7108,#6155,#6156);
#5346=AXIS2_PLACEMENT_3D('',#7109,#6157,#6158);
#5347=AXIS2_PLACEMENT_3D('',#7111,#6159,#6160);
#5348=AXIS2_PLACEMENT_3D('',#7113,#6161,#6162);
#5349=AXIS2_PLACEMENT_3D('',#7114,#6163,#6164);
#5350=AXIS2_PLACEMENT_3D('',#7116,#6165,#6166);
#5351=AXIS2_PLACEMENT_3D('',#7118,#6167,#6168);
#5352=AXIS2_PLACEMENT_3D('',#7119,#6169,#6170);
#5353=AXIS2_PLACEMENT_3D('',#7121,#6171,#6172);
#5354=AXIS2_PLACEMENT_3D('',#7123,#6173,#6174);
#5355=AXIS2_PLACEMENT_3D('',#7124,#6175,#6176);
#5356=AXIS2_PLACEMENT_3D('',#7126,#6177,#6178);
#5357=AXIS2_PLACEMENT_3D('',#7128,#6179,#6180);
#5358=AXIS2_PLACEMENT_3D('',#7129,#6181,#6182);
#5359=AXIS2_PLACEMENT_3D('',#7138,#6187,#6188);
#5360=AXIS2_PLACEMENT_3D('',#7147,#6193,#6194);
#5361=AXIS2_PLACEMENT_3D('',#7150,#6197,#6198);
#5362=AXIS2_PLACEMENT_3D('',#7156,#6202,#6203);
#5363=AXIS2_PLACEMENT_3D('',#7162,#6207,#6208);
#5364=AXIS2_PLACEMENT_3D('',#7168,#6212,#6213);
#5365=AXIS2_PLACEMENT_3D('',#7172,#6216,#6217);
#5366=AXIS2_PLACEMENT_3D('',#7176,#6220,#6221);
#5367=AXIS2_PLACEMENT_3D('',#7178,#6223,#6224);
#5368=AXIS2_PLACEMENT_3D('placement',#7179,#6225,#6226);
#5369=AXIS2_PLACEMENT_3D('',#7180,#6227,#6228);
#5370=AXIS2_PLACEMENT_3D('',#7182,#6229,#6230);
#5371=AXIS2_PLACEMENT_3D('',#7183,#6231,#6232);
#5372=AXIS2_PLACEMENT_3D('',#7185,#6233,#6234);
#5373=AXIS2_PLACEMENT_3D('',#7186,#6235,#6236);
#5374=AXIS2_PLACEMENT_3D('',#7189,#6237,#6238);
#5375=AXIS2_PLACEMENT_3D('',#7209,#6239,#6240);
#5376=AXIS2_PLACEMENT_3D('',#7210,#6241,#6242);
#5377=AXIS2_PLACEMENT_3D('',#7214,#6244,#6245);
#5378=AXIS2_PLACEMENT_3D('',#7218,#6247,#6248);
#5379=AXIS2_PLACEMENT_3D('',#7220,#6250,#6251);
#5380=AXIS2_PLACEMENT_3D('',#7222,#6252,#6253);
#5381=AXIS2_PLACEMENT_3D('',#7223,#6254,#6255);
#5382=AXIS2_PLACEMENT_3D('',#7225,#6256,#6257);
#5383=AXIS2_PLACEMENT_3D('',#7226,#6258,#6259);
#5384=AXIS2_PLACEMENT_3D('',#7228,#6260,#6261);
#5385=AXIS2_PLACEMENT_3D('',#7229,#6262,#6263);
#5386=AXIS2_PLACEMENT_3D('',#7231,#6264,#6265);
#5387=AXIS2_PLACEMENT_3D('',#7232,#6266,#6267);
#5388=AXIS2_PLACEMENT_3D('',#7241,#6272,#6273);
#5389=AXIS2_PLACEMENT_3D('',#7243,#6274,#6275);
#5390=AXIS2_PLACEMENT_3D('',#7246,#6277,#6278);
#5391=AXIS2_PLACEMENT_3D('',#7247,#6279,#6280);
#5392=AXIS2_PLACEMENT_3D('',#7250,#6283,#6284);
#5393=AXIS2_PLACEMENT_3D('',#7256,#6288,#6289);
#5394=AXIS2_PLACEMENT_3D('',#7257,#6290,#6291);
#5395=AXIS2_PLACEMENT_3D('',#7258,#6292,#6293);
#5396=AXIS2_PLACEMENT_3D('',#7259,#6294,#6295);
#5397=AXIS2_PLACEMENT_3D('',#7268,#6300,#6301);
#5398=AXIS2_PLACEMENT_3D('',#7274,#6305,#6306);
#5399=AXIS2_PLACEMENT_3D('',#7277,#6309,#6310);
#5400=AXIS2_PLACEMENT_3D('',#7278,#6311,#6312);
#5401=AXIS2_PLACEMENT_3D('',#7279,#6313,#6314);
#5402=AXIS2_PLACEMENT_3D('',#7280,#6315,#6316);
#5403=AXIS2_PLACEMENT_3D('',#7281,#6317,#6318);
#5404=AXIS2_PLACEMENT_3D('',#7282,#6319,#6320);
#5405=AXIS2_PLACEMENT_3D('placement',#7283,#6321,#6322);
#5406=AXIS2_PLACEMENT_3D('',#7284,#6323,#6324);
#5407=AXIS2_PLACEMENT_3D('',#7286,#6325,#6326);
#5408=AXIS2_PLACEMENT_3D('',#7288,#6327,#6328);
#5409=AXIS2_PLACEMENT_3D('',#7289,#6329,#6330);
#5410=AXIS2_PLACEMENT_3D('',#7290,#6331,#6332);
#5411=AXIS2_PLACEMENT_3D('',#7292,#6333,#6334);
#5412=AXIS2_PLACEMENT_3D('',#7294,#6335,#6336);
#5413=AXIS2_PLACEMENT_3D('',#7295,#6337,#6338);
#5414=AXIS2_PLACEMENT_3D('',#7296,#6339,#6340);
#5415=AXIS2_PLACEMENT_3D('',#7298,#6341,#6342);
#5416=AXIS2_PLACEMENT_3D('',#7300,#6343,#6344);
#5417=AXIS2_PLACEMENT_3D('',#7301,#6345,#6346);
#5418=AXIS2_PLACEMENT_3D('',#7369,#6347,#6348);
#5419=AXIS2_PLACEMENT_3D('',#7487,#6349,#6350);
#5420=AXIS2_PLACEMENT_3D('',#8514,#6355,#6356);
#5421=AXIS2_PLACEMENT_3D('',#8685,#6357,#6358);
#5422=AXIS2_PLACEMENT_3D('',#8856,#6359,#6360);
#5423=AXIS2_PLACEMENT_3D('',#9027,#6361,#6362);
#5424=AXIS2_PLACEMENT_3D('',#9198,#6363,#6364);
#5425=AXIS2_PLACEMENT_3D('',#9369,#6365,#6366);
#5426=AXIS2_PLACEMENT_3D('',#9540,#6367,#6368);
#5427=AXIS2_PLACEMENT_3D('',#9711,#6369,#6370);
#5428=AXIS2_PLACEMENT_3D('',#9882,#6371,#6372);
#5429=AXIS2_PLACEMENT_3D('',#10053,#6373,#6374);
#5430=AXIS2_PLACEMENT_3D('',#10224,#6375,#6376);
#5431=AXIS2_PLACEMENT_3D('',#10395,#6377,#6378);
#5432=AXIS2_PLACEMENT_3D('',#10566,#6379,#6380);
#5433=AXIS2_PLACEMENT_3D('',#10737,#6381,#6382);
#5434=AXIS2_PLACEMENT_3D('',#10908,#6383,#6384);
#5435=AXIS2_PLACEMENT_3D('',#11079,#6385,#6386);
#5436=AXIS2_PLACEMENT_3D('',#11250,#6387,#6388);
#5437=AXIS2_PLACEMENT_3D('',#11421,#6389,#6390);
#5438=AXIS2_PLACEMENT_3D('',#11592,#6391,#6392);
#5439=AXIS2_PLACEMENT_3D('',#11763,#6393,#6394);
#5440=AXIS2_PLACEMENT_3D('',#11934,#6395,#6396);
#5441=AXIS2_PLACEMENT_3D('',#12105,#6397,#6398);
#5442=AXIS2_PLACEMENT_3D('',#12276,#6399,#6400);
#5443=AXIS2_PLACEMENT_3D('',#12447,#6401,#6402);
#5444=AXIS2_PLACEMENT_3D('',#12618,#6403,#6404);
#5445=AXIS2_PLACEMENT_3D('',#12789,#6405,#6406);
#5446=AXIS2_PLACEMENT_3D('',#12960,#6407,#6408);
#5447=AXIS2_PLACEMENT_3D('',#13131,#6409,#6410);
#5448=AXIS2_PLACEMENT_3D('',#13302,#6411,#6412);
#5449=AXIS2_PLACEMENT_3D('',#13473,#6413,#6414);
#5450=AXIS2_PLACEMENT_3D('',#13644,#6415,#6416);
#5451=AXIS2_PLACEMENT_3D('',#13815,#6417,#6418);
#5452=AXIS2_PLACEMENT_3D('',#13986,#6419,#6420);
#5453=AXIS2_PLACEMENT_3D('',#14157,#6421,#6422);
#5454=AXIS2_PLACEMENT_3D('',#14328,#6423,#6424);
#5455=AXIS2_PLACEMENT_3D('',#14499,#6425,#6426);
#5456=AXIS2_PLACEMENT_3D('',#14670,#6427,#6428);
#5457=AXIS2_PLACEMENT_3D('',#14841,#6429,#6430);
#5458=AXIS2_PLACEMENT_3D('',#15012,#6431,#6432);
#5459=AXIS2_PLACEMENT_3D('',#15183,#6433,#6434);
#5460=AXIS2_PLACEMENT_3D('',#15354,#6435,#6436);
#5461=AXIS2_PLACEMENT_3D('',#15525,#6437,#6438);
#5462=AXIS2_PLACEMENT_3D('',#15696,#6439,#6440);
#5463=AXIS2_PLACEMENT_3D('',#15867,#6441,#6442);
#5464=AXIS2_PLACEMENT_3D('',#16038,#6443,#6444);
#5465=AXIS2_PLACEMENT_3D('',#16209,#6445,#6446);
#5466=AXIS2_PLACEMENT_3D('',#16380,#6447,#6448);
#5467=AXIS2_PLACEMENT_3D('',#16551,#6449,#6450);
#5468=AXIS2_PLACEMENT_3D('',#16722,#6451,#6452);
#5469=AXIS2_PLACEMENT_3D('',#16893,#6453,#6454);
#5470=AXIS2_PLACEMENT_3D('',#17064,#6455,#6456);
#5471=AXIS2_PLACEMENT_3D('',#17235,#6457,#6458);
#5472=AXIS2_PLACEMENT_3D('',#17406,#6459,#6460);
#5473=AXIS2_PLACEMENT_3D('',#17577,#6461,#6462);
#5474=AXIS2_PLACEMENT_3D('',#17748,#6463,#6464);
#5475=AXIS2_PLACEMENT_3D('',#17919,#6465,#6466);
#5476=AXIS2_PLACEMENT_3D('',#18090,#6467,#6468);
#5477=AXIS2_PLACEMENT_3D('',#18261,#6469,#6470);
#5478=AXIS2_PLACEMENT_3D('',#18432,#6471,#6472);
#5479=AXIS2_PLACEMENT_3D('',#18603,#6473,#6474);
#5480=AXIS2_PLACEMENT_3D('',#18774,#6475,#6476);
#5481=AXIS2_PLACEMENT_3D('',#18945,#6477,#6478);
#5482=AXIS2_PLACEMENT_3D('',#19116,#6479,#6480);
#5483=AXIS2_PLACEMENT_3D('',#19287,#6481,#6482);
#5484=AXIS2_PLACEMENT_3D('',#19458,#6483,#6484);
#5485=AXIS2_PLACEMENT_3D('',#19629,#6485,#6486);
#5486=AXIS2_PLACEMENT_3D('',#19800,#6487,#6488);
#5487=AXIS2_PLACEMENT_3D('',#19971,#6489,#6490);
#5488=AXIS2_PLACEMENT_3D('',#20076,#6491,#6492);
#5489=AXIS2_PLACEMENT_3D('',#20082,#6496,#6497);
#5490=AXIS2_PLACEMENT_3D('',#20086,#6500,#6501);
#5491=AXIS2_PLACEMENT_3D('',#20090,#6504,#6505);
#5492=AXIS2_PLACEMENT_3D('',#20092,#6507,#6508);
#5493=AXIS2_PLACEMENT_3D('',#20093,#6509,#6510);
#5494=AXIS2_PLACEMENT_3D('',#20094,#6511,#6512);
#5495=AXIS2_PLACEMENT_3D('',#20095,#6513,#6514);
#5496=AXIS2_PLACEMENT_3D('',#20096,#6515,#6516);
#5497=AXIS2_PLACEMENT_3D('',#20097,#6517,#6518);
#5498=AXIS2_PLACEMENT_3D('',#20098,#6519,#6520);
#5499=AXIS2_PLACEMENT_3D('',#20099,#6521,#6522);
#5500=AXIS2_PLACEMENT_3D('',#20100,#6523,#6524);
#5501=DIRECTION('axis',(0.,0.,1.));
#5502=DIRECTION('refdir',(1.,0.,0.));
#5503=DIRECTION('axis',(0.,0.,1.));
#5504=DIRECTION('refdir',(1.,0.,0.));
#5505=DIRECTION('center_axis',(0.,0.,-1.));
#5506=DIRECTION('ref_axis',(1.,0.,0.));
#5507=DIRECTION('center_axis',(0.,0.,1.));
#5508=DIRECTION('ref_axis',(1.,0.,0.));
#5509=DIRECTION('center_axis',(0.,0.,-1.));
#5510=DIRECTION('ref_axis',(1.,0.,0.));
#5511=DIRECTION('center_axis',(-1.,-3.5527136788005E-16,0.));
#5512=DIRECTION('ref_axis',(3.5527136788005E-16,-1.,0.));
#5513=DIRECTION('',(3.5527136788005E-16,-1.,0.));
#5514=DIRECTION('',(3.5527136788005E-16,-1.,0.));
#5515=DIRECTION('',(3.5527136788005E-16,-1.,0.));
#5516=DIRECTION('',(3.5527136788005E-16,-1.,0.));
#5517=DIRECTION('',(3.5527136788005E-16,-1.,0.));
#5518=DIRECTION('',(3.5527136788005E-16,-1.,0.));
#5519=DIRECTION('',(0.,0.,1.));
#5520=DIRECTION('',(3.5527136788005E-16,-1.,0.));
#5521=DIRECTION('',(0.,0.,1.));
#5522=DIRECTION('',(3.5527136788005E-16,-1.,0.));
#5523=DIRECTION('center_axis',(0.,0.,-1.));
#5524=DIRECTION('ref_axis',(-1.,0.,0.));
#5525=DIRECTION('center_axis',(0.,0.,-1.));
#5526=DIRECTION('ref_axis',(-1.,0.,0.));
#5527=DIRECTION('center_axis',(0.,0.,-1.));
#5528=DIRECTION('ref_axis',(1.,0.,0.));
#5529=DIRECTION('center_axis',(0.,0.,1.));
#5530=DIRECTION('ref_axis',(1.,0.,0.));
#5531=DIRECTION('center_axis',(0.,0.,-1.));
#5532=DIRECTION('ref_axis',(1.,0.,0.));
#5533=DIRECTION('center_axis',(0.,0.,-1.));
#5534=DIRECTION('ref_axis',(-1.,0.,0.));
#5535=DIRECTION('center_axis',(0.,0.,-1.));
#5536=DIRECTION('ref_axis',(-1.,0.,0.));
#5537=DIRECTION('center_axis',(0.,0.,-1.));
#5538=DIRECTION('ref_axis',(1.,0.,0.));
#5539=DIRECTION('center_axis',(0.,0.,1.));
#5540=DIRECTION('ref_axis',(1.,0.,0.));
#5541=DIRECTION('center_axis',(0.,0.,-1.));
#5542=DIRECTION('ref_axis',(1.,0.,0.));
#5543=DIRECTION('center_axis',(0.,0.,-1.));
#5544=DIRECTION('ref_axis',(-1.,0.,0.));
#5545=DIRECTION('center_axis',(0.,0.,-1.));
#5546=DIRECTION('ref_axis',(-1.,0.,0.));
#5547=DIRECTION('center_axis',(0.,0.,-1.));
#5548=DIRECTION('ref_axis',(1.,0.,0.));
#5549=DIRECTION('center_axis',(0.,0.,1.));
#5550=DIRECTION('ref_axis',(1.,0.,0.));
#5551=DIRECTION('center_axis',(0.,0.,-1.));
#5552=DIRECTION('ref_axis',(1.,0.,0.));
#5553=DIRECTION('center_axis',(0.,0.,-1.));
#5554=DIRECTION('ref_axis',(-1.,0.,0.));
#5555=DIRECTION('center_axis',(0.,0.,-1.));
#5556=DIRECTION('ref_axis',(-1.,0.,0.));
#5557=DIRECTION('center_axis',(0.,0.,-1.));
#5558=DIRECTION('ref_axis',(1.,0.,0.));
#5559=DIRECTION('center_axis',(0.,0.,1.));
#5560=DIRECTION('ref_axis',(1.,0.,0.));
#5561=DIRECTION('center_axis',(0.,0.,-1.));
#5562=DIRECTION('ref_axis',(1.,0.,0.));
#5563=DIRECTION('center_axis',(0.,0.,-1.));
#5564=DIRECTION('ref_axis',(-1.,0.,0.));
#5565=DIRECTION('center_axis',(0.,0.,-1.));
#5566=DIRECTION('ref_axis',(-1.,0.,0.));
#5567=DIRECTION('center_axis',(0.,0.,-1.));
#5568=DIRECTION('ref_axis',(1.,0.,0.));
#5569=DIRECTION('center_axis',(0.,0.,1.));
#5570=DIRECTION('ref_axis',(1.,0.,0.));
#5571=DIRECTION('center_axis',(0.,0.,-1.));
#5572=DIRECTION('ref_axis',(1.,0.,0.));
#5573=DIRECTION('center_axis',(0.,0.,-1.));
#5574=DIRECTION('ref_axis',(-1.,0.,0.));
#5575=DIRECTION('center_axis',(0.,0.,-1.));
#5576=DIRECTION('ref_axis',(-1.,0.,0.));
#5577=DIRECTION('center_axis',(0.,0.,1.));
#5578=DIRECTION('ref_axis',(1.,0.,0.));
#5579=DIRECTION('center_axis',(0.,0.,1.));
#5580=DIRECTION('ref_axis',(1.,0.,0.));
#5581=DIRECTION('center_axis',(0.,0.,-1.));
#5582=DIRECTION('ref_axis',(1.,0.,0.));
#5583=DIRECTION('center_axis',(0.,0.,1.));
#5584=DIRECTION('ref_axis',(1.,0.,0.));
#5585=DIRECTION('center_axis',(0.,0.,1.));
#5586=DIRECTION('ref_axis',(1.,0.,0.));
#5587=DIRECTION('center_axis',(0.,0.,-1.));
#5588=DIRECTION('ref_axis',(1.,0.,0.));
#5589=DIRECTION('center_axis',(0.,0.,1.));
#5590=DIRECTION('ref_axis',(1.,0.,0.));
#5591=DIRECTION('center_axis',(0.,0.,1.));
#5592=DIRECTION('ref_axis',(1.,0.,0.));
#5593=DIRECTION('center_axis',(0.,0.,-1.));
#5594=DIRECTION('ref_axis',(1.,0.,0.));
#5595=DIRECTION('center_axis',(0.,0.,1.));
#5596=DIRECTION('ref_axis',(1.,0.,0.));
#5597=DIRECTION('center_axis',(0.,0.,1.));
#5598=DIRECTION('ref_axis',(1.,0.,0.));
#5599=DIRECTION('center_axis',(0.,0.,-1.));
#5600=DIRECTION('ref_axis',(1.,0.,0.));
#5601=DIRECTION('center_axis',(0.,0.,1.));
#5602=DIRECTION('ref_axis',(1.,0.,0.));
#5603=DIRECTION('center_axis',(0.,0.,1.));
#5604=DIRECTION('ref_axis',(1.,0.,0.));
#5605=DIRECTION('center_axis',(0.,0.,-1.));
#5606=DIRECTION('ref_axis',(1.,0.,0.));
#5607=DIRECTION('center_axis',(0.,0.,1.));
#5608=DIRECTION('ref_axis',(1.,0.,0.));
#5609=DIRECTION('center_axis',(0.,0.,1.));
#5610=DIRECTION('ref_axis',(1.,0.,0.));
#5611=DIRECTION('center_axis',(0.,0.,-1.));
#5612=DIRECTION('ref_axis',(1.,0.,0.));
#5613=DIRECTION('center_axis',(0.,-1.,0.));
#5614=DIRECTION('ref_axis',(1.,0.,0.));
#5615=DIRECTION('center_axis',(0.,-1.,0.));
#5616=DIRECTION('ref_axis',(1.,0.,0.));
#5617=DIRECTION('center_axis',(0.,-1.,0.));
#5618=DIRECTION('ref_axis',(1.,0.,0.));
#5619=DIRECTION('center_axis',(0.,1.,0.));
#5620=DIRECTION('ref_axis',(1.,0.,0.));
#5621=DIRECTION('center_axis',(0.,-1.,0.));
#5622=DIRECTION('ref_axis',(1.,0.,0.));
#5623=DIRECTION('center_axis',(0.,-1.,0.));
#5624=DIRECTION('ref_axis',(1.,0.,0.));
#5625=DIRECTION('center_axis',(0.,-1.,0.));
#5626=DIRECTION('ref_axis',(1.,0.,0.));
#5627=DIRECTION('center_axis',(0.,1.,0.));
#5628=DIRECTION('ref_axis',(1.,0.,0.));
#5629=DIRECTION('center_axis',(0.,-1.,0.));
#5630=DIRECTION('ref_axis',(1.,0.,0.));
#5631=DIRECTION('center_axis',(0.,-1.,0.));
#5632=DIRECTION('ref_axis',(1.,0.,0.));
#5633=DIRECTION('center_axis',(0.,-1.,0.));
#5634=DIRECTION('ref_axis',(1.,0.,0.));
#5635=DIRECTION('center_axis',(0.,1.,0.));
#5636=DIRECTION('ref_axis',(1.,0.,0.));
#5637=DIRECTION('center_axis',(0.,-1.,0.));
#5638=DIRECTION('ref_axis',(1.,0.,0.));
#5639=DIRECTION('center_axis',(0.,-1.,0.));
#5640=DIRECTION('ref_axis',(1.,0.,0.));
#5641=DIRECTION('center_axis',(0.,-1.,0.));
#5642=DIRECTION('ref_axis',(1.,0.,0.));
#5643=DIRECTION('center_axis',(0.,1.,0.));
#5644=DIRECTION('ref_axis',(1.,0.,0.));
#5645=DIRECTION('center_axis',(0.,-1.,0.));
#5646=DIRECTION('ref_axis',(1.,0.,0.));
#5647=DIRECTION('center_axis',(0.,-1.,0.));
#5648=DIRECTION('ref_axis',(1.,0.,0.));
#5649=DIRECTION('center_axis',(0.,-1.,0.));
#5650=DIRECTION('ref_axis',(1.,0.,0.));
#5651=DIRECTION('center_axis',(0.,1.,0.));
#5652=DIRECTION('ref_axis',(1.,0.,0.));
#5653=DIRECTION('center_axis',(0.,-1.,0.));
#5654=DIRECTION('ref_axis',(1.,0.,0.));
#5655=DIRECTION('center_axis',(0.,-1.,0.));
#5656=DIRECTION('ref_axis',(1.,0.,0.));
#5657=DIRECTION('center_axis',(0.,-1.,0.));
#5658=DIRECTION('ref_axis',(1.,0.,0.));
#5659=DIRECTION('center_axis',(0.,1.,0.));
#5660=DIRECTION('ref_axis',(1.,0.,0.));
#5661=DIRECTION('center_axis',(0.,1.,0.));
#5662=DIRECTION('ref_axis',(-1.,0.,0.));
#5663=DIRECTION('',(-1.,0.,0.));
#5664=DIRECTION('',(-1.,0.,0.));
#5665=DIRECTION('',(0.,0.,1.));
#5666=DIRECTION('center_axis',(1.,4.736951571734E-16,0.));
#5667=DIRECTION('ref_axis',(-4.736951571734E-16,1.,0.));
#5668=DIRECTION('',(-4.736951571734E-16,1.,0.));
#5669=DIRECTION('',(-4.736951571734E-16,1.,0.));
#5670=DIRECTION('',(0.,0.,1.));
#5671=DIRECTION('center_axis',(0.,-1.,0.));
#5672=DIRECTION('ref_axis',(1.,0.,0.));
#5673=DIRECTION('',(1.,0.,0.));
#5674=DIRECTION('',(1.,0.,0.));
#5675=DIRECTION('center_axis',(0.,0.,1.));
#5676=DIRECTION('ref_axis',(1.,0.,0.));
#5677=DIRECTION('center_axis',(0.,0.,1.));
#5678=DIRECTION('ref_axis',(1.,0.,0.));
#5679=DIRECTION('axis',(0.,0.,1.));
#5680=DIRECTION('refdir',(1.,0.,0.));
#5681=DIRECTION('center_axis',(0.,0.,-1.));
#5682=DIRECTION('ref_axis',(-1.,0.,0.));
#5683=DIRECTION('center_axis',(0.,0.,-1.));
#5684=DIRECTION('ref_axis',(-1.,0.,0.));
#5685=DIRECTION('center_axis',(0.,0.,-1.));
#5686=DIRECTION('ref_axis',(-1.,0.,0.));
#5687=DIRECTION('center_axis',(0.,0.,1.));
#5688=DIRECTION('ref_axis',(-1.,0.,0.));
#5689=DIRECTION('center_axis',(0.,0.,-1.));
#5690=DIRECTION('ref_axis',(-1.,0.,0.));
#5691=DIRECTION('center_axis',(0.,0.,-1.));
#5692=DIRECTION('ref_axis',(-1.,0.,0.));
#5693=DIRECTION('center_axis',(0.,0.,-1.));
#5694=DIRECTION('ref_axis',(-1.,0.,0.));
#5695=DIRECTION('center_axis',(0.,0.,1.));
#5696=DIRECTION('ref_axis',(-1.,0.,0.));
#5697=DIRECTION('center_axis',(0.,0.,-1.));
#5698=DIRECTION('ref_axis',(-1.,0.,0.));
#5699=DIRECTION('center_axis',(0.,0.,-1.));
#5700=DIRECTION('ref_axis',(-1.,0.,0.));
#5701=DIRECTION('center_axis',(0.,0.,-1.));
#5702=DIRECTION('ref_axis',(-1.,0.,0.));
#5703=DIRECTION('center_axis',(0.,0.,1.));
#5704=DIRECTION('ref_axis',(-1.,0.,0.));
#5705=DIRECTION('center_axis',(0.,0.,-1.));
#5706=DIRECTION('ref_axis',(-1.,0.,0.));
#5707=DIRECTION('center_axis',(0.,0.,-1.));
#5708=DIRECTION('ref_axis',(-1.,0.,0.));
#5709=DIRECTION('center_axis',(0.,0.,-1.));
#5710=DIRECTION('ref_axis',(-1.,0.,0.));
#5711=DIRECTION('center_axis',(0.,0.,1.));
#5712=DIRECTION('ref_axis',(-1.,0.,0.));
#5713=DIRECTION('center_axis',(0.,0.,-1.));
#5714=DIRECTION('ref_axis',(-1.,0.,0.));
#5715=DIRECTION('center_axis',(0.,0.,-1.));
#5716=DIRECTION('ref_axis',(-1.,0.,0.));
#5717=DIRECTION('center_axis',(0.,0.,-1.));
#5718=DIRECTION('ref_axis',(-1.,0.,0.));
#5719=DIRECTION('center_axis',(0.,0.,1.));
#5720=DIRECTION('ref_axis',(-1.,0.,0.));
#5721=DIRECTION('center_axis',(0.,0.,-1.));
#5722=DIRECTION('ref_axis',(-1.,0.,0.));
#5723=DIRECTION('center_axis',(0.,0.,-1.));
#5724=DIRECTION('ref_axis',(-1.,0.,0.));
#5725=DIRECTION('center_axis',(0.,0.,-1.));
#5726=DIRECTION('ref_axis',(-1.,0.,0.));
#5727=DIRECTION('center_axis',(0.,0.,1.));
#5728=DIRECTION('ref_axis',(-1.,0.,0.));
#5729=DIRECTION('center_axis',(0.,-1.,0.));
#5730=DIRECTION('ref_axis',(1.,0.,0.));
#5731=DIRECTION('center_axis',(0.,-1.,0.));
#5732=DIRECTION('ref_axis',(1.,0.,0.));
#5733=DIRECTION('center_axis',(0.,-1.,0.));
#5734=DIRECTION('ref_axis',(1.,0.,0.));
#5735=DIRECTION('center_axis',(0.,1.,0.));
#5736=DIRECTION('ref_axis',(1.,0.,0.));
#5737=DIRECTION('center_axis',(0.,-1.,0.));
#5738=DIRECTION('ref_axis',(1.,0.,0.));
#5739=DIRECTION('center_axis',(0.,-1.,0.));
#5740=DIRECTION('ref_axis',(1.,0.,0.));
#5741=DIRECTION('center_axis',(0.,-1.,0.));
#5742=DIRECTION('ref_axis',(1.,0.,0.));
#5743=DIRECTION('center_axis',(0.,1.,0.));
#5744=DIRECTION('ref_axis',(1.,0.,0.));
#5745=DIRECTION('center_axis',(0.,-1.,0.));
#5746=DIRECTION('ref_axis',(1.,0.,0.));
#5747=DIRECTION('center_axis',(0.,-1.,0.));
#5748=DIRECTION('ref_axis',(1.,0.,0.));
#5749=DIRECTION('center_axis',(0.,-1.,0.));
#5750=DIRECTION('ref_axis',(1.,0.,0.));
#5751=DIRECTION('center_axis',(0.,1.,0.));
#5752=DIRECTION('ref_axis',(1.,0.,0.));
#5753=DIRECTION('center_axis',(0.,-1.,0.));
#5754=DIRECTION('ref_axis',(1.,0.,0.));
#5755=DIRECTION('center_axis',(0.,-1.,0.));
#5756=DIRECTION('ref_axis',(1.,0.,0.));
#5757=DIRECTION('center_axis',(0.,-1.,0.));
#5758=DIRECTION('ref_axis',(1.,0.,0.));
#5759=DIRECTION('center_axis',(0.,1.,0.));
#5760=DIRECTION('ref_axis',(1.,0.,0.));
#5761=DIRECTION('center_axis',(0.,-1.,0.));
#5762=DIRECTION('ref_axis',(1.,0.,0.));
#5763=DIRECTION('center_axis',(0.,-1.,0.));
#5764=DIRECTION('ref_axis',(1.,0.,0.));
#5765=DIRECTION('center_axis',(0.,-1.,0.));
#5766=DIRECTION('ref_axis',(1.,0.,0.));
#5767=DIRECTION('center_axis',(0.,1.,0.));
#5768=DIRECTION('ref_axis',(1.,0.,0.));
#5769=DIRECTION('center_axis',(0.,-1.,0.));
#5770=DIRECTION('ref_axis',(1.,0.,0.));
#5771=DIRECTION('center_axis',(0.,-1.,0.));
#5772=DIRECTION('ref_axis',(1.,0.,0.));
#5773=DIRECTION('center_axis',(0.,-1.,0.));
#5774=DIRECTION('ref_axis',(1.,0.,0.));
#5775=DIRECTION('center_axis',(0.,1.,0.));
#5776=DIRECTION('ref_axis',(1.,0.,0.));
#5777=DIRECTION('center_axis',(0.,-1.,0.));
#5778=DIRECTION('ref_axis',(1.,0.,0.));
#5779=DIRECTION('',(1.,0.,0.));
#5780=DIRECTION('',(0.,0.,1.));
#5781=DIRECTION('',(1.,0.,0.));
#5782=DIRECTION('',(0.,0.,1.));
#5783=DIRECTION('center_axis',(-1.,0.,0.));
#5784=DIRECTION('ref_axis',(0.,-1.,0.));
#5785=DIRECTION('',(0.,-1.,0.));
#5786=DIRECTION('',(0.,-1.,0.));
#5787=DIRECTION('',(0.,0.,1.));
#5788=DIRECTION('center_axis',(0.,1.,0.));
#5789=DIRECTION('ref_axis',(-1.,0.,0.));
#5790=DIRECTION('',(-1.,0.,0.));
#5791=DIRECTION('',(-1.,0.,0.));
#5792=DIRECTION('',(0.,0.,1.));
#5793=DIRECTION('center_axis',(1.,0.,0.));
#5794=DIRECTION('ref_axis',(0.,1.,0.));
#5795=DIRECTION('',(0.,1.,0.));
#5796=DIRECTION('',(0.,1.,0.));
#5797=DIRECTION('center_axis',(0.,0.,1.));
#5798=DIRECTION('ref_axis',(1.,0.,0.));
#5799=DIRECTION('center_axis',(0.,0.,1.));
#5800=DIRECTION('ref_axis',(1.,0.,0.));
#5801=DIRECTION('axis',(0.,0.,1.));
#5802=DIRECTION('refdir',(1.,0.,0.));
#5803=DIRECTION('center_axis',(0.,0.,1.));
#5804=DIRECTION('ref_axis',(1.,2.7755575615629E-17,0.));
#5805=DIRECTION('center_axis',(1.23259516440783E-32,3.06619521646839E-16,
1.));
#5806=DIRECTION('ref_axis',(1.,2.7755575615629E-17,0.));
#5807=DIRECTION('center_axis',(0.,0.,-1.));
#5808=DIRECTION('ref_axis',(1.,2.7755575615629E-17,0.));
#5809=DIRECTION('center_axis',(0.,0.,1.));
#5810=DIRECTION('ref_axis',(1.,2.7755575615629E-17,0.));
#5811=DIRECTION('center_axis',(1.23259516440783E-32,3.06619521646839E-16,
1.));
#5812=DIRECTION('ref_axis',(1.,2.7755575615629E-17,0.));
#5813=DIRECTION('center_axis',(0.,0.,-1.));
#5814=DIRECTION('ref_axis',(1.,2.7755575615629E-17,0.));
#5815=DIRECTION('center_axis',(0.,0.,1.));
#5816=DIRECTION('ref_axis',(1.,2.7755575615629E-17,0.));
#5817=DIRECTION('center_axis',(1.23259516440783E-32,3.06619521646839E-16,
1.));
#5818=DIRECTION('ref_axis',(1.,2.7755575615629E-17,0.));
#5819=DIRECTION('center_axis',(0.,0.,-1.));
#5820=DIRECTION('ref_axis',(1.,2.7755575615629E-17,0.));
#5821=DIRECTION('center_axis',(0.,0.,1.));
#5822=DIRECTION('ref_axis',(1.,2.7755575615629E-17,0.));
#5823=DIRECTION('center_axis',(1.23259516440783E-32,3.06619521646839E-16,
1.));
#5824=DIRECTION('ref_axis',(1.,2.7755575615629E-17,0.));
#5825=DIRECTION('center_axis',(0.,0.,-1.));
#5826=DIRECTION('ref_axis',(1.,2.7755575615629E-17,0.));
#5827=DIRECTION('center_axis',(0.,0.,1.));
#5828=DIRECTION('ref_axis',(1.,2.7755575615629E-17,0.));
#5829=DIRECTION('center_axis',(1.23259516440783E-32,3.06619521646839E-16,
1.));
#5830=DIRECTION('ref_axis',(1.,2.7755575615629E-17,0.));
#5831=DIRECTION('center_axis',(0.,0.,-1.));
#5832=DIRECTION('ref_axis',(1.,2.7755575615629E-17,0.));
#5833=DIRECTION('center_axis',(0.,0.,1.));
#5834=DIRECTION('ref_axis',(1.,2.7755575615629E-17,0.));
#5835=DIRECTION('center_axis',(1.23259516440783E-32,3.06619521646839E-16,
1.));
#5836=DIRECTION('ref_axis',(1.,2.7755575615629E-17,0.));
#5837=DIRECTION('center_axis',(0.,0.,-1.));
#5838=DIRECTION('ref_axis',(1.,2.7755575615629E-17,0.));
#5839=DIRECTION('center_axis',(-1.,-2.7755575615629E-17,0.));
#5840=DIRECTION('ref_axis',(2.7755575615629E-17,-1.,3.06619521646839E-16));
#5841=DIRECTION('',(2.7755575615629E-17,-1.,3.06619521646839E-16));
#5842=DIRECTION('',(0.,0.,1.));
#5843=DIRECTION('',(2.7755575615629E-17,-1.,3.06619521646839E-16));
#5844=DIRECTION('',(0.,0.,1.));
#5845=DIRECTION('center_axis',(-2.7755575615629E-17,1.,0.));
#5846=DIRECTION('ref_axis',(-1.,-2.7755575615629E-17,2.08363529623751E-32));
#5847=DIRECTION('',(-1.,-2.7755575615629E-17,2.08363529623751E-32));
#5848=DIRECTION('',(-1.,-2.7755575615629E-17,2.08363529623751E-32));
#5849=DIRECTION('',(0.,0.,1.));
#5850=DIRECTION('center_axis',(1.,5.01450732789031E-16,0.));
#5851=DIRECTION('ref_axis',(-5.01450732789031E-16,1.,-3.06619521646839E-16));
#5852=DIRECTION('',(-5.01450732789031E-16,1.,-3.06619521646839E-16));
#5853=DIRECTION('',(-5.01450732789031E-16,1.,-3.06619521646839E-16));
#5854=DIRECTION('',(0.,0.,1.));
#5855=DIRECTION('center_axis',(2.7755575615629E-17,-1.,0.));
#5856=DIRECTION('ref_axis',(1.,2.7755575615629E-17,-2.08363529623751E-32));
#5857=DIRECTION('',(1.,2.7755575615629E-17,-2.08363529623751E-32));
#5858=DIRECTION('',(1.,2.7755575615629E-17,-2.08363529623751E-32));
#5859=DIRECTION('center_axis',(0.,0.,1.));
#5860=DIRECTION('ref_axis',(1.,0.,0.));
#5861=DIRECTION('center_axis',(1.23259516440783E-32,3.06619521646839E-16,
1.));
#5862=DIRECTION('ref_axis',(1.,0.,-1.23259516440783E-32));
#5863=DIRECTION('axis',(0.,0.,1.));
#5864=DIRECTION('refdir',(1.,0.,0.));
#5865=DIRECTION('center_axis',(0.,4.44089209850063E-16,1.));
#5866=DIRECTION('ref_axis',(-0.707106781186548,-0.707106781186548,3.14018491736755E-16));
#5867=DIRECTION('center_axis',(0.,-4.44089209850063E-16,-1.));
#5868=DIRECTION('ref_axis',(-0.707106781186548,-0.707106781186548,3.14018491736755E-16));
#5869=DIRECTION('',(0.,-4.44089209850063E-16,-1.));
#5870=DIRECTION('center_axis',(-2.7755575615629E-17,-3.06619521646839E-16,
-1.));
#5871=DIRECTION('ref_axis',(-0.707106781186548,-0.707106781186548,3.14018491736755E-16));
#5872=DIRECTION('',(0.,4.44089209850063E-16,1.));
#5873=DIRECTION('center_axis',(-1.18952466924125E-16,-1.,4.44089209850063E-16));
#5874=DIRECTION('ref_axis',(1.,-1.18952466924125E-16,-2.7755575615629E-17));
#5875=DIRECTION('',(1.,-1.18952466924125E-16,-2.7755575615629E-17));
#5876=DIRECTION('',(2.7755575615629E-17,4.44089209850063E-16,1.));
#5877=DIRECTION('',(1.,-1.18952466924125E-16,-2.7755575615629E-17));
#5878=DIRECTION('center_axis',(0.,4.44089209850063E-16,1.));
#5879=DIRECTION('ref_axis',(-0.707106781186546,0.707106781186549,-3.14018491736757E-16));
#5880=DIRECTION('center_axis',(0.,-4.44089209850063E-16,-1.));
#5881=DIRECTION('ref_axis',(-0.707106781186546,0.707106781186549,-3.14018491736757E-16));
#5882=DIRECTION('',(0.,-4.44089209850063E-16,-1.));
#5883=DIRECTION('center_axis',(-2.7755575615629E-17,-3.06619521646839E-16,
-1.));
#5884=DIRECTION('ref_axis',(-0.707106781186546,0.707106781186549,-3.14018491736757E-16));
#5885=DIRECTION('',(0.,4.44089209850063E-16,1.));
#5886=DIRECTION('center_axis',(0.,4.44089209850063E-16,1.));
#5887=DIRECTION('ref_axis',(1.,0.,0.));
#5888=DIRECTION('',(1.28102656687518E-15,-1.,3.06619521646839E-16));
#5889=DIRECTION('',(-1.,3.01346249541117E-16,2.77555756156289E-17));
#5890=DIRECTION('',(8.51040131829675E-33,1.,-4.44089209850063E-16));
#5891=DIRECTION('center_axis',(0.,4.44089209850063E-16,1.));
#5892=DIRECTION('ref_axis',(1.,-2.08363529623751E-32,-2.7755575615629E-17));
#5893=DIRECTION('center_axis',(0.,4.44089209850063E-16,1.));
#5894=DIRECTION('ref_axis',(1.,-2.08363529623751E-32,-2.7755575615629E-17));
#5895=DIRECTION('center_axis',(0.,4.44089209850063E-16,1.));
#5896=DIRECTION('ref_axis',(1.,-2.08363529623751E-32,-2.7755575615629E-17));
#5897=DIRECTION('center_axis',(3.01346249541117E-16,1.,-4.44089209850063E-16));
#5898=DIRECTION('ref_axis',(-1.,3.01346249541117E-16,2.77555756156289E-17));
#5899=DIRECTION('',(-1.,3.01346249541117E-16,2.77555756156289E-17));
#5900=DIRECTION('',(-2.7755575615629E-17,-4.44089209850063E-16,-1.));
#5901=DIRECTION('center_axis',(2.7755575615629E-17,0.,1.));
#5902=DIRECTION('ref_axis',(1.,-2.08363529623751E-32,-2.7755575615629E-17));
#5903=DIRECTION('center_axis',(-2.7755575615629E-17,0.,-1.));
#5904=DIRECTION('ref_axis',(1.,-2.08363529623751E-32,-2.7755575615629E-17));
#5905=DIRECTION('center_axis',(2.7755575615629E-17,0.,1.));
#5906=DIRECTION('ref_axis',(1.,-2.08363529623751E-32,-2.7755575615629E-17));
#5907=DIRECTION('center_axis',(2.7755575615629E-17,0.,1.));
#5908=DIRECTION('ref_axis',(1.,-2.08363529623751E-32,-2.7755575615629E-17));
#5909=DIRECTION('center_axis',(2.7755575615629E-17,0.,1.));
#5910=DIRECTION('ref_axis',(1.,-2.08363529623751E-32,-2.7755575615629E-17));
#5911=DIRECTION('center_axis',(-2.7755575615629E-17,0.,-1.));
#5912=DIRECTION('ref_axis',(1.,-2.08363529623751E-32,-2.7755575615629E-17));
#5913=DIRECTION('center_axis',(2.7755575615629E-17,0.,1.));
#5914=DIRECTION('ref_axis',(1.,-2.08363529623751E-32,-2.7755575615629E-17));
#5915=DIRECTION('center_axis',(2.7755575615629E-17,0.,1.));
#5916=DIRECTION('ref_axis',(1.,-2.08363529623751E-32,-2.7755575615629E-17));
#5917=DIRECTION('center_axis',(2.7755575615629E-17,0.,1.));
#5918=DIRECTION('ref_axis',(1.,-2.08363529623751E-32,-2.7755575615629E-17));
#5919=DIRECTION('center_axis',(-2.7755575615629E-17,0.,-1.));
#5920=DIRECTION('ref_axis',(1.,-2.08363529623751E-32,-2.7755575615629E-17));
#5921=DIRECTION('center_axis',(2.7755575615629E-17,0.,1.));
#5922=DIRECTION('ref_axis',(1.,-2.08363529623751E-32,-2.7755575615629E-17));
#5923=DIRECTION('center_axis',(2.7755575615629E-17,0.,1.));
#5924=DIRECTION('ref_axis',(1.,-2.08363529623751E-32,-2.7755575615629E-17));
#5925=DIRECTION('center_axis',(0.,0.,1.));
#5926=DIRECTION('ref_axis',(-1.,2.08363529623751E-32,2.7755575615629E-17));
#5927=DIRECTION('center_axis',(-2.7755575615629E-17,0.,-1.));
#5928=DIRECTION('ref_axis',(-1.,2.08363529623751E-32,2.7755575615629E-17));
#5929=DIRECTION('center_axis',(2.7755575615629E-17,0.,1.));
#5930=DIRECTION('ref_axis',(-1.,2.08363529623751E-32,2.7755575615629E-17));
#5931=DIRECTION('center_axis',(2.7755575615629E-17,0.,1.));
#5932=DIRECTION('ref_axis',(1.,0.,-2.7755575615629E-17));
#5933=DIRECTION('',(-1.,2.08363529623751E-32,2.7755575615629E-17));
#5934=DIRECTION('',(-1.23259516440783E-32,-1.,3.06619521646839E-16));
#5935=DIRECTION('',(1.,-2.08363529623751E-32,-2.7755575615629E-17));
#5936=DIRECTION('',(1.23259516440783E-32,1.,-3.06619521646839E-16));
#5937=DIRECTION('center_axis',(2.7755575615629E-17,0.,1.));
#5938=DIRECTION('ref_axis',(-1.,2.08363529623751E-32,2.7755575615629E-17));
#5939=DIRECTION('center_axis',(2.7755575615629E-17,0.,1.));
#5940=DIRECTION('ref_axis',(-1.,2.08363529623751E-32,2.7755575615629E-17));
#5941=DIRECTION('center_axis',(2.7755575615629E-17,0.,1.));
#5942=DIRECTION('ref_axis',(-1.,2.08363529623751E-32,2.7755575615629E-17));
#5943=DIRECTION('center_axis',(2.7755575615629E-17,0.,1.));
#5944=DIRECTION('ref_axis',(-1.,2.08363529623751E-32,2.7755575615629E-17));
#5945=DIRECTION('center_axis',(2.7755575615629E-17,0.,1.));
#5946=DIRECTION('ref_axis',(-1.,2.08363529623751E-32,2.7755575615629E-17));
#5947=DIRECTION('center_axis',(2.7755575615629E-17,0.,1.));
#5948=DIRECTION('ref_axis',(-1.,2.08363529623751E-32,2.7755575615629E-17));
#5949=DIRECTION('center_axis',(2.7755575615629E-17,0.,1.));
#5950=DIRECTION('ref_axis',(-1.,2.08363529623751E-32,2.7755575615629E-17));
#5951=DIRECTION('center_axis',(2.7755575615629E-17,0.,1.));
#5952=DIRECTION('ref_axis',(-1.,2.08363529623751E-32,2.7755575615629E-17));
#5953=DIRECTION('center_axis',(2.7755575615629E-17,0.,1.));
#5954=DIRECTION('ref_axis',(-1.,2.08363529623751E-32,2.7755575615629E-17));
#5955=DIRECTION('center_axis',(2.7755575615629E-17,0.,1.));
#5956=DIRECTION('ref_axis',(-1.,2.08363529623751E-32,2.7755575615629E-17));
#5957=DIRECTION('center_axis',(2.7755575615629E-17,0.,1.));
#5958=DIRECTION('ref_axis',(-1.,2.08363529623751E-32,2.7755575615629E-17));
#5959=DIRECTION('center_axis',(2.7755575615629E-17,0.,1.));
#5960=DIRECTION('ref_axis',(1.,-2.08363529623751E-32,-2.7755575615629E-17));
#5961=DIRECTION('center_axis',(2.7755575615629E-17,3.06619521646839E-16,
1.));
#5962=DIRECTION('ref_axis',(1.,-2.08363529623751E-32,-2.7755575615629E-17));
#5963=DIRECTION('center_axis',(0.,0.,1.));
#5964=DIRECTION('ref_axis',(-1.,2.08363529623751E-32,2.7755575615629E-17));
#5965=DIRECTION('center_axis',(-2.7755575615629E-17,0.,-1.));
#5966=DIRECTION('ref_axis',(-1.,2.08363529623751E-32,2.7755575615629E-17));
#5967=DIRECTION('center_axis',(2.7755575615629E-17,0.,1.));
#5968=DIRECTION('ref_axis',(1.,-2.08363529623751E-32,-2.7755575615629E-17));
#5969=DIRECTION('center_axis',(2.7755575615629E-17,3.06619521646839E-16,
1.));
#5970=DIRECTION('ref_axis',(1.,-2.08363529623751E-32,-2.7755575615629E-17));
#5971=DIRECTION('center_axis',(0.,0.,1.));
#5972=DIRECTION('ref_axis',(-1.,2.08363529623751E-32,2.7755575615629E-17));
#5973=DIRECTION('center_axis',(-2.7755575615629E-17,0.,-1.));
#5974=DIRECTION('ref_axis',(-1.,2.08363529623751E-32,2.7755575615629E-17));
#5975=DIRECTION('center_axis',(2.7755575615629E-17,0.,1.));
#5976=DIRECTION('ref_axis',(1.,-2.08363529623751E-32,-2.7755575615629E-17));
#5977=DIRECTION('center_axis',(2.7755575615629E-17,3.06619521646839E-16,
1.));
#5978=DIRECTION('ref_axis',(1.,-2.08363529623751E-32,-2.7755575615629E-17));
#5979=DIRECTION('center_axis',(0.,0.,1.));
#5980=DIRECTION('ref_axis',(-1.,2.08363529623751E-32,2.7755575615629E-17));
#5981=DIRECTION('center_axis',(-2.7755575615629E-17,0.,-1.));
#5982=DIRECTION('ref_axis',(-1.,2.08363529623751E-32,2.7755575615629E-17));
#5983=DIRECTION('center_axis',(2.7755575615629E-17,0.,1.));
#5984=DIRECTION('ref_axis',(1.,-2.08363529623751E-32,-2.7755575615629E-17));
#5985=DIRECTION('center_axis',(2.7755575615629E-17,3.06619521646839E-16,
1.));
#5986=DIRECTION('ref_axis',(1.,-2.08363529623751E-32,-2.7755575615629E-17));
#5987=DIRECTION('center_axis',(0.,0.,1.));
#5988=DIRECTION('ref_axis',(-1.,2.08363529623751E-32,2.7755575615629E-17));
#5989=DIRECTION('center_axis',(-2.7755575615629E-17,0.,-1.));
#5990=DIRECTION('ref_axis',(-1.,2.08363529623751E-32,2.7755575615629E-17));
#5991=DIRECTION('center_axis',(2.7755575615629E-17,0.,1.));
#5992=DIRECTION('ref_axis',(1.,-2.08363529623751E-32,-2.7755575615629E-17));
#5993=DIRECTION('center_axis',(2.7755575615629E-17,3.06619521646839E-16,
1.));
#5994=DIRECTION('ref_axis',(1.,-2.08363529623751E-32,-2.7755575615629E-17));
#5995=DIRECTION('center_axis',(0.,0.,1.));
#5996=DIRECTION('ref_axis',(-1.,2.08363529623751E-32,2.7755575615629E-17));
#5997=DIRECTION('center_axis',(-2.7755575615629E-17,0.,-1.));
#5998=DIRECTION('ref_axis',(-1.,2.08363529623751E-32,2.7755575615629E-17));
#5999=DIRECTION('center_axis',(2.7755575615629E-17,0.,1.));
#6000=DIRECTION('ref_axis',(1.,-2.08363529623751E-32,-2.7755575615629E-17));
#6001=DIRECTION('center_axis',(2.7755575615629E-17,3.06619521646839E-16,
1.));
#6002=DIRECTION('ref_axis',(1.,-2.08363529623751E-32,-2.7755575615629E-17));
#6003=DIRECTION('center_axis',(0.,0.,1.));
#6004=DIRECTION('ref_axis',(-1.,2.08363529623751E-32,2.7755575615629E-17));
#6005=DIRECTION('center_axis',(-2.7755575615629E-17,0.,-1.));
#6006=DIRECTION('ref_axis',(-1.,2.08363529623751E-32,2.7755575615629E-17));
#6007=DIRECTION('center_axis',(2.7755575615629E-17,0.,1.));
#6008=DIRECTION('ref_axis',(1.,-2.08363529623751E-32,-2.7755575615629E-17));
#6009=DIRECTION('center_axis',(2.7755575615629E-17,3.06619521646839E-16,
1.));
#6010=DIRECTION('ref_axis',(1.,-2.08363529623751E-32,-2.7755575615629E-17));
#6011=DIRECTION('center_axis',(0.,0.,1.));
#6012=DIRECTION('ref_axis',(-1.,2.08363529623751E-32,2.7755575615629E-17));
#6013=DIRECTION('center_axis',(-2.7755575615629E-17,0.,-1.));
#6014=DIRECTION('ref_axis',(-1.,2.08363529623751E-32,2.7755575615629E-17));
#6015=DIRECTION('center_axis',(2.7755575615629E-17,0.,1.));
#6016=DIRECTION('ref_axis',(1.,-2.08363529623751E-32,-2.7755575615629E-17));
#6017=DIRECTION('center_axis',(2.7755575615629E-17,3.06619521646839E-16,
1.));
#6018=DIRECTION('ref_axis',(1.,-2.08363529623751E-32,-2.7755575615629E-17));
#6019=DIRECTION('center_axis',(0.,0.,1.));
#6020=DIRECTION('ref_axis',(-1.,2.08363529623751E-32,2.7755575615629E-17));
#6021=DIRECTION('center_axis',(-2.7755575615629E-17,0.,-1.));
#6022=DIRECTION('ref_axis',(-1.,2.08363529623751E-32,2.7755575615629E-17));
#6023=DIRECTION('center_axis',(2.7755575615629E-17,0.,1.));
#6024=DIRECTION('ref_axis',(1.,-2.08363529623751E-32,-2.7755575615629E-17));
#6025=DIRECTION('center_axis',(2.7755575615629E-17,3.06619521646839E-16,
1.));
#6026=DIRECTION('ref_axis',(1.,-2.08363529623751E-32,-2.7755575615629E-17));
#6027=DIRECTION('center_axis',(0.,0.,1.));
#6028=DIRECTION('ref_axis',(-1.,2.08363529623751E-32,2.7755575615629E-17));
#6029=DIRECTION('center_axis',(-2.7755575615629E-17,0.,-1.));
#6030=DIRECTION('ref_axis',(-1.,2.08363529623751E-32,2.7755575615629E-17));
#6031=DIRECTION('center_axis',(2.7755575615629E-17,0.,1.));
#6032=DIRECTION('ref_axis',(1.,-2.08363529623751E-32,-2.7755575615629E-17));
#6033=DIRECTION('center_axis',(2.7755575615629E-17,3.06619521646839E-16,
1.));
#6034=DIRECTION('ref_axis',(1.,-2.08363529623751E-32,-2.7755575615629E-17));
#6035=DIRECTION('center_axis',(0.,0.,1.));
#6036=DIRECTION('ref_axis',(-1.,2.08363529623751E-32,2.7755575615629E-17));
#6037=DIRECTION('center_axis',(-2.7755575615629E-17,0.,-1.));
#6038=DIRECTION('ref_axis',(-1.,2.08363529623751E-32,2.7755575615629E-17));
#6039=DIRECTION('center_axis',(2.7755575615629E-17,0.,1.));
#6040=DIRECTION('ref_axis',(1.,-2.08363529623751E-32,-2.7755575615629E-17));
#6041=DIRECTION('center_axis',(2.7755575615629E-17,3.06619521646839E-16,
1.));
#6042=DIRECTION('ref_axis',(1.,-2.08363529623751E-32,-2.7755575615629E-17));
#6043=DIRECTION('center_axis',(0.,0.,1.));
#6044=DIRECTION('ref_axis',(-1.,2.08363529623751E-32,2.7755575615629E-17));
#6045=DIRECTION('center_axis',(-2.7755575615629E-17,0.,-1.));
#6046=DIRECTION('ref_axis',(-1.,2.08363529623751E-32,2.7755575615629E-17));
#6047=DIRECTION('center_axis',(2.7755575615629E-17,0.,1.));
[truncated: 1,237,536 more chars]
